# Supplementary material for: Novel Translational and Phosphorylation Modification Regulation Mechanisms of Tomato (Solanum lycopersicum) Fruit Ripening Revealed by Integrative Proteomics and Phosphoproteomics
Source: Int J Mol Sci. 2021 Oct 29;22(21):11782. doi: 10.3390/ijms222111782 (PMC8584006; doi:10.3390/ijms222111782)
Supplement: Supplementary file 1 [file ijms-22-11782-s001.zip]

Archive with 13 entries (13 files):
- Figure S11. Kinases and substrates network_AC_B4vsAC_MG.html
- Figure S12. Kinases and substrates network_AC_B4vsrin_B4.html
- Figure S13. Kinases and substrates network_AC_MGvsrin_B4.html
- Supplementary Figures.pdf
- Table S1 Proteome-DEPS.xlsx
- Table S2 Phosphoproteome-DEPPS.xlsx
- Table S3 Proteome-subcellular localization.xlsx
- Table S4 Phosphoproteome-subcellular localization.xlsx
- Table S5 Phosphorylation motif analysis.xlsx
- Table S6 Proteome-Protein GO Classify.xlsx
- Table S7 Phosphoproteome-Protein GO Classify.xlsx
- Table S8 Transcription factors.xlsx
- Table S9 Kinase annotation and interaction.xlsx
