# Supplementary material for: Novel Translational and Phosphorylation Modification Regulation Mechanisms of Tomato (Solanum lycopersicum) Fruit Ripening Revealed by Integrative Proteomics and Phosphoproteomics
Source: Int J Mol Sci. 2021 Oct 29;22(21):11782. doi: 10.3390/ijms222111782 (PMC8584006; doi:10.3390/ijms222111782)
Supplement: Supplementary file 1 [file ijms-22-11782-s001.zip › Table S1 Proteome-DEPS.xlsx]

## Sheet: Diff distribution
Compared sample name	Up-regulated	Down-regulated
AC-B4/AC-MG	655	707
AC-B4/rin-B4	504	551
AC-MG/rin-B4	505	484

## Sheet: AC-B4vsAC-MG
Protein accession	Protein description	AC-B4/AC-MG Ratio	Regulated Type	AC-B4/AC-MG P value	Gene name	MW [kDa]	Score	Coverage [%]	Peptides	PSMs	Unique peptides	AC-B4_1	AC-B4_2	AC-B4_3	AC-MG_1	AC-MG_2	AC-MG_3	rin-B4_1	rin-B4_2	rin-B4_3	Subcellular localization	Biological Process	Cellular Component	Molecular Function	KEGG KO No.	KEGG Gene	KEGG pathway	IPR ID	Domain description
A0A0H2UIA1	"1,2-dihydroxy-3-keto-5-methylthiopentene dioxygenase OS=Solanum lycopersicum GN=101255136"	1.608	Up	3.42e-06	101255136	22.551	28.8	39.2	6	14	6	1.287	1.293	1.253	0.794	0.787	0.803	0.933	0.979	0.963	cytoplasm	GO:0000097 sulfur amino acid biosynthetic process; GO:0016053 organic acid biosynthetic process; GO:0019509 L-methionine salvage from methylthioadenosine; GO:0009066 aspartate family amino acid metabolic process; GO:0044699 single-organism process; GO:0009058 biosynthetic process; GO:1901566 organonitrogen compound biosynthetic process; GO:0044237 cellular metabolic process; GO:0000096 sulfur ami…	GO:0043226 organelle; GO:0043231 intracellular membrane-bounded organelle; GO:0043229 intracellular organelle; GO:0005634 nucleus; GO:0044464 cell part; GO:0005622 intracellular; GO:0005737 cytoplasm; GO:0044424 intracellular part; GO:0043227 membrane-bounded organelle; GO:0005623 cell;	GO:0016702 oxidoreductase activity, acting on single donors with incorporation of molecular oxygen, incorporation of two atoms of oxygen; GO:0016701 oxidoreductase activity, acting on single donors with incorporation of molecular oxygen; GO:0005506 iron ion binding; GO:0046914 transition metal ion binding; GO:0003824 catalytic activity; GO:0051213 dioxygenase activity; GO:0005488 binding; GO:0043…	K08967	mtnD; 1,2-dihydroxy-3-keto-5-methylthiopentene dioxygenase [EC:1.13.11.53 1.13.11.54]	sly00270 Cysteine and methionine metabolism - Solanum lycopersicum (tomato); sly01100 Metabolic pathways - Solanum lycopersicum (tomato);	IPR011051; IPR014710;	RmlC-like cupin domain; RmlC-like jelly roll fold;
A0A0J9YZP9	"Chlorophyll a-b binding protein, chloroplastic OS=Solanum lycopersicum GN=544310"	0.257	Down	9.72e-05	544310	26.466	16.818	28	6	7	6	0.506	0.438	0.308	1.535	1.635	1.711	0.834	0.736	0.79	chloroplast	GO:0044267 cellular protein metabolic process; GO:0019684 photosynthesis, light reaction; GO:0044238 primary metabolic process; GO:0044237 cellular metabolic process; GO:0071704 organic substance metabolic process; GO:0008152 metabolic process; GO:0006091 generation of precursor metabolites and energy; GO:0018298 protein-chromophore linkage; GO:0044260 cellular macromolecule metabolic process; GO…	GO:0016020 membrane; GO:0009535 chloroplast thylakoid membrane; GO:0044434 chloroplast part; GO:0098796 membrane protein complex; GO:0005737 cytoplasm; GO:0009534 chloroplast thylakoid; GO:0042651 thylakoid membrane; GO:0031224 intrinsic component of membrane; GO:0032991 macromolecular complex; GO:0044424 intracellular part; GO:0005623 cell; GO:0044422 organelle part; GO:0044425 membrane part; GO…	GO:0097159 organic cyclic compound binding; GO:1901363 heterocyclic compound binding; GO:0016168 chlorophyll binding; GO:0046906 tetrapyrrole binding; GO:0005488 binding;	K08907	LHCA1; light-harvesting complex I chlorophyll a/b binding protein 1	sly00196 Photosynthesis - antenna proteins - Solanum lycopersicum (tomato);	IPR023329;	Chlorophyll a/b binding protein domain;
A0A140TAT3	Inositol-1-monophosphatase OS=Solanum lycopersicum	0.56	Down	0.000634	---	29.602	22.959	35.5	8	10	7	0.803	0.7	0.815	1.331	1.481	1.326	0.985	0.901	0.962	cytoplasm	GO:0016310 phosphorylation; GO:0046486 glycerolipid metabolic process; GO:1901615 organic hydroxy compound metabolic process; GO:0046434 organophosphate catabolic process; GO:0006066 alcohol metabolic process; GO:0046854 phosphatidylinositol phosphorylation; GO:0044699 single-organism process; GO:0044255 cellular lipid metabolic process; GO:0046164 alcohol catabolic process; GO:0044237 cellular m…		GO:0052745 inositol phosphate phosphatase activity; GO:0016787 hydrolase activity; GO:0052834 inositol monophosphate phosphatase activity; GO:0008934 inositol monophosphate 1-phosphatase activity; GO:0003824 catalytic activity; GO:0042578 phosphoric ester hydrolase activity; GO:0016791 phosphatase activity; GO:0016788 hydrolase activity, acting on ester bonds;	K10047	VTC4; inositol-phosphate phosphatase / L-galactose 1-phosphate phosphatase [EC:3.1.3.25 3.1.3.93]	sly01110 Biosynthesis of secondary metabolites - Solanum lycopersicum (tomato); sly00562 Inositol phosphate metabolism - Solanum lycopersicum (tomato); sly00053 Ascorbate and aldarate metabolism - Solanum lycopersicum (tomato); sly01100 Metabolic pathways - Solanum lycopersicum (tomato); sly04070 Phosphatidylinositol signaling system - Solanum lycopersicum (tomato);
A0ZXL1	Mini zinc finger protein OS=Solanum lycopersicum GN=ima	0.323	Down	0.00435	ima	10.104	11.409	51.1	3	4	3	0.45	0.436	0.536	1.789	1.402	1.218	0.992	1.03	1.241	mitochondria							IPR006456;	ZF-HD homeobox protein, Cys/His-rich dimerisation domain;
A1IKU3	SNF1-related kinase OS=Solanum lycopersicum GN=LeSRK2C	3.507	Up	3.25e-05	LeSRK2C	39.284	32.171	32.2	13	24	8	1.65	1.739	1.829	0.493	0.551	0.444	0.806	0.814	0.779	cytoplasm	GO:0050794 regulation of cellular process; GO:0044700 single organism signaling; GO:0051716 cellular response to stimulus; GO:0016310 phosphorylation; GO:0035556 intracellular signal transduction; GO:0044267 cellular protein metabolic process; GO:0044699 single-organism process; GO:0023052 signaling; GO:0050896 response to stimulus; GO:0044238 primary metabolic process; GO:0044237 cellular metabo…	GO:0043226 organelle; GO:0043231 intracellular membrane-bounded organelle; GO:0043229 intracellular organelle; GO:0005634 nucleus; GO:0044464 cell part; GO:0005622 intracellular; GO:0005737 cytoplasm; GO:0044424 intracellular part; GO:0043227 membrane-bounded organelle; GO:0005623 cell;	GO:0005524 ATP binding; GO:1901265 nucleoside phosphate binding; GO:0016773 phosphotransferase activity, alcohol group as acceptor; GO:0001882 nucleoside binding; GO:0043167 ion binding; GO:0004672 protein kinase activity; GO:0000166 nucleotide binding; GO:0097159 organic cyclic compound binding; GO:1901363 heterocyclic compound binding; GO:0032549 ribonucleoside binding; GO:0097367 carbohydrate …	K14498	SNRK2; serine/threonine-protein kinase SRK2 [EC:2.7.11.1]	sly04016 MAPK signaling pathway - plant - Solanum lycopersicum (tomato); sly04075 Plant hormone signal transduction - Solanum lycopersicum (tomato);	IPR000719; IPR011009;	Protein kinase domain; Protein kinase-like domain;
A5JV19	"Zeaxanthin epoxidase, chloroplastic OS=Solanum lycopersicum GN=ZE"	0.626	Down	0.000418	ZE	73.041	16	9.9	6	8	6	0.636	0.659	0.587	1.041	1.016	0.949	1.392	1.365	1.398	mitochondria	GO:1901615 organic hydroxy compound metabolic process; GO:0016053 organic acid biosynthetic process; GO:0009687 abscisic acid metabolic process; GO:0006066 alcohol metabolic process; GO:1902645 tertiary alcohol biosynthetic process; GO:0044699 single-organism process; GO:0044255 cellular lipid metabolic process; GO:0009058 biosynthetic process; GO:0044237 cellular metabolic process; GO:0071704 or…	GO:0043226 organelle; GO:0043231 intracellular membrane-bounded organelle; GO:0043229 intracellular organelle; GO:0016020 membrane; GO:0044464 cell part; GO:0005622 intracellular; GO:0005737 cytoplasm; GO:0044424 intracellular part; GO:0043227 membrane-bounded organelle; GO:0005623 cell; GO:0009536 plastid; GO:0044444 cytoplasmic part; GO:0009507 chloroplast;	GO:0016709 oxidoreductase activity, acting on paired donors, with incorporation or reduction of molecular oxygen, NAD(P)H as one donor, and incorporation of one atom of oxygen; GO:0009540 zeaxanthin epoxidase [overall] activity; GO:1901265 nucleoside phosphate binding; GO:0052662 zeaxanthin epoxidase activity; GO:0050660 flavin adenine dinucleotide binding; GO:0043167 ion binding; GO:0016705 oxid…	K09838	ZEP; zeaxanthin epoxidase [EC:1.14.15.21]	sly01110 Biosynthesis of secondary metabolites - Solanum lycopersicum (tomato); sly00906 Carotenoid biosynthesis - Solanum lycopersicum (tomato); sly01100 Metabolic pathways - Solanum lycopersicum (tomato);	IPR008984; IPR002938; IPR000253; IPR023753;	SMAD/FHA domain; FAD-binding domain; Forkhead-associated (FHA) domain; FAD/NAD(P)-binding domain;
A6MIZ0	Trehalose-phosphate synthase 1 OS=Solanum lycopersicum GN=100134910	0.424	Down	1.32e-06	100134910	104.51	29.723	15.3	12	15	12	0.689	0.668	0.666	1.626	1.577	1.566	0.764	0.804	0.817	chloroplast	GO:0033554 cellular response to stress; GO:0016051 carbohydrate biosynthetic process; GO:0044699 single-organism process; GO:0009058 biosynthetic process; GO:0005984 disaccharide metabolic process; GO:0050896 response to stimulus; GO:0044237 cellular metabolic process; GO:0070413 trehalose metabolism in response to stress; GO:0006796 phosphate-containing compound metabolic process; GO:0071704 org…	GO:0044424 intracellular part; GO:0005623 cell; GO:0044464 cell part; GO:0005622 intracellular; GO:0005737 cytoplasm;	GO:0016758 transferase activity, transferring hexosyl groups; GO:0042578 phosphoric ester hydrolase activity; GO:0003824 catalytic activity; GO:0016791 phosphatase activity; GO:0035251 UDP-glucosyltransferase activity; GO:0016788 hydrolase activity, acting on ester bonds; GO:0046527 glucosyltransferase activity; GO:0008194 UDP-glycosyltransferase activity; GO:0016787 hydrolase activity; GO:001675…	K16055	TPS; trehalose 6-phosphate synthase/phosphatase [EC:2.4.1.15 3.1.3.12]	sly00500 Starch and sucrose metabolism - Solanum lycopersicum (tomato); sly01100 Metabolic pathways - Solanum lycopersicum (tomato);	IPR012766; IPR001830; IPR023214;	Alpha,alpha-trehalose-phosphate synthase; Glycosyl transferase, family 20; HAD-like domain;
A6N6K9	Putative alcohol dehydrogenase OS=Solanum lycopersicum GN=ADH	1.816	Up	5.54e-05	ADH	36.006	28.808	26.2	7	8	7	1.406	1.303	1.394	0.752	0.736	0.771	0.928	0.915	0.95	cytoplasm			GO:0048037 cofactor binding; GO:0003824 catalytic activity; GO:0005488 binding; GO:0050662 coenzyme binding;				IPR001509; IPR016040;	NAD-dependent epimerase/dehydratase; NAD(P)-binding domain;
A8DUB0	Glutathione S-transferase-like protein OS=Solanum lycopersicum GN=100134894	2.809	Up	5.4e-05	100134894	25.271	8.126	15.2	5	8	2	1.337	1.409	1.257	0.441	0.484	0.5	1.199	1.226	1.156	nucleus			GO:0005515 protein binding; GO:0016740 transferase activity; GO:0003824 catalytic activity; GO:0005488 binding;	K00799	GST; glutathione S-transferase [EC:2.5.1.18]	sly00480 Glutathione metabolism - Solanum lycopersicum (tomato);	IPR004046; IPR010987; IPR012336; IPR004045;	Glutathione S-transferase, C-terminal; Glutathione S-transferase, C-terminal-like; Thioredoxin-like fold; Glutathione S-transferase, N-terminal;
A9LRT6	3-hydroxy-3-methylglutaryl coenzyme A synthase OS=Solanum lycopersicum GN=HMGS	1.952	Up	0.00011	HMGS	51.082	2.8014	11.9	4	5	1	1.551	1.681	1.531	0.851	0.805	0.784	0.773	0.627	0.555	nucleus	GO:0006720 isoprenoid metabolic process; GO:0044711 single-organism biosynthetic process; GO:0044763 single-organism cellular process; GO:0044699 single-organism process; GO:0009058 biosynthetic process; GO:0044255 cellular lipid metabolic process; GO:0044238 primary metabolic process; GO:1901576 organic substance biosynthetic process; GO:0044237 cellular metabolic process; GO:0044249 cellular bi…		GO:0004421 hydroxymethylglutaryl-CoA synthase activity; GO:0016746 transferase activity, transferring acyl groups; GO:0003824 catalytic activity; GO:0016740 transferase activity; GO:0046912 transferase activity, transferring acyl groups, acyl groups converted into alkyl on transfer;	K01641	E2.3.3.10; hydroxymethylglutaryl-CoA synthase [EC:2.3.3.10]	sly00650 Butanoate metabolism - Solanum lycopersicum (tomato); sly01110 Biosynthesis of secondary metabolites - Solanum lycopersicum (tomato); sly00072 Synthesis and degradation of ketone bodies - Solanum lycopersicum (tomato); sly00900 Terpenoid backbone biosynthesis - Solanum lycopersicum (tomato); sly00280 Valine, leucine and isoleucine degradation - Solanum lycopersicum (tomato); sly01100 Met…	IPR013746; IPR016039; IPR013528;	Hydroxymethylglutaryl-coenzyme A synthase C-terminal domain; Thiolase-like; Hydroxymethylglutaryl-coenzyme A synthase, N-terminal;
A9QPL5	Sterol 22-desaturase OS=Solanum lycopersicum GN=SD1	3.027	Up	4.6e-05	SD1	57.616	20.161	18.8	6	7	6	1.788	1.817	1.937	0.576	0.703	0.552	0.576	0.546	0.465	chloroplast	GO:0044711 single-organism biosynthetic process; GO:1901615 organic hydroxy compound metabolic process; GO:0055114 oxidation-reduction process; GO:0008202 steroid metabolic process; GO:1901360 organic cyclic compound metabolic process; GO:0044699 single-organism process; GO:1901617 organic hydroxy compound biosynthetic process; GO:0009058 biosynthetic process; GO:0044238 primary metabolic process…	GO:0031224 intrinsic component of membrane; GO:0016020 membrane; GO:0016021 integral component of membrane; GO:0044425 membrane part;	GO:0005506 iron ion binding; GO:0000249 C-22 sterol desaturase activity; GO:0016717 oxidoreductase activity, acting on paired donors, with oxidation of a pair of donors resulting in the reduction of molecular oxygen to two molecules of water; GO:0043167 ion binding; GO:0016705 oxidoreductase activity, acting on paired donors, with incorporation or reduction of molecular oxygen; GO:0070704 sterol …	K09832	CYP710A; sterol 22-desaturase [EC:1.14.19.41]	sly01110 Biosynthesis of secondary metabolites - Solanum lycopersicum (tomato); sly00100 Steroid biosynthesis - Solanum lycopersicum (tomato); sly01100 Metabolic pathways - Solanum lycopersicum (tomato);
A9ZSX8	Trehalose-6-phosphate synthase OS=Solanum lycopersicum GN=SlTPS1	2.361	Up	4.44e-05	SlTPS1	98.644	52.85	18.9	14	16	13	1.2	1.28	1.288	0.536	0.574	0.486	1.224	1.207	1.194	chloroplast	GO:0033554 cellular response to stress; GO:0016051 carbohydrate biosynthetic process; GO:0044699 single-organism process; GO:0009058 biosynthetic process; GO:0005984 disaccharide metabolic process; GO:0050896 response to stimulus; GO:0044237 cellular metabolic process; GO:0070413 trehalose metabolism in response to stress; GO:0006796 phosphate-containing compound metabolic process; GO:0071704 org…	GO:0043226 organelle; GO:0043231 intracellular membrane-bounded organelle; GO:0043229 intracellular organelle; GO:0044464 cell part; GO:0005622 intracellular; GO:0005737 cytoplasm; GO:0044424 intracellular part; GO:0043227 membrane-bounded organelle; GO:0005623 cell; GO:0005829 cytosol; GO:0005739 mitochondrion; GO:0044444 cytoplasmic part;	GO:0016787 hydrolase activity; GO:0042578 phosphoric ester hydrolase activity; GO:0003824 catalytic activity; GO:0016791 phosphatase activity; GO:0016788 hydrolase activity, acting on ester bonds;	K16055	TPS; trehalose 6-phosphate synthase/phosphatase [EC:2.4.1.15 3.1.3.12]	sly00500 Starch and sucrose metabolism - Solanum lycopersicum (tomato); sly01100 Metabolic pathways - Solanum lycopersicum (tomato);	IPR001830; IPR023214;	Glycosyl transferase, family 20; HAD-like domain;
B0JEU3	Vicilin OS=Solanum lycopersicum GN=vicilin	0.541	Down	4e-06	vicilin	66.177	20.709	10.4	6	9	6	0.863	0.836	0.835	1.594	1.531	1.556	0.629	0.719	0.767	vacuolar membrane			GO:0045735 nutrient reservoir activity;				IPR006792; IPR011051; IPR006045; IPR014710;	Vicilin, N-terminal; RmlC-like cupin domain; Cupin 1; RmlC-like jelly roll fold;
B1N662	Mitochondrial carrier protein OS=Solanum lycopersicum GN=101262875	0.581	Down	2.27e-05	101262875	30.571	44.866	37.4	9	16	8	0.752	0.74	0.799	1.317	1.343	1.286	0.975	0.938	0.988	chloroplast	GO:0098655 cation transmembrane transport; GO:0034220 ion transmembrane transport; GO:0006839 mitochondrial transport; GO:0015807 L-amino acid transport; GO:0044699 single-organism process; GO:0071702 organic substance transport; GO:0046942 carboxylic acid transport; GO:0003333 amino acid transmembrane transport; GO:0015849 organic acid transport; GO:0098656 anion transmembrane transport; GO:0000…	GO:0043229 intracellular organelle; GO:0016020 membrane; GO:0044429 mitochondrial part; GO:0031090 organelle membrane; GO:0031967 organelle envelope; GO:0044446 intracellular organelle part; GO:0005737 cytoplasm; GO:0031224 intrinsic component of membrane; GO:0044424 intracellular part; GO:0005623 cell; GO:0016021 integral component of membrane; GO:0044422 organelle part; GO:0005739 mitochondrion…	GO:0005342 organic acid transmembrane transporter activity; GO:0000064 L-ornithine transmembrane transporter activity; GO:0015075 ion transmembrane transporter activity; GO:0015179 L-amino acid transmembrane transporter activity; GO:0022892 substrate-specific transporter activity; GO:0008514 organic anion transmembrane transporter activity; GO:0008324 cation transmembrane transporter activity; GO…	K15109			IPR023395;	Mitochondrial carrier domain;
B1Q3F0	Glutamate decarboxylase OS=Solanum lycopersicum GN=LeGAD1	1.545	Up	5.89e-05	LeGAD1	56.768	246.34	44.4	24	80	22	0.858	0.901	0.89	0.577	0.549	0.589	1.516	1.54	1.536	cytoplasm	GO:0009064 glutamine family amino acid metabolic process; GO:0043648 dicarboxylic acid metabolic process; GO:0044281 small molecule metabolic process; GO:0044763 single-organism cellular process; GO:0006807 nitrogen compound metabolic process; GO:0044699 single-organism process; GO:1901605 alpha-amino acid metabolic process; GO:0044238 primary metabolic process; GO:0044237 cellular metabolic proc…		GO:0097159 organic cyclic compound binding; GO:1901363 heterocyclic compound binding; GO:0004351 glutamate decarboxylase activity; GO:0003824 catalytic activity; GO:0005488 binding; GO:0016830 carbon-carbon lyase activity; GO:0043167 ion binding; GO:0016831 carboxy-lyase activity; GO:0016829 lyase activity; GO:0043168 anion binding; GO:0048037 cofactor binding; GO:0030170 pyridoxal phosphate bind…	K01580	E4.1.1.15; glutamate decarboxylase [EC:4.1.1.15]	sly00650 Butanoate metabolism - Solanum lycopersicum (tomato); sly00410 beta-Alanine metabolism - Solanum lycopersicum (tomato); sly00430 Taurine and hypotaurine metabolism - Solanum lycopersicum (tomato); sly01110 Biosynthesis of secondary metabolites - Solanum lycopersicum (tomato); sly00250 Alanine, aspartate and glutamate metabolism - Solanum lycopersicum (tomato); sly01100 Metabolic pathways…	IPR015424; IPR015421;	Pyridoxal phosphate-dependent transferase; Pyridoxal phosphate-dependent transferase, major region, subdomain 1;
B1Q3F1	Glutamate decarboxylase OS=Solanum lycopersicum GN=LeGAD2	0.397	Down	1.38e-05	LeGAD2	56.957	115	38.8	19	76	15	0.669	0.602	0.612	1.593	1.523	1.628	0.82	0.835	0.842	cytoplasm	GO:0009064 glutamine family amino acid metabolic process; GO:0043648 dicarboxylic acid metabolic process; GO:0044281 small molecule metabolic process; GO:0044763 single-organism cellular process; GO:0006807 nitrogen compound metabolic process; GO:0044699 single-organism process; GO:1901605 alpha-amino acid metabolic process; GO:0044238 primary metabolic process; GO:0044237 cellular metabolic proc…		GO:0097159 organic cyclic compound binding; GO:1901363 heterocyclic compound binding; GO:0004351 glutamate decarboxylase activity; GO:0003824 catalytic activity; GO:0005488 binding; GO:0016830 carbon-carbon lyase activity; GO:0043167 ion binding; GO:0016831 carboxy-lyase activity; GO:0016829 lyase activity; GO:0043168 anion binding; GO:0048037 cofactor binding; GO:0030170 pyridoxal phosphate bind…	K01580	E4.1.1.15; glutamate decarboxylase [EC:4.1.1.15]	sly00650 Butanoate metabolism - Solanum lycopersicum (tomato); sly00410 beta-Alanine metabolism - Solanum lycopersicum (tomato); sly00430 Taurine and hypotaurine metabolism - Solanum lycopersicum (tomato); sly01110 Biosynthesis of secondary metabolites - Solanum lycopersicum (tomato); sly00250 Alanine, aspartate and glutamate metabolism - Solanum lycopersicum (tomato); sly01100 Metabolic pathways…	IPR015424; IPR015422; IPR015421;	Pyridoxal phosphate-dependent transferase; Pyridoxal phosphate-dependent transferase, major region, subdomain 2; Pyridoxal phosphate-dependent transferase, major region, subdomain 1;
B1VK36	Carbonic anhydrase OS=Solanum lycopersicum GN=ca3	10.997	Up	4.93e-06	ca3	28.584	58.578	23.1	4	5	4	2.32	2.551	2.431	0.218	0.223	0.223	0.395	0.388	0.322	cytoplasm	GO:0015976 carbon utilization; GO:0044699 single-organism process;		GO:0046914 transition metal ion binding; GO:0003824 catalytic activity; GO:0005488 binding; GO:0043167 ion binding; GO:0016829 lyase activity; GO:0046872 metal ion binding; GO:0043169 cation binding; GO:0016836 hydro-lyase activity; GO:0008270 zinc ion binding; GO:0004089 carbonate dehydratase activity; GO:0016835 carbon-oxygen lyase activity;	K01673	cynT; carbonic anhydrase [EC:4.2.1.1]	sly00910 Nitrogen metabolism - Solanum lycopersicum (tomato);
B2LW68	PR1 protein OS=Solanum lycopersicum GN=100191111	0.421	Down	2.98e-06	100191111	20.123	53.457	29.1	3	10	3	0.677	0.678	0.624	1.588	1.536	1.581	0.85	0.779	0.843	chloroplast		GO:0005576 extracellular region;		K13449	PR1; pathogenesis-related protein 1	sly04016 MAPK signaling pathway - plant - Solanum lycopersicum (tomato); sly04626 Plant-pathogen interaction - Solanum lycopersicum (tomato); sly04075 Plant hormone signal transduction - Solanum lycopersicum (tomato);	IPR034111; IPR014044;	Pathogenesis-related protein 1-like, SCP domain; CAP domain;
B2ZGM9	"Starch synthase, chloroplastic/amyloplastic OS=Solanum lycopersicum GN=100191117"	2.92	Up	0.000139	100191117	68.643	10.89	7	4	5	4	1.903	1.632	1.812	0.618	0.639	0.574	0.703	0.7	0.567	chloroplast	GO:0005982 starch metabolic process; GO:0016051 carbohydrate biosynthetic process; GO:0006073 cellular glucan metabolic process; GO:0044711 single-organism biosynthetic process; GO:0000271 polysaccharide biosynthetic process; GO:0044042 glucan metabolic process; GO:0044763 single-organism cellular process; GO:0044699 single-organism process; GO:0033692 cellular polysaccharide biosynthetic process…	GO:0043226 organelle; GO:0043231 intracellular membrane-bounded organelle; GO:0043229 intracellular organelle; GO:0009501 amyloplast; GO:0044464 cell part; GO:0005622 intracellular; GO:0005737 cytoplasm; GO:0044424 intracellular part; GO:0005623 cell; GO:0043227 membrane-bounded organelle; GO:0009536 plastid; GO:0044444 cytoplasmic part; GO:0009507 chloroplast;	GO:0016758 transferase activity, transferring hexosyl groups; GO:0003824 catalytic activity; GO:0035251 UDP-glucosyltransferase activity; GO:0008194 UDP-glycosyltransferase activity; GO:0046527 glucosyltransferase activity; GO:0004373 glycogen (starch) synthase activity; GO:0016757 transferase activity, transferring glycosyl groups; GO:0009011 starch synthase activity; GO:0016740 transferase acti…	K00703	glgA; starch synthase [EC:2.4.1.21]	sly01110 Biosynthesis of secondary metabolites - Solanum lycopersicum (tomato); sly00500 Starch and sucrose metabolism - Solanum lycopersicum (tomato); sly01100 Metabolic pathways - Solanum lycopersicum (tomato);	IPR013534; IPR001296;	Starch synthase, catalytic domain; Glycosyl transferase, family 1;
B2ZP48	APETALA2-like protein OS=Solanum lycopersicum GN=100191138	2.787	Up	0.000746	100191138	44.944	2.1487	2	1	1	1	1.532	1.864	1.532	0.602	0.542	0.624	0.926	0.752	0.714	nucleus	GO:0050794 regulation of cellular process; GO:0044707 single-multicellular organism process; GO:0006725 cellular aromatic compound metabolic process; GO:0097659 nucleic acid-templated transcription; GO:0060255 regulation of macromolecule metabolic process; GO:0019219 regulation of nucleobase-containing compound metabolic process; GO:0044699 single-organism process; GO:0009058 biosynthetic process…	GO:0043226 organelle; GO:0043231 intracellular membrane-bounded organelle; GO:0043229 intracellular organelle; GO:0005634 nucleus; GO:0044464 cell part; GO:0005622 intracellular; GO:0044424 intracellular part; GO:0043227 membrane-bounded organelle; GO:0005623 cell;	GO:0097159 organic cyclic compound binding; GO:1901363 heterocyclic compound binding; GO:0003677 DNA binding; GO:0005488 binding; GO:0001071 nucleic acid binding transcription factor activity; GO:0003676 nucleic acid binding; GO:0003700 transcription factor activity, sequence-specific DNA binding;	K09284			IPR016177; IPR001471;	DNA-binding domain; AP2/ERF domain;
B6C9K5	Phosphoinositide phospholipase C OS=Solanum lycopersicum GN=100301923	0.342	Down	1.03e-05	100301923	68.291	25.411	15.1	7	8	6	0.691	0.617	0.543	1.809	1.794	1.803	0.611	0.625	0.638	mitochondria	GO:0050794 regulation of cellular process; GO:0044700 single organism signaling; GO:0051716 cellular response to stimulus; GO:0016042 lipid catabolic process; GO:0035556 intracellular signal transduction; GO:0044712 single-organism catabolic process; GO:0044699 single-organism process; GO:0023052 signaling; GO:0050896 response to stimulus; GO:0044238 primary metabolic process; GO:0071704 organic …	GO:0005623 cell; GO:0005622 intracellular; GO:0044464 cell part;	GO:0004435 phosphatidylinositol phospholipase C activity; GO:0003824 catalytic activity; GO:0042578 phosphoric ester hydrolase activity; GO:0005488 binding; GO:0004629 phospholipase C activity; GO:0016788 hydrolase activity, acting on ester bonds; GO:0004620 phospholipase activity; GO:0005515 protein binding; GO:0016787 hydrolase activity; GO:0008081 phosphoric diester hydrolase activity; GO:0016…	K05857	PLCD; phosphatidylinositol phospholipase C, delta [EC:3.1.4.11]	sly04933 AGE-RAGE signaling pathway in diabetic complications - Solanum lycopersicum (tomato); sly00562 Inositol phosphate metabolism - Solanum lycopersicum (tomato); sly01100 Metabolic pathways - Solanum lycopersicum (tomato); sly04070 Phosphatidylinositol signaling system - Solanum lycopersicum (tomato);	IPR000909; IPR015359; IPR017946; IPR011992; IPR000008; IPR001711;	Phosphatidylinositol-specific phospholipase C, X domain; Phosphoinositide-specific phospholipase C, EF-hand-like domain; PLC-like phosphodiesterase, TIM beta/alpha-barrel domain; EF-hand domain pair; C2 domain; Phospholipase C, phosphatidylinositol-specific, Y domain;
C0KZ34	Violaxanthin de-epoxidase OS=Solanum lycopersicum GN=543696	0.416	Down	1.01e-05	543696	54.346	38.887	13.6	7	12	7	0.489	0.491	0.499	1.224	1.193	1.139	1.307	1.365	1.376	chloroplast	GO:0044699 single-organism process; GO:0008152 metabolic process; GO:0055114 oxidation-reduction process; GO:0044710 single-organism metabolic process;	GO:0043226 organelle; GO:0043231 intracellular membrane-bounded organelle; GO:0043229 intracellular organelle; GO:0044464 cell part; GO:0005622 intracellular; GO:0005737 cytoplasm; GO:0044424 intracellular part; GO:0043227 membrane-bounded organelle; GO:0005623 cell; GO:0009536 plastid; GO:0044444 cytoplasmic part; GO:0009507 chloroplast;	GO:0046422 violaxanthin de-epoxidase activity; GO:0003824 catalytic activity; GO:0016491 oxidoreductase activity;	K09839	VDE; violaxanthin de-epoxidase [EC:1.23.5.1]	sly01110 Biosynthesis of secondary metabolites - Solanum lycopersicum (tomato); sly00906 Carotenoid biosynthesis - Solanum lycopersicum (tomato); sly01100 Metabolic pathways - Solanum lycopersicum (tomato);	IPR012674; IPR011038; IPR010788;	Calycin; Calycin-like; VDE lipocalin domain;
C5IU71	"Chloroplast sedoheptulose-1,7-bisphosphatase OS=Solanum lycopersicum GN=SBPase"	0.487	Down	2.63e-06	SBPase	42.587	102.89	42.4	14	39	14	0.692	0.663	0.651	1.376	1.347	1.393	1.02	1.021	1.018	chloroplast	GO:0005986 sucrose biosynthetic process; GO:0016051 carbohydrate biosynthetic process; GO:0019319 hexose biosynthetic process; GO:0044699 single-organism process; GO:0006002 fructose 6-phosphate metabolic process; GO:0046364 monosaccharide biosynthetic process; GO:0009058 biosynthetic process; GO:0005984 disaccharide metabolic process; GO:0044237 cellular metabolic process; GO:0006796 phosphate-c…	GO:0044424 intracellular part; GO:0005623 cell; GO:0044464 cell part; GO:0005622 intracellular; GO:0005737 cytoplasm;	GO:0019203 carbohydrate phosphatase activity; GO:0042578 phosphoric ester hydrolase activity; GO:0003824 catalytic activity; GO:0016791 phosphatase activity; GO:0016788 hydrolase activity, acting on ester bonds; GO:0016787 hydrolase activity; GO:0050308 sugar-phosphatase activity; GO:0042132 fructose 1,6-bisphosphate 1-phosphatase activity;	K01100	E3.1.3.37; sedoheptulose-bisphosphatase [EC:3.1.3.37]	sly01200 Carbon metabolism - Solanum lycopersicum (tomato); sly00710 Carbon fixation in photosynthetic organisms - Solanum lycopersicum (tomato); sly01100 Metabolic pathways - Solanum lycopersicum (tomato);	IPR033391;	Fructose-1-6-bisphosphatase class I, N-terminal;
C6K8M2	Plastid isopentenyl diphosphate isomerase OS=Solanum lycopersicum GN=IPI	1.937	Up	4.65e-05	IPI	33.774	20.564	29.9	8	20	4	1.43	1.401	1.374	0.701	0.787	0.683	0.864	0.865	0.92	chloroplast	GO:0006720 isoprenoid metabolic process; GO:0044711 single-organism biosynthetic process; GO:0008654 phospholipid biosynthetic process; GO:0044763 single-organism cellular process; GO:0044699 single-organism process; GO:0009058 biosynthetic process; GO:0044255 cellular lipid metabolic process; GO:0044238 primary metabolic process; GO:1901576 organic substance biosynthetic process; GO:0044237 cell…	GO:0044424 intracellular part; GO:0005623 cell; GO:0044464 cell part; GO:0005622 intracellular; GO:0005737 cytoplasm;	GO:0016787 hydrolase activity; GO:0004452 isopentenyl-diphosphate delta-isomerase activity; GO:0016860 intramolecular oxidoreductase activity; GO:0016853 isomerase activity; GO:0003824 catalytic activity; GO:0016863 intramolecular oxidoreductase activity, transposing C=C bonds;	K01823	idi; isopentenyl-diphosphate Delta-isomerase [EC:5.3.3.2]	sly01110 Biosynthesis of secondary metabolites - Solanum lycopersicum (tomato); sly00900 Terpenoid backbone biosynthesis - Solanum lycopersicum (tomato); sly01100 Metabolic pathways - Solanum lycopersicum (tomato);	IPR015797; IPR000086;	NUDIX hydrolase domain-like; NUDIX hydrolase domain;
C8C507	TIR1-like protein OS=Solanum lycopersicum GN=100316892	0.489	Down	0.00013	100316892	65.504	1.5671	2.4	1	1	1	0.689	0.706	0.732	1.351	1.503	1.495	0.811	0.98	0.919	nucleus			GO:0005515 protein binding; GO:0005488 binding;	K14485	TIR1; transport inhibitor response 1	sly04075 Plant hormone signal transduction - Solanum lycopersicum (tomato);	IPR001810; IPR032675;	F-box domain; Leucine-rich repeat domain, L domain-like;
D0VNY3	ISPH protein OS=Solanum lycopersicum GN=100316901	2.324	Up	1.95e-05	100316901	51.894	189.41	57.7	26	63	26	1.275	1.359	1.371	0.584	0.588	0.551	1.106	1.094	1.081	cytoplasm	GO:0008654 phospholipid biosynthetic process; GO:0044699 single-organism process; GO:0009058 biosynthetic process; GO:0044255 cellular lipid metabolic process; GO:0044237 cellular metabolic process; GO:0050993 dimethylallyl diphosphate metabolic process; GO:0006796 phosphate-containing compound metabolic process; GO:0071704 organic substance metabolic process; GO:0008610 lipid biosynthetic proces…	GO:0043229 intracellular organelle; GO:0044434 chloroplast part; GO:0044446 intracellular organelle part; GO:0005737 cytoplasm; GO:0044435 plastid part; GO:0044424 intracellular part; GO:0009532 plastid stroma; GO:0005623 cell; GO:0044422 organelle part; GO:0009507 chloroplast; GO:0043231 intracellular membrane-bounded organelle; GO:0043226 organelle; GO:0005622 intracellular; GO:0044464 cell par…	GO:0016725 oxidoreductase activity, acting on CH or CH2 groups; GO:0052592 oxidoreductase activity, acting on CH or CH2 groups, with an iron-sulfur protein as acceptor; GO:0016726 oxidoreductase activity, acting on CH or CH2 groups, NAD or NADP as acceptor; GO:0003824 catalytic activity; GO:0005488 binding; GO:0043167 ion binding; GO:0043169 cation binding; GO:0046872 metal ion binding; GO:005174…	K03527	ispH; 4-hydroxy-3-methylbut-2-en-1-yl diphosphate reductase [EC:1.17.7.4]	sly01110 Biosynthesis of secondary metabolites - Solanum lycopersicum (tomato); sly00900 Terpenoid backbone biosynthesis - Solanum lycopersicum (tomato); sly01100 Metabolic pathways - Solanum lycopersicum (tomato);
D3TI69	Beta-hexosaminidase OS=Solanum lycopersicum GN=100529103	3.439	Up	3.19e-06	100529103	64.023	36.871	20	10	18	10	1.83	1.945	1.889	0.521	0.569	0.557	0.621	0.596	0.543	vacuolar membrane	GO:0008152 metabolic process; GO:0005975 carbohydrate metabolic process; GO:0044238 primary metabolic process; GO:0071704 organic substance metabolic process;	GO:0016020 membrane; GO:0005623 cell; GO:0044464 cell part; GO:0071944 cell periphery; GO:0005886 plasma membrane;	GO:0016758 transferase activity, transferring hexosyl groups; GO:0003824 catalytic activity; GO:0016798 hydrolase activity, acting on glycosyl bonds; GO:0035251 UDP-glucosyltransferase activity; GO:0004563 beta-N-acetylhexosaminidase activity; GO:0004553 hydrolase activity, hydrolyzing O-glycosyl compounds; GO:0008194 UDP-glycosyltransferase activity; GO:0046527 glucosyltransferase activity; GO:0…	K12373	HEXA_B; hexosaminidase [EC:3.2.1.52]	sly00604 Glycosphingolipid biosynthesis - ganglio series - Solanum lycopersicum (tomato); sly00531 Glycosaminoglycan degradation - Solanum lycopersicum (tomato); sly00511 Other glycan degradation - Solanum lycopersicum (tomato); sly00603 Glycosphingolipid biosynthesis - globo and isoglobo series - Solanum lycopersicum (tomato); sly01100 Metabolic pathways - Solanum lycopersicum (tomato); sly00520…	IPR029018; IPR015883; IPR029019; IPR017853; IPR013781;	Chitobiase/beta-hexosaminidase domain 2-like; Glycoside hydrolase family 20, catalytic domain; Beta-hexosaminidase, eukaryotic type, N-terminal; Glycoside hydrolase superfamily; Glycoside hydrolase, catalytic domain;
E1CFU1	Calcium dependent protein kinase OS=Solanum lycopersicum GN=LeCDPK2	2.071	Up	4.17e-06	LeCDPK2	64.602	40.775	31.5	14	25	8	1.517	1.469	1.531	0.726	0.749	0.706	0.769	0.849	0.814	chloroplast	GO:0050794 regulation of cellular process; GO:0044700 single organism signaling; GO:0016310 phosphorylation; GO:0009738 abscisic acid-activated signaling pathway; GO:0001101 response to acid chemical; GO:0018209 peptidyl-serine modification; GO:0071310 cellular response to organic substance; GO:0044267 cellular protein metabolic process; GO:1901700 response to oxygen-containing compound; GO:00446…	GO:0043226 organelle; GO:0043231 intracellular membrane-bounded organelle; GO:0043229 intracellular organelle; GO:0005634 nucleus; GO:0044464 cell part; GO:0005622 intracellular; GO:0005737 cytoplasm; GO:0044424 intracellular part; GO:0043227 membrane-bounded organelle; GO:0005623 cell;	GO:1901265 nucleoside phosphate binding; GO:0016773 phosphotransferase activity, alcohol group as acceptor; GO:0005515 protein binding; GO:0004683 calmodulin-dependent protein kinase activity; GO:0004672 protein kinase activity; GO:0097159 organic cyclic compound binding; GO:1901363 heterocyclic compound binding; GO:0016301 kinase activity; GO:0003824 catalytic activity; GO:0032553 ribonucleotide…	K13412	CPK; calcium-dependent protein kinase [EC:2.7.11.1]	sly04626 Plant-pathogen interaction - Solanum lycopersicum (tomato);	IPR000719; IPR011992; IPR002048; IPR011009;	Protein kinase domain; EF-hand domain pair; EF-hand domain; Protein kinase-like domain;
E5L4Q6	ABA aldehyde oxidase OS=Solanum lycopersicum GN=sitiens	0.64	Down	9.5e-06	sitiens	148.6	23.919	8.7	10	13	8	0.802	0.788	0.806	1.278	1.232	1.234	0.99	1.07	1.035	cytoplasm	GO:0044699 single-organism process; GO:0008152 metabolic process; GO:0055114 oxidation-reduction process; GO:0044710 single-organism metabolic process;	GO:0044464 cell part; GO:0005622 intracellular; GO:0005737 cytoplasm; GO:0044424 intracellular part; GO:0005829 cytosol; GO:0005623 cell; GO:0044444 cytoplasmic part;	GO:0051537 2 iron, 2 sulfur cluster binding; GO:1901265 nucleoside phosphate binding; GO:0005506 iron ion binding; GO:0050660 flavin adenine dinucleotide binding; GO:0016903 oxidoreductase activity, acting on the aldehyde or oxo group of donors; GO:0043167 ion binding; GO:0000166 nucleotide binding; GO:0048037 cofactor binding; GO:0016491 oxidoreductase activity; GO:0016614 oxidoreductase activit…	K09842	AAO3; abscisic-aldehyde oxidase [EC:1.2.3.14]	sly01110 Biosynthesis of secondary metabolites - Solanum lycopersicum (tomato); sly00906 Carotenoid biosynthesis - Solanum lycopersicum (tomato); sly01100 Metabolic pathways - Solanum lycopersicum (tomato);	IPR001041; IPR002346; IPR012675; IPR002888; IPR016166; IPR005107; IPR016169; IPR000674; IPR008274;	2Fe-2S ferredoxin-type iron-sulfur binding domain; Molybdopterin dehydrogenase, FAD-binding; Beta-grasp domain; [2Fe-2S]-binding; FAD-binding, type 2; CO dehydrogenase flavoprotein, C-terminal; CO dehydrogenase flavoprotein-like, FAD-binding, subdomain 2; Aldehyde oxidase/xanthine dehydrogenase, a/b hammerhead; Aldehyde oxidase/xanthine dehydrogenase, molybdopterin binding;
G3K2M3	Methionine sulfoxide reductase A3 OS=Solanum lycopersicum GN=MSRA3	2.058	Up	3.04e-06	MSRA3	26.624	15.667	33.3	8	26	4	1.337	1.375	1.326	0.632	0.664	0.666	1.011	1.008	1.035	chloroplast	GO:0044699 single-organism process; GO:0008152 metabolic process; GO:0055114 oxidation-reduction process; GO:0044710 single-organism metabolic process;		GO:0016667 oxidoreductase activity, acting on a sulfur group of donors; GO:0008113 peptide-methionine (S)-S-oxide reductase activity; GO:0016671 oxidoreductase activity, acting on a sulfur group of donors, disulfide as acceptor; GO:0003824 catalytic activity; GO:0016491 oxidoreductase activity;	K07304			IPR002569;	Peptide methionine sulphoxide reductase MsrA;
G3K2M4	Methionine sulfoxide reductase A4 OS=Solanum lycopersicum GN=MSRA4	1.505	Up	3.91e-05	MSRA4	28.928	116.45	39.7	8	30	4	1.207	1.213	1.152	0.782	0.802	0.79	1.114	1.055	1.065	chloroplast	GO:0033554 cellular response to stress; GO:0051716 cellular response to stimulus; GO:0006950 response to stress; GO:0009416 response to light stimulus; GO:0055114 oxidation-reduction process; GO:0009628 response to abiotic stimulus; GO:0044699 single-organism process; GO:0010033 response to organic substance; GO:0009735 response to cytokinin; GO:0050896 response to stimulus; GO:0008152 metabolic …	GO:0043229 intracellular organelle; GO:0044434 chloroplast part; GO:0009526 plastid envelope; GO:0031967 organelle envelope; GO:0044446 intracellular organelle part; GO:0005737 cytoplasm; GO:0044435 plastid part; GO:0044424 intracellular part; GO:0009532 plastid stroma; GO:0005623 cell; GO:0044422 organelle part; GO:0009941 chloroplast envelope; GO:0005739 mitochondrion; GO:0009507 chloroplast; G…	GO:0016667 oxidoreductase activity, acting on a sulfur group of donors; GO:0008113 peptide-methionine (S)-S-oxide reductase activity; GO:0016671 oxidoreductase activity, acting on a sulfur group of donors, disulfide as acceptor; GO:0003824 catalytic activity; GO:0016491 oxidoreductase activity;	K07304			IPR002569;	Peptide methionine sulphoxide reductase MsrA;
G8Z261	Hop-interacting protein THI032 OS=Solanum lycopersicum GN=101055519	0.381	Down	7.59e-06	101055519	44.003	143.06	32.9	9	20	9	0.546	0.516	0.52	1.349	1.437	1.364	1.08	1.095	1.107	cytoplasm	GO:0008652 cellular amino acid biosynthetic process; GO:0044711 single-organism biosynthetic process; GO:0016053 organic acid biosynthetic process; GO:0044281 small molecule metabolic process; GO:0044763 single-organism cellular process; GO:0006807 nitrogen compound metabolic process; GO:0044699 single-organism process; GO:0009058 biosynthetic process; GO:0044238 primary metabolic process; GO:190…	GO:0043229 intracellular organelle; GO:0016020 membrane; GO:0048046 apoplast; GO:0044434 chloroplast part; GO:0071944 cell periphery; GO:0005777 peroxisome; GO:0044446 intracellular organelle part; GO:0005737 cytoplasm; GO:0044435 plastid part; GO:0044424 intracellular part; GO:0009532 plastid stroma; GO:0005623 cell; GO:0005576 extracellular region; GO:0044422 organelle part; GO:0005886 plasma m…	GO:0050281 serine-glyoxylate transaminase activity; GO:0016769 transferase activity, transferring nitrogenous groups; GO:0008453 alanine-glyoxylate transaminase activity; GO:0003824 catalytic activity; GO:0004760 serine-pyruvate transaminase activity; GO:0008483 transaminase activity; GO:0016740 transferase activity;	K00830	AGXT; alanine-glyoxylate transaminase / serine-glyoxylate transaminase / serine-pyruvate transaminase [EC:2.6.1.44 2.6.1.45 2.6.1.51]	sly00260 Glycine, serine and threonine metabolism - Solanum lycopersicum (tomato); sly01110 Biosynthesis of secondary metabolites - Solanum lycopersicum (tomato); sly00630 Glyoxylate and dicarboxylate metabolism - Solanum lycopersicum (tomato); sly01200 Carbon metabolism - Solanum lycopersicum (tomato); sly04146 Peroxisome - Solanum lycopersicum (tomato); sly00250 Alanine, aspartate and glutamate…	IPR015424; IPR000192; IPR015422; IPR015421;	Pyridoxal phosphate-dependent transferase; Aminotransferase class V domain; Pyridoxal phosphate-dependent transferase, major region, subdomain 2; Pyridoxal phosphate-dependent transferase, major region, subdomain 1;
H9BYP6	Sucrose-phosphate synthase B OS=Solanum lycopersicum GN=101055573	0.569	Down	0.000134	101055573	119.59	7.9844	8.2	9	13	4	0.798	0.83	0.757	1.331	1.455	1.402	0.877	0.873	0.862	nucleus	GO:0044723 single-organism carbohydrate metabolic process; GO:0008152 metabolic process; GO:0005985 sucrose metabolic process; GO:0044262 cellular carbohydrate metabolic process; GO:0044710 single-organism metabolic process; GO:0044763 single-organism cellular process; GO:0044699 single-organism process; GO:0009311 oligosaccharide metabolic process; GO:0005984 disaccharide metabolic process; GO:0…		GO:0016746 transferase activity, transferring acyl groups; GO:0016758 transferase activity, transferring hexosyl groups; GO:0003824 catalytic activity; GO:0046524 sucrose-phosphate synthase activity; GO:0035251 UDP-glucosyltransferase activity; GO:0047947 glutamine N-phenylacetyltransferase activity; GO:0008194 UDP-glycosyltransferase activity; GO:0046527 glucosyltransferase activity; GO:0016757 …	K00696	E2.4.1.14; sucrose-phosphate synthase [EC:2.4.1.14]	sly00500 Starch and sucrose metabolism - Solanum lycopersicum (tomato); sly01100 Metabolic pathways - Solanum lycopersicum (tomato);	IPR006380; IPR000368; IPR001296;	Sucrose-phosphatase, N-terminal; Sucrose synthase; Glycosyl transferase, family 1;
I6ZAC9	Lutescent 2 OS=Solanum lycopersicum GN=101263173	0.625	Down	0.000384	101263173	58.394	6.3803	5.9	3	5	3	0.768	0.821	0.739	1.288	1.174	1.265	1.044	0.988	1.045	plasma membrane	GO:0006508 proteolysis; GO:0008152 metabolic process; GO:0043170 macromolecule metabolic process; GO:0019538 protein metabolic process; GO:0044238 primary metabolic process; GO:0071704 organic substance metabolic process;	GO:0031224 intrinsic component of membrane; GO:0016020 membrane; GO:0016021 integral component of membrane; GO:0044425 membrane part;	GO:0004175 endopeptidase activity; GO:0004222 metalloendopeptidase activity; GO:0008233 peptidase activity; GO:0003824 catalytic activity; GO:0070011 peptidase activity, acting on L-amino acid peptides; GO:0016787 hydrolase activity; GO:0008237 metallopeptidase activity;				IPR008915;	Peptidase M50;
I7JCM3	Matrix metalloproteinase OS=Solanum lycopersicum GN=SlMMP1	0.648	Down	0.0067	SlMMP1	40.21	4.3977	5.7	1	1	1	0.931	0.678	0.729	1.184	1.257	1.167	1.01	1.029	1.145	vacuolar membrane	GO:0006508 proteolysis; GO:0008152 metabolic process; GO:0043170 macromolecule metabolic process; GO:0019538 protein metabolic process; GO:0044238 primary metabolic process; GO:0071704 organic substance metabolic process;	GO:0031012 extracellular matrix; GO:0044421 extracellular region part; GO:0005576 extracellular region;	GO:0004175 endopeptidase activity; GO:0004222 metalloendopeptidase activity; GO:0008233 peptidase activity; GO:0046914 transition metal ion binding; GO:0003824 catalytic activity; GO:0005488 binding; GO:0043167 ion binding; GO:0043169 cation binding; GO:0046872 metal ion binding; GO:0070011 peptidase activity, acting on L-amino acid peptides; GO:0008237 metallopeptidase activity; GO:0016787 hydro…				IPR001818; IPR002477; IPR024079; IPR033739; IPR006026;	Peptidase M10, metallopeptidase; Peptidoglycan binding-like; Metallopeptidase, catalytic domain; Peptidase M10A, catalytic domain; Peptidase, metallopeptidase;
K4AS88	Uncharacterized protein OS=Solanum lycopersicum GN=101259279	2.254	Up	6.07e-06	101259279	97.268	21.291	14.7	10	16	8	1.325	1.391	1.402	0.604	0.615	0.608	1.011	1.06	1.018	nucleus	GO:0033554 cellular response to stress; GO:0016051 carbohydrate biosynthetic process; GO:0044699 single-organism process; GO:0009058 biosynthetic process; GO:0005984 disaccharide metabolic process; GO:0050896 response to stimulus; GO:0044237 cellular metabolic process; GO:0070413 trehalose metabolism in response to stress; GO:0006796 phosphate-containing compound metabolic process; GO:0071704 org…	GO:0044424 intracellular part; GO:0005623 cell; GO:0044464 cell part; GO:0005622 intracellular; GO:0005737 cytoplasm;	GO:0016787 hydrolase activity; GO:0042578 phosphoric ester hydrolase activity; GO:0003824 catalytic activity; GO:0016791 phosphatase activity; GO:0016788 hydrolase activity, acting on ester bonds;	K16055	TPS; trehalose 6-phosphate synthase/phosphatase [EC:2.4.1.15 3.1.3.12]	sly00500 Starch and sucrose metabolism - Solanum lycopersicum (tomato); sly01100 Metabolic pathways - Solanum lycopersicum (tomato);	IPR001830; IPR023214;	Glycosyl transferase, family 20; HAD-like domain;
K4ASA8	Uncharacterized protein OS=Solanum lycopersicum GN=101245874	0.446	Down	3.12e-05	101245874	21.895	7.3826	17.8	4	5	4	0.824	0.778	0.714	1.76	1.664	1.766	0.563	0.61	0.597	cytoskeleton				K17991	PXG; peroxygenase [EC:1.11.2.3]	sly00073 Cutin, suberine and wax biosynthesis - Solanum lycopersicum (tomato);	IPR011992;	EF-hand domain pair;
K4ASB8	Uncharacterized protein OS=Solanum lycopersicum GN=101254513	0.454	Down	1.5e-06	101254513	37.122	136.85	43.6	13	28	13	0.569	0.579	0.534	1.223	1.237	1.245	1.202	1.186	1.19	chloroplast	GO:0009611 response to wounding; GO:0008152 metabolic process; GO:0009416 response to light stimulus; GO:0006950 response to stress; GO:0009628 response to abiotic stimulus; GO:0009314 response to radiation; GO:0050896 response to stimulus; GO:0044237 cellular metabolic process; GO:0009987 cellular process; GO:0015979 photosynthesis;	GO:0016020 membrane; GO:0009535 chloroplast thylakoid membrane; GO:0044434 chloroplast part; GO:0005737 cytoplasm; GO:0009534 chloroplast thylakoid; GO:0042651 thylakoid membrane; GO:0044424 intracellular part; GO:0009575 chromoplast stroma; GO:0005623 cell; GO:0009941 chloroplast envelope; GO:0044422 organelle part; GO:0009509 chromoplast; GO:0005622 intracellular; GO:0044464 cell part; GO:00550…	GO:0005515 protein binding; GO:0005488 binding;				IPR011990; IPR001478; IPR013026;	Tetratricopeptide-like helical domain; PDZ domain; Tetratricopeptide repeat-containing domain;
K4ASC2	Isocitrate dehydrogenase [NADP] OS=Solanum lycopersicum GN=101268602	2.225	Up	2.59e-07	101268602	46.688	168.01	50.6	22	66	14	1.522	1.526	1.556	0.686	0.682	0.701	0.847	0.83	0.785	cytoplasm	GO:0072350 tricarboxylic acid metabolic process; GO:0055114 oxidation-reduction process; GO:0044281 small molecule metabolic process; GO:0044763 single-organism cellular process; GO:0006099 tricarboxylic acid cycle; GO:0044699 single-organism process; GO:0006102 isocitrate metabolic process; GO:0044238 primary metabolic process; GO:0045333 cellular respiration; GO:0044237 cellular metabolic proce…		GO:0000287 magnesium ion binding; GO:1901265 nucleoside phosphate binding; GO:0043167 ion binding; GO:0004448 isocitrate dehydrogenase activity; GO:0000166 nucleotide binding; GO:0048037 cofactor binding; GO:0016491 oxidoreductase activity; GO:0016614 oxidoreductase activity, acting on CH-OH group of donors; GO:1901363 heterocyclic compound binding; GO:0097159 organic cyclic compound binding; GO:…	K00031	IDH1; isocitrate dehydrogenase [EC:1.1.1.42]	sly01110 Biosynthesis of secondary metabolites - Solanum lycopersicum (tomato); sly01210 2-Oxocarboxylic acid metabolism - Solanum lycopersicum (tomato); sly01200 Carbon metabolism - Solanum lycopersicum (tomato); sly01230 Biosynthesis of amino acids - Solanum lycopersicum (tomato); sly01100 Metabolic pathways - Solanum lycopersicum (tomato); sly00020 Citrate cycle (TCA cycle) - Solanum lycopersi…	IPR024084;	Isopropylmalate dehydrogenase-like domain;
K4ASF9	Uncharacterized protein OS=Solanum lycopersicum GN=101264048	1.657	Up	0.000544	101264048	44.479	10.552	8.1	3	4	3	1.183	1.339	1.218	0.743	0.778	0.736	1.082	0.987	1.01	plasma membrane		GO:0031224 intrinsic component of membrane; GO:0016020 membrane; GO:0016021 integral component of membrane; GO:0044425 membrane part;	GO:0005515 protein binding; GO:0005488 binding;				IPR001024;	PLAT/LH2 domain;
K4ASG5	Uncharacterized protein OS=Solanum lycopersicum GN=101250539	0.519	Down	9.7e-05	101250539	20.662	7.7812	14.5	3	6	3	0.653	0.634	0.702	1.297	1.213	1.325	1.063	1.122	1.08	extracellular		GO:0043226 organelle; GO:0043231 intracellular membrane-bounded organelle; GO:0043229 intracellular organelle; GO:0016020 membrane; GO:0005634 nucleus; GO:0044425 membrane part; GO:0044464 cell part; GO:0005622 intracellular; GO:0031224 intrinsic component of membrane; GO:0044424 intracellular part; GO:0043227 membrane-bounded organelle; GO:0005623 cell; GO:0016021 integral component of membrane;					IPR016140;	Bifunctional inhibitor/plant lipid transfer protein/seed storage helical domain;
K4ASI3	Uncharacterized protein OS=Solanum lycopersicum	0.649	Down	0.000979	---	33.075	8.3938	12.5	3	4	3	0.759	0.869	0.931	1.304	1.29	1.348	0.845	0.912	0.909	nucleus	GO:0016072 rRNA metabolic process; GO:0006396 RNA processing; GO:0034470 ncRNA processing; GO:0044085 cellular component biogenesis; GO:0022613 ribonucleoprotein complex biogenesis; GO:0006725 cellular aromatic compound metabolic process; GO:0006807 nitrogen compound metabolic process; GO:1901360 organic cyclic compound metabolic process; GO:0042254 ribosome biogenesis; GO:0044238 primary metabol…	GO:0043229 intracellular organelle; GO:0043232 intracellular non-membrane-bounded organelle; GO:0044446 intracellular organelle part; GO:0032991 macromolecular complex; GO:0031981 nuclear lumen; GO:0044424 intracellular part; GO:0005730 nucleolus; GO:0005623 cell; GO:0044422 organelle part; GO:0030684 preribosome; GO:0043228 non-membrane-bounded organelle; GO:0043226 organelle; GO:0043231 intrace…		K14823
K4ASJ6	Peroxidase OS=Solanum lycopersicum GN=544084	0.157	Down	3.61e-05	544084	34.954	12.777	5.8	2	4	2	0.464	0.362	0.303	2.506	2.457	2.219	0.343	0.364	0.351	chloroplast	GO:0006950 response to stress; GO:0055114 oxidation-reduction process; GO:0009636 response to toxic substance; GO:0044699 single-organism process; GO:0050896 response to stimulus; GO:0044237 cellular metabolic process; GO:0008152 metabolic process; GO:0042221 response to chemical; GO:1990748 cellular detoxification; GO:0042743 hydrogen peroxide metabolic process; GO:0072593 reactive oxygen specie…	GO:0005576 extracellular region;	GO:0097159 organic cyclic compound binding; GO:1901363 heterocyclic compound binding; GO:0020037 heme binding; GO:0003824 catalytic activity; GO:0005488 binding; GO:0043167 ion binding; GO:0016209 antioxidant activity; GO:0043169 cation binding; GO:0046872 metal ion binding; GO:0004601 peroxidase activity; GO:0046906 tetrapyrrole binding; GO:0016491 oxidoreductase activity; GO:0016684 oxidoreduct…	K00430	E1.11.1.7; peroxidase [EC:1.11.1.7]	sly01110 Biosynthesis of secondary metabolites - Solanum lycopersicum (tomato); sly00940 Phenylpropanoid biosynthesis - Solanum lycopersicum (tomato); sly01100 Metabolic pathways - Solanum lycopersicum (tomato);	IPR033905; IPR002016;	Secretory peroxidase; Haem peroxidase, plant/fungal/bacterial;
K4ASM0	Lipoxygenase OS=Solanum lycopersicum GN=544008	6.83	Up	7.53e-07	544008	101.81	242.19	41.9	33	68	26	2.088	2.178	2.195	0.328	0.322	0.296	0.58	0.57	0.483	chloroplast	GO:0044711 single-organism biosynthetic process; GO:0016053 organic acid biosynthetic process; GO:0055114 oxidation-reduction process; GO:0044281 small molecule metabolic process; GO:0044763 single-organism cellular process; GO:0044699 single-organism process; GO:0009058 biosynthetic process; GO:0044255 cellular lipid metabolic process; GO:0006631 fatty acid metabolic process; GO:0044238 primary …		GO:0016702 oxidoreductase activity, acting on single donors with incorporation of molecular oxygen, incorporation of two atoms of oxygen; GO:0016701 oxidoreductase activity, acting on single donors with incorporation of molecular oxygen; GO:0003824 catalytic activity; GO:0005488 binding; GO:0051213 dioxygenase activity; GO:0043167 ion binding; GO:0043169 cation binding; GO:0046872 metal ion bindi…	K00454	LOX2S; lipoxygenase [EC:1.13.11.12]	sly01110 Biosynthesis of secondary metabolites - Solanum lycopersicum (tomato); sly00592 alpha-Linolenic acid metabolism - Solanum lycopersicum (tomato); sly00591 Linoleic acid metabolism - Solanum lycopersicum (tomato); sly01100 Metabolic pathways - Solanum lycopersicum (tomato);	IPR027433; IPR001024; IPR013819;	Lipoxygenase, domain 3; PLAT/LH2 domain; Lipoxygenase, C-terminal;
K4ASR0	Uncharacterized protein OS=Solanum lycopersicum GN=101261547	0.638	Down	5.9e-06	101261547	35.712	14.205	19.8	6	13	6	0.837	0.794	0.809	1.261	1.286	1.275	0.962	0.978	1.001	cytoplasm	GO:0016072 rRNA metabolic process; GO:0006396 RNA processing; GO:0034470 ncRNA processing; GO:0044085 cellular component biogenesis; GO:0022613 ribonucleoprotein complex biogenesis; GO:0006725 cellular aromatic compound metabolic process; GO:0006807 nitrogen compound metabolic process; GO:0042254 ribosome biogenesis; GO:1901360 organic cyclic compound metabolic process; GO:0044238 primary metabol…	GO:0043229 intracellular organelle; GO:0044434 chloroplast part; GO:0044446 intracellular organelle part; GO:0005737 cytoplasm; GO:0044435 plastid part; GO:0044424 intracellular part; GO:0009532 plastid stroma; GO:0005623 cell; GO:0044422 organelle part; GO:0009507 chloroplast; GO:0043231 intracellular membrane-bounded organelle; GO:0043226 organelle; GO:0005622 intracellular; GO:0044464 cell par…	GO:0097159 organic cyclic compound binding; GO:1901363 heterocyclic compound binding; GO:0003729 mRNA binding; GO:0003723 RNA binding; GO:1901265 nucleoside phosphate binding; GO:0005488 binding; GO:0003676 nucleic acid binding; GO:0000166 nucleotide binding; GO:0036094 small molecule binding;	K11294			IPR000504; IPR012677; IPR003954;	RNA recognition motif domain; Nucleotide-binding alpha-beta plait domain; RNA recognition motif domain, eukaryote;
K4ASU4	Uncharacterized protein OS=Solanum lycopersicum	0.552	Down	0.000103	---	65.515	323.31	58.8	25	149	4	0.698	0.692	0.73	1.299	1.211	1.328	1.009	1.068	1.057	chloroplast	GO:0009116 nucleoside metabolic process; GO:0042278 purine nucleoside metabolic process; GO:0009167 purine ribonucleoside monophosphate metabolic process; GO:0090662 ATP hydrolysis coupled transmembrane transport; GO:0009117 nucleotide metabolic process; GO:0044699 single-organism process; GO:0009058 biosynthetic process; GO:0009163 nucleoside biosynthetic process; GO:0046129 purine ribonucleosid…	GO:0045261 proton-transporting ATP synthase complex, catalytic core F(1); GO:0016020 membrane; GO:0098796 membrane protein complex; GO:0044425 membrane part; GO:0044464 cell part; GO:0005622 intracellular; GO:0016469 proton-transporting two-sector ATPase complex; GO:0032991 macromolecular complex; GO:0033178 proton-transporting two-sector ATPase complex, catalytic domain; GO:0044424 intracellular…	GO:0042625 ATPase coupled ion transmembrane transporter activity; GO:1901265 nucleoside phosphate binding; GO:0015399 primary active transmembrane transporter activity; GO:0022892 substrate-specific transporter activity; GO:0016817 hydrolase activity, acting on acid anhydrides; GO:0044769 ATPase activity, coupled to transmembrane movement of ions, rotational mechanism; GO:0015077 monovalent inorg…	K02112	ATPF1B; F-type H+/Na+-transporting ATPase subunit beta [EC:7.1.2.2 7.2.2.1]	sly00195 Photosynthesis - Solanum lycopersicum (tomato); sly00190 Oxidative phosphorylation - Solanum lycopersicum (tomato); sly01100 Metabolic pathways - Solanum lycopersicum (tomato);	IPR004100; IPR003593; IPR020546; IPR000194; IPR027417; IPR024034;	ATPase, F1/V1/A1 complex, alpha/beta subunit, N-terminal domain; AAA+ ATPase domain; ATP synthase, F1 complex, delta/epsilon subunit, N-terminal; ATPase, F1/V1/A1 complex, alpha/beta subunit, nucleotide-binding domain; P-loop containing nucleoside triphosphate hydrolase; ATPase, F1/V1 complex, beta subunit, C-terminal;
K4ASW1	Uncharacterized protein OS=Solanum lycopersicum	0.656	Down	3.74e-05	---	40.466	66.746	26.7	10	18	10	0.879	0.818	0.881	1.306	1.296	1.327	0.861	0.901	0.838	cytoplasm	GO:0006518 peptide metabolic process; GO:0043043 peptide biosynthetic process; GO:0044267 cellular protein metabolic process; GO:0006807 nitrogen compound metabolic process; GO:0009058 biosynthetic process; GO:0043603 cellular amide metabolic process; GO:0044238 primary metabolic process; GO:1901566 organonitrogen compound biosynthetic process; GO:1901576 organic substance biosynthetic process; G…	GO:0005840 ribosome; GO:0043229 intracellular organelle; GO:0043232 intracellular non-membrane-bounded organelle; GO:0015935 small ribosomal subunit; GO:0044446 intracellular organelle part; GO:0005737 cytoplasm; GO:0032991 macromolecular complex; GO:0044424 intracellular part; GO:0005623 cell; GO:0044422 organelle part; GO:0043228 non-membrane-bounded organelle; GO:0043226 organelle; GO:0015934 …	GO:0097159 organic cyclic compound binding; GO:1901363 heterocyclic compound binding; GO:0003723 RNA binding; GO:0005488 binding; GO:0003676 nucleic acid binding; GO:0005198 structural molecule activity; GO:0003735 structural constituent of ribosome;				IPR009019; IPR004044; IPR015946; IPR001351;	K homology domain, prokaryotic type; K Homology domain, type 2; K homology domain-like, alpha/beta; Ribosomal protein S3, C-terminal;
K4AT05	Uncharacterized protein OS=Solanum lycopersicum GN=101248126	1.604	Up	4.68e-06	101248126	47.961	138.02	41	10	20	10	1.18	1.202	1.22	0.752	0.735	0.758	1.053	1.053	1.063	chloroplast		GO:0043226 organelle; GO:0043231 intracellular membrane-bounded organelle; GO:0043229 intracellular organelle; GO:0044464 cell part; GO:0005622 intracellular; GO:0005737 cytoplasm; GO:0044424 intracellular part; GO:0043227 membrane-bounded organelle; GO:0005623 cell; GO:0009536 plastid; GO:0044444 cytoplasmic part; GO:0009507 chloroplast;					IPR029058;	Alpha/Beta hydrolase fold;
K4AT14	Uncharacterized protein OS=Solanum lycopersicum GN=101245871	1.745	Up	8.09e-05	101245871	36.27	61.436	29.4	10	21	10	1.303	1.342	1.418	0.796	0.769	0.763	0.923	0.908	0.911	chloroplast	GO:0009657 plastid organization; GO:0016043 cellular component organization; GO:0009987 cellular process; GO:0009658 chloroplast organization; GO:0006996 organelle organization; GO:0071840 cellular component organization or biogenesis;	GO:0043229 intracellular organelle; GO:0044434 chloroplast part; GO:0009526 plastid envelope; GO:0031967 organelle envelope; GO:0044446 intracellular organelle part; GO:0005737 cytoplasm; GO:0044435 plastid part; GO:0044424 intracellular part; GO:0005623 cell; GO:0044422 organelle part; GO:0009941 chloroplast envelope; GO:0009507 chloroplast; GO:0043231 intracellular membrane-bounded organelle; G…	GO:0005515 protein binding; GO:0005488 binding;				IPR011990; IPR013026;	Tetratricopeptide-like helical domain; Tetratricopeptide repeat-containing domain;
K4AT88	Uncharacterized protein OS=Solanum lycopersicum GN=101252214	0.543	Down	0.000141	101252214	35.572	85.92	26.4	6	10	6	0.692	0.667	0.591	1.188	1.163	1.243	1.187	1.189	1.188	chloroplast							IPR016040;	NAD(P)-binding domain;
K4AT97	Uncharacterized protein OS=Solanum lycopersicum GN=543658	2.445	Up	4.35e-06	543658	44.235	23.921	20.5	7	11	7	1.546	1.543	1.546	0.593	0.683	0.62	0.836	0.854	0.909	chloroplast	GO:0016310 phosphorylation; GO:0006720 isoprenoid metabolic process; GO:0044711 single-organism biosynthetic process; GO:0044763 single-organism cellular process; GO:0044699 single-organism process; GO:0044255 cellular lipid metabolic process; GO:0009058 biosynthetic process; GO:0044238 primary metabolic process; GO:1901576 organic substance biosynthetic process; GO:0044237 cellular metabolic pro…	GO:0043226 organelle; GO:0043231 intracellular membrane-bounded organelle; GO:0043229 intracellular organelle; GO:0044464 cell part; GO:0005622 intracellular; GO:0005737 cytoplasm; GO:0044424 intracellular part; GO:0043227 membrane-bounded organelle; GO:0005623 cell; GO:0009536 plastid; GO:0044444 cytoplasmic part; GO:0009507 chloroplast;	GO:0005524 ATP binding; GO:1901265 nucleoside phosphate binding; GO:0016773 phosphotransferase activity, alcohol group as acceptor; GO:0050515 4-(cytidine 5'-diphospho)-2-C-methyl-D-erythritol kinase activity; GO:0001882 nucleoside binding; GO:0043167 ion binding; GO:0000166 nucleotide binding; GO:0097159 organic cyclic compound binding; GO:1901363 heterocyclic compound binding; GO:0032549 ribonu…	K00919	ispE; 4-diphosphocytidyl-2-C-methyl-D-erythritol kinase [EC:2.7.1.148]	sly01110 Biosynthesis of secondary metabolites - Solanum lycopersicum (tomato); sly00900 Terpenoid backbone biosynthesis - Solanum lycopersicum (tomato); sly01100 Metabolic pathways - Solanum lycopersicum (tomato);	IPR020568; IPR006204; IPR014721; IPR013750;	Ribosomal protein S5 domain 2-type fold; GHMP kinase N-terminal domain; Ribosomal protein S5 domain 2-type fold, subgroup; GHMP kinase, C-terminal domain;
K4ATA4	Uncharacterized protein OS=Solanum lycopersicum GN=101252420	0.565	Down	0.000114	101252420	21.726	3.7128	6.4	1	3	1	0.703	0.652	0.741	1.219	1.286	1.206	1.091	1.138	1.094	chloroplast		GO:0043229 intracellular organelle; GO:0016020 membrane; GO:0009535 chloroplast thylakoid membrane; GO:0044434 chloroplast part; GO:0005737 cytoplasm; GO:0044446 intracellular organelle part; GO:0009534 chloroplast thylakoid; GO:0042651 thylakoid membrane; GO:0044435 plastid part; GO:0044424 intracellular part; GO:0009532 plastid stroma; GO:0005623 cell; GO:0044422 organelle part; GO:0009507 chlo…	GO:0097159 organic cyclic compound binding; GO:1901363 heterocyclic compound binding; GO:0003729 mRNA binding; GO:0003723 RNA binding; GO:0005515 protein binding; GO:0005488 binding; GO:0003676 nucleic acid binding;				IPR008984; IPR000253;	SMAD/FHA domain; Forkhead-associated (FHA) domain;
K4ATD9	Uncharacterized protein OS=Solanum lycopersicum GN=101247149	2.227	Up	1.43e-05	101247149	21.071	5.6175	14.7	2	3	2	1.485	1.566	1.499	0.639	0.695	0.709	0.876	0.837	0.797	nucleus
K4ATH8	Uncharacterized protein OS=Solanum lycopersicum GN=101265265	0.476	Down	0.00339	101265265	37.464	2.2834	2.7	1	1	1	0.661	0.701	0.612	1.282	1.607	1.254	0.89	1.044	1.115	plasma membrane		GO:0031224 intrinsic component of membrane; GO:0016020 membrane; GO:0016021 integral component of membrane; GO:0044425 membrane part;		K15281			IPR004853;	Sugar phosphate transporter domain;
K4ATJ4	Peptidyl-prolyl cis-trans isomerase OS=Solanum lycopersicum GN=101263049	1.778	Up	3.32e-08	101263049	26.535	146.85	46.4	14	36	13	1.345	1.349	1.352	0.766	0.75	0.76	0.929	0.91	0.902	chloroplast	GO:0044267 cellular protein metabolic process; GO:0044238 primary metabolic process; GO:0018208 peptidyl-proline modification; GO:0000413 protein peptidyl-prolyl isomerization; GO:0044237 cellular metabolic process; GO:0071704 organic substance metabolic process; GO:0006457 protein folding; GO:0018193 peptidyl-amino acid modification; GO:0008152 metabolic process; GO:0044260 cellular macromolecul…		GO:0003755 peptidyl-prolyl cis-trans isomerase activity; GO:0016853 isomerase activity; GO:0003824 catalytic activity; GO:0016859 cis-trans isomerase activity;	K03768			IPR002130; IPR029000;	Cyclophilin-type peptidyl-prolyl cis-trans isomerase domain; Cyclophilin-like domain;
K4ATL5	Uncharacterized protein OS=Solanum lycopersicum GN=101259868	0.605	Down	6.5e-05	101259868	17.723	7.7543	7.5	1	6	1	0.953	0.984	0.92	1.633	1.554	1.532	0.599	0.56	0.593	nucleus
K4ATM0	Uncharacterized protein OS=Solanum lycopersicum GN=101259276	1.807	Up	8.36e-05	101259276	29.324	29.539	22.2	5	10	4	1.035	1.105	1.073	0.615	0.613	0.55	1.308	1.367	1.306	endoplasmic reticulum	GO:0006739 NADP metabolic process; GO:0019362 pyridine nucleotide metabolic process; GO:0006725 cellular aromatic compound metabolic process; GO:0046496 nicotinamide nucleotide metabolic process; GO:0009051 pentose-phosphate shunt, oxidative branch; GO:0009117 nucleotide metabolic process; GO:0044699 single-organism process; GO:0072524 pyridine-containing compound metabolic process; GO:0044237 ce…	GO:0044424 intracellular part; GO:0005623 cell; GO:0044464 cell part; GO:0005622 intracellular; GO:0005737 cytoplasm;	GO:0017057 6-phosphogluconolactonase activity; GO:0016787 hydrolase activity; GO:0052689 carboxylic ester hydrolase activity; GO:0003824 catalytic activity; GO:0016788 hydrolase activity, acting on ester bonds;	K01057	PGLS; 6-phosphogluconolactonase [EC:3.1.1.31]	sly01110 Biosynthesis of secondary metabolites - Solanum lycopersicum (tomato); sly01200 Carbon metabolism - Solanum lycopersicum (tomato); sly01100 Metabolic pathways - Solanum lycopersicum (tomato); sly00030 Pentose phosphate pathway - Solanum lycopersicum (tomato);	IPR006148; IPR005900;	Glucosamine/galactosamine-6-phosphate isomerase; 6-phosphogluconolactonase, DevB-type;
K4ATM6	Uncharacterized protein OS=Solanum lycopersicum GN=101257693	0.382	Down	6.21e-05	101257693	19.222	3.3552	12.7	2	3	1	0.759	0.657	0.586	1.702	1.817	1.721	0.723	0.629	0.674	extracellular		GO:0016020 membrane; GO:0031226 intrinsic component of plasma membrane; GO:0044459 plasma membrane part; GO:0044464 cell part; GO:0071944 cell periphery; GO:0044425 membrane part; GO:0031225 anchored component of membrane; GO:0031224 intrinsic component of membrane; GO:0005623 cell; GO:0016021 integral component of membrane; GO:0046658 anchored component of plasma membrane; GO:0005886 plasma memb…	GO:0030246 carbohydrate binding; GO:0004553 hydrolase activity, hydrolyzing O-glycosyl compounds; GO:0016787 hydrolase activity; GO:0030247 polysaccharide binding; GO:0001871 pattern binding; GO:0003824 catalytic activity; GO:0005488 binding; GO:0016798 hydrolase activity, acting on glycosyl bonds;	K22832			IPR012946;	X8 domain;
K4ATQ7	Uncharacterized protein OS=Solanum lycopersicum GN=101252419	0.397	Down	2.14e-05	101252419	22.113	11.625	21	5	7	5	0.511	0.488	0.459	1.184	1.28	1.212	1.299	1.31	1.37	chloroplast		GO:0031224 intrinsic component of membrane; GO:0016020 membrane; GO:0016021 integral component of membrane; GO:0044425 membrane part;					IPR005182;	Domain of unknown function DUF304;
K4ATT0	Uncharacterized protein OS=Solanum lycopersicum	1.69	Up	2.81e-05	---	68.554	26.123	12.7	8	14	6	1.352	1.332	1.307	0.752	0.783	0.827	0.922	0.901	0.916	endoplasmic reticulum	GO:0008152 metabolic process; GO:0032259 methylation;	GO:0016020 membrane; GO:0044464 cell part; GO:0005622 intracellular; GO:0044425 membrane part; GO:0005737 cytoplasm; GO:0031224 intrinsic component of membrane; GO:0044424 intracellular part; GO:0005623 cell; GO:0016021 integral component of membrane;	GO:0008757 S-adenosylmethionine-dependent methyltransferase activity; GO:0016741 transferase activity, transferring one-carbon groups; GO:0008168 methyltransferase activity; GO:0003824 catalytic activity; GO:0016740 transferase activity;				IPR029063;	S-adenosyl-L-methionine-dependent methyltransferase;
K4ATT7	Uncharacterized protein OS=Solanum lycopersicum GN=101246078	1.501	Up	0.000456	101246078	24.855	26.591	27.8	6	15	5	1.276	1.263	1.268	0.904	0.863	0.769	0.895	0.906	0.846	plasma membrane	GO:0006810 transport; GO:0051179 localization; GO:0051234 establishment of localization;	GO:0043229 intracellular organelle; GO:0016020 membrane; GO:0005783 endoplasmic reticulum; GO:0005737 cytoplasm; GO:0031224 intrinsic component of membrane; GO:0012505 endomembrane system; GO:0044424 intracellular part; GO:0005623 cell; GO:0016021 integral component of membrane; GO:0043231 intracellular membrane-bounded organelle; GO:0043226 organelle; GO:0005622 intracellular; GO:0044464 cell pa…		K20352			IPR009038;	GOLD domain;
K4ATU6	Uncharacterized protein OS=Solanum lycopersicum GN=101244105	0.555	Down	0.000767	101244105	37.669	10.196	14.5	5	8	5	0.905	0.755	0.811	1.385	1.581	1.485	0.793	0.802	0.766	chloroplast			GO:0005515 protein binding; GO:0005488 binding;				IPR032675;	Leucine-rich repeat domain, L domain-like;
K4AU58	Uncharacterized protein OS=Solanum lycopersicum	0.643	Down	2.2e-05	---	33.201	6.9096	6.7	2	22	1	0.814	0.785	0.8	1.27	1.21	1.249	1.024	1.001	0.956	chloroplast	GO:0016043 cellular component organization; GO:0065008 regulation of biological quality; GO:0015867 ATP transport; GO:0007006 mitochondrial membrane organization; GO:0006839 mitochondrial transport; GO:0044699 single-organism process; GO:0015868 purine ribonucleotide transport; GO:0051503 adenine nucleotide transport; GO:0051234 establishment of localization; GO:0046902 regulation of mitochondria…	GO:0043229 intracellular organelle; GO:0016020 membrane; GO:0044429 mitochondrial part; GO:0031090 organelle membrane; GO:0031967 organelle envelope; GO:0044446 intracellular organelle part; GO:0005737 cytoplasm; GO:0031224 intrinsic component of membrane; GO:0044424 intracellular part; GO:0005623 cell; GO:0016021 integral component of membrane; GO:0044422 organelle part; GO:0005739 mitochondrion…	GO:0022804 active transmembrane transporter activity; GO:0015291 secondary active transmembrane transporter activity; GO:0015216 purine nucleotide transmembrane transporter activity; GO:1901505 carbohydrate derivative transporter activity; GO:0015075 ion transmembrane transporter activity; GO:0000295 adenine nucleotide transmembrane transporter activity; GO:0015301 anion:anion antiporter activity…				IPR023395;	Mitochondrial carrier domain;
K4AUD4	Uncharacterized protein OS=Solanum lycopersicum	0.664	Down	0.000208	---	23.093	2.7335	11.3	3	10	1	0.899	0.83	0.912	1.346	1.354	1.28	0.973	0.886	0.814	chloroplast	GO:0050794 regulation of cellular process; GO:0006725 cellular aromatic compound metabolic process; GO:0006808 regulation of nitrogen utilization; GO:0097659 nucleic acid-templated transcription; GO:0060255 regulation of macromolecule metabolic process; GO:0019219 regulation of nucleobase-containing compound metabolic process; GO:0009058 biosynthetic process; GO:0044237 cellular metabolic process…	GO:0043226 organelle; GO:0043231 intracellular membrane-bounded organelle; GO:0043229 intracellular organelle; GO:0044464 cell part; GO:0005622 intracellular; GO:0005737 cytoplasm; GO:0044424 intracellular part; GO:0043227 membrane-bounded organelle; GO:0005623 cell; GO:0009536 plastid; GO:0044444 cytoplasmic part; GO:0009507 chloroplast;	GO:0030234 enzyme regulator activity; GO:0098772 molecular function regulator; GO:0003824 catalytic activity;				IPR016039; IPR015867; IPR011322;	Thiolase-like; Nitrogen regulatory protein PII/ATP phosphoribosyltransferase, C-terminal; Nitrogen regulatory PII-like, alpha/beta;
K4AUP2	Uncharacterized protein OS=Solanum lycopersicum	0.479	Down	7.39e-05	---	45.418	3.3699	2.6	1	1	1	0.832	0.72	0.73	1.609	1.522	1.634	0.668	0.772	0.748	chloroplast		GO:0043226 organelle; GO:0043231 intracellular membrane-bounded organelle; GO:0043229 intracellular organelle; GO:0044464 cell part; GO:0005622 intracellular; GO:0005737 cytoplasm; GO:0044424 intracellular part; GO:0043227 membrane-bounded organelle; GO:0005623 cell; GO:0009536 plastid; GO:0044444 cytoplasmic part; GO:0009507 chloroplast;	GO:0005524 ATP binding; GO:1901265 nucleoside phosphate binding; GO:0001882 nucleoside binding; GO:0043167 ion binding; GO:0000166 nucleotide binding; GO:0097159 organic cyclic compound binding; GO:1901363 heterocyclic compound binding; GO:0032549 ribonucleoside binding; GO:0097367 carbohydrate derivative binding; GO:0032553 ribonucleotide binding; GO:0005488 binding; GO:0032550 purine ribonucleo…				IPR002128;	NADH:ubiquinone/plastoquinone oxidoreductase, chloroplast chain 5, C-terminal;
K4AVG8	Uncharacterized protein OS=Solanum lycopersicum	0.59	Down	0.00063	---	27.759	12.164	18.4	4	6	4	0.754	0.676	0.676	1.111	1.259	1.198	1.147	1.243	1.093	cytoplasm		GO:0031224 intrinsic component of membrane; GO:0016020 membrane; GO:0016021 integral component of membrane; GO:0044425 membrane part;
K4AVR4	Uncharacterized protein OS=Solanum lycopersicum GN=101256409	1.72	Up	0.00022	101256409	18.935	50.934	37.8	6	19	6	1.135	1.081	1.199	0.667	0.633	0.686	1.04	1.222	1.136	cytoplasm	GO:0006950 response to stress; GO:0050896 response to stimulus;						IPR014729; IPR006016;	Rossmann-like alpha/beta/alpha sandwich fold; UspA;
K4AVT4	Uncharacterized protein OS=Solanum lycopersicum GN=101253414	0.517	Down	8.36e-05	101253414	42.373	21.713	12.9	4	7	4	0.689	0.677	0.631	1.356	1.247	1.263	1.066	1.088	1.067	cytoplasm	GO:0016310 phosphorylation; GO:0008152 metabolic process; GO:0044237 cellular metabolic process; GO:0006793 phosphorus metabolic process; GO:0009987 cellular process; GO:0006796 phosphate-containing compound metabolic process;		GO:0003824 catalytic activity; GO:0016740 transferase activity; GO:0016772 transferase activity, transferring phosphorus-containing groups;	K00898			IPR005467; IPR018955; IPR003594; IPR004358;	Histidine kinase domain; Branched-chain alpha-ketoacid dehydrogenase kinase/Pyruvate dehydrogenase kinase, N-terminal; Histidine kinase-like ATPase, C-terminal domain; Signal transduction histidine kinase-related protein, C-terminal;
K4AVZ4	Uncharacterized protein OS=Solanum lycopersicum GN=101247851	0.548	Down	9.17e-06	101247851	45.264	89.402	35.2	15	34	8	0.778	0.719	0.71	1.34	1.343	1.346	0.966	0.978	0.977	chloroplast	GO:0006518 peptide metabolic process; GO:0043043 peptide biosynthetic process; GO:0044267 cellular protein metabolic process; GO:0006807 nitrogen compound metabolic process; GO:0009058 biosynthetic process; GO:0043603 cellular amide metabolic process; GO:0044238 primary metabolic process; GO:1901566 organonitrogen compound biosynthetic process; GO:1901576 organic substance biosynthetic process; G…	GO:0005840 ribosome; GO:0043226 organelle; GO:0043229 intracellular organelle; GO:0043232 intracellular non-membrane-bounded organelle; GO:0044464 cell part; GO:0005622 intracellular; GO:0005737 cytoplasm; GO:0032991 macromolecular complex; GO:0044424 intracellular part; GO:1990904 ribonucleoprotein complex; GO:0005623 cell; GO:0030529 intracellular ribonucleoprotein complex; GO:0044444 cytoplasm…	GO:0097159 organic cyclic compound binding; GO:1901363 heterocyclic compound binding; GO:0003723 RNA binding; GO:0005488 binding; GO:0003676 nucleic acid binding; GO:0005198 structural molecule activity; GO:0003735 structural constituent of ribosome;	K02945	RP-S1; small subunit ribosomal protein S1	sly03010 Ribosome - Solanum lycopersicum (tomato);	IPR012340; IPR003029; IPR022967;	Nucleic acid-binding, OB-fold; S1 domain; RNA-binding domain, S1;
K4AWF7	Uncharacterized protein OS=Solanum lycopersicum GN=101267739	1.874	Up	2.85e-05	101267739	70.786	7.9788	4.6	3	4	3	1.265	1.332	1.318	0.662	0.731	0.696	1.014	1.03	1.022	plasma membrane	GO:0044085 cellular component biogenesis; GO:0016043 cellular component organization; GO:0010215 cellulose microfibril organization; GO:0016049 cell growth; GO:0044763 single-organism cellular process; GO:0009664 plant-type cell wall organization; GO:0044699 single-organism process; GO:0070726 cell wall assembly; GO:0071555 cell wall organization; GO:0009832 plant-type cell wall biogenesis; GO:00…	GO:0031224 intrinsic component of membrane; GO:0016020 membrane; GO:0016021 integral component of membrane; GO:0044425 membrane part; GO:0031225 anchored component of membrane;
K4AWT1	Uncharacterized protein OS=Solanum lycopersicum GN=101255132	2.163	Up	3.78e-05	101255132	17.229	1.2441	4.4	1	1	1	1.374	1.283	1.386	0.607	0.606	0.656	1.061	1.015	1.066	cytoplasm	GO:0006950 response to stress; GO:0050896 response to stimulus;						IPR006016; IPR014729;	UspA; Rossmann-like alpha/beta/alpha sandwich fold;
K4AWT6	Uncharacterized protein OS=Solanum lycopersicum GN=104647762	0.62	Down	2.74e-05	104647762	17.004	18.606	27.1	3	4	3	0.726	0.721	0.723	1.202	1.131	1.166	1.152	1.146	1.18	nucleus
K4AX01	Uncharacterized protein OS=Solanum lycopersicum GN=101268794	1.747	Up	0.000739	101268794	74.126	10.114	5.7	3	3	3	1.444	1.261	1.346	0.773	0.829	0.717	0.948	0.912	0.883	chloroplast	GO:0000003 reproduction; GO:0044085 cellular component biogenesis; GO:0044707 single-multicellular organism process; GO:0016043 cellular component organization; GO:0022613 ribonucleoprotein complex biogenesis; GO:0006725 cellular aromatic compound metabolic process; GO:0022414 reproductive process; GO:0009628 response to abiotic stimulus; GO:0048316 seed development; GO:0044699 single-organism pr…	GO:0016020 membrane; GO:0043229 intracellular organelle; GO:0031090 organelle membrane; GO:0044434 chloroplast part; GO:0009526 plastid envelope; GO:0031967 organelle envelope; GO:0044446 intracellular organelle part; GO:0005737 cytoplasm; GO:0044435 plastid part; GO:0044424 intracellular part; GO:0009532 plastid stroma; GO:0005623 cell; GO:0044422 organelle part; GO:0009941 chloroplast envelope;…	GO:0000287 magnesium ion binding; GO:1901265 nucleoside phosphate binding; GO:0001882 nucleoside binding; GO:0043167 ion binding; GO:0016817 hydrolase activity, acting on acid anhydrides; GO:0016787 hydrolase activity; GO:0000166 nucleotide binding; GO:0017111 nucleoside-triphosphatase activity; GO:1901363 heterocyclic compound binding; GO:0097159 organic cyclic compound binding; GO:0032549 ribon…				IPR006169; IPR015349; IPR006073; IPR031167; IPR027417;	GTP1/OBG domain; GTP-binding protein OBG, C-terminal; GTP binding domain; OBG-type guanine nucleotide-binding (G) domain; P-loop containing nucleoside triphosphate hydrolase;
K4AX38	Uncharacterized protein OS=Solanum lycopersicum GN=101263243	3.035	Up	1.84e-05	101263243	14.508	3.9126	18.5	3	5	2	1.325	1.43	1.415	0.448	0.427	0.499	1.172	1.116	1.201	extracellular	GO:0050794 regulation of cellular process; GO:0044700 single organism signaling; GO:0051716 cellular response to stimulus; GO:0007165 signal transduction; GO:0050789 regulation of biological process; GO:0019722 calcium-mediated signaling; GO:0007154 cell communication; GO:0035556 intracellular signal transduction; GO:0044699 single-organism process; GO:0019932 second-messenger-mediated signaling;…	GO:0009506 plasmodesma; GO:0005622 intracellular; GO:0044464 cell part; GO:0030054 cell junction; GO:0005911 cell-cell junction; GO:0005623 cell; GO:0055044 symplast;	GO:0004871 signal transducer activity;
K4AX56	Uncharacterized protein OS=Solanum lycopersicum GN=101260860	3.45	Up	6.95e-06	101260860	35.693	18.658	11.2	3	4	3	1.946	2.063	2.09	0.61	0.555	0.603	0.465	0.453	0.365	chloroplast			GO:0048037 cofactor binding; GO:0003824 catalytic activity; GO:0005488 binding; GO:0050662 coenzyme binding;				IPR001509; IPR016040;	NAD-dependent epimerase/dehydratase; NAD(P)-binding domain;
K4AX68	Uncharacterized protein OS=Solanum lycopersicum GN=101258301	0.591	Down	1.25e-05	101258301	59.433	7.5482	8.2	4	5	4	0.793	0.819	0.792	1.32	1.385	1.365	0.908	0.878	0.913	chloroplast	GO:0044085 cellular component biogenesis; GO:0032885 regulation of polysaccharide biosynthetic process; GO:0032989 cellular component morphogenesis; GO:0009749 response to glucose; GO:0044237 cellular metabolic process; GO:0044264 cellular polysaccharide metabolic process; GO:0008152 metabolic process; GO:0044262 cellular carbohydrate metabolic process; GO:0048364 root development; GO:0009719 res…	GO:0016020 membrane; GO:0030312 external encapsulating structure; GO:0031410 cytoplasmic vesicle; GO:0071944 cell periphery; GO:0031982 vesicle; GO:0005737 cytoplasm; GO:0031224 intrinsic component of membrane; GO:0044424 intracellular part; GO:0005623 cell; GO:0044422 organelle part; GO:0005622 intracellular; GO:0044464 cell part; GO:0044425 membrane part; GO:0098791 Golgi subcompartment; GO:004…
K4AXB5	Uncharacterized protein OS=Solanum lycopersicum	0.566	Down	9.89e-06	---	27.475	118.31	43.5	14	39	14	0.66	0.646	0.657	1.174	1.121	1.173	1.207	1.192	1.242	mitochondria	GO:0006810 transport; GO:0055085 transmembrane transport; GO:0051179 localization; GO:0051234 establishment of localization;		GO:0022804 active transmembrane transporter activity; GO:0015399 primary active transmembrane transporter activity; GO:0016817 hydrolase activity, acting on acid anhydrides; GO:0016787 hydrolase activity; GO:0017111 nucleoside-triphosphatase activity; GO:0016887 ATPase activity; GO:0015405 P-P-bond-hydrolysis-driven transmembrane transporter activity; GO:0016462 pyrophosphatase activity; GO:00426…	K02149	ATPeV1D; V-type H+-transporting ATPase subunit D	sly00190 Oxidative phosphorylation - Solanum lycopersicum (tomato); sly04145 Phagosome - Solanum lycopersicum (tomato); sly01100 Metabolic pathways - Solanum lycopersicum (tomato);
K4AXI5	Uncharacterized protein OS=Solanum lycopersicum GN=101266450	0.52	Down	0.0015	101266450	62.528	-2	2	1	1	1	0.912	0.683	0.802	1.561	1.406	1.639	0.758	0.803	0.665	nucleus	GO:0071554 cell wall organization or biogenesis; GO:0009987 cellular process;	GO:0043229 intracellular organelle; GO:0016020 membrane; GO:0005737 cytoplasm; GO:0031224 intrinsic component of membrane; GO:0012505 endomembrane system; GO:0044424 intracellular part; GO:0005623 cell; GO:0016021 integral component of membrane; GO:0043231 intracellular membrane-bounded organelle; GO:0043226 organelle; GO:0005622 intracellular; GO:0044464 cell part; GO:0044425 membrane part; GO:0…	GO:0016413 O-acetyltransferase activity; GO:0016746 transferase activity, transferring acyl groups; GO:0003824 catalytic activity; GO:0016740 transferase activity; GO:0016747 transferase activity, transferring acyl groups other than amino-acyl groups; GO:0016407 acetyltransferase activity; GO:0008374 O-acyltransferase activity;				IPR025846;	PMR5 N-terminal domain;
K4AXI6	Uncharacterized protein OS=Solanum lycopersicum GN=101266754	0.521	Down	0.00014	101266754	35.978	2.9452	4.9	1	1	1	0.856	0.783	0.769	1.596	1.571	1.453	0.753	0.724	0.734	cytoplasm							IPR011042;	Six-bladed beta-propeller, TolB-like;
K4AXJ0	Uncharacterized protein OS=Solanum lycopersicum	1.518	Up	2.65e-06	---	108.99	184.68	29.9	22	41	22	1.28	1.306	1.274	0.836	0.853	0.853	0.951	0.886	0.876	chloroplast	GO:0006508 proteolysis; GO:0008152 metabolic process; GO:0043170 macromolecule metabolic process; GO:0019538 protein metabolic process; GO:0044238 primary metabolic process; GO:0071704 organic substance metabolic process;		GO:0070011 peptidase activity, acting on L-amino acid peptides; GO:0016787 hydrolase activity; GO:0008233 peptidase activity; GO:0003824 catalytic activity; GO:0017171 serine hydrolase activity; GO:0008236 serine-type peptidase activity;				IPR001375; IPR029058; IPR011042;	Peptidase S9, prolyl oligopeptidase, catalytic domain; Alpha/Beta hydrolase fold; Six-bladed beta-propeller, TolB-like;
K4AXJ2	Uncharacterized protein OS=Solanum lycopersicum GN=101268314	0.514	Down	2.71e-05	101268314	13.402	39.249	43.5	3	9	3	0.475	0.427	0.463	0.901	0.858	0.897	1.809	1.664	1.731	chloroplast							IPR003823;	Domain of unknown function CP12;
K4AXM4	Glucose-1-phosphate adenylyltransferase OS=Solanum lycopersicum GN=544039	0.591	Down	8.8e-05	544039	56.853	87.434	32.8	14	23	12	0.82	0.797	0.728	1.353	1.33	1.287	0.895	0.888	0.906	chloroplast	GO:0005982 starch metabolic process; GO:0016051 carbohydrate biosynthetic process; GO:0000271 polysaccharide biosynthetic process; GO:0044042 glucan metabolic process; GO:0044699 single-organism process; GO:0009058 biosynthetic process; GO:0006112 energy reserve metabolic process; GO:0044237 cellular metabolic process; GO:0044264 cellular polysaccharide metabolic process; GO:0071704 organic subst…	GO:0043226 organelle; GO:0043231 intracellular membrane-bounded organelle; GO:0043229 intracellular organelle; GO:0044464 cell part; GO:0005622 intracellular; GO:0005737 cytoplasm; GO:0044424 intracellular part; GO:0043227 membrane-bounded organelle; GO:0005623 cell; GO:0009536 plastid; GO:0044444 cytoplasmic part; GO:0009507 chloroplast;	GO:0005524 ATP binding; GO:0008878 glucose-1-phosphate adenylyltransferase activity; GO:1901265 nucleoside phosphate binding; GO:0001882 nucleoside binding; GO:0043167 ion binding; GO:0000166 nucleotide binding; GO:0070566 adenylyltransferase activity; GO:0097159 organic cyclic compound binding; GO:1901363 heterocyclic compound binding; GO:0032549 ribonucleoside binding; GO:0097367 carbohydrate d…	K00975	glgC; glucose-1-phosphate adenylyltransferase [EC:2.7.7.27]	sly01110 Biosynthesis of secondary metabolites - Solanum lycopersicum (tomato); sly00500 Starch and sucrose metabolism - Solanum lycopersicum (tomato); sly01100 Metabolic pathways - Solanum lycopersicum (tomato); sly00520 Amino sugar and nucleotide sugar metabolism - Solanum lycopersicum (tomato);	IPR011004; IPR005835; IPR029044;	Trimeric LpxA-like; Nucleotidyl transferase domain; Nucleotide-diphospho-sugar transferases;
K4AXP0	Uncharacterized protein OS=Solanum lycopersicum GN=101254128	1.719	Up	0.000223	101254128	47.301	1.4518	1.9	1	1	1	1.26	1.352	1.377	0.812	0.784	0.725	0.835	1.011	0.948	extracellular	GO:1901575 organic substance catabolic process; GO:0008152 metabolic process; GO:0030163 protein catabolic process; GO:0009057 macromolecule catabolic process; GO:0006508 proteolysis; GO:0019538 protein metabolic process; GO:0043170 macromolecule metabolic process; GO:0044238 primary metabolic process; GO:0009056 catabolic process; GO:0071704 organic substance metabolic process;		GO:0004175 endopeptidase activity; GO:0008233 peptidase activity; GO:0003824 catalytic activity; GO:0004190 aspartic-type endopeptidase activity; GO:0070011 peptidase activity, acting on L-amino acid peptides; GO:0016787 hydrolase activity; GO:0070001 aspartic-type peptidase activity;				IPR032799; IPR033121; IPR021109; IPR032861;	Xylanase inhibitor, C-terminal; Peptidase family A1 domain; Aspartic peptidase domain; Xylanase inhibitor, N-terminal;
K4AXR6	Uncharacterized protein OS=Solanum lycopersicum GN=101261451	1.704	Up	0.000938	101261451	25.657	47.123	35.3	7	21	7	0.763	0.842	0.888	0.503	0.459	0.501	1.6	1.64	1.732	cytoplasm			GO:0016787 hydrolase activity; GO:0003824 catalytic activity;				IPR029058; IPR002925;	Alpha/Beta hydrolase fold; Dienelactone hydrolase;
K4AXT5	Uncharacterized protein OS=Solanum lycopersicum GN=101266452	6.865	Up	1.06e-05	101266452	14.775	67.443	67.4	7	13	6	2.184	2.394	2.363	0.362	0.373	0.276	0.445	0.385	0.354	chloroplast	GO:0006950 response to stress; GO:0055114 oxidation-reduction process; GO:0044267 cellular protein metabolic process; GO:0044699 single-organism process; GO:0030091 protein repair; GO:0044238 primary metabolic process; GO:0050896 response to stimulus; GO:0044237 cellular metabolic process; GO:0071704 organic substance metabolic process; GO:0008152 metabolic process; GO:0044710 single-organism met…		GO:0016667 oxidoreductase activity, acting on a sulfur group of donors; GO:0033743 peptide-methionine (R)-S-oxide reductase activity; GO:0016671 oxidoreductase activity, acting on a sulfur group of donors, disulfide as acceptor; GO:0003824 catalytic activity; GO:0016491 oxidoreductase activity;	K07305			IPR002579; IPR011057;	Peptide methionine sulphoxide reductase MrsB; Mss4-like;
K4AXU8	Uncharacterized protein OS=Solanum lycopersicum GN=101244413	0.498	Down	1.36e-05	101244413	17.182	12.818	31.1	4	5	4	0.54	0.542	0.595	1.143	1.1	1.122	1.23	1.354	1.326	chloroplast	GO:0050794 regulation of cellular process; GO:0044700 single organism signaling; GO:0051716 cellular response to stimulus; GO:0016310 phosphorylation; GO:0035556 intracellular signal transduction; GO:0071310 cellular response to organic substance; GO:0009736 cytokinin-activated signaling pathway; GO:0044699 single-organism process; GO:0000160 phosphorelay signal transduction system; GO:0010033 re…	GO:0043226 organelle; GO:0043231 intracellular membrane-bounded organelle; GO:0043229 intracellular organelle; GO:0005634 nucleus; GO:0044464 cell part; GO:0005622 intracellular; GO:0005737 cytoplasm; GO:0044424 intracellular part; GO:0043227 membrane-bounded organelle; GO:0005623 cell;	GO:0016301 kinase activity; GO:0003824 catalytic activity; GO:0005488 binding; GO:0019901 protein kinase binding; GO:0005515 protein binding; GO:0043424 protein histidine kinase binding; GO:0019900 kinase binding; GO:0016740 transferase activity; GO:0004871 signal transducer activity; GO:0019899 enzyme binding; GO:0009927 histidine phosphotransfer kinase activity; GO:0016772 transferase activity,…	K14490	AHP; histidine-containing phosphotransfer peotein	sly04075 Plant hormone signal transduction - Solanum lycopersicum (tomato);	IPR008207;	Signal transduction histidine kinase, phosphotransfer (Hpt) domain;
K4AXV8	Uncharacterized protein OS=Solanum lycopersicum GN=101246375	1.771	Up	1.29e-06	101246375	168.56	99.829	15.4	21	33	19	1.315	1.346	1.348	0.742	0.764	0.758	0.963	0.898	0.945	plasma membrane	GO:0006810 transport; GO:0055085 transmembrane transport; GO:0051179 localization; GO:0051234 establishment of localization;	GO:0043229 intracellular organelle; GO:0016020 membrane; GO:0098588 bounding membrane of organelle; GO:0031090 organelle membrane; GO:0005737 cytoplasm; GO:0044446 intracellular organelle part; GO:0031224 intrinsic component of membrane; GO:0044424 intracellular part; GO:0005623 cell; GO:0016021 integral component of membrane; GO:0044422 organelle part; GO:0043226 organelle; GO:0043231 intracellu…	GO:1901265 nucleoside phosphate binding; GO:0015399 primary active transmembrane transporter activity; GO:0016817 hydrolase activity, acting on acid anhydrides; GO:0016787 hydrolase activity; GO:0016887 ATPase activity; GO:0097159 organic cyclic compound binding; GO:1901363 heterocyclic compound binding; GO:0016462 pyrophosphatase activity; GO:0003824 catalytic activity; GO:0032553 ribonucleotide…	K05665	ABCC1; ATP-binding cassette, subfamily C (CFTR/MRP), member 1 [EC:7.6.2.3]	sly02010 ABC transporters - Solanum lycopersicum (tomato);	IPR003593; IPR003439; IPR011527; IPR027417;	AAA+ ATPase domain; ABC transporter-like; ABC transporter type 1, transmembrane domain; P-loop containing nucleoside triphosphate hydrolase;
K4AXW9	Uncharacterized protein OS=Solanum lycopersicum	0.55	Down	0.000269	---	73.591	1.2672	1.2	1	3	1	0.808	0.69	0.722	1.416	1.299	1.323	0.97	0.974	0.966	chloroplast
K4AXX1	Uncharacterized protein OS=Solanum lycopersicum GN=101248612	2.53	Up	8.45e-05	101248612	121.23	2.1996	0.9	1	1	1	1.598	1.596	1.567	0.67	0.512	0.7	0.868	0.839	0.747	nucleus			GO:1901265 nucleoside phosphate binding; GO:0001882 nucleoside binding; GO:0043167 ion binding; GO:0016817 hydrolase activity, acting on acid anhydrides; GO:0016787 hydrolase activity; GO:0000166 nucleotide binding; GO:0097159 organic cyclic compound binding; GO:1901363 heterocyclic compound binding; GO:0032549 ribonucleoside binding; GO:0097367 carbohydrate derivative binding; GO:0003824 catalyt…				IPR006703; IPR024283; IPR027417;	AIG1-type guanine nucleotide-binding (G) domain; Translocase of chloroplast 159/132, membrane anchor domain; P-loop containing nucleoside triphosphate hydrolase;
K4AXX9	Uncharacterized protein OS=Solanum lycopersicum GN=101251220	7.089	Up	7.25e-05	101251220	47.056	1.2216	1.8	1	3	1	2.182	2.391	2.006	0.3	0.299	0.329	0.561	0.514	0.525	chloroplast	GO:0051188 cofactor biosynthetic process; GO:0046148 pigment biosynthetic process; GO:0006725 cellular aromatic compound metabolic process; GO:0006783 heme biosynthetic process; GO:0044699 single-organism process; GO:0009058 biosynthetic process; GO:0042168 heme metabolic process; GO:1901566 organonitrogen compound biosynthetic process; GO:0044237 cellular metabolic process; GO:0071704 organic su…	GO:0043226 organelle; GO:0043231 intracellular membrane-bounded organelle; GO:0043229 intracellular organelle; GO:0016020 membrane; GO:0044464 cell part; GO:0005622 intracellular; GO:0044425 membrane part; GO:0005737 cytoplasm; GO:0031224 intrinsic component of membrane; GO:0044424 intracellular part; GO:0005623 cell; GO:0043227 membrane-bounded organelle; GO:0016021 integral component of membran…	GO:0016765 transferase activity, transferring alkyl or aryl (other than methyl) groups; GO:0004659 prenyltransferase activity; GO:0004311 farnesyltranstransferase activity; GO:0003824 catalytic activity; GO:0016740 transferase activity; GO:0008495 protoheme IX farnesyltransferase activity;	K02257	COX10; heme o synthase [EC:2.5.1.141]	sly00860 Porphyrin and chlorophyll metabolism - Solanum lycopersicum (tomato); sly01110 Biosynthesis of secondary metabolites - Solanum lycopersicum (tomato); sly00190 Oxidative phosphorylation - Solanum lycopersicum (tomato); sly01100 Metabolic pathways - Solanum lycopersicum (tomato);
K4AXY1	Uncharacterized protein OS=Solanum lycopersicum	1.688	Up	5.71e-05	---	9.1238	3.0466	14.8	2	2	2	1.199	1.178	1.211	0.658	0.738	0.73	1.103	1.156	1.086	extracellular
K4AXY5	Uncharacterized protein OS=Solanum lycopersicum GN=101253126	1.826	Up	4.47e-05	101253126	42.768	45.376	24.3	9	12	8	1.259	1.361	1.286	0.714	0.721	0.704	0.988	1.011	0.969	cytoplasm			GO:0016289 CoA hydrolase activity; GO:0016787 hydrolase activity; GO:0016790 thiolester hydrolase activity; GO:0003824 catalytic activity; GO:0003860 3-hydroxyisobutyryl-CoA hydrolase activity; GO:0016788 hydrolase activity, acting on ester bonds;	K05605	HIBCH; 3-hydroxyisobutyryl-CoA hydrolase [EC:3.1.2.4]	sly00410 beta-Alanine metabolism - Solanum lycopersicum (tomato); sly00640 Propanoate metabolism - Solanum lycopersicum (tomato); sly01200 Carbon metabolism - Solanum lycopersicum (tomato); sly00280 Valine, leucine and isoleucine degradation - Solanum lycopersicum (tomato); sly01100 Metabolic pathways - Solanum lycopersicum (tomato);	IPR029045;	ClpP/crotonase-like domain;
K4AY22	Uncharacterized protein OS=Solanum lycopersicum GN=101258302	1.534	Up	0.000162	101258302	44.954	48.084	28.4	8	11	8	1.164	1.229	1.226	0.75	0.783	0.826	1.065	1.038	1.011	cytoplasm	GO:0009167 purine ribonucleoside monophosphate metabolic process; GO:0009117 nucleotide metabolic process; GO:0044699 single-organism process; GO:0009058 biosynthetic process; GO:0009156 ribonucleoside monophosphate biosynthetic process; GO:0046040 IMP metabolic process; GO:0044237 cellular metabolic process; GO:0006796 phosphate-containing compound metabolic process; GO:0046390 ribose phosphate …	GO:0043229 intracellular organelle; GO:0044434 chloroplast part; GO:0005737 cytoplasm; GO:0044446 intracellular organelle part; GO:0044435 plastid part; GO:0044424 intracellular part; GO:0009532 plastid stroma; GO:0005623 cell; GO:0044422 organelle part; GO:0009507 chloroplast; GO:0043226 organelle; GO:0043231 intracellular membrane-bounded organelle; GO:0044464 cell part; GO:0005622 intracellula…	GO:0005524 ATP binding; GO:1901265 nucleoside phosphate binding; GO:0016874 ligase activity; GO:0001882 nucleoside binding; GO:0043167 ion binding; GO:0000166 nucleotide binding; GO:0016881 acid-amino acid ligase activity; GO:0016879 ligase activity, forming carbon-nitrogen bonds; GO:0097159 organic cyclic compound binding; GO:1901363 heterocyclic compound binding; GO:0032549 ribonucleoside bindi…	K01923	purC; phosphoribosylaminoimidazole-succinocarboxamide synthase [EC:6.3.2.6]	sly01110 Biosynthesis of secondary metabolites - Solanum lycopersicum (tomato); sly00230 Purine metabolism - Solanum lycopersicum (tomato); sly01100 Metabolic pathways - Solanum lycopersicum (tomato);	IPR028923; IPR013816;	SAICAR synthetase/ADE2, N-terminal; ATP-grasp fold, subdomain 2;
K4AY34	Uncharacterized protein OS=Solanum lycopersicum	1.666	Up	0.000374	---	25.21	3.9058	8.2	2	3	2	1.173	1.23	1.275	0.796	0.683	0.729	1.174	1.232	0.799	cytoplasm							IPR008979;	Galactose-binding domain-like;
K4AY35	Uncharacterized protein OS=Solanum lycopersicum	1.782	Up	1.11e-05	---	218.28	53.994	8.2	15	18	15	1.282	1.29	1.308	0.764	0.7	0.713	1.106	1.043	1.018	nucleus			GO:0005488 binding;				IPR016024;	Armadillo-type fold;
K4AY97	Uncharacterized protein OS=Solanum lycopersicum GN=101243638	0.209	Down	0.000113	101243638	26.062	9.3308	5.8	1	2	1	0.427	0.299	0.35	1.751	1.556	1.832	0.97	0.978	1.027	chloroplast	GO:0008152 metabolic process; GO:0044237 cellular metabolic process; GO:0009987 cellular process; GO:0015979 photosynthesis;	GO:0016020 membrane; GO:0009523 photosystem II; GO:0019898 extrinsic component of membrane; GO:0098796 membrane protein complex; GO:0009654 photosystem II oxygen evolving complex; GO:0042651 thylakoid membrane; GO:0032991 macromolecular complex; GO:0044424 intracellular part; GO:0005623 cell; GO:0034357 photosynthetic membrane; GO:0009521 photosystem; GO:1902494 catalytic complex; GO:0044425 memb…	GO:0043169 cation binding; GO:0046872 metal ion binding; GO:0005509 calcium ion binding; GO:0005488 binding; GO:0043167 ion binding;				IPR016123;	Mog1/PsbP, alpha/beta/alpha sandwich;
K4AYF7	Uncharacterized protein OS=Solanum lycopersicum GN=101254131	0.556	Down	0.0031	101254131	101.47	3.6069	2.3	2	2	2	0.822	0.669	0.748	1.256	1.507	1.264	0.985	1.007	0.92	chloroplast	GO:0016072 rRNA metabolic process; GO:0006396 RNA processing; GO:0034470 ncRNA processing; GO:0044085 cellular component biogenesis; GO:0022613 ribonucleoprotein complex biogenesis; GO:0006725 cellular aromatic compound metabolic process; GO:0006807 nitrogen compound metabolic process; GO:0042254 ribosome biogenesis; GO:1901360 organic cyclic compound metabolic process; GO:0044238 primary metabol…	GO:0034388 Pwp2p-containing subcomplex of 90S preribosome; GO:0043229 intracellular organelle; GO:0043232 intracellular non-membrane-bounded organelle; GO:0044446 intracellular organelle part; GO:0031981 nuclear lumen; GO:0032991 macromolecular complex; GO:0044424 intracellular part; GO:0044452 nucleolar part; GO:0005730 nucleolus; GO:0005623 cell; GO:0044422 organelle part; GO:0043228 non-membra…	GO:0005515 protein binding; GO:0005488 binding;	K14554	UTP21; U3 small nucleolar RNA-associated protein 21	sly03008 Ribosome biogenesis in eukaryotes - Solanum lycopersicum (tomato);	IPR007319; IPR017986; IPR015943; IPR024977;	Small-subunit processome, Utp21; WD40-repeat-containing domain; WD40/YVTN repeat-like-containing domain; Anaphase-promoting complex subunit 4, WD40 domain;
K4AYG3	Ribosomal protein OS=Solanum lycopersicum GN=101256124	0.625	Down	6.17e-05	101256124	37.057	57.367	32	11	31	11	0.878	0.823	0.817	1.343	1.306	1.379	0.881	0.856	0.854	chloroplast	GO:0044085 cellular component biogenesis; GO:0022613 ribonucleoprotein complex biogenesis; GO:0006518 peptide metabolic process; GO:0006725 cellular aromatic compound metabolic process; GO:0044267 cellular protein metabolic process; GO:0009058 biosynthetic process; GO:1901566 organonitrogen compound biosynthetic process; GO:0044237 cellular metabolic process; GO:0042273 ribosomal large subunit bi…	GO:0016020 membrane; GO:0009535 chloroplast thylakoid membrane; GO:0044434 chloroplast part; GO:0009534 chloroplast thylakoid; GO:0005737 cytoplasm; GO:0042651 thylakoid membrane; GO:0032991 macromolecular complex; GO:0044424 intracellular part; GO:0005623 cell; GO:0009941 chloroplast envelope; GO:0044422 organelle part; GO:0043228 non-membrane-bounded organelle; GO:0044391 ribosomal subunit; GO:…	GO:0097159 organic cyclic compound binding; GO:1901363 heterocyclic compound binding; GO:0003723 RNA binding; GO:0005488 binding; GO:0003676 nucleic acid binding; GO:0005198 structural molecule activity; GO:0003735 structural constituent of ribosome;	K02863	RP-L1; large subunit ribosomal protein L1	sly03010 Ribosome - Solanum lycopersicum (tomato);	IPR023674; IPR016095; IPR016094;	Ribosomal protein L1-like; Ribosomal protein L1, 3-layer alpha/beta-sandwich; Ribosomal protein L1, 2-layer alpha/beta-sandwich;
K4AYI5	Carboxypeptidase OS=Solanum lycopersicum GN=101259978	3.79	Up	0.000501	101259978	55.271	10.868	12.8	6	7	5	1.873	2.357	1.974	0.533	0.566	0.538	0.447	0.465	0.402	chloroplast	GO:0051603 proteolysis involved in cellular protein catabolic process; GO:0044265 cellular macromolecule catabolic process; GO:0044257 cellular protein catabolic process; GO:0044267 cellular protein metabolic process; GO:0044238 primary metabolic process; GO:0044237 cellular metabolic process; GO:0071704 organic substance metabolic process; GO:1901575 organic substance catabolic process; GO:00081…		GO:0004180 carboxypeptidase activity; GO:0008233 peptidase activity; GO:0008238 exopeptidase activity; GO:0017171 serine hydrolase activity; GO:0003824 catalytic activity; GO:0008236 serine-type peptidase activity; GO:0070011 peptidase activity, acting on L-amino acid peptides; GO:0004185 serine-type carboxypeptidase activity; GO:0016787 hydrolase activity; GO:0070008 serine-type exopeptidase act…	K16297			IPR029058;	Alpha/Beta hydrolase fold;
K4AYJ9	Uncharacterized protein OS=Solanum lycopersicum GN=101263054	7.863	Up	6.39e-07	101263054	57.635	81.361	21.7	9	14	9	2.288	2.389	2.392	0.295	0.327	0.277	0.424	0.396	0.286	chloroplast							IPR029058; IPR000073;	Alpha/Beta hydrolase fold; Alpha/beta hydrolase fold-1;
K4AYN0	Uncharacterized protein OS=Solanum lycopersicum GN=101267934	11.045	Up	1.77e-06	101267934	73.197	146.68	19.3	12	37	10	2.4	2.569	2.431	0.211	0.23	0.229	0.348	0.337	0.239	nucleus	GO:0044711 single-organism biosynthetic process; GO:0016053 organic acid biosynthetic process; GO:0055114 oxidation-reduction process; GO:0044281 small molecule metabolic process; GO:0044763 single-organism cellular process; GO:0044699 single-organism process; GO:0009058 biosynthetic process; GO:0044255 cellular lipid metabolic process; GO:0006631 fatty acid metabolic process; GO:0044238 primary …	GO:0043229 intracellular organelle; GO:0016020 membrane; GO:0005783 endoplasmic reticulum; GO:0042175 nuclear outer membrane-endoplasmic reticulum membrane network; GO:0005737 cytoplasm; GO:0044446 intracellular organelle part; GO:0012505 endomembrane system; GO:0031224 intrinsic component of membrane; GO:0044424 intracellular part; GO:0005623 cell; GO:0016021 integral component of membrane; GO:0…	GO:0005506 iron ion binding; GO:0046914 transition metal ion binding; GO:0003824 catalytic activity; GO:0005488 binding; GO:0043167 ion binding; GO:0046872 metal ion binding; GO:0043169 cation binding; GO:0016491 oxidoreductase activity;	K15404	CER1; aldehyde decarbonylase [EC:4.1.99.5]	sly01110 Biosynthesis of secondary metabolites - Solanum lycopersicum (tomato); sly00073 Cutin, suberine and wax biosynthesis - Solanum lycopersicum (tomato);	IPR006694; IPR021940;	Fatty acid hydroxylase; Uncharacterised domain Wax2, C-terminal;
K4AYN8	UMP-CMP kinase OS=Solanum lycopersicum GN=101243930	0.663	Down	0.00317	101243930	22.872	4.9627	12.4	3	5	2	0.796	0.707	0.799	1.215	1.05	1.206	1.046	1.072	1.148	cytoplasm	GO:0016310 phosphorylation; GO:0009165 nucleotide biosynthetic process; GO:0006725 cellular aromatic compound metabolic process; GO:0009117 nucleotide metabolic process; GO:0044699 single-organism process; GO:0006221 pyrimidine nucleotide biosynthetic process; GO:0009058 biosynthetic process; GO:0046939 nucleotide phosphorylation; GO:1901566 organonitrogen compound biosynthetic process; GO:004423…	GO:0043226 organelle; GO:0043231 intracellular membrane-bounded organelle; GO:0043229 intracellular organelle; GO:0005634 nucleus; GO:0044464 cell part; GO:0005622 intracellular; GO:0005737 cytoplasm; GO:0044424 intracellular part; GO:0043227 membrane-bounded organelle; GO:0005623 cell;	GO:0005524 ATP binding; GO:1901265 nucleoside phosphate binding; GO:0019205 nucleobase-containing compound kinase activity; GO:0001882 nucleoside binding; GO:0043167 ion binding; GO:0009041 uridylate kinase activity; GO:0000166 nucleotide binding; GO:0016776 phosphotransferase activity, phosphate group as acceptor; GO:0019201 nucleotide kinase activity; GO:0004127 cytidylate kinase activity; GO:0…	K13800	CMPK1; UMP-CMP kinase [EC:2.7.4.14]	sly01100 Metabolic pathways - Solanum lycopersicum (tomato); sly00240 Pyrimidine metabolism - Solanum lycopersicum (tomato);	IPR027417;	P-loop containing nucleoside triphosphate hydrolase;
K4AYP9	Uncharacterized protein OS=Solanum lycopersicum GN=101246179	4.165	Up	1.57e-06	101246179	20.605	11.681	21	4	8	4	1.91	1.891	1.989	0.444	0.491	0.455	0.66	0.647	0.563	extracellular	GO:0065009 regulation of molecular function; GO:0044092 negative regulation of molecular function; GO:0043086 negative regulation of catalytic activity; GO:0050790 regulation of catalytic activity; GO:0065007 biological regulation;	GO:0005623 cell; GO:0071944 cell periphery; GO:0044464 cell part;	GO:0052689 carboxylic ester hydrolase activity; GO:0030234 enzyme regulator activity; GO:0003824 catalytic activity; GO:0030599 pectinesterase activity; GO:0016788 hydrolase activity, acting on ester bonds; GO:0016787 hydrolase activity; GO:0098772 molecular function regulator; GO:0004857 enzyme inhibitor activity; GO:0046910 pectinesterase inhibitor activity;				IPR006501;	Pectinesterase inhibitor domain;
K4AYQ0	Uncharacterized protein OS=Solanum lycopersicum GN=101246470	0.65	Down	0.000135	101246470	51.19	61.133	14.8	7	9	7	0.84	0.884	0.807	1.327	1.312	1.254	0.918	0.918	0.925	cytoplasm		GO:0043229 intracellular organelle; GO:0016020 membrane; GO:0098588 bounding membrane of organelle; GO:0044434 chloroplast part; GO:0031090 organelle membrane; GO:0009526 plastid envelope; GO:0031967 organelle envelope; GO:0005737 cytoplasm; GO:0044446 intracellular organelle part; GO:0044435 plastid part; GO:0044424 intracellular part; GO:0005623 cell; GO:0005739 mitochondrion; GO:0009941 chloro…
K4AYZ6	Uncharacterized protein OS=Solanum lycopersicum GN=101262751	1.973	Up	1.47e-05	101262751	47.259	48.007	25.2	8	9	7	1.317	1.395	1.361	0.673	0.716	0.675	0.996	0.989	0.988	nucleus	GO:0006457 protein folding; GO:0050896 response to stimulus; GO:0006950 response to stress; GO:0009987 cellular process; GO:0009408 response to heat; GO:0009628 response to abiotic stimulus; GO:0009266 response to temperature stimulus;		GO:0005524 ATP binding; GO:0031072 heat shock protein binding; GO:1901265 nucleoside phosphate binding; GO:0001882 nucleoside binding; GO:0043167 ion binding; GO:0005515 protein binding; GO:0000166 nucleotide binding; GO:0097159 organic cyclic compound binding; GO:1901363 heterocyclic compound binding; GO:0032549 ribonucleoside binding; GO:0097367 carbohydrate derivative binding; GO:0032553 ribon…	K09503	DNAJA2; DnaJ homolog subfamily A member 2	sly04141 Protein processing in endoplasmic reticulum - Solanum lycopersicum (tomato);	IPR008971; IPR002939; IPR001623; IPR001305;	HSP40/DnaJ peptide-binding; Chaperone DnaJ, C-terminal; DnaJ domain; Heat shock protein DnaJ, cysteine-rich domain;
K4AZ53	Uncharacterized protein OS=Solanum lycopersicum GN=101249301	1.515	Up	0.000308	101249301	69.445	25.33	11.3	5	6	5	1.101	1.142	1.195	0.795	0.734	0.741	1.137	1.081	1.114	chloroplast	GO:0044699 single-organism process; GO:0008152 metabolic process; GO:0055114 oxidation-reduction process; GO:0044710 single-organism metabolic process;		GO:0003824 catalytic activity; GO:0016491 oxidoreductase activity;				IPR000415;	Nitroreductase-like;
K4AZ76	Uncharacterized protein OS=Solanum lycopersicum GN=101253424	0.58	Down	0.000126	101253424	24.673	2.4595	4.6	1	1	1	0.802	0.745	0.685	1.302	1.254	1.29	1.026	1.006	1.032	mitochondria
K4AZ93	Uncharacterized protein OS=Solanum lycopersicum GN=101257010	1.685	Up	1.37e-05	101257010	43.073	21.641	8.7	3	7	3	1.169	1.152	1.183	0.695	0.664	0.72	1.14	1.082	1.115	chloroplast							IPR000782;	FAS1 domain;
K4AZ98	Uncharacterized protein OS=Solanum lycopersicum GN=101257600	0.657	Down	5.7e-05	101257600	39.865	22.274	21.2	7	11	7	0.801	0.765	0.781	1.152	1.221	1.197	1.067	1.067	1.033	chloroplast	GO:0046907 intracellular transport; GO:0072599 establishment of protein localization to endoplasmic reticulum; GO:0072594 establishment of protein localization to organelle; GO:0072657 protein localization to membrane; GO:0045047 protein targeting to ER; GO:0071702 organic substance transport; GO:0006613 cotranslational protein targeting to membrane; GO:0015031 protein transport; GO:0051641 cellu…	GO:0005623 cell; GO:0005622 intracellular; GO:0044464 cell part;	GO:1901265 nucleoside phosphate binding; GO:0001882 nucleoside binding; GO:0043167 ion binding; GO:0000166 nucleotide binding; GO:0097159 organic cyclic compound binding; GO:1901363 heterocyclic compound binding; GO:0032549 ribonucleoside binding; GO:0097367 carbohydrate derivative binding; GO:0032553 ribonucleotide binding; GO:0005488 binding; GO:0032550 purine ribonucleoside binding; GO:0043168…	K03110	ftsY; fused signal recognition particle receptor	sly03060 Protein export - Solanum lycopersicum (tomato);	IPR003593; IPR013822; IPR000897; IPR027417;	AAA+ ATPase domain; Signal recognition particle, SRP54 subunit, helical bundle; Signal recognition particle, SRP54 subunit, GTPase domain; P-loop containing nucleoside triphosphate hydrolase;
K4AZA9	Uncharacterized protein OS=Solanum lycopersicum GN=101260175	1.722	Up	1.28e-06	101260175	71.886	87.537	33.6	17	33	16	1.418	1.443	1.457	0.828	0.831	0.848	0.796	0.794	0.752	mitochondria	GO:0008152 metabolic process; GO:0032259 methylation;	GO:0016020 membrane; GO:0044464 cell part; GO:0005622 intracellular; GO:0044425 membrane part; GO:0005737 cytoplasm; GO:0031224 intrinsic component of membrane; GO:0044424 intracellular part; GO:0005623 cell; GO:0016021 integral component of membrane;	GO:0008757 S-adenosylmethionine-dependent methyltransferase activity; GO:0016741 transferase activity, transferring one-carbon groups; GO:0008168 methyltransferase activity; GO:0003824 catalytic activity; GO:0016740 transferase activity;				IPR029063;	S-adenosyl-L-methionine-dependent methyltransferase;
K4AZE2	Uncharacterized protein OS=Solanum lycopersicum GN=101244417	0.565	Down	2.56e-05	101244417	37.712	60.32	26.8	9	15	9	0.857	0.774	0.786	1.415	1.416	1.45	0.84	0.866	0.809	cytoskeleton	GO:0008152 metabolic process; GO:0009056 catabolic process;		GO:0016787 hydrolase activity; GO:0003824 catalytic activity;				IPR029058; IPR013094;	Alpha/Beta hydrolase fold; Alpha/beta hydrolase fold-3;
K4AZE9	Uncharacterized protein OS=Solanum lycopersicum	3.197	Up	3.21e-09	---	59.566	43.078	14.3	6	10	6	1.795	1.789	1.803	0.566	0.553	0.566	0.693	0.7	0.658	chloroplast	GO:0044699 single-organism process; GO:0008152 metabolic process; GO:0055114 oxidation-reduction process; GO:0044710 single-organism metabolic process;	GO:0031224 intrinsic component of membrane; GO:0016020 membrane; GO:0016021 integral component of membrane; GO:0044425 membrane part;	GO:0097159 organic cyclic compound binding; GO:1901363 heterocyclic compound binding; GO:0020037 heme binding; GO:0005506 iron ion binding; GO:0046914 transition metal ion binding; GO:0003824 catalytic activity; GO:0005488 binding; GO:0043167 ion binding; GO:0043169 cation binding; GO:0046872 metal ion binding; GO:0016705 oxidoreductase activity, acting on paired donors, with incorporation or red…
K4AZF6	Uncharacterized protein OS=Solanum lycopersicum GN=101252435	1.503	Up	0.00235	101252435	53.816	4.8875	4.7	2	3	2	1.248	1.308	1.118	0.819	0.848	0.778	1.077	0.912	0.981	nucleus	GO:0016043 cellular component organization; GO:0000226 microtubule cytoskeleton organization; GO:1902589 single-organism organelle organization; GO:0006996 organelle organization; GO:0044763 single-organism cellular process; GO:0044699 single-organism process; GO:0007010 cytoskeleton organization; GO:0009987 cellular process; GO:0097435 supramolecular fiber organization; GO:0007017 microtubule-ba…	GO:0043226 organelle; GO:0043231 intracellular membrane-bounded organelle; GO:0043229 intracellular organelle; GO:0005634 nucleus; GO:0044464 cell part; GO:0005622 intracellular; GO:0044424 intracellular part; GO:0043227 membrane-bounded organelle; GO:0005623 cell;	GO:0005524 ATP binding; GO:1901265 nucleoside phosphate binding; GO:0001882 nucleoside binding; GO:0043167 ion binding; GO:0016817 hydrolase activity, acting on acid anhydrides; GO:0016787 hydrolase activity; GO:0000166 nucleotide binding; GO:0017111 nucleoside-triphosphatase activity; GO:0008568 microtubule-severing ATPase activity; GO:0016887 ATPase activity; GO:0097159 organic cyclic compound …	K13254			IPR003593; IPR003959; IPR007330; IPR027417;	AAA+ ATPase domain; ATPase, AAA-type, core; MIT; P-loop containing nucleoside triphosphate hydrolase;
K4AZH0	Uncharacterized protein OS=Solanum lycopersicum GN=101246664	1.535	Up	0.00337	101246664	128.77	10.125	3.8	4	5	4	1.301	1.445	1.242	0.812	0.834	0.952	0.841	0.81	0.873	plasma membrane	GO:0098655 cation transmembrane transport; GO:0034220 ion transmembrane transport; GO:0098660 inorganic ion transmembrane transport; GO:0030001 metal ion transport; GO:0071804 cellular potassium ion transport; GO:0044763 single-organism cellular process; GO:0044699 single-organism process; GO:0015992 proton transport; GO:0006818 hydrogen transport; GO:0051234 establishment of localization; GO:000…	GO:0043226 organelle; GO:0043231 intracellular membrane-bounded organelle; GO:0043229 intracellular organelle; GO:0016020 membrane; GO:0044464 cell part; GO:0005622 intracellular; GO:0044425 membrane part; GO:0005737 cytoplasm; GO:0031224 intrinsic component of membrane; GO:0044424 intracellular part; GO:0005623 cell; GO:0043227 membrane-bounded organelle; GO:0016021 integral component of membran…	GO:0015298 solute:cation antiporter activity; GO:0022804 active transmembrane transporter activity; GO:0015291 secondary active transmembrane transporter activity; GO:0015075 ion transmembrane transporter activity; GO:0015299 solute:proton antiporter activity; GO:0022892 substrate-specific transporter activity; GO:0015077 monovalent inorganic cation transmembrane transporter activity; GO:0015078 …				IPR004771; IPR006153; IPR016040; IPR003148;	K+/H+ exchanger; Cation/H+ exchanger; NAD(P)-binding domain; Regulator of K+ conductance, N-terminal;
K4AZL1	Uncharacterized protein OS=Solanum lycopersicum GN=101254424	0.153	Down	2.17e-06	101254424	55.685	57.416	24	11	15	11	0.452	0.303	0.373	2.507	2.473	2.412	0.342	0.314	0.308	plasma membrane	GO:0008152 metabolic process; GO:0006793 phosphorus metabolic process; GO:0010143 cutin biosynthetic process; GO:0009058 biosynthetic process; GO:0043170 macromolecule metabolic process; GO:0009059 macromolecule biosynthetic process; GO:0016311 dephosphorylation; GO:0044237 cellular metabolic process; GO:1901576 organic substance biosynthetic process; GO:0009987 cellular process; GO:0006796 phosp…	GO:0031224 intrinsic component of membrane; GO:0016020 membrane; GO:0016021 integral component of membrane; GO:0044425 membrane part;	GO:0016746 transferase activity, transferring acyl groups; GO:0090447 glycerol-3-phosphate 2-O-acyltransferase activity; GO:0042578 phosphoric ester hydrolase activity; GO:0003824 catalytic activity; GO:0016791 phosphatase activity; GO:0016788 hydrolase activity, acting on ester bonds; GO:0016787 hydrolase activity; GO:0016740 transferase activity; GO:0016747 transferase activity, transferring ac…	K13508	GPAT; glycerol-3-phosphate acyltransferase [EC:2.3.1.15 2.3.1.198]	sly01110 Biosynthesis of secondary metabolites - Solanum lycopersicum (tomato); sly00564 Glycerophospholipid metabolism - Solanum lycopersicum (tomato); sly00561 Glycerolipid metabolism - Solanum lycopersicum (tomato); sly01100 Metabolic pathways - Solanum lycopersicum (tomato);	IPR002123; IPR023214;	Phospholipid/glycerol acyltransferase; HAD-like domain;
K4AZL9	Cysteine synthase OS=Solanum lycopersicum GN=101255033	1.832	Up	8.95e-05	101255033	38.889	56.572	35	14	35	13	1.519	1.569	1.663	0.837	0.891	0.865	0.597	0.654	0.542	chloroplast	GO:0000097 sulfur amino acid biosynthetic process; GO:0016053 organic acid biosynthetic process; GO:0044699 single-organism process; GO:0009058 biosynthetic process; GO:1901566 organonitrogen compound biosynthetic process; GO:0044237 cellular metabolic process; GO:0000096 sulfur amino acid metabolic process; GO:0044272 sulfur compound biosynthetic process; GO:0071704 organic substance metabolic p…	GO:0043226 organelle; GO:0043231 intracellular membrane-bounded organelle; GO:0043229 intracellular organelle; GO:0044464 cell part; GO:0005622 intracellular; GO:0005737 cytoplasm; GO:0044424 intracellular part; GO:0043227 membrane-bounded organelle; GO:0005623 cell; GO:0005739 mitochondrion; GO:0044444 cytoplasmic part;	GO:0097159 organic cyclic compound binding; GO:1901363 heterocyclic compound binding; GO:0004124 cysteine synthase activity; GO:0003824 catalytic activity; GO:0005488 binding; GO:0043167 ion binding; GO:0016829 lyase activity; GO:0043168 anion binding; GO:0016846 carbon-sulfur lyase activity; GO:0048037 cofactor binding; GO:0016740 transferase activity; GO:0030170 pyridoxal phosphate binding; GO:…	K13034	ATCYSC1; L-3-cyanoalanine synthase/ cysteine synthase [EC:2.5.1.47 4.4.1.9]	sly00920 Sulfur metabolism - Solanum lycopersicum (tomato); sly01110 Biosynthesis of secondary metabolites - Solanum lycopersicum (tomato); sly00460 Cyanoamino acid metabolism - Solanum lycopersicum (tomato); sly00270 Cysteine and methionine metabolism - Solanum lycopersicum (tomato); sly01200 Carbon metabolism - Solanum lycopersicum (tomato); sly01230 Biosynthesis of amino acids - Solanum lycope…	IPR001926;	Tryptophan synthase beta subunit-like PLP-dependent enzyme;
K4AZS1	Uncharacterized protein OS=Solanum lycopersicum	0.571	Down	5.05e-05	---	108.58	97.419	23.8	19	32	19	0.712	0.679	0.653	1.153	1.199	1.228	1.069	1.109	1.148	nucleus	GO:0006457 protein folding; GO:0009605 response to external stimulus; GO:0009628 response to abiotic stimulus; GO:0009266 response to temperature stimulus; GO:0043207 response to external biotic stimulus; GO:0050896 response to stimulus; GO:0009987 cellular process; GO:0009607 response to biotic stimulus;	GO:0009506 plasmodesma; GO:0005911 cell-cell junction; GO:0030054 cell junction; GO:0055044 symplast;	GO:0005515 protein binding; GO:0051087 chaperone binding; GO:0005488 binding;				IPR003103;	BAG domain;
K4AZT2	Uncharacterized protein OS=Solanum lycopersicum GN=101248140	0.661	Down	8.15e-06	101248140	17.988	36.668	22.9	5	15	5	0.77	0.744	0.737	1.118	1.144	1.143	1.175	1.127	1.131	chloroplast		GO:0016020 membrane; GO:0044464 cell part; GO:0005622 intracellular; GO:0044425 membrane part; GO:0009579 thylakoid; GO:0031224 intrinsic component of membrane; GO:0044424 intracellular part; GO:0005623 cell; GO:0016021 integral component of membrane;					IPR025564;	Cyanobacterial aminoacyl-tRNA synthetase, CAAD domain;
K4AZT6	Glucose-6-phosphate 1-epimerase OS=Solanum lycopersicum GN=101249960	1.516	Up	0.00842	101249960	34.983	2.8126	2.9	2	2	2	1.21	1.078	0.975	0.649	0.766	0.737	1.517	1.05	1.054	nucleus	GO:0008152 metabolic process; GO:0005975 carbohydrate metabolic process; GO:0044238 primary metabolic process; GO:0071704 organic substance metabolic process;		GO:0030246 carbohydrate binding; GO:0016853 isomerase activity; GO:0003824 catalytic activity; GO:0005488 binding;	K01792	E5.1.3.15; glucose-6-phosphate 1-epimerase [EC:5.1.3.15]	sly01110 Biosynthesis of secondary metabolites - Solanum lycopersicum (tomato); sly00010 Glycolysis / Gluconeogenesis - Solanum lycopersicum (tomato); sly01100 Metabolic pathways - Solanum lycopersicum (tomato);	IPR011013; IPR014718;	Galactose mutarotase-like domain; Glycoside hydrolase-type carbohydrate-binding;
K4AZU7	Uncharacterized protein OS=Solanum lycopersicum	1.734	Up	0.000384	---	51.193	11.447	13.5	4	4	2	1.386	1.56	1.536	0.893	0.861	0.831	0.713	0.662	0.708	cytoplasm	GO:0044700 single organism signaling; GO:0001101 response to acid chemical; GO:0098542 defense response to other organism; GO:0044699 single-organism process; GO:0031347 regulation of defense response; GO:0044237 cellular metabolic process; GO:0009607 response to biotic stimulus; GO:0009611 response to wounding; GO:0009605 response to external stimulus; GO:0008152 metabolic process; GO:0007165 si…		GO:0016879 ligase activity, forming carbon-nitrogen bonds; GO:0080123 jasmonate-amino synthetase activity; GO:0016881 acid-amino acid ligase activity; GO:0003824 catalytic activity; GO:0016874 ligase activity;
K4AZX9	Uncharacterized protein OS=Solanum lycopersicum GN=101251035	4.432	Up	1.76e-06	101251035	209.01	129.93	18.7	28	39	24	1.874	1.979	1.931	0.417	0.469	0.419	0.698	0.669	0.664	nucleus			GO:0005515 protein binding; GO:0005488 binding;	K03255			IPR023231; IPR011990; IPR033646; IPR028275; IPR013026;	GSKIP domain; Tetratricopeptide-like helical domain; CLU central domain; Clustered mitochondria protein, N-terminal; Tetratricopeptide repeat-containing domain;
K4AZZ3	Uncharacterized protein OS=Solanum lycopersicum	1.742	Up	6.66e-06	---	51.479	144.92	31.8	14	29	13	1.555	1.575	1.624	0.924	0.908	0.897	0.603	0.576	0.539	extracellular	GO:1901575 organic substance catabolic process; GO:0008152 metabolic process; GO:0030163 protein catabolic process; GO:0009057 macromolecule catabolic process; GO:0006508 proteolysis; GO:0019538 protein metabolic process; GO:0043170 macromolecule metabolic process; GO:0044238 primary metabolic process; GO:0009056 catabolic process; GO:0071704 organic substance metabolic process;		GO:0004175 endopeptidase activity; GO:0008233 peptidase activity; GO:0003824 catalytic activity; GO:0004190 aspartic-type endopeptidase activity; GO:0070011 peptidase activity, acting on L-amino acid peptides; GO:0016787 hydrolase activity; GO:0070001 aspartic-type peptidase activity;	K22683			IPR032799; IPR033121; IPR021109; IPR033873; IPR032861;	Xylanase inhibitor, C-terminal; Peptidase family A1 domain; Aspartic peptidase domain; CND41-like; Xylanase inhibitor, N-terminal;
K4B032	Uncharacterized protein OS=Solanum lycopersicum	1.578	Up	0.000159	---	65.193	-2	1.2	1	1	1	1.225	1.137	1.165	0.737	0.778	0.72	1.06	1.157	1.092	chloroplast	GO:0006725 cellular aromatic compound metabolic process; GO:1901360 organic cyclic compound metabolic process; GO:0006807 nitrogen compound metabolic process; GO:0044238 primary metabolic process; GO:0009451 RNA modification; GO:0044237 cellular metabolic process; GO:0071704 organic substance metabolic process; GO:0016070 RNA metabolic process; GO:0008152 metabolic process; GO:0046483 heterocycle…	GO:0043231 intracellular membrane-bounded organelle; GO:0043226 organelle; GO:0043229 intracellular organelle; GO:0044464 cell part; GO:0005622 intracellular; GO:0044424 intracellular part; GO:0043227 membrane-bounded organelle; GO:0005623 cell;	GO:0003723 RNA binding; GO:0043167 ion binding; GO:0016787 hydrolase activity; GO:0005515 protein binding; GO:0008270 zinc ion binding; GO:1901363 heterocyclic compound binding; GO:0097159 organic cyclic compound binding; GO:0046914 transition metal ion binding; GO:0003824 catalytic activity; GO:0005488 binding; GO:0016788 hydrolase activity, acting on ester bonds; GO:0003676 nucleic acid binding…				IPR011990; IPR032867;	Tetratricopeptide-like helical domain; DYW domain;
K4B058	Uncharacterized protein OS=Solanum lycopersicum	1.565	Up	0.00302	---	69.366	28.79	17.7	8	10	8	1.337	1.318	1.266	0.725	0.966	0.814	0.892	0.961	0.886	chloroplast		GO:0043226 organelle; GO:0043231 intracellular membrane-bounded organelle; GO:0043229 intracellular organelle; GO:0005634 nucleus; GO:0044464 cell part; GO:0005622 intracellular; GO:0044424 intracellular part; GO:0043227 membrane-bounded organelle; GO:0005623 cell;	GO:0097159 organic cyclic compound binding; GO:1901363 heterocyclic compound binding; GO:0003677 DNA binding; GO:0005488 binding; GO:0003676 nucleic acid binding;	K09522			IPR001005; IPR009057; IPR001623; IPR017884; IPR017877;	SANT/Myb domain; Homeobox domain-like; DnaJ domain; SANT domain; Myb-like domain;
K4B089	Uncharacterized protein OS=Solanum lycopersicum	0.607	Down	0.000737	---	38.528	47.631	13.8	4	6	4	0.682	0.653	0.736	1.087	1.22	1.107	1.27	1.189	1.244	nucleus			GO:0097159 organic cyclic compound binding; GO:1901363 heterocyclic compound binding; GO:0003723 RNA binding; GO:0005488 binding; GO:0003676 nucleic acid binding;	K21444			IPR004087; IPR004088;	K Homology domain; K Homology domain, type 1;
K4B0A0	Uncharacterized protein OS=Solanum lycopersicum	0.405	Down	7.85e-06	---	37.071	3.0515	3	1	1	1	0.703	0.621	0.616	1.583	1.583	1.63	0.77	0.853	0.859	nucleus							IPR027329;	TPX2, C-terminal;
K4B0B4	Uncharacterized protein OS=Solanum lycopersicum GN=543758	0.25	Down	0.000158	543758	22.694	1.2517	3.8	1	1	1	0.453	0.348	0.407	1.509	1.774	1.553	1.064	1.057	1.027	chloroplast	GO:0050832 defense response to fungus; GO:0009605 response to external stimulus; GO:0009620 response to fungus; GO:0006950 response to stress; GO:0042742 defense response to bacterium; GO:0098542 defense response to other organism; GO:0006952 defense response; GO:0043207 response to external biotic stimulus; GO:0050896 response to stimulus; GO:0051707 response to other organism; GO:0009617 respon…		GO:0008061 chitin binding; GO:0097367 carbohydrate derivative binding; GO:0005488 binding;				IPR009009; IPR001153; IPR001002;	RlpA-like protein, double-psi beta-barrel domain; Barwin domain; Chitin-binding, type 1;
K4B0C6	Uncharacterized protein OS=Solanum lycopersicum GN=101263159	0.608	Down	3.17e-05	101263159	38.093	7.0437	17.7	6	10	3	0.916	0.854	0.843	1.409	1.46	1.432	0.724	0.769	0.803	cytoplasm							IPR023210;	NADP-dependent oxidoreductase domain;
K4B0D8	Annexin OS=Solanum lycopersicum GN=101264558	0.665	Down	0.000181	101264558	35.901	54.889	39.9	12	18	8	0.932	0.925	0.862	1.386	1.311	1.391	0.811	0.783	0.765	nucleus			GO:0005544 calcium-dependent phospholipid binding; GO:0005488 binding; GO:0005543 phospholipid binding; GO:0043167 ion binding; GO:0008289 lipid binding; GO:0043169 cation binding; GO:0046872 metal ion binding; GO:0043168 anion binding; GO:0005509 calcium ion binding;	K17098
K4B0D9	Uncharacterized protein OS=Solanum lycopersicum GN=101264862	0.606	Down	1.31e-05	101264862	36.468	77.671	55.1	18	42	18	0.857	0.814	0.831	1.385	1.344	1.4	0.869	0.866	0.835	cytoskeleton			GO:0005544 calcium-dependent phospholipid binding; GO:0005488 binding; GO:0005543 phospholipid binding; GO:0043167 ion binding; GO:0008289 lipid binding; GO:0043169 cation binding; GO:0046872 metal ion binding; GO:0043168 anion binding; GO:0005509 calcium ion binding;	K17098
K4B0E1	Annexin OS=Solanum lycopersicum GN=101265171	1.928	Up	7.47e-05	101265171	35.823	13.58	30.2	10	13	6	1.526	1.401	1.471	0.753	0.727	0.801	0.807	0.787	0.727	nucleus			GO:0005544 calcium-dependent phospholipid binding; GO:0005488 binding; GO:0005543 phospholipid binding; GO:0043167 ion binding; GO:0008289 lipid binding; GO:0043169 cation binding; GO:0046872 metal ion binding; GO:0043168 anion binding; GO:0005509 calcium ion binding;	K17098
K4B0G4	Uncharacterized protein OS=Solanum lycopersicum	0.409	Down	1.39e-05	---	106.7	120.02	22.8	19	30	17	0.609	0.577	0.557	1.433	1.366	1.465	1.029	1.012	1.015	cytoplasm,nucleus	GO:0044700 single organism signaling; GO:0010118 stomatal movement; GO:0044070 regulation of anion transport; GO:0044699 single-organism process; GO:0044237 cellular metabolic process; GO:0006796 phosphate-containing compound metabolic process; GO:0009605 response to external stimulus; GO:0007165 signal transduction; GO:0008152 metabolic process; GO:0007154 cell communication; GO:0032879 regulati…	GO:0043229 intracellular organelle; GO:0016020 membrane; GO:0071944 cell periphery; GO:0005737 cytoplasm; GO:0012505 endomembrane system; GO:0044424 intracellular part; GO:0005623 cell; GO:0005886 plasma membrane; GO:0043231 intracellular membrane-bounded organelle; GO:0043226 organelle; GO:0005634 nucleus; GO:0005622 intracellular; GO:0044464 cell part; GO:0043227 membrane-bounded organelle; GO:…	GO:1901265 nucleoside phosphate binding; GO:0016773 phosphotransferase activity, alcohol group as acceptor; GO:0005515 protein binding; GO:0016775 phosphotransferase activity, nitrogenous group as acceptor; GO:0004672 protein kinase activity; GO:0004871 signal transducer activity; GO:0097159 organic cyclic compound binding; GO:1901363 heterocyclic compound binding; GO:0042802 identical protein bi…	K20715			IPR000719; IPR000014; IPR000700; IPR011009;	Protein kinase domain; PAS domain; PAS-associated, C-terminal; Protein kinase-like domain;
K4B0H5	Uncharacterized protein OS=Solanum lycopersicum GN=101244906	2.636	Up	1.75e-06	101244906	20.188	39.719	36.6	6	26	6	1.392	1.416	1.454	0.558	0.526	0.533	1.065	1.082	1.06	cytoplasm	GO:0009116 nucleoside metabolic process; GO:0042278 purine nucleoside metabolic process; GO:0006725 cellular aromatic compound metabolic process; GO:0044699 single-organism process; GO:0072523 purine-containing compound catabolic process; GO:0044237 cellular metabolic process; GO:0071704 organic substance metabolic process; GO:0044270 cellular nitrogen compound catabolic process; GO:0008152 metab…	GO:0044464 cell part; GO:0005622 intracellular; GO:0005737 cytoplasm; GO:0044424 intracellular part; GO:0005829 cytosol; GO:0005623 cell; GO:0044444 cytoplasmic part;	GO:0016814 hydrolase activity, acting on carbon-nitrogen (but not peptide) bonds, in cyclic amidines; GO:0046914 transition metal ion binding; GO:0047974 guanosine deaminase activity; GO:0003824 catalytic activity; GO:0005488 binding; GO:0043167 ion binding; GO:0043169 cation binding; GO:0019239 deaminase activity; GO:0046872 metal ion binding; GO:0016787 hydrolase activity; GO:0008270 zinc ion b…				IPR016193; IPR002125;	Cytidine deaminase-like; Cytidine and deoxycytidylate deaminases, zinc-binding;
K4B0J1	Uncharacterized protein OS=Solanum lycopersicum GN=101248142	0.627	Down	0.000338	101248142	36.282	3.6725	6.2	2	2	2	0.838	0.811	0.762	1.341	1.218	1.287	0.95	0.945	1	chloroplast		GO:0031224 intrinsic component of membrane; GO:0016020 membrane; GO:0016021 integral component of membrane; GO:0044425 membrane part;					IPR029063;	S-adenosyl-L-methionine-dependent methyltransferase;
K4B0J8	Uncharacterized protein OS=Solanum lycopersicum	3.747	Up	7.77e-06	---	75.841	55.07	22.6	13	22	13	1.908	2.069	1.944	0.521	0.533	0.526	0.609	0.568	0.514	cytoplasm	GO:0046486 glycerolipid metabolic process; GO:1901615 organic hydroxy compound metabolic process; GO:0006066 alcohol metabolic process; GO:0044699 single-organism process; GO:0046463 acylglycerol biosynthetic process; GO:0009058 biosynthetic process; GO:0044255 cellular lipid metabolic process; GO:0044237 cellular metabolic process; GO:0019432 triglyceride biosynthetic process; GO:0008610 lipid b…	GO:0043229 intracellular organelle; GO:0044434 chloroplast part; GO:0005737 cytoplasm; GO:0044446 intracellular organelle part; GO:0044435 plastid part; GO:0044424 intracellular part; GO:0009532 plastid stroma; GO:0005623 cell; GO:0044422 organelle part; GO:0009507 chloroplast; GO:0043226 organelle; GO:0043231 intracellular membrane-bounded organelle; GO:0010287 plastoglobule; GO:0044464 cell par…	GO:0016746 transferase activity, transferring acyl groups; GO:0004144 diacylglycerol O-acyltransferase activity; GO:0003824 catalytic activity; GO:0016740 transferase activity; GO:0016747 transferase activity, transferring acyl groups other than amino-acyl groups; GO:0016411 acylglycerol O-acyltransferase activity; GO:0008374 O-acyltransferase activity;				IPR029058; IPR022742;	Alpha/Beta hydrolase fold; Serine aminopeptidase, S33;
K4B0M7	Uncharacterized protein OS=Solanum lycopersicum GN=101253938	0.61	Down	2.15e-05	101253938	17.065	15.961	25	5	7	5	1.083	1.043	1.055	1.781	1.746	1.688	0.34	0.345	0.307	chloroplast	GO:0050794 regulation of cellular process; GO:0044700 single organism signaling; GO:0051716 cellular response to stimulus; GO:0016310 phosphorylation; GO:0035556 intracellular signal transduction; GO:0071310 cellular response to organic substance; GO:0009736 cytokinin-activated signaling pathway; GO:0044699 single-organism process; GO:0000160 phosphorelay signal transduction system; GO:0010033 re…	GO:0043226 organelle; GO:0043231 intracellular membrane-bounded organelle; GO:0043229 intracellular organelle; GO:0005634 nucleus; GO:0044464 cell part; GO:0005622 intracellular; GO:0005737 cytoplasm; GO:0044424 intracellular part; GO:0043227 membrane-bounded organelle; GO:0005623 cell;	GO:0016301 kinase activity; GO:0003824 catalytic activity; GO:0005488 binding; GO:0019901 protein kinase binding; GO:0005515 protein binding; GO:0043424 protein histidine kinase binding; GO:0019900 kinase binding; GO:0016740 transferase activity; GO:0004871 signal transducer activity; GO:0019899 enzyme binding; GO:0009927 histidine phosphotransfer kinase activity; GO:0016772 transferase activity,…	K14490	AHP; histidine-containing phosphotransfer peotein	sly04075 Plant hormone signal transduction - Solanum lycopersicum (tomato);	IPR008207;	Signal transduction histidine kinase, phosphotransfer (Hpt) domain;
K4B0P2	Uncharacterized protein OS=Solanum lycopersicum GN=101255433	1.623	Up	0.000202	101255433	37.403	8.6163	11.5	3	5	3	1.259	1.214	1.327	0.797	0.745	0.8	0.985	1.056	0.909	chloroplast	GO:0016053 organic acid biosynthetic process; GO:0006725 cellular aromatic compound metabolic process; GO:0000162 tryptophan biosynthetic process; GO:0044699 single-organism process; GO:0009058 biosynthetic process; GO:1901566 organonitrogen compound biosynthetic process; GO:0042435 indole-containing compound biosynthetic process; GO:0044237 cellular metabolic process; GO:0006576 cellular biogeni…		GO:0016829 lyase activity; GO:0016836 hydro-lyase activity; GO:0004834 tryptophan synthase activity; GO:0003824 catalytic activity; GO:0016835 carbon-oxygen lyase activity;	K01695	trpA; tryptophan synthase alpha chain [EC:4.2.1.20]	sly00400 Phenylalanine, tyrosine and tryptophan biosynthesis - Solanum lycopersicum (tomato); sly00260 Glycine, serine and threonine metabolism - Solanum lycopersicum (tomato); sly01110 Biosynthesis of secondary metabolites - Solanum lycopersicum (tomato); sly01230 Biosynthesis of amino acids - Solanum lycopersicum (tomato); sly01100 Metabolic pathways - Solanum lycopersicum (tomato);	IPR013785; IPR011060;	Aldolase-type TIM barrel; Ribulose-phosphate binding barrel;
K4B0Q1	Uncharacterized protein OS=Solanum lycopersicum GN=101258104	0.471	Down	9.31e-07	101258104	31.593	103.98	37.4	9	29	9	0.666	0.64	0.649	1.401	1.359	1.387	1.004	0.989	0.998	chloroplast		GO:0031224 intrinsic component of membrane; GO:0016020 membrane; GO:0016021 integral component of membrane; GO:0044425 membrane part;					IPR007621;	TPM domain;
K4B0S8	Uncharacterized protein OS=Solanum lycopersicum GN=101263761	1.917	Up	0.000207	101263761	34.595	5.5901	9.8	3	3	3	1.396	1.382	1.494	0.794	0.666	0.769	0.839	0.867	0.897	nucleus	GO:0015867 ATP transport; GO:0015865 purine nucleotide transport; GO:0006839 mitochondrial transport; GO:0006862 nucleotide transport; GO:0044699 single-organism process; GO:0071702 organic substance transport; GO:0015868 purine ribonucleotide transport; GO:0051503 adenine nucleotide transport; GO:0015858 nucleoside transport; GO:0051234 establishment of localization; GO:0006810 transport; GO:000…	GO:0016020 membrane; GO:0031090 organelle membrane; GO:0005737 cytoplasm; GO:0031224 intrinsic component of membrane; GO:0044438 microbody part; GO:0044424 intracellular part; GO:0005623 cell; GO:0044422 organelle part; GO:0005778 peroxisomal membrane; GO:0005740 mitochondrial envelope; GO:0031301 integral component of organelle membrane; GO:0044464 cell part; GO:0044425 membrane part; GO:0005622…	GO:0022857 transmembrane transporter activity; GO:0005215 transporter activity;				IPR023395;	Mitochondrial carrier domain;
K4B0T9	Uncharacterized protein OS=Solanum lycopersicum	2.07	Up	0.000359	---	42.629	2.7725	4.2	2	2	2	1.381	1.559	1.361	0.655	0.7	0.723	0.933	0.841	0.927	vacuolar membrane			GO:0016787 hydrolase activity; GO:0003824 catalytic activity; GO:0016788 hydrolase activity, acting on ester bonds;				IPR001087; IPR013830;	GDSL lipase/esterase; SGNH hydrolase-type esterase domain;
K4B0U1	Uncharacterized protein OS=Solanum lycopersicum GN=101266673	3.801	Up	5.37e-05	101266673	42.574	44.979	12.9	4	13	4	1.456	1.668	1.536	0.388	0.429	0.409	1.153	1.081	1.067	vacuolar membrane			GO:0016787 hydrolase activity; GO:0003824 catalytic activity; GO:0016788 hydrolase activity, acting on ester bonds;				IPR001087; IPR013830;	GDSL lipase/esterase; SGNH hydrolase-type esterase domain;
K4B0U7	Uncharacterized protein OS=Solanum lycopersicum GN=101268145	1.853	Up	2.85e-06	101268145	77.012	242.82	32.2	15	37	15	1.173	1.221	1.192	0.644	0.652	0.639	1.146	1.162	1.16	chloroplast	GO:0001101 response to acid chemical; GO:0006970 response to osmotic stress; GO:0006950 response to stress; GO:0010193 response to ozone; GO:0009628 response to abiotic stimulus; GO:0044281 small molecule metabolic process; GO:0000302 response to reactive oxygen species; GO:0044763 single-organism cellular process; GO:1901700 response to oxygen-containing compound; GO:0044699 single-organism proc…	GO:0043226 organelle; GO:0043231 intracellular membrane-bounded organelle; GO:0043229 intracellular organelle; GO:0044464 cell part; GO:0005622 intracellular; GO:0005777 peroxisome; GO:0042579 microbody; GO:0005737 cytoplasm; GO:0044424 intracellular part; GO:0005623 cell; GO:0043227 membrane-bounded organelle; GO:0044444 cytoplasmic part;	GO:0015645 fatty acid ligase activity; GO:0016877 ligase activity, forming carbon-sulfur bonds; GO:0004467 long-chain fatty acid-CoA ligase activity; GO:0003824 catalytic activity; GO:0016874 ligase activity;	K01897	ACSL; long-chain acyl-CoA synthetase [EC:6.2.1.3]	sly00061 Fatty acid biosynthesis - Solanum lycopersicum (tomato); sly01212 Fatty acid metabolism - Solanum lycopersicum (tomato); sly04146 Peroxisome - Solanum lycopersicum (tomato); sly01100 Metabolic pathways - Solanum lycopersicum (tomato); sly00071 Fatty acid degradation - Solanum lycopersicum (tomato);	IPR000873;	AMP-dependent synthetase/ligase;
K4B0V2	Lipoxygenase OS=Solanum lycopersicum	3.121	Up	2.55e-05	---	97.481	60.664	28.1	26	58	5	1.843	1.804	1.721	0.647	0.572	0.501	0.652	0.692	0.603	cytoplasm	GO:0044711 single-organism biosynthetic process; GO:0016053 organic acid biosynthetic process; GO:0055114 oxidation-reduction process; GO:0044281 small molecule metabolic process; GO:0044763 single-organism cellular process; GO:0044699 single-organism process; GO:0009058 biosynthetic process; GO:0044255 cellular lipid metabolic process; GO:0006631 fatty acid metabolic process; GO:0044238 primary …		GO:0016702 oxidoreductase activity, acting on single donors with incorporation of molecular oxygen, incorporation of two atoms of oxygen; GO:0016701 oxidoreductase activity, acting on single donors with incorporation of molecular oxygen; GO:0003824 catalytic activity; GO:0005488 binding; GO:0051213 dioxygenase activity; GO:0043167 ion binding; GO:0043169 cation binding; GO:0046872 metal ion bindi…				IPR001024; IPR027433; IPR013819;	PLAT/LH2 domain; Lipoxygenase, domain 3; Lipoxygenase, C-terminal;
K4B0V5	Lipoxygenase OS=Solanum lycopersicum GN=107648852	3.369	Up	1.72e-05	107648852	97.012	4.265	13.5	14	45	1	1.832	1.721	1.894	0.566	0.535	0.516	0.68	0.716	0.666	cytoplasm	GO:0044711 single-organism biosynthetic process; GO:0016053 organic acid biosynthetic process; GO:0055114 oxidation-reduction process; GO:0044281 small molecule metabolic process; GO:0044763 single-organism cellular process; GO:0044699 single-organism process; GO:0009058 biosynthetic process; GO:0044255 cellular lipid metabolic process; GO:0006631 fatty acid metabolic process; GO:0044238 primary …		GO:0016702 oxidoreductase activity, acting on single donors with incorporation of molecular oxygen, incorporation of two atoms of oxygen; GO:0016701 oxidoreductase activity, acting on single donors with incorporation of molecular oxygen; GO:0003824 catalytic activity; GO:0005488 binding; GO:0051213 dioxygenase activity; GO:0043167 ion binding; GO:0043169 cation binding; GO:0046872 metal ion bindi…	K15718	LOX1_5; linoleate 9S-lipoxygenase [EC:1.13.11.58]	sly00591 Linoleic acid metabolism - Solanum lycopersicum (tomato);	IPR027433; IPR001024; IPR013819;	Lipoxygenase, domain 3; PLAT/LH2 domain; Lipoxygenase, C-terminal;
K4B0Y8	Uncharacterized protein OS=Solanum lycopersicum GN=101250742	2.599	Up	2.67e-06	101250742	12.276	7.6161	27.2	4	6	3	1.279	1.234	1.253	0.49	0.505	0.454	1.28	1.264	1.242	extracellular	GO:0050794 regulation of cellular process; GO:0044700 single organism signaling; GO:0051716 cellular response to stimulus; GO:0007165 signal transduction; GO:0050789 regulation of biological process; GO:0019722 calcium-mediated signaling; GO:0007154 cell communication; GO:0035556 intracellular signal transduction; GO:0044699 single-organism process; GO:0019932 second-messenger-mediated signaling;…	GO:0009506 plasmodesma; GO:0005622 intracellular; GO:0044464 cell part; GO:0030054 cell junction; GO:0005911 cell-cell junction; GO:0005623 cell; GO:0055044 symplast;	GO:0004871 signal transducer activity;
K4B0Z5	Uncharacterized protein OS=Solanum lycopersicum GN=101251625	1.584	Up	0.00262	101251625	40.812	7.5341	6.9	2	2	2	1.158	1.255	1.219	0.647	0.849	0.797	1.117	0.982	1.041	nucleus	GO:0065008 regulation of biological quality; GO:0055076 transition metal ion homeostasis; GO:0050801 ion homeostasis; GO:0030001 metal ion transport; GO:0030003 cellular cation homeostasis; GO:0044763 single-organism cellular process; GO:0098771 inorganic ion homeostasis; GO:0019725 cellular homeostasis; GO:0044699 single-organism process; GO:0055082 cellular chemical homeostasis; GO:0046916 cell…	GO:0044424 intracellular part; GO:0005623 cell; GO:0044464 cell part; GO:0005622 intracellular; GO:0005737 cytoplasm;	GO:0046872 metal ion binding; GO:0043169 cation binding; GO:0046914 transition metal ion binding; GO:0005488 binding; GO:0043167 ion binding;				IPR006121;	Heavy metal-associated domain, HMA;
K4B100	Uncharacterized protein OS=Solanum lycopersicum GN=101252822	1.507	Up	0.000441	101252822	74.641	28.797	26.2	17	33	14	0.585	0.646	0.626	0.411	0.397	0.424	1.865	1.974	1.979	endoplasmic reticulum			GO:0005524 ATP binding; GO:1901265 nucleoside phosphate binding; GO:0001882 nucleoside binding; GO:0043167 ion binding; GO:0000166 nucleotide binding; GO:0097159 organic cyclic compound binding; GO:1901363 heterocyclic compound binding; GO:0032549 ribonucleoside binding; GO:0097367 carbohydrate derivative binding; GO:0032553 ribonucleotide binding; GO:0005488 binding; GO:0032550 purine ribonucleo…	K09490	HSPA5; heat shock 70kDa protein 5	sly03060 Protein export - Solanum lycopersicum (tomato); sly04141 Protein processing in endoplasmic reticulum - Solanum lycopersicum (tomato);	IPR029048; IPR029047;	Heat shock protein 70kD, C-terminal domain; Heat shock protein 70kD, peptide-binding domain;
K4B102	Uncharacterized protein OS=Solanum lycopersicum GN=101253428	1.625	Up	3.29e-05	101253428	24.665	19.687	41.9	8	12	8	1.332	1.419	1.388	0.856	0.849	0.842	0.84	0.809	0.805	chloroplast	GO:0032502 developmental process; GO:0016043 cellular component organization; GO:0065008 regulation of biological quality; GO:0040008 regulation of growth; GO:1902584 positive regulation of response to water deprivation; GO:2000070 regulation of response to water deprivation; GO:0044699 single-organism process; GO:0080186 developmental vegetative growth; GO:0010876 lipid localization; GO:0080134 …	GO:0043231 intracellular membrane-bounded organelle; GO:0043226 organelle; GO:0043229 intracellular organelle; GO:0043232 intracellular non-membrane-bounded organelle; GO:0044464 cell part; GO:0005622 intracellular; GO:0005737 cytoplasm; GO:0005773 vacuole; GO:0044424 intracellular part; GO:0043227 membrane-bounded organelle; GO:0005623 cell; GO:0005811 lipid particle; GO:0044444 cytoplasmic part…
K4B111	Uncharacterized protein OS=Solanum lycopersicum GN=543941	1.62	Up	8.89e-05	543941	18.912	50.726	51.8	10	37	4	1.121	1.127	1.158	0.75	0.68	0.673	1.17	1.15	1.154	cytoplasm							IPR011323; IPR011057;	Mss4/translationally controlled tumour-associated TCTP; Mss4-like;
K4B118	Uncharacterized protein OS=Solanum lycopersicum GN=101259198	0.422	Down	2.09e-05	101259198	13.854	6.255	13.3	1	2	1	0.563	0.497	0.527	1.261	1.209	1.295	1.239	1.242	1.262	cytoplasm
K4B160	Uncharacterized protein OS=Solanum lycopersicum GN=101267938	1.779	Up	4.07e-05	101267938	62.861	2.0006	2.5	1	1	1	1.278	1.287	1.338	0.705	0.713	0.776	1.047	0.961	0.971	cytoplasm	GO:0008152 metabolic process; GO:0006793 phosphorus metabolic process; GO:0044237 cellular metabolic process; GO:0009987 cellular process;		GO:0016817 hydrolase activity, acting on acid anhydrides; GO:0016787 hydrolase activity; GO:0016462 pyrophosphatase activity; GO:0016818 hydrolase activity, acting on acid anhydrides, in phosphorus-containing anhydrides; GO:0003824 catalytic activity;				IPR003695;	Ppx/GppA phosphatase;
K4B171	Uncharacterized protein OS=Solanum lycopersicum GN=101245588	2.619	Up	0.000146	101245588	18.038	27.204	48.8	6	22	6	1.686	1.656	1.894	0.651	0.651	0.697	0.716	0.675	0.603	cytoplasm	GO:0006950 response to stress; GO:0050896 response to stimulus;						IPR014729; IPR006016;	Rossmann-like alpha/beta/alpha sandwich fold; UspA;
K4B172	Uncharacterized protein OS=Solanum lycopersicum GN=101246093	0.366	Down	1.52e-05	101246093	47.602	90.011	38.4	13	27	13	0.808	0.648	0.7	1.967	1.934	1.989	0.41	0.416	0.386	chloroplast	GO:0006457 protein folding; GO:0009987 cellular process;	GO:0043226 organelle; GO:0043231 intracellular membrane-bounded organelle; GO:0043229 intracellular organelle; GO:0005783 endoplasmic reticulum; GO:0044464 cell part; GO:0005622 intracellular; GO:0005737 cytoplasm; GO:0012505 endomembrane system; GO:0044424 intracellular part; GO:0043227 membrane-bounded organelle; GO:0005623 cell; GO:0044444 cytoplasmic part;	GO:0043169 cation binding; GO:0046872 metal ion binding; GO:0005515 protein binding; GO:0005509 calcium ion binding; GO:0051082 unfolded protein binding; GO:0005488 binding; GO:0043167 ion binding;	K08057	CALR; calreticulin	sly04141 Protein processing in endoplasmic reticulum - Solanum lycopersicum (tomato); sly04145 Phagosome - Solanum lycopersicum (tomato);	IPR009033; IPR013320;	Calreticulin/calnexin, P domain; Concanavalin A-like lectin/glucanase domain;
K4B1A7	Uncharacterized protein OS=Solanum lycopersicum GN=101254945	3.444	Up	7.04e-06	101254945	18.518	3.9964	42.7	6	15	2	1.857	1.899	1.875	0.525	0.626	0.484	0.708	0.543	0.614	cytoplasm
K4B1C4	Uncharacterized protein OS=Solanum lycopersicum GN=101257899	0.532	Down	8.79e-05	101257899	41.105	4.6652	4	2	2	2	0.892	0.802	0.953	1.652	1.625	1.694	0.563	0.533	0.564	chloroplast		GO:0031224 intrinsic component of membrane; GO:0016020 membrane; GO:0016021 integral component of membrane; GO:0044425 membrane part;	GO:0016787 hydrolase activity; GO:0003824 catalytic activity; GO:0016788 hydrolase activity, acting on ester bonds;				IPR001087; IPR013830;	GDSL lipase/esterase; SGNH hydrolase-type esterase domain;
K4B1C6	Uncharacterized protein OS=Solanum lycopersicum	1.619	Up	0.00189	---	25.936	1.4936	3.9	1	1	1	1.264	1.471	1.307	0.855	0.873	0.769	0.972	0.832	0.779	cytoplasm	GO:0006006 glucose metabolic process; GO:0044723 single-organism carbohydrate metabolic process; GO:0008152 metabolic process; GO:0055114 oxidation-reduction process; GO:0044710 single-organism metabolic process; GO:0044281 small molecule metabolic process; GO:0005996 monosaccharide metabolic process; GO:0044699 single-organism process; GO:0044238 primary metabolic process; GO:0005975 carbohydrat…		GO:0016614 oxidoreductase activity, acting on CH-OH group of donors; GO:0097159 organic cyclic compound binding; GO:1901363 heterocyclic compound binding; GO:0016616 oxidoreductase activity, acting on the CH-OH group of donors, NAD or NADP as acceptor; GO:1901265 nucleoside phosphate binding; GO:0003824 catalytic activity; GO:0005488 binding; GO:0004345 glucose-6-phosphate dehydrogenase activity;…	K00036	G6PD; glucose-6-phosphate 1-dehydrogenase [EC:1.1.1.49 1.1.1.363]	sly01110 Biosynthesis of secondary metabolites - Solanum lycopersicum (tomato); sly01200 Carbon metabolism - Solanum lycopersicum (tomato); sly01100 Metabolic pathways - Solanum lycopersicum (tomato); sly00030 Pentose phosphate pathway - Solanum lycopersicum (tomato); sly00480 Glutathione metabolism - Solanum lycopersicum (tomato);	IPR022675;	Glucose-6-phosphate dehydrogenase, C-terminal;
K4B1F9	Uncharacterized protein OS=Solanum lycopersicum GN=101267652	0.423	Down	6.13e-05	101267652	82.234	106.57	32.9	23	45	23	0.703	0.635	0.642	1.552	1.483	1.643	0.795	0.817	0.85	cytoplasm
K4B1G8	Uncharacterized protein OS=Solanum lycopersicum GN=101244124	1.699	Up	0.000985	101244124	23.329	3.4545	14.1	3	6	3	1.338	1.201	1.225	0.806	0.749	0.661	1.099	1.009	0.99	cytoplasm	GO:0006810 transport; GO:2000280 regulation of root development; GO:0050789 regulation of biological process; GO:0010497 plasmodesmata-mediated intercellular transport; GO:0051179 localization; GO:0050793 regulation of developmental process; GO:0009987 cellular process; GO:0010496 intercellular transport; GO:0051239 regulation of multicellular organismal process; GO:0065007 biological regulation;…	GO:0009506 plasmodesma; GO:0030312 external encapsulating structure; GO:0044464 cell part; GO:0071944 cell periphery; GO:0030054 cell junction; GO:0005618 cell wall; GO:0005911 cell-cell junction; GO:0005623 cell; GO:0005576 extracellular region; GO:0055044 symplast;	GO:0046914 transition metal ion binding; GO:0005488 binding; GO:0043167 ion binding; GO:0043169 cation binding; GO:0046872 metal ion binding; GO:0045735 nutrient reservoir activity; GO:0030145 manganese ion binding;				IPR011051; IPR006045; IPR014710;	RmlC-like cupin domain; Cupin 1; RmlC-like jelly roll fold;
K4B1H2	Uncharacterized protein OS=Solanum lycopersicum	0.618	Down	9.15e-05	---	14.248	3.8946	10.3	1	1	1	0.788	0.864	0.841	1.38	1.353	1.301	0.953	0.855	0.845	chloroplast
K4B1M2	Uncharacterized protein OS=Solanum lycopersicum GN=101254946	0.354	Down	4.93e-08	101254946	21.644	64.313	54	10	51	9	0.379	0.368	0.363	1.052	1.037	1.046	1.53	1.577	1.564	vacuolar membrane				K13993	HSP20; HSP20 family protein	sly04141 Protein processing in endoplasmic reticulum - Solanum lycopersicum (tomato);	IPR002068; IPR008978;	Alpha crystallin/Hsp20 domain; HSP20-like chaperone;
K4B1P2	Uncharacterized protein OS=Solanum lycopersicum GN=101259376	0.636	Down	0.000195	101259376	107.63	19.111	8.5	8	10	8	0.788	0.733	0.829	1.243	1.193	1.259	1.02	1.029	1.075	chloroplast	GO:0006725 cellular aromatic compound metabolic process; GO:1901360 organic cyclic compound metabolic process; GO:0006807 nitrogen compound metabolic process; GO:0044238 primary metabolic process; GO:0009451 RNA modification; GO:0044237 cellular metabolic process; GO:0071704 organic substance metabolic process; GO:0016070 RNA metabolic process; GO:0008152 metabolic process; GO:0046483 heterocycle…	GO:0043226 organelle; GO:0043231 intracellular membrane-bounded organelle; GO:0043229 intracellular organelle; GO:0044464 cell part; GO:0005622 intracellular; GO:0005737 cytoplasm; GO:0044424 intracellular part; GO:0043227 membrane-bounded organelle; GO:0005623 cell; GO:0005739 mitochondrion; GO:0044444 cytoplasmic part;	GO:0097159 organic cyclic compound binding; GO:1901363 heterocyclic compound binding; GO:0003723 RNA binding; GO:0003824 catalytic activity; GO:0005488 binding; GO:0016788 hydrolase activity, acting on ester bonds; GO:0004518 nuclease activity; GO:0003676 nucleic acid binding; GO:0005515 protein binding; GO:0016787 hydrolase activity; GO:0004519 endonuclease activity;				IPR011990;	Tetratricopeptide-like helical domain;
K4B1S1	Uncharacterized protein OS=Solanum lycopersicum GN=101265681	1.809	Up	1.59e-06	101265681	74.896	238.83	56.2	40	119	28	1.591	1.554	1.606	0.869	0.873	0.884	0.623	0.622	0.554	chloroplast	GO:0006457 protein folding; GO:0009987 cellular process;		GO:0005524 ATP binding; GO:1901265 nucleoside phosphate binding; GO:0001882 nucleoside binding; GO:0043167 ion binding; GO:0005515 protein binding; GO:0000166 nucleotide binding; GO:0097159 organic cyclic compound binding; GO:1901363 heterocyclic compound binding; GO:0032549 ribonucleoside binding; GO:0097367 carbohydrate derivative binding; GO:0032553 ribonucleotide binding; GO:0005488 binding; …	K03283	HSPA1s; heat shock 70kDa protein 1/2/6/8	sly03040 Spliceosome - Solanum lycopersicum (tomato); sly04144 Endocytosis - Solanum lycopersicum (tomato); sly04141 Protein processing in endoplasmic reticulum - Solanum lycopersicum (tomato);	IPR029048; IPR029047;	Heat shock protein 70kD, C-terminal domain; Heat shock protein 70kD, peptide-binding domain;
K4B1U6	Uncharacterized protein OS=Solanum lycopersicum GN=101245296	2.016	Up	0.000211	101245296	26.967	3.6291	6.3	1	2	1	1.506	1.338	1.375	0.665	0.737	0.691	0.93	0.936	0.916	chloroplast	GO:0006790 sulfur compound metabolic process; GO:0044085 cellular component biogenesis; GO:0051188 cofactor biosynthetic process; GO:0016043 cellular component organization; GO:0008152 metabolic process; GO:0031163 metallo-sulfur cluster assembly; GO:0022607 cellular component assembly; GO:0016226 iron-sulfur cluster assembly; GO:0009058 biosynthetic process; GO:0009987 cellular process; GO:00442…		GO:0005506 iron ion binding; GO:0046914 transition metal ion binding; GO:0051536 iron-sulfur cluster binding; GO:0005488 binding; GO:0043167 ion binding; GO:0046872 metal ion binding; GO:0043169 cation binding; GO:0051540 metal cluster binding;				IPR001075;	NIF system FeS cluster assembly, NifU, C-terminal;
K4B1W8	Transmembrane 9 superfamily member OS=Solanum lycopersicum GN=101248620	0.516	Down	3.13e-06	101248620	66.948	33.65	13.9	8	15	4	0.675	0.683	0.715	1.317	1.341	1.36	1.022	1.029	0.979	plasma membrane		GO:0031224 intrinsic component of membrane; GO:0016020 membrane; GO:0016021 integral component of membrane; GO:0044425 membrane part;		K17087			IPR020846;	Major facilitator superfamily domain;
K4B1W9	Uncharacterized protein OS=Solanum lycopersicum GN=101248921	0.568	Down	0.000102	101248921	41.592	7.2718	17.5	5	11	1	0.672	0.712	0.725	1.207	1.207	1.299	1.069	1.176	1.056	cytoskeleton	GO:0050794 regulation of cellular process; GO:0044700 single organism signaling; GO:0051716 cellular response to stimulus; GO:0016310 phosphorylation; GO:0035556 intracellular signal transduction; GO:0044267 cellular protein metabolic process; GO:0044699 single-organism process; GO:0023052 signaling; GO:0050896 response to stimulus; GO:0044238 primary metabolic process; GO:0044237 cellular metabo…	GO:0043226 organelle; GO:0043231 intracellular membrane-bounded organelle; GO:0043229 intracellular organelle; GO:0005634 nucleus; GO:0044464 cell part; GO:0005622 intracellular; GO:0005737 cytoplasm; GO:0044424 intracellular part; GO:0043227 membrane-bounded organelle; GO:0005623 cell;	GO:0005524 ATP binding; GO:1901265 nucleoside phosphate binding; GO:0016773 phosphotransferase activity, alcohol group as acceptor; GO:0001882 nucleoside binding; GO:0043167 ion binding; GO:0004672 protein kinase activity; GO:0000166 nucleotide binding; GO:0097159 organic cyclic compound binding; GO:1901363 heterocyclic compound binding; GO:0032549 ribonucleoside binding; GO:0097367 carbohydrate …	K14498	SNRK2; serine/threonine-protein kinase SRK2 [EC:2.7.11.1]	sly04016 MAPK signaling pathway - plant - Solanum lycopersicum (tomato); sly04075 Plant hormone signal transduction - Solanum lycopersicum (tomato);	IPR000719; IPR011009;	Protein kinase domain; Protein kinase-like domain;
K4B1Y8	Uncharacterized protein OS=Solanum lycopersicum GN=101254040	1.904	Up	0.000383	101254040	48.891	18.526	15.5	7	7	7	1.223	1.133	1.079	0.636	0.617	0.551	1.22	1.183	1.219	nucleus	GO:0044699 single-organism process; GO:0008152 metabolic process; GO:0055114 oxidation-reduction process; GO:0044710 single-organism metabolic process;		GO:0003824 catalytic activity; GO:0016491 oxidoreductase activity;	K10767			IPR005123; IPR027450;	Oxoglutarate/iron-dependent dioxygenase; Alpha-ketoglutarate-dependent dioxygenase AlkB-like;
K4B1Y9	Phosphatidylinositol 4-phosphate 5-kinase OS=Solanum lycopersicum GN=101254537	1.609	Up	0.000851	101254537	88.024	18.859	5.2	4	4	4	1.145	1.231	1.292	0.815	0.717	0.748	1.066	1.035	1.027	nucleus	GO:0016310 phosphorylation; GO:0046486 glycerolipid metabolic process; GO:0046854 phosphatidylinositol phosphorylation; GO:0044763 single-organism cellular process; GO:0044699 single-organism process; GO:0044255 cellular lipid metabolic process; GO:0044238 primary metabolic process; GO:0044237 cellular metabolic process; GO:0046834 lipid phosphorylation; GO:0006796 phosphate-containing compound m…		GO:0016307 phosphatidylinositol phosphate kinase activity; GO:0005524 ATP binding; GO:1901265 nucleoside phosphate binding; GO:0016773 phosphotransferase activity, alcohol group as acceptor; GO:0001882 nucleoside binding; GO:0043167 ion binding; GO:0000166 nucleotide binding; GO:0097159 organic cyclic compound binding; GO:1901363 heterocyclic compound binding; GO:0032549 ribonucleoside binding; G…	K00889	PIP5K; 1-phosphatidylinositol-4-phosphate 5-kinase [EC:2.7.1.68]	sly00562 Inositol phosphate metabolism - Solanum lycopersicum (tomato); sly04144 Endocytosis - Solanum lycopersicum (tomato); sly01100 Metabolic pathways - Solanum lycopersicum (tomato); sly04070 Phosphatidylinositol signaling system - Solanum lycopersicum (tomato);	IPR027483; IPR027484; IPR002498;	Phosphatidylinositol-4-phosphate 5-kinase, C-terminal; Phosphatidylinositol-4-phosphate 5-kinase, N-terminal domain; Phosphatidylinositol-4-phosphate 5-kinase, core;
K4B240	Uncharacterized protein OS=Solanum lycopersicum GN=101261757	1.757	Up	0.000799	101261757	44.312	2.7832	5.4	2	2	2	1.412	1.505	1.283	0.822	0.798	0.77	0.866	0.866	0.799	chloroplast		GO:0031224 intrinsic component of membrane; GO:0016020 membrane; GO:0016021 integral component of membrane; GO:0044425 membrane part;
K4B257	Carboxypeptidase OS=Solanum lycopersicum GN=101252532	0.57	Down	9.26e-05	101252532	54.656	11.738	9	4	5	4	0.886	0.888	0.798	1.496	1.556	1.46	0.728	0.695	0.684	chloroplast	GO:0051603 proteolysis involved in cellular protein catabolic process; GO:0044265 cellular macromolecule catabolic process; GO:0044257 cellular protein catabolic process; GO:0044267 cellular protein metabolic process; GO:0044238 primary metabolic process; GO:0044237 cellular metabolic process; GO:0071704 organic substance metabolic process; GO:1901575 organic substance catabolic process; GO:00081…		GO:0004180 carboxypeptidase activity; GO:0008233 peptidase activity; GO:0008238 exopeptidase activity; GO:0017171 serine hydrolase activity; GO:0003824 catalytic activity; GO:0008236 serine-type peptidase activity; GO:0070011 peptidase activity, acting on L-amino acid peptides; GO:0004185 serine-type carboxypeptidase activity; GO:0016787 hydrolase activity; GO:0070008 serine-type exopeptidase act…	K16297			IPR029058;	Alpha/Beta hydrolase fold;
K4B274	Uncharacterized protein OS=Solanum lycopersicum GN=101266075	0.613	Down	0.000818	101266075	113.09	3.1142	1	1	1	1	0.759	0.826	0.766	1.307	1.348	1.181	0.969	0.968	1.031	nucleus	GO:0044267 cellular protein metabolic process; GO:0044238 primary metabolic process; GO:0006470 protein dephosphorylation; GO:0016311 dephosphorylation; GO:0044237 cellular metabolic process; GO:0006796 phosphate-containing compound metabolic process; GO:0071704 organic substance metabolic process; GO:0008152 metabolic process; GO:0006793 phosphorus metabolic process; GO:0044260 cellular macromol…		GO:0003824 catalytic activity;				IPR001932;	PPM-type phosphatase domain;
K4B2A7	Uncharacterized protein OS=Solanum lycopersicum GN=101251627	1.534	Up	2.47e-05	101251627	36.812	8.9196	17.5	4	4	4	1.132	1.148	1.191	0.746	0.754	0.762	1.149	1.099	1.125	cytoplasm	GO:0009620 response to fungus; GO:0009610 response to symbiotic fungus; GO:0009608 response to symbiont; GO:0055114 oxidation-reduction process; GO:0044699 single-organism process; GO:0043207 response to external biotic stimulus; GO:0050896 response to stimulus; GO:0051707 response to other organism; GO:0051704 multi-organism process; GO:0010038 response to metal ion; GO:0009607 response to bioti…	GO:0044464 cell part; GO:0005622 intracellular; GO:0005737 cytoplasm; GO:0044424 intracellular part; GO:0005829 cytosol; GO:0005623 cell; GO:0044444 cytoplasmic part;	GO:0016701 oxidoreductase activity, acting on single donors with incorporation of molecular oxygen; GO:0016703 oxidoreductase activity, acting on single donors with incorporation of molecular oxygen, incorporation of one atom of oxygen (internal monooxygenases or internal mixed function oxidases); GO:0004497 monooxygenase activity; GO:0003824 catalytic activity; GO:0018580 nitronate monooxygenase…				IPR013785; IPR004136;	Aldolase-type TIM barrel; Nitronate monooxygenase;
K4B2C6	Uncharacterized protein OS=Solanum lycopersicum GN=544238	3.427	Up	3.37e-06	544238	59.691	47.359	27.2	13	20	9	1.798	1.9	1.803	0.531	0.559	0.515	0.724	0.667	0.656	chloroplast	GO:0009110 vitamin biosynthetic process; GO:0018130 heterocycle biosynthetic process; GO:0044711 single-organism biosynthetic process; GO:0009231 riboflavin biosynthetic process; GO:0044281 small molecule metabolic process; GO:0044763 single-organism cellular process; GO:0044699 single-organism process; GO:1901360 organic cyclic compound metabolic process; GO:0006807 nitrogen compound metabolic p…	GO:0043229 intracellular organelle; GO:0016020 membrane; GO:0044434 chloroplast part; GO:0005737 cytoplasm; GO:0044446 intracellular organelle part; GO:0044435 plastid part; GO:0044424 intracellular part; GO:0005623 cell; GO:0009532 plastid stroma; GO:0044422 organelle part; GO:0009507 chloroplast; GO:0043226 organelle; GO:0043231 intracellular membrane-bounded organelle; GO:0044464 cell part; GO…	GO:0016814 hydrolase activity, acting on carbon-nitrogen (but not peptide) bonds, in cyclic amidines; GO:0003935 GTP cyclohydrolase II activity; GO:0003824 catalytic activity; GO:0016830 carbon-carbon lyase activity; GO:0008686 3,4-dihydroxy-2-butanone-4-phosphate synthase activity; GO:0016829 lyase activity; GO:0016787 hydrolase activity; GO:0019238 cyclohydrolase activity; GO:0003933 GTP cycloh…	K14652	ribBA; 3,4-dihydroxy 2-butanone 4-phosphate synthase / GTP cyclohydrolase II [EC:4.1.99.12 3.5.4.25]	sly01110 Biosynthesis of secondary metabolites - Solanum lycopersicum (tomato); sly00790 Folate biosynthesis - Solanum lycopersicum (tomato); sly01100 Metabolic pathways - Solanum lycopersicum (tomato); sly00740 Riboflavin metabolism - Solanum lycopersicum (tomato);	IPR017945; IPR032677;	DHBP synthase RibB-like alpha/beta domain; GTP cyclohydrolase II;
K4B2D6	Uncharacterized protein OS=Solanum lycopersicum GN=101260084	1.603	Up	0.000108	101260084	40.381	20.384	17.6	5	13	4	1.133	1.148	1.155	0.766	0.672	0.705	1.126	1.147	1.131	cytoplasm	GO:0044699 single-organism process; GO:0008152 metabolic process; GO:0055114 oxidation-reduction process; GO:0044710 single-organism metabolic process;		GO:0046872 metal ion binding; GO:0043169 cation binding; GO:0003824 catalytic activity; GO:0005488 binding; GO:0016491 oxidoreductase activity; GO:0043167 ion binding;				IPR027443; IPR005123; IPR026992;	Isopenicillin N synthase-like; Oxoglutarate/iron-dependent dioxygenase; Non-haem dioxygenase N-terminal domain;
K4B2H5	Uncharacterized protein OS=Solanum lycopersicum GN=101267066	1.682	Up	0.0107	101267066	27.517	1.609	3.7	1	1	1	1.307	1.035	1.17	0.661	0.831	0.596	1.058	1.149	1.253	cytoplasm				K22314			IPR017926; IPR029062;	Glutamine amidotransferase; Class I glutamine amidotransferase-like;
K4B2H7	Uncharacterized protein OS=Solanum lycopersicum GN=101264980	0.602	Down	0.000841	101264980	32.364	18.266	17.1	5	6	5	0.81	0.793	0.75	1.402	1.294	1.213	0.951	0.996	1.015	chloroplast	GO:0008152 metabolic process; GO:0044237 cellular metabolic process; GO:0009987 cellular process; GO:0015979 photosynthesis;	GO:0016020 membrane; GO:0009523 photosystem II; GO:0019898 extrinsic component of membrane; GO:0098796 membrane protein complex; GO:0009654 photosystem II oxygen evolving complex; GO:0042651 thylakoid membrane; GO:0032991 macromolecular complex; GO:0044424 intracellular part; GO:0005623 cell; GO:0034357 photosynthetic membrane; GO:0009521 photosystem; GO:1902494 catalytic complex; GO:0044425 memb…	GO:0043169 cation binding; GO:0046872 metal ion binding; GO:0005509 calcium ion binding; GO:0005488 binding; GO:0043167 ion binding;				IPR016123;	Mog1/PsbP, alpha/beta/alpha sandwich;
K4B2L2	S-acyltransferase OS=Solanum lycopersicum GN=101253326	0.655	Down	0.000138	101253326	59.441	9.4943	8.7	5	7	5	0.788	0.76	0.743	1.175	1.12	1.205	1.191	1.071	1.058	plasma membrane		GO:0031224 intrinsic component of membrane; GO:0016020 membrane; GO:0016021 integral component of membrane; GO:0044425 membrane part;	GO:0016417 S-acyltransferase activity; GO:0016746 transferase activity, transferring acyl groups; GO:0003824 catalytic activity; GO:0019706 protein-cysteine S-palmitoyltransferase activity; GO:0005488 binding; GO:0019707 protein-cysteine S-acyltransferase activity; GO:0005515 protein binding; GO:0016409 palmitoyltransferase activity; GO:0016747 transferase activity, transferring acyl groups other…	K20032			IPR001594; IPR020683;	Palmitoyltransferase, DHHC domain; Ankyrin repeat-containing domain;
K4B2M5	Uncharacterized protein OS=Solanum lycopersicum	0.418	Down	0.000112	---	35.933	1.7653	2.5	1	2	1	0.714	0.545	0.729	1.616	1.573	1.565	0.872	0.839	0.775	cytoplasm							IPR029063;	S-adenosyl-L-methionine-dependent methyltransferase;
K4B2P6	Uncharacterized protein OS=Solanum lycopersicum GN=101259889	0.342	Down	3.31e-05	101259889	24.769	5.5251	4.2	1	1	1	0.509	0.444	0.4	1.318	1.273	1.37	1.199	1.239	1.341	chloroplast		GO:0043229 intracellular organelle; GO:0016020 membrane; GO:0009535 chloroplast thylakoid membrane; GO:0044434 chloroplast part; GO:0005737 cytoplasm; GO:0044446 intracellular organelle part; GO:0009534 chloroplast thylakoid; GO:0042651 thylakoid membrane; GO:0031224 intrinsic component of membrane; GO:0044435 plastid part; GO:0044424 intracellular part; GO:0005623 cell; GO:0016021 integral compo…
K4B2P9	Uncharacterized protein OS=Solanum lycopersicum GN=101260481	0.536	Down	1.92e-07	101260481	64.707	113.1	23.3	16	40	16	0.425	0.43	0.436	0.796	0.809	0.805	1.742	1.76	1.69	plasma membrane	GO:0006950 response to stress; GO:0009416 response to light stimulus; GO:0009628 response to abiotic stimulus; GO:0000302 response to reactive oxygen species; GO:1901700 response to oxygen-containing compound; GO:0050896 response to stimulus; GO:0009644 response to high light intensity; GO:0042221 response to chemical; GO:0042542 response to hydrogen peroxide; GO:0009408 response to heat; GO:0009…	GO:0031224 intrinsic component of membrane; GO:0016020 membrane; GO:0016021 integral component of membrane; GO:0044425 membrane part;
K4B2Z0	Uncharacterized protein OS=Solanum lycopersicum GN=101254948	1.734	Up	0.000327	101254948	26.384	10.541	9.7	3	4	3	1.343	1.244	1.36	0.713	0.821	0.742	0.97	0.948	0.957	nucleus			GO:0005515 protein binding; GO:0005488 binding;				IPR000008;	C2 domain;
K4B2Z4	Glycosyltransferase OS=Solanum lycopersicum GN=101256719	1.619	Up	6.16e-05	101256719	54.271	53.52	13.6	6	8	6	1.4	1.332	1.39	0.847	0.813	0.886	0.798	0.809	0.785	chloroplast	GO:0008152 metabolic process;	GO:0043231 intracellular membrane-bounded organelle; GO:0043226 organelle; GO:0043229 intracellular organelle; GO:0044464 cell part; GO:0005622 intracellular; GO:0044424 intracellular part; GO:0043227 membrane-bounded organelle; GO:0005623 cell;	GO:0080043 quercetin 3-O-glucosyltransferase activity; GO:0016758 transferase activity, transferring hexosyl groups; GO:0003824 catalytic activity; GO:0035251 UDP-glucosyltransferase activity; GO:0008194 UDP-glycosyltransferase activity; GO:0046527 glucosyltransferase activity; GO:0016757 transferase activity, transferring glycosyl groups; GO:0080044 quercetin 7-O-glucosyltransferase activity; GO…
K4B2Z9	Glycosyltransferase OS=Solanum lycopersicum GN=101258702	4.654	Up	3.86e-06	101258702	52.98	52.502	20.6	7	19	7	1.816	1.936	1.851	0.36	0.412	0.432	0.806	0.759	0.701	cytoplasm	GO:0008152 metabolic process;	GO:0043231 intracellular membrane-bounded organelle; GO:0043226 organelle; GO:0043229 intracellular organelle; GO:0044464 cell part; GO:0005622 intracellular; GO:0044424 intracellular part; GO:0043227 membrane-bounded organelle; GO:0005623 cell;	GO:0080043 quercetin 3-O-glucosyltransferase activity; GO:0016758 transferase activity, transferring hexosyl groups; GO:0003824 catalytic activity; GO:0035251 UDP-glucosyltransferase activity; GO:0008194 UDP-glycosyltransferase activity; GO:0046527 glucosyltransferase activity; GO:0016757 transferase activity, transferring glycosyl groups; GO:0080044 quercetin 7-O-glucosyltransferase activity; GO…
K4B306	Uncharacterized protein OS=Solanum lycopersicum GN=101259986	1.744	Up	3.29e-05	101259986	51.177	12.965	9.3	5	5	5	1.327	1.355	1.368	0.779	0.815	0.728	0.944	0.881	0.908	cytoskeleton	GO:0006638 neutral lipid metabolic process; GO:0046486 glycerolipid metabolic process; GO:0044711 single-organism biosynthetic process; GO:0044763 single-organism cellular process; GO:0044699 single-organism process; GO:0009058 biosynthetic process; GO:0046463 acylglycerol biosynthetic process; GO:0044255 cellular lipid metabolic process; GO:0044238 primary metabolic process; GO:0044237 cellular …	GO:0016020 membrane; GO:0005623 cell; GO:0044464 cell part; GO:0071944 cell periphery; GO:0005886 plasma membrane;	GO:0016746 transferase activity, transferring acyl groups; GO:0003824 catalytic activity; GO:0016411 acylglycerol O-acyltransferase activity; GO:0047196 long-chain-alcohol O-fatty-acyltransferase activity; GO:0004144 diacylglycerol O-acyltransferase activity; GO:0016747 transferase activity, transferring acyl groups other than amino-acyl groups; GO:0016740 transferase activity; GO:0008374 O-acylt…				IPR009721; IPR004255;	O-acyltransferase WSD1, C-terminal; O-acyltransferase, WSD1, N-terminal;
K4B319	Uncharacterized protein OS=Solanum lycopersicum GN=101262668	2.07	Up	5.65e-06	101262668	62.178	141.96	37.2	20	37	20	1.347	1.315	1.378	0.631	0.672	0.649	0.989	1.026	0.972	mitochondria	GO:1901606 alpha-amino acid catabolic process; GO:0044712 single-organism catabolic process; GO:0044281 small molecule metabolic process; GO:0044763 single-organism cellular process; GO:0006807 nitrogen compound metabolic process; GO:0044699 single-organism process; GO:0044282 small molecule catabolic process; GO:1901605 alpha-amino acid metabolic process; GO:0044238 primary metabolic process; GO…	GO:0043226 organelle; GO:0043231 intracellular membrane-bounded organelle; GO:0043229 intracellular organelle; GO:0044464 cell part; GO:0005622 intracellular; GO:0005737 cytoplasm; GO:0044424 intracellular part; GO:0043227 membrane-bounded organelle; GO:0005623 cell; GO:0005739 mitochondrion; GO:0044444 cytoplasmic part;	GO:0046914 transition metal ion binding; GO:0003824 catalytic activity; GO:0005488 binding; GO:0016874 ligase activity; GO:0050897 cobalt ion binding; GO:0043167 ion binding; GO:0046872 metal ion binding; GO:0043169 cation binding; GO:0008270 zinc ion binding;	K01969	E6.4.1.4B; 3-methylcrotonyl-CoA carboxylase beta subunit [EC:6.4.1.4]	sly00280 Valine, leucine and isoleucine degradation - Solanum lycopersicum (tomato); sly01100 Metabolic pathways - Solanum lycopersicum (tomato);	IPR011762; IPR000022; IPR029045; IPR011763;	Acetyl-coenzyme A carboxyltransferase, N-terminal; Carboxyl transferase; ClpP/crotonase-like domain; Acetyl-coenzyme A carboxyltransferase, C-terminal;
K4B334	Uncharacterized protein OS=Solanum lycopersicum GN=101266169	0.498	Down	0.000292	101266169	71.796	17.482	6.1	3	3	3	0.716	0.633	0.59	1.342	1.334	1.216	1.03	1.037	1.232	mitochondria	GO:0006725 cellular aromatic compound metabolic process; GO:1901360 organic cyclic compound metabolic process; GO:0006807 nitrogen compound metabolic process; GO:0044238 primary metabolic process; GO:0009451 RNA modification; GO:0044237 cellular metabolic process; GO:0071704 organic substance metabolic process; GO:0016070 RNA metabolic process; GO:0008152 metabolic process; GO:0046483 heterocycle…	GO:0043231 intracellular membrane-bounded organelle; GO:0043226 organelle; GO:0043229 intracellular organelle; GO:0044464 cell part; GO:0005622 intracellular; GO:0044424 intracellular part; GO:0043227 membrane-bounded organelle; GO:0005623 cell;	GO:0003723 RNA binding; GO:0043167 ion binding; GO:0016787 hydrolase activity; GO:0005515 protein binding; GO:0008270 zinc ion binding; GO:1901363 heterocyclic compound binding; GO:0097159 organic cyclic compound binding; GO:0046914 transition metal ion binding; GO:0003824 catalytic activity; GO:0005488 binding; GO:0016788 hydrolase activity, acting on ester bonds; GO:0003676 nucleic acid binding…				IPR011990; IPR032867;	Tetratricopeptide-like helical domain; DYW domain;
K4B350	Uncharacterized protein OS=Solanum lycopersicum GN=101244531	0.627	Down	8.66e-06	101244531	40.347	66.732	39.5	14	19	13	0.847	0.797	0.848	1.32	1.332	1.325	0.891	0.878	0.858	cytoplasm	GO:0044267 cellular protein metabolic process; GO:0044238 primary metabolic process; GO:0018208 peptidyl-proline modification; GO:0000413 protein peptidyl-prolyl isomerization; GO:0044237 cellular metabolic process; GO:0071704 organic substance metabolic process; GO:0006457 protein folding; GO:0018193 peptidyl-amino acid modification; GO:0008152 metabolic process; GO:0044260 cellular macromolecul…		GO:0003755 peptidyl-prolyl cis-trans isomerase activity; GO:0005515 protein binding; GO:0016853 isomerase activity; GO:0003824 catalytic activity; GO:0016859 cis-trans isomerase activity; GO:0005488 binding;	K05864			IPR002130; IPR011990; IPR029000; IPR013026;	Cyclophilin-type peptidyl-prolyl cis-trans isomerase domain; Tetratricopeptide-like helical domain; Cyclophilin-like domain; Tetratricopeptide repeat-containing domain;
K4B364	Carboxypeptidase OS=Solanum lycopersicum GN=101247667	0.415	Down	3.58e-05	101247667	58.022	11.004	10.2	5	5	5	0.769	0.76	0.652	1.798	1.768	1.684	0.584	0.643	0.603	chloroplast	GO:0051603 proteolysis involved in cellular protein catabolic process; GO:0044265 cellular macromolecule catabolic process; GO:0044257 cellular protein catabolic process; GO:0044267 cellular protein metabolic process; GO:0044238 primary metabolic process; GO:0044237 cellular metabolic process; GO:0071704 organic substance metabolic process; GO:1901575 organic substance catabolic process; GO:00081…		GO:0004180 carboxypeptidase activity; GO:0008233 peptidase activity; GO:0008238 exopeptidase activity; GO:0017171 serine hydrolase activity; GO:0003824 catalytic activity; GO:0008236 serine-type peptidase activity; GO:0070011 peptidase activity, acting on L-amino acid peptides; GO:0004185 serine-type carboxypeptidase activity; GO:0016787 hydrolase activity; GO:0070008 serine-type exopeptidase act…	K16297			IPR029058;	Alpha/Beta hydrolase fold;
K4B371	Uncharacterized protein OS=Solanum lycopersicum	10.542	Up	5.39e-06	---	33.607	51.274	25.2	7	21	2	2.3	2.446	2.528	0.242	0.241	0.207	0.439	0.444	0.302	cytoplasm	GO:0008152 metabolic process; GO:0009056 catabolic process;	GO:0044464 cell part; GO:0005622 intracellular; GO:0005737 cytoplasm; GO:0044424 intracellular part; GO:0005829 cytosol; GO:0005623 cell; GO:0044444 cytoplasmic part;	GO:0016787 hydrolase activity; GO:0052689 carboxylic ester hydrolase activity; GO:0003824 catalytic activity; GO:0016788 hydrolase activity, acting on ester bonds;				IPR029058; IPR013094;	Alpha/Beta hydrolase fold; Alpha/beta hydrolase fold-3;
K4B372	Uncharacterized protein OS=Solanum lycopersicum GN=101249683	2.63	Up	0.000151	101249683	34.702	1.6539	13.2	4	11	2	1.769	1.826	1.712	0.666	0.799	0.553	0.617	0.67	0.552	cytoplasm	GO:0008152 metabolic process; GO:0009056 catabolic process;	GO:0044464 cell part; GO:0005622 intracellular; GO:0005737 cytoplasm; GO:0044424 intracellular part; GO:0005829 cytosol; GO:0005623 cell; GO:0044444 cytoplasmic part;	GO:0016787 hydrolase activity; GO:0052689 carboxylic ester hydrolase activity; GO:0003824 catalytic activity; GO:0016788 hydrolase activity, acting on ester bonds;				IPR029058; IPR013094;	Alpha/Beta hydrolase fold; Alpha/beta hydrolase fold-3;
K4B378	Uncharacterized protein OS=Solanum lycopersicum GN=778325	1.852	Up	3.73e-05	778325	65.892	33.187	30.3	16	20	10	1.414	1.383	1.482	0.764	0.748	0.799	0.845	0.861	0.811	chloroplast	GO:0044699 single-organism process; GO:0008152 metabolic process; GO:0055114 oxidation-reduction process; GO:0044710 single-organism metabolic process;		GO:0097159 organic cyclic compound binding; GO:1901363 heterocyclic compound binding; GO:0020037 heme binding; GO:0003824 catalytic activity; GO:0051536 iron-sulfur cluster binding; GO:0005488 binding; GO:0046906 tetrapyrrole binding; GO:0016491 oxidoreductase activity; GO:0051540 metal cluster binding;	K00366	nirA; ferredoxin-nitrite reductase [EC:1.7.7.1]	sly00910 Nitrogen metabolism - Solanum lycopersicum (tomato);	IPR006067; IPR005117;	Nitrite/sulphite reductase 4Fe-4S domain; Nitrite/Sulfite reductase ferredoxin-like domain;
K4B3A3	Uncharacterized protein OS=Solanum lycopersicum GN=101254137	3.183	Up	2.94e-05	101254137	40.671	14.5	19.1	7	9	7	1.656	1.777	1.848	0.535	0.571	0.553	0.717	0.687	0.686	cytoplasm	GO:0044699 single-organism process; GO:0008152 metabolic process; GO:0055114 oxidation-reduction process; GO:0044710 single-organism metabolic process;		GO:0046872 metal ion binding; GO:0043169 cation binding; GO:0003824 catalytic activity; GO:0005488 binding; GO:0016491 oxidoreductase activity; GO:0043167 ion binding;				IPR027443; IPR005123; IPR026992;	Isopenicillin N synthase-like; Oxoglutarate/iron-dependent dioxygenase; Non-haem dioxygenase N-terminal domain;
K4B3A4	Uncharacterized protein OS=Solanum lycopersicum GN=101254429	0.663	Down	5.54e-05	101254429	55.461	63.452	21.7	9	11	9	0.775	0.745	0.761	1.114	1.147	1.182	1.059	1.077	1.171	nucleus		GO:0044464 cell part; GO:0005622 intracellular; GO:0005737 cytoplasm; GO:0044424 intracellular part; GO:0005829 cytosol; GO:0005623 cell; GO:0044444 cytoplasmic part;
K4B3A5	Uncharacterized protein OS=Solanum lycopersicum GN=101255248	0.415	Down	9.33e-05	101255248	21.936	3.1124	14.9	3	4	3	0.525	0.502	0.486	1.222	1.136	1.286	1.308	1.248	1.357	chloroplast
K4B3D1	Uncharacterized protein OS=Solanum lycopersicum GN=101259379	0.196	Down	1.2e-05	101259379	74.052	28.77	20.3	11	17	11	0.543	0.403	0.375	2.318	2.167	2.264	0.417	0.43	0.47	nucleus	GO:0044707 single-multicellular organism process; GO:0010311 lateral root formation; GO:0098542 defense response to other organism; GO:0044699 single-organism process; GO:0044255 cellular lipid metabolic process; GO:0009791 post-embryonic development; GO:0009058 biosynthetic process; GO:0043207 response to external biotic stimulus; GO:0050896 response to stimulus; GO:0044237 cellular metabolic pr…	GO:0043229 intracellular organelle; GO:0005783 endoplasmic reticulum; GO:0030054 cell junction; GO:0005737 cytoplasm; GO:0012505 endomembrane system; GO:0044424 intracellular part; GO:0005911 cell-cell junction; GO:0005623 cell; GO:0055044 symplast; GO:0043231 intracellular membrane-bounded organelle; GO:0043226 organelle; GO:0009506 plasmodesma; GO:0005622 intracellular; GO:0044464 cell part; GO…	GO:0015645 fatty acid ligase activity; GO:0016877 ligase activity, forming carbon-sulfur bonds; GO:0004467 long-chain fatty acid-CoA ligase activity; GO:0003824 catalytic activity; GO:0031957 very long-chain fatty acid-CoA ligase activity; GO:0016874 ligase activity;	K01897	ACSL; long-chain acyl-CoA synthetase [EC:6.2.1.3]	sly00061 Fatty acid biosynthesis - Solanum lycopersicum (tomato); sly01212 Fatty acid metabolism - Solanum lycopersicum (tomato); sly04146 Peroxisome - Solanum lycopersicum (tomato); sly01100 Metabolic pathways - Solanum lycopersicum (tomato); sly00071 Fatty acid degradation - Solanum lycopersicum (tomato);	IPR000873;	AMP-dependent synthetase/ligase;
K4B3I4	Response to dessication 2 OS=Solanum lycopersicum GN=101259002	1.545	Up	1.67e-05	101259002	19.461	51.617	59.9	9	15	9	1.089	1.095	1.111	0.735	0.685	0.712	1.154	1.112	1.224	cytoplasm	GO:0006950 response to stress; GO:0050896 response to stimulus;						IPR006016; IPR014729;	UspA; Rossmann-like alpha/beta/alpha sandwich fold;
K4B3J1	Uncharacterized protein OS=Solanum lycopersicum GN=101251228	1.774	Up	0.000531	101251228	72.914	2.8492	2.1	1	1	1	1.058	0.979	1.1	0.643	0.551	0.574	1.348	1.508	1.249	nucleus
K4B3K5	Uncharacterized protein OS=Solanum lycopersicum GN=101259487	4.206	Up	0.000161	101259487	25.363	16.204	15.3	3	10	3	0.829	0.956	0.995	0.199	0.233	0.229	1.836	1.712	1.819	nucleus	GO:0009414 response to water deprivation; GO:0001101 response to acid chemical; GO:0006950 response to stress; GO:0009628 response to abiotic stimulus; GO:1901700 response to oxygen-containing compound; GO:0097305 response to alcohol; GO:0010033 response to organic substance; GO:0050896 response to stimulus; GO:0009631 cold acclimation; GO:0033993 response to lipid; GO:0009409 response to cold; G…	GO:0044464 cell part; GO:0005622 intracellular; GO:0005737 cytoplasm; GO:0044424 intracellular part; GO:0005829 cytosol; GO:0005623 cell; GO:0044444 cytoplasmic part;
K4B3P9	Fructose-bisphosphate aldolase OS=Solanum lycopersicum GN=101246870	0.492	Down	1.01e-05	101246870	42.773	138.47	49.9	16	72	7	0.659	0.631	0.623	1.337	1.265	1.289	1.066	1.078	1.046	chloroplast	GO:0006757 ATP generation from ADP; GO:0009116 nucleoside metabolic process; GO:0042278 purine nucleoside metabolic process; GO:0006165 nucleoside diphosphate phosphorylation; GO:0046031 ADP metabolic process; GO:0019362 pyridine nucleotide metabolic process; GO:0006096 glycolytic process; GO:0009167 purine ribonucleoside monophosphate metabolic process; GO:0009117 nucleotide metabolic process; G…		GO:0016829 lyase activity; GO:0004332 fructose-bisphosphate aldolase activity; GO:0016832 aldehyde-lyase activity; GO:0003824 catalytic activity; GO:0016830 carbon-carbon lyase activity;	K01623	ALDO; fructose-bisphosphate aldolase, class I [EC:4.1.2.13]	sly01110 Biosynthesis of secondary metabolites - Solanum lycopersicum (tomato); sly01200 Carbon metabolism - Solanum lycopersicum (tomato); sly00710 Carbon fixation in photosynthetic organisms - Solanum lycopersicum (tomato); sly00051 Fructose and mannose metabolism - Solanum lycopersicum (tomato); sly00010 Glycolysis / Gluconeogenesis - Solanum lycopersicum (tomato); sly01230 Biosynthesis of ami…	IPR013785;	Aldolase-type TIM barrel;
K4B3W7	Uncharacterized protein OS=Solanum lycopersicum	2.07	Up	3.29e-06	---	38.938	76.553	42.5	17	51	17	1.243	1.252	1.296	0.624	0.601	0.606	1.18	1.142	1.115	cytoplasm			GO:0043169 cation binding; GO:0046872 metal ion binding; GO:0005509 calcium ion binding; GO:0005488 binding; GO:0043167 ion binding;				IPR002048; IPR011992;	EF-hand domain; EF-hand domain pair;
K4B3W9	Uncharacterized protein OS=Solanum lycopersicum	1.929	Up	4.15e-05	---	32.75	14.669	17.5	4	6	4	1.312	1.291	1.277	0.729	0.655	0.627	1.133	1.085	1.015	chloroplast	GO:0009116 nucleoside metabolic process; GO:0006725 cellular aromatic compound metabolic process; GO:0044281 small molecule metabolic process; GO:0044763 single-organism cellular process; GO:0044699 single-organism process; GO:1901360 organic cyclic compound metabolic process; GO:0006807 nitrogen compound metabolic process; GO:0044238 primary metabolic process; GO:0044237 cellular metabolic proce…		GO:0003824 catalytic activity;	K01244	MTN; 5'-methylthioadenosine nucleosidase [EC:3.2.2.16]	sly00270 Cysteine and methionine metabolism - Solanum lycopersicum (tomato); sly01100 Metabolic pathways - Solanum lycopersicum (tomato);	IPR000845;	Nucleoside phosphorylase domain;
K4B3Y7	Uncharacterized protein OS=Solanum lycopersicum GN=101258705	3.461	Up	5.43e-05	101258705	36.767	5.9975	18.9	5	13	2	1.247	1.321	1.329	0.462	0.342	0.322	1.258	1.315	1.309	nucleus	GO:0044699 single-organism process; GO:0008152 metabolic process; GO:0044238 primary metabolic process; GO:0044710 single-organism metabolic process; GO:0006629 lipid metabolic process; GO:0071704 organic substance metabolic process;		GO:0008081 phosphoric diester hydrolase activity; GO:0016787 hydrolase activity; GO:0003824 catalytic activity; GO:0042578 phosphoric ester hydrolase activity; GO:0016788 hydrolase activity, acting on ester bonds;				IPR000909; IPR017946;	Phosphatidylinositol-specific phospholipase C, X domain; PLC-like phosphodiesterase, TIM beta/alpha-barrel domain;
K4B402	Uncharacterized protein OS=Solanum lycopersicum GN=101261760	0.48	Down	0.000116	101261760	81.777	24.437	12.2	8	11	8	0.9	0.808	0.748	1.627	1.751	1.739	0.554	0.634	0.534	extracellular	GO:0006508 proteolysis; GO:0008152 metabolic process; GO:0043170 macromolecule metabolic process; GO:0019538 protein metabolic process; GO:0044238 primary metabolic process; GO:0071704 organic substance metabolic process;	GO:0016020 membrane;	GO:0004252 serine-type endopeptidase activity; GO:0004175 endopeptidase activity; GO:0008233 peptidase activity; GO:0003824 catalytic activity; GO:0017171 serine hydrolase activity; GO:0008236 serine-type peptidase activity; GO:0070011 peptidase activity, acting on L-amino acid peptides; GO:0016787 hydrolase activity;				IPR003137; IPR034197; IPR000209; IPR010259;	PA domain; Cucumisin-like catalytic domain; Peptidase S8/S53 domain; Peptidase S8 propeptide/proteinase inhibitor I9;
K4B418	Uncharacterized protein OS=Solanum lycopersicum GN=101265779	0.502	Down	0.00202	101265779	21.717	7.7656	21.7	4	4	3	0.861	0.667	0.619	1.333	1.388	1.552	0.9	0.897	0.951	chloroplast	GO:0050794 regulation of cellular process; GO:0044700 single organism signaling; GO:0051716 cellular response to stimulus; GO:0009958 positive gravitropism; GO:0035556 intracellular signal transduction; GO:0009628 response to abiotic stimulus; GO:0023051 regulation of signaling; GO:0009606 tropism; GO:0009629 response to gravity; GO:0044699 single-organism process; GO:0007264 small GTPase mediate…	GO:0016020 membrane; GO:0043229 intracellular organelle; GO:0043232 intracellular non-membrane-bounded organelle; GO:0071944 cell periphery; GO:0044430 cytoskeletal part; GO:0044446 intracellular organelle part; GO:0005737 cytoplasm; GO:0031981 nuclear lumen; GO:0044424 intracellular part; GO:0005730 nucleolus; GO:0030427 site of polarized growth; GO:0005623 cell; GO:0005819 spindle; GO:0044422 o…	GO:1901265 nucleoside phosphate binding; GO:0001882 nucleoside binding; GO:0043167 ion binding; GO:0016817 hydrolase activity, acting on acid anhydrides; GO:0016787 hydrolase activity; GO:0000166 nucleotide binding; GO:0017111 nucleoside-triphosphatase activity; GO:0097159 organic cyclic compound binding; GO:1901363 heterocyclic compound binding; GO:0032549 ribonucleoside binding; GO:0097367 carb…	K04392	RAC1; Ras-related C3 botulinum toxin substrate 1	sly04933 AGE-RAGE signaling pathway in diabetic complications - Solanum lycopersicum (tomato); sly04145 Phagosome - Solanum lycopersicum (tomato);	IPR005225; IPR027417;	Small GTP-binding protein domain; P-loop containing nucleoside triphosphate hydrolase;
K4B422	Uncharacterized protein OS=Solanum lycopersicum GN=101266875	0.433	Down	0.000164	101266875	17.303	15.557	17.6	3	5	3	0.675	0.603	0.578	1.44	1.334	1.511	1.027	0.928	1.001	chloroplast	GO:0065008 regulation of biological quality; GO:0010286 heat acclimation; GO:0055076 transition metal ion homeostasis; GO:0050801 ion homeostasis; GO:0006950 response to stress; GO:0030001 metal ion transport; GO:0009628 response to abiotic stimulus; GO:0030003 cellular cation homeostasis; GO:0044763 single-organism cellular process; GO:0098771 inorganic ion homeostasis; GO:0019725 cellular homeo…	GO:0016020 membrane; GO:0009506 plasmodesma; GO:0071944 cell periphery; GO:0044464 cell part; GO:0005622 intracellular; GO:0030054 cell junction; GO:0005737 cytoplasm; GO:0044424 intracellular part; GO:0005911 cell-cell junction; GO:0005623 cell; GO:0055044 symplast; GO:0005886 plasma membrane;	GO:0043169 cation binding; GO:0046872 metal ion binding; GO:0046870 cadmium ion binding; GO:0005507 copper ion binding; GO:0046914 transition metal ion binding; GO:0032791 lead ion binding; GO:0005488 binding; GO:0043167 ion binding;				IPR006121;	Heavy metal-associated domain, HMA;
K4B425	Uncharacterized protein OS=Solanum lycopersicum GN=100191110	0.619	Down	3.57e-06	100191110	42.258	100.98	54.7	16	32	16	0.625	0.625	0.653	1.023	1.015	1.034	1.332	1.337	1.409	peroxisome	GO:0044699 single-organism process; GO:0008152 metabolic process; GO:0055114 oxidation-reduction process; GO:0044710 single-organism metabolic process;		GO:0097159 organic cyclic compound binding; GO:1901363 heterocyclic compound binding; GO:0016614 oxidoreductase activity, acting on CH-OH group of donors; GO:0016616 oxidoreductase activity, acting on the CH-OH group of donors, NAD or NADP as acceptor; GO:1901265 nucleoside phosphate binding; GO:0051287 NAD binding; GO:0003824 catalytic activity; GO:0005488 binding; GO:0000166 nucleotide binding;…	K15893	HPR1; glycerate dehydrogenase [EC:1.1.1.29]	sly00260 Glycine, serine and threonine metabolism - Solanum lycopersicum (tomato); sly01110 Biosynthesis of secondary metabolites - Solanum lycopersicum (tomato); sly00630 Glyoxylate and dicarboxylate metabolism - Solanum lycopersicum (tomato); sly01200 Carbon metabolism - Solanum lycopersicum (tomato); sly01100 Metabolic pathways - Solanum lycopersicum (tomato);	IPR006139; IPR006140; IPR016040;	D-isomer specific 2-hydroxyacid dehydrogenase, catalytic domain; D-isomer specific 2-hydroxyacid dehydrogenase, NAD-binding domain; NAD(P)-binding domain;
K4B437	Uncharacterized protein OS=Solanum lycopersicum	0.629	Down	0.00147	---	32.19	23.18	20.3	5	7	5	0.594	0.59	0.674	1.014	0.909	1.031	1.302	1.413	1.406	chloroplast		GO:0043229 intracellular organelle; GO:0016020 membrane; GO:0031090 organelle membrane; GO:0044434 chloroplast part; GO:0009526 plastid envelope; GO:0005737 cytoplasm; GO:0044446 intracellular organelle part; GO:0031967 organelle envelope; GO:0044435 plastid part; GO:0044424 intracellular part; GO:0005623 cell; GO:0044422 organelle part; GO:0009941 chloroplast envelope; GO:0031969 chloroplast mem…
K4B438	Uncharacterized protein OS=Solanum lycopersicum	0.606	Down	1.83e-05	---	53.328	323.31	61.8	26	110	4	0.736	0.7	0.697	1.172	1.147	1.198	1.149	1.132	1.154	cytoplasm	GO:0009116 nucleoside metabolic process; GO:0042278 purine nucleoside metabolic process; GO:0034220 ion transmembrane transport; GO:0006725 cellular aromatic compound metabolic process; GO:0009167 purine ribonucleoside monophosphate metabolic process; GO:0090662 ATP hydrolysis coupled transmembrane transport; GO:0009259 ribonucleotide metabolic process; GO:0009117 nucleotide metabolic process; GO…	GO:0032991 macromolecular complex; GO:0016020 membrane; GO:0033178 proton-transporting two-sector ATPase complex, catalytic domain; GO:0033176 proton-transporting V-type ATPase complex; GO:0043234 protein complex; GO:0098796 membrane protein complex; GO:0044425 membrane part; GO:0016469 proton-transporting two-sector ATPase complex; GO:0033180 proton-transporting V-type ATPase, V1 domain;	GO:0022804 active transmembrane transporter activity; GO:0005524 ATP binding; GO:1901265 nucleoside phosphate binding; GO:0001882 nucleoside binding; GO:0043167 ion binding; GO:0016817 hydrolase activity, acting on acid anhydrides; GO:0016787 hydrolase activity; GO:0000166 nucleotide binding; GO:0097159 organic cyclic compound binding; GO:1901363 heterocyclic compound binding; GO:0032549 ribonucl…	K02147	ATPeV1B; V-type H+-transporting ATPase subunit B	sly00190 Oxidative phosphorylation - Solanum lycopersicum (tomato); sly04145 Phagosome - Solanum lycopersicum (tomato); sly01100 Metabolic pathways - Solanum lycopersicum (tomato);	IPR004100; IPR027417; IPR000194;	ATPase, F1/V1/A1 complex, alpha/beta subunit, N-terminal domain; P-loop containing nucleoside triphosphate hydrolase; ATPase, F1/V1/A1 complex, alpha/beta subunit, nucleotide-binding domain;
K4B445	Methyltransferase OS=Solanum lycopersicum GN=101247376	0.642	Down	0.000646	101247376	40.085	33.771	26	7	10	7	1.063	0.941	0.917	1.495	1.584	1.474	0.551	0.573	0.546	cytoplasm	GO:0044711 single-organism biosynthetic process; GO:0008202 steroid metabolic process; GO:1901360 organic cyclic compound metabolic process; GO:0044699 single-organism process; GO:0009058 biosynthetic process; GO:0044238 primary metabolic process; GO:1901576 organic substance biosynthetic process; GO:0032259 methylation; GO:0071704 organic substance metabolic process; GO:0008610 lipid biosyntheti…	GO:0044424 intracellular part; GO:0005623 cell; GO:0044464 cell part; GO:0005622 intracellular; GO:0005737 cytoplasm;	GO:0008757 S-adenosylmethionine-dependent methyltransferase activity; GO:0016741 transferase activity, transferring one-carbon groups; GO:0008168 methyltransferase activity; GO:0003824 catalytic activity; GO:0016740 transferase activity;	K08242	E2.1.1.143; 24-methylenesterol C-methyltransferase [EC:2.1.1.143]	sly01110 Biosynthesis of secondary metabolites - Solanum lycopersicum (tomato); sly00100 Steroid biosynthesis - Solanum lycopersicum (tomato);	IPR030384; IPR013705; IPR029063; IPR013216;	SAM-dependent methyltransferase SMT-type; Sterol methyltransferase C-terminal; S-adenosyl-L-methionine-dependent methyltransferase; Methyltransferase type 11;
K4B459	Uncharacterized protein OS=Solanum lycopersicum GN=101250637	3.521	Up	1.53e-06	101250637	60.582	18.625	17.4	9	14	8	1.697	1.774	1.776	0.475	0.508	0.507	0.768	0.79	0.804	endoplasmic reticulum	GO:0044699 single-organism process; GO:0008152 metabolic process; GO:0055114 oxidation-reduction process; GO:0044710 single-organism metabolic process;	GO:0009506 plasmodesma; GO:0030312 external encapsulating structure; GO:0030054 cell junction; GO:0044464 cell part; GO:0071944 cell periphery; GO:0009505 plant-type cell wall; GO:0005618 cell wall; GO:0005911 cell-cell junction; GO:0005623 cell; GO:0055044 symplast;	GO:0016722 oxidoreductase activity, oxidizing metal ions; GO:0046914 transition metal ion binding; GO:0003824 catalytic activity; GO:0005488 binding; GO:0043167 ion binding; GO:0046872 metal ion binding; GO:0043169 cation binding; GO:0005507 copper ion binding; GO:0016491 oxidoreductase activity;				IPR034275; IPR034273; IPR011707; IPR011706; IPR008972; IPR001117;	Ascorbate oxidase homologue, third cupredoxin domain; Ascorbate oxidase homologue, first cupredoxin domain; Multicopper oxidase, type 3; Multicopper oxidase, type 2; Cupredoxin; Multicopper oxidase, type 1;
K4B467	Uncharacterized protein OS=Solanum lycopersicum GN=101252442	0.287	Down	4.49e-06	101252442	42.465	113.99	26.9	10	19	10	0.439	0.396	0.408	1.395	1.49	1.449	1.169	1.194	1.233	chloroplast	GO:0044085 cellular component biogenesis; GO:0016043 cellular component organization; GO:0006518 peptide metabolic process; GO:0044267 cellular protein metabolic process; GO:0009058 biosynthetic process; GO:0010207 photosystem II assembly; GO:1901566 organonitrogen compound biosynthetic process; GO:0044237 cellular metabolic process; GO:0071704 organic substance metabolic process; GO:0008152 meta…	GO:0043229 intracellular organelle; GO:0044434 chloroplast part; GO:0009534 chloroplast thylakoid; GO:0044446 intracellular organelle part; GO:0005737 cytoplasm; GO:0044435 plastid part; GO:0044424 intracellular part; GO:0005623 cell; GO:0044422 organelle part; GO:0009507 chloroplast; GO:0043231 intracellular membrane-bounded organelle; GO:0043226 organelle; GO:0044464 cell part; GO:0005622 intra…	GO:0097159 organic cyclic compound binding; GO:1901363 heterocyclic compound binding; GO:0003723 RNA binding; GO:0008135 translation factor activity, RNA binding; GO:0005488 binding; GO:0003676 nucleic acid binding; GO:0003743 translation initiation factor activity;				IPR016040; IPR008030;	NAD(P)-binding domain; NmrA-like domain;
K4B471	Flavin-containing monooxygenase OS=Solanum lycopersicum GN=101254042	2.07	Up	1.53e-06	101254042	58.204	233.58	53.9	23	43	23	1.485	1.478	1.532	0.729	0.716	0.727	0.807	0.809	0.778	cytoplasm	GO:0044699 single-organism process; GO:0008152 metabolic process; GO:0055114 oxidation-reduction process; GO:0044710 single-organism metabolic process;		GO:0016709 oxidoreductase activity, acting on paired donors, with incorporation or reduction of molecular oxygen, NAD(P)H as one donor, and incorporation of one atom of oxygen; GO:1901265 nucleoside phosphate binding; GO:0050660 flavin adenine dinucleotide binding; GO:0043167 ion binding; GO:0016705 oxidoreductase activity, acting on paired donors, with incorporation or reduction of molecular oxy…	K00485			IPR023753;	FAD/NAD(P)-binding domain;
K4B4C5	Uncharacterized protein OS=Solanum lycopersicum GN=101248341	0.596	Down	0.000148	101248341	28.29	30.301	12	2	2	2	0.649	0.691	0.615	1.135	1.059	1.084	1.306	1.263	1.267	chloroplast		GO:0031224 intrinsic component of membrane; GO:0016020 membrane; GO:0016021 integral component of membrane; GO:0044425 membrane part;
K4B4U4	Glyceraldehyde-3-phosphate dehydrogenase OS=Solanum lycopersicum GN=101253541	0.598	Down	6.22e-05	101253541	43.515	53.73	36.4	14	61	3	0.761	0.73	0.816	1.277	1.266	1.317	0.993	0.93	0.969	chloroplast	GO:0006006 glucose metabolic process; GO:0044723 single-organism carbohydrate metabolic process; GO:0008152 metabolic process; GO:0055114 oxidation-reduction process; GO:0044710 single-organism metabolic process; GO:0044281 small molecule metabolic process; GO:0005996 monosaccharide metabolic process; GO:0044699 single-organism process; GO:0044238 primary metabolic process; GO:0005975 carbohydrat…		GO:0016620 oxidoreductase activity, acting on the aldehyde or oxo group of donors, NAD or NADP as acceptor; GO:0097159 organic cyclic compound binding; GO:1901363 heterocyclic compound binding; GO:1901265 nucleoside phosphate binding; GO:0051287 NAD binding; GO:0003824 catalytic activity; GO:0005488 binding; GO:0016903 oxidoreductase activity, acting on the aldehyde or oxo group of donors; GO:005…	K05298	GAPA; glyceraldehyde-3-phosphate dehydrogenase (NADP+) (phosphorylating) [EC:1.2.1.13]	sly01200 Carbon metabolism - Solanum lycopersicum (tomato); sly00710 Carbon fixation in photosynthetic organisms - Solanum lycopersicum (tomato); sly01100 Metabolic pathways - Solanum lycopersicum (tomato);	IPR020829; IPR016040; IPR020828;	Glyceraldehyde 3-phosphate dehydrogenase, catalytic domain; NAD(P)-binding domain; Glyceraldehyde 3-phosphate dehydrogenase, NAD(P) binding domain;
K4B548	Uncharacterized protein OS=Solanum lycopersicum GN=101266880	0.553	Down	0.00196	101266880	33.993	2.0113	6.5	2	2	2	0.861	0.729	0.6	1.378	1.308	1.271	1.044	0.965	1.001	nucleus							IPR016040;	NAD(P)-binding domain;
K4B5D1	Potassium transporter OS=Solanum lycopersicum GN=101247871	2.151	Up	0.000472	101247871	88.147	2.8611	1.4	1	2	1	1.18	1.359	1.367	0.561	0.602	0.653	1.069	1.121	1.124	plasma membrane	GO:0098655 cation transmembrane transport; GO:0034220 ion transmembrane transport; GO:0098660 inorganic ion transmembrane transport; GO:0030001 metal ion transport; GO:0071804 cellular potassium ion transport; GO:0044763 single-organism cellular process; GO:0044699 single-organism process; GO:0051234 establishment of localization; GO:0006810 transport; GO:0006813 potassium ion transport; GO:00550…	GO:0031224 intrinsic component of membrane; GO:0016020 membrane; GO:0016021 integral component of membrane; GO:0044425 membrane part;	GO:0046873 metal ion transmembrane transporter activity; GO:0015075 ion transmembrane transporter activity; GO:0022892 substrate-specific transporter activity; GO:0015077 monovalent inorganic cation transmembrane transporter activity; GO:0022890 inorganic cation transmembrane transporter activity; GO:0008324 cation transmembrane transporter activity; GO:0022891 substrate-specific transmembrane tr…	K03549
K4B5U3	Uncharacterized protein OS=Solanum lycopersicum GN=101263172	6.322	Up	1.56e-05	101263172	60.74	1.2976	1.3	1	1	1	2.085	2.15	2.22	0.399	0.405	0.217	0.599	0.615	0.449	chloroplast	GO:0008152 metabolic process;		GO:0003824 catalytic activity;				IPR025110; IPR000873;	AMP-binding enzyme C-terminal domain; AMP-dependent synthetase/ligase;
K4B5U7	Auxin response factor OS=Solanum lycopersicum GN=100301945	0.628	Down	0.000874	100301945	94.276	21.382	3.3	3	3	2	0.693	0.702	0.726	1.188	1.152	1.036	1.235	1.221	1.15	nucleus	GO:0044700 single organism signaling; GO:0050794 regulation of cellular process; GO:0006725 cellular aromatic compound metabolic process; GO:0097659 nucleic acid-templated transcription; GO:0060255 regulation of macromolecule metabolic process; GO:0071310 cellular response to organic substance; GO:0019219 regulation of nucleobase-containing compound metabolic process; GO:0044699 single-organism p…	GO:0043226 organelle; GO:0043231 intracellular membrane-bounded organelle; GO:0043229 intracellular organelle; GO:0005634 nucleus; GO:0044464 cell part; GO:0005622 intracellular; GO:0044424 intracellular part; GO:0043227 membrane-bounded organelle; GO:0005623 cell;	GO:0097159 organic cyclic compound binding; GO:1901363 heterocyclic compound binding; GO:0003677 DNA binding; GO:0005515 protein binding; GO:0005488 binding; GO:0003676 nucleic acid binding;				IPR000270; IPR003340; IPR015300; IPR010525;	PB1 domain; B3 DNA binding domain; DNA-binding pseudobarrel domain; Auxin response factor;
K4B6A3	Ferredoxin--NADP reductase OS=Solanum lycopersicum GN=101251845	0.649	Down	6.06e-05	101251845	40.579	154.53	57.2	19	47	12	0.67	0.702	0.681	1.027	1.045	1.09	1.238	1.213	1.234	chloroplast	GO:0044699 single-organism process; GO:0008152 metabolic process; GO:0055114 oxidation-reduction process; GO:0044710 single-organism metabolic process;		GO:0004324 ferredoxin-NADP+ reductase activity; GO:0016730 oxidoreductase activity, acting on iron-sulfur proteins as donors; GO:0003824 catalytic activity; GO:0016731 oxidoreductase activity, acting on iron-sulfur proteins as donors, NAD or NADP as acceptor; GO:0016491 oxidoreductase activity;	K02641	petH; ferredoxin--NADP+ reductase [EC:1.18.1.2]	sly00195 Photosynthesis - Solanum lycopersicum (tomato); sly01100 Metabolic pathways - Solanum lycopersicum (tomato);	IPR017927; IPR001433; IPR017938; IPR001709;	Ferredoxin reductase-type FAD-binding domain; Oxidoreductase FAD/NAD(P)-binding; Riboflavin synthase-like beta-barrel; Flavoprotein pyridine nucleotide cytochrome reductase;
K4B6C3	Fructose-bisphosphate aldolase OS=Solanum lycopersicum GN=101249787	0.461	Down	2.82e-06	101249787	42.67	66.119	50.4	17	76	6	0.501	0.459	0.487	1.03	1.057	1.05	1.485	1.442	1.493	chloroplast	GO:0006757 ATP generation from ADP; GO:0009116 nucleoside metabolic process; GO:0042278 purine nucleoside metabolic process; GO:0006165 nucleoside diphosphate phosphorylation; GO:0046031 ADP metabolic process; GO:0019362 pyridine nucleotide metabolic process; GO:0006096 glycolytic process; GO:0009167 purine ribonucleoside monophosphate metabolic process; GO:0009117 nucleotide metabolic process; G…		GO:0016829 lyase activity; GO:0004332 fructose-bisphosphate aldolase activity; GO:0016832 aldehyde-lyase activity; GO:0003824 catalytic activity; GO:0016830 carbon-carbon lyase activity;	K01623	ALDO; fructose-bisphosphate aldolase, class I [EC:4.1.2.13]	sly01110 Biosynthesis of secondary metabolites - Solanum lycopersicum (tomato); sly01200 Carbon metabolism - Solanum lycopersicum (tomato); sly00710 Carbon fixation in photosynthetic organisms - Solanum lycopersicum (tomato); sly00051 Fructose and mannose metabolism - Solanum lycopersicum (tomato); sly00010 Glycolysis / Gluconeogenesis - Solanum lycopersicum (tomato); sly01230 Biosynthesis of ami…	IPR013785;	Aldolase-type TIM barrel;
K4B6C8	Uncharacterized protein OS=Solanum lycopersicum GN=101248072	3.527	Up	0.00276	101248072	14.432	8.9476	19.5	3	10	3	1.43	1.337	1.441	0.197	0.689	0.307	0.97	1.01	1.079	nucleus	GO:0009414 response to water deprivation; GO:0001101 response to acid chemical; GO:0006950 response to stress; GO:0009628 response to abiotic stimulus; GO:1901700 response to oxygen-containing compound; GO:0097305 response to alcohol; GO:0010033 response to organic substance; GO:0050896 response to stimulus; GO:0009631 cold acclimation; GO:0033993 response to lipid; GO:0009409 response to cold; G…	GO:0044464 cell part; GO:0005622 intracellular; GO:0005737 cytoplasm; GO:0044424 intracellular part; GO:0005829 cytosol; GO:0005623 cell; GO:0044444 cytoplasmic part;
K4B6D4	Uncharacterized protein OS=Solanum lycopersicum GN=101246594	3.02	Up	3.54e-08	101246594	36.506	158.1	53	14	43	9	1.561	1.582	1.586	0.526	0.528	0.512	0.89	0.904	0.89	cytoplasm	GO:0044699 single-organism process; GO:0008152 metabolic process; GO:0055114 oxidation-reduction process; GO:0044710 single-organism metabolic process;		GO:0046872 metal ion binding; GO:0043169 cation binding; GO:0003824 catalytic activity; GO:0005488 binding; GO:0016491 oxidoreductase activity; GO:0043167 ion binding;				IPR027443; IPR005123; IPR026992;	Isopenicillin N synthase-like; Oxoglutarate/iron-dependent dioxygenase; Non-haem dioxygenase N-terminal domain;
K4B6D8	Uncharacterized protein OS=Solanum lycopersicum GN=104644281	4.834	Up	2.48e-07	104644281	36.529	307.97	53.9	14	54	10	1.987	2.06	2.025	0.406	0.436	0.414	0.626	0.587	0.502	cytoplasm	GO:0044699 single-organism process; GO:0008152 metabolic process; GO:0055114 oxidation-reduction process; GO:0044710 single-organism metabolic process;		GO:0046872 metal ion binding; GO:0043169 cation binding; GO:0003824 catalytic activity; GO:0005488 binding; GO:0016491 oxidoreductase activity; GO:0043167 ion binding;				IPR027443; IPR005123; IPR026992;	Isopenicillin N synthase-like; Oxoglutarate/iron-dependent dioxygenase; Non-haem dioxygenase N-terminal domain;
K4B6N4	Malate dehydrogenase OS=Solanum lycopersicum GN=101249428	1.721	Up	0.000188	101249428	36.859	26.291	25	8	23	7	1.318	1.192	1.295	0.755	0.737	0.719	1.001	1.014	0.972	chloroplast	GO:0050794 regulation of cellular process; GO:0043648 dicarboxylic acid metabolic process; GO:0044699 single-organism process; GO:0019216 regulation of lipid metabolic process; GO:0044237 cellular metabolic process; GO:0071704 organic substance metabolic process; GO:0008152 metabolic process; GO:0031998 regulation of fatty acid beta-oxidation; GO:0006091 generation of precursor metabolites and en…	GO:0043226 organelle; GO:0043231 intracellular membrane-bounded organelle; GO:0043229 intracellular organelle; GO:0044464 cell part; GO:0005622 intracellular; GO:0005777 peroxisome; GO:0042579 microbody; GO:0005737 cytoplasm; GO:0044424 intracellular part; GO:0005623 cell; GO:0043227 membrane-bounded organelle; GO:0009536 plastid; GO:0044444 cytoplasmic part; GO:0009507 chloroplast;	GO:0016614 oxidoreductase activity, acting on CH-OH group of donors; GO:0016616 oxidoreductase activity, acting on the CH-OH group of donors, NAD or NADP as acceptor; GO:0016615 malate dehydrogenase activity; GO:0003824 catalytic activity; GO:0030060 L-malate dehydrogenase activity; GO:0016491 oxidoreductase activity;	K00026	MDH2; malate dehydrogenase [EC:1.1.1.37]	sly00620 Pyruvate metabolism - Solanum lycopersicum (tomato); sly01110 Biosynthesis of secondary metabolites - Solanum lycopersicum (tomato); sly00630 Glyoxylate and dicarboxylate metabolism - Solanum lycopersicum (tomato); sly00270 Cysteine and methionine metabolism - Solanum lycopersicum (tomato); sly01200 Carbon metabolism - Solanum lycopersicum (tomato); sly00710 Carbon fixation in photosynth…	IPR022383; IPR016040; IPR001236; IPR015955;	Lactate/malate dehydrogenase, C-terminal; NAD(P)-binding domain; Lactate/malate dehydrogenase, N-terminal; Lactate dehydrogenase/glycoside hydrolase, family 4, C-terminal;
K4B6U1	Uncharacterized protein OS=Solanum lycopersicum GN=101265400	0.298	Down	7.53e-05	101265400	28.978	3.0293	3.8	1	1	1	0.753	0.487	0.575	1.98	2.015	2.095	0.471	0.512	0.453	chloroplast							IPR016040;	NAD(P)-binding domain;
K4B6U3	Uncharacterized protein OS=Solanum lycopersicum GN=101265096	1.657	Up	0.00127	101265096	33.559	13.875	13.5	4	4	4	1.328	1.259	1.442	0.886	0.759	0.787	0.879	0.894	0.883	nucleus	GO:0008152 metabolic process; GO:0016311 dephosphorylation; GO:0044237 cellular metabolic process; GO:0006793 phosphorus metabolic process; GO:0009987 cellular process; GO:0006796 phosphate-containing compound metabolic process;	GO:0044464 cell part; GO:0005622 intracellular; GO:0005737 cytoplasm; GO:0044424 intracellular part; GO:0005829 cytosol; GO:0005623 cell; GO:0044444 cytoplasmic part;	GO:0016787 hydrolase activity; GO:0042578 phosphoric ester hydrolase activity; GO:0003824 catalytic activity; GO:0016791 phosphatase activity; GO:0016788 hydrolase activity, acting on ester bonds;	K15634	gpmB; probable phosphoglycerate mutase [EC:5.4.2.12]	sly00260 Glycine, serine and threonine metabolism - Solanum lycopersicum (tomato); sly01110 Biosynthesis of secondary metabolites - Solanum lycopersicum (tomato); sly01200 Carbon metabolism - Solanum lycopersicum (tomato); sly00010 Glycolysis / Gluconeogenesis - Solanum lycopersicum (tomato); sly01230 Biosynthesis of amino acids - Solanum lycopersicum (tomato); sly01100 Metabolic pathways - Solan…
K4B6V8	Uncharacterized protein OS=Solanum lycopersicum GN=101261578	2.936	Up	1.33e-06	101261578	29.598	111.54	52.7	12	32	12	1.95	2.01	2.045	0.68	0.67	0.695	0.391	0.386	0.277	cytoplasm							IPR029058; IPR000073;	Alpha/Beta hydrolase fold; Alpha/beta hydrolase fold-1;
K4B6W2	Uncharacterized protein OS=Solanum lycopersicum GN=101260990	2.805	Up	1.48e-05	101260990	30.191	37.408	23	7	14	7	1.821	1.959	1.813	0.669	0.671	0.654	0.554	0.543	0.49	chloroplast							IPR029058; IPR000073;	Alpha/Beta hydrolase fold; Alpha/beta hydrolase fold-1;
K4B725	Uncharacterized protein OS=Solanum lycopersicum	0.664	Down	0.000891	---	21.958	155.35	37	5	10	4	0.812	0.844	0.833	1.342	1.201	1.205	1.102	0.982	1.018	nucleus			GO:0097159 organic cyclic compound binding; GO:1901363 heterocyclic compound binding; GO:1901265 nucleoside phosphate binding; GO:0005488 binding; GO:0003676 nucleic acid binding; GO:0000166 nucleotide binding; GO:0036094 small molecule binding;				IPR000504; IPR012677;	RNA recognition motif domain; Nucleotide-binding alpha-beta plait domain;
K4B740	UDP-glucose 6-dehydrogenase OS=Solanum lycopersicum	0.575	Down	6.05e-06	---	56.646	114.48	42	17	49	11	0.778	0.732	0.727	1.294	1.31	1.288	0.971	0.974	0.996	endoplasmic reticulum	GO:0044699 single-organism process; GO:0008152 metabolic process; GO:0055114 oxidation-reduction process; GO:0044710 single-organism metabolic process;		GO:0097159 organic cyclic compound binding; GO:1901363 heterocyclic compound binding; GO:0016614 oxidoreductase activity, acting on CH-OH group of donors; GO:0016616 oxidoreductase activity, acting on the CH-OH group of donors, NAD or NADP as acceptor; GO:1901265 nucleoside phosphate binding; GO:0003979 UDP-glucose 6-dehydrogenase activity; GO:0051287 NAD binding; GO:0003824 catalytic activity; G…	K00012	UGDH; UDPglucose 6-dehydrogenase [EC:1.1.1.22]	sly00040 Pentose and glucuronate interconversions - Solanum lycopersicum (tomato); sly00053 Ascorbate and aldarate metabolism - Solanum lycopersicum (tomato); sly01100 Metabolic pathways - Solanum lycopersicum (tomato); sly00520 Amino sugar and nucleotide sugar metabolism - Solanum lycopersicum (tomato);	IPR001732; IPR008927; IPR014027; IPR016040; IPR014026;	UDP-glucose/GDP-mannose dehydrogenase, N-terminal; 6-phosphogluconate dehydrogenase C-terminal domain-like; UDP-glucose/GDP-mannose dehydrogenase, C-terminal; NAD(P)-binding domain; UDP-glucose/GDP-mannose dehydrogenase, dimerisation;
K4B763	Uncharacterized protein OS=Solanum lycopersicum GN=101268347	0.317	Down	0.000852	101268347	32.086	1.8449	2.7	1	1	1	0.516	0.44	0.466	1.718	1.381	1.386	0.898	0.901	1.438	nucleus			GO:0097159 organic cyclic compound binding; GO:1901363 heterocyclic compound binding; GO:0003677 DNA binding; GO:0005488 binding; GO:0003676 nucleic acid binding;				IPR006455; IPR009057; IPR006456;	Homeodomain, ZF-HD class; Homeobox domain-like; ZF-HD homeobox protein, Cys/His-rich dimerisation domain;
K4B790	Uncharacterized protein OS=Solanum lycopersicum GN=101261386	1.726	Up	0.000349	101261386	10.197	14.379	22	2	4	2	1.653	1.589	1.466	0.892	0.949	0.886	0.606	0.547	0.464	cytoplasm		GO:0031224 intrinsic component of membrane; GO:0016020 membrane; GO:0016021 integral component of membrane; GO:0044425 membrane part;
K4B7B6	Uncharacterized protein OS=Solanum lycopersicum GN=101256549	2.409	Up	2.59e-05	101256549	37.285	144.06	38.1	10	24	9	1.443	1.571	1.547	0.644	0.639	0.61	0.884	0.876	0.88	cytoplasm		GO:0031224 intrinsic component of membrane; GO:0016020 membrane; GO:0016021 integral component of membrane; GO:0044425 membrane part;					IPR012336;	Thioredoxin-like fold;
K4B7C1	Uncharacterized protein OS=Solanum lycopersicum GN=101254967	0.624	Down	0.000537	101254967	70.101	22.197	16.1	9	11	8	0.816	0.796	0.732	1.182	1.26	1.317	0.95	1.013	1.09	cytoplasm	GO:0008152 metabolic process; GO:0032259 methylation;	GO:0016020 membrane; GO:0030312 external encapsulating structure; GO:0031090 organelle membrane; GO:0031410 cytoplasmic vesicle; GO:0071944 cell periphery; GO:0031982 vesicle; GO:0005737 cytoplasm; GO:0031224 intrinsic component of membrane; GO:0044424 intracellular part; GO:0005623 cell; GO:0044422 organelle part; GO:0044425 membrane part; GO:0044464 cell part; GO:0005622 intracellular; GO:00988…	GO:0008757 S-adenosylmethionine-dependent methyltransferase activity; GO:0016741 transferase activity, transferring one-carbon groups; GO:0008168 methyltransferase activity; GO:0003824 catalytic activity; GO:0016740 transferase activity;				IPR029063;	S-adenosyl-L-methionine-dependent methyltransferase;
K4B7G3	Uncharacterized protein OS=Solanum lycopersicum GN=101268833	3.933	Up	1.37e-05	101268833	34.239	6.1361	17.6	4	8	2	2.035	2.137	1.94	0.509	0.495	0.55	0.457	0.433	0.425	cytoplasm	GO:0008152 metabolic process; GO:0042445 hormone metabolic process; GO:0065008 regulation of biological quality; GO:0055114 oxidation-reduction process; GO:0044710 single-organism metabolic process; GO:0009850 auxin metabolic process; GO:0044699 single-organism process; GO:0010817 regulation of hormone levels; GO:0042447 hormone catabolic process; GO:0009852 auxin catabolic process; GO:0009987 ce…		GO:0046872 metal ion binding; GO:0043169 cation binding; GO:0003824 catalytic activity; GO:0005488 binding; GO:0016491 oxidoreductase activity; GO:0043167 ion binding;				IPR027443; IPR005123; IPR026992;	Isopenicillin N synthase-like; Oxoglutarate/iron-dependent dioxygenase; Non-haem dioxygenase N-terminal domain;
K4B7H0	Uncharacterized protein OS=Solanum lycopersicum GN=101266592	2.058	Up	4.34e-05	101266592	53.106	69.175	20.9	9	13	9	1.443	1.511	1.481	0.703	0.784	0.668	0.851	0.844	0.825	extracellular	GO:0006725 cellular aromatic compound metabolic process; GO:0010136 ureide catabolic process; GO:0006145 purine nucleobase catabolic process; GO:0044699 single-organism process; GO:0072523 purine-containing compound catabolic process; GO:0044237 cellular metabolic process; GO:0071704 organic substance metabolic process; GO:0044270 cellular nitrogen compound catabolic process; GO:0008152 metabolic…	GO:0043226 organelle; GO:0043231 intracellular membrane-bounded organelle; GO:0043229 intracellular organelle; GO:0005783 endoplasmic reticulum; GO:0044464 cell part; GO:0005622 intracellular; GO:0005737 cytoplasm; GO:0012505 endomembrane system; GO:0044424 intracellular part; GO:0043227 membrane-bounded organelle; GO:0005623 cell; GO:0044444 cytoplasmic part;	GO:0016787 hydrolase activity; GO:0047652 allantoate deiminase activity; GO:0003824 catalytic activity; GO:0016810 hydrolase activity, acting on carbon-nitrogen (but not peptide) bonds; GO:0016813 hydrolase activity, acting on carbon-nitrogen (but not peptide) bonds, in linear amidines;	K02083	allC; allantoate deiminase [EC:3.5.3.9]	sly00230 Purine metabolism - Solanum lycopersicum (tomato);	IPR011650;	Peptidase M20, dimerisation domain;
K4B7H7	Uncharacterized protein OS=Solanum lycopersicum	0.616	Down	1.13e-05	---	12.893	19.937	26.3	4	11	4	0.731	0.676	0.703	1.137	1.138	1.148	1.161	1.168	1.203	cytoplasm	GO:0098655 cation transmembrane transport; GO:0034220 ion transmembrane transport; GO:0098660 inorganic ion transmembrane transport; GO:0090662 ATP hydrolysis coupled transmembrane transport; GO:0015988 energy coupled proton transmembrane transport, against electrochemical gradient; GO:0044699 single-organism process; GO:0006818 hydrogen transport; GO:0015992 proton transport; GO:0051234 establis…	GO:0032991 macromolecular complex; GO:0016020 membrane; GO:0033178 proton-transporting two-sector ATPase complex, catalytic domain; GO:0033176 proton-transporting V-type ATPase complex; GO:0043234 protein complex; GO:0098796 membrane protein complex; GO:0044425 membrane part; GO:0016469 proton-transporting two-sector ATPase complex; GO:0033180 proton-transporting V-type ATPase, V1 domain;	GO:0022804 active transmembrane transporter activity; GO:0042625 ATPase coupled ion transmembrane transporter activity; GO:0015075 ion transmembrane transporter activity; GO:0022853 active ion transmembrane transporter activity; GO:0015399 primary active transmembrane transporter activity; GO:0044769 ATPase activity, coupled to transmembrane movement of ions, rotational mechanism; GO:0016817 hydr…	K02151	ATPeV1F; V-type H+-transporting ATPase subunit F	sly00190 Oxidative phosphorylation - Solanum lycopersicum (tomato); sly04145 Phagosome - Solanum lycopersicum (tomato); sly01100 Metabolic pathways - Solanum lycopersicum (tomato);
K4B7M5	Uncharacterized protein OS=Solanum lycopersicum GN=101255756	0.596	Down	3.89e-05	101255756	19.672	8.8805	18.4	4	6	4	0.656	0.655	0.651	1.11	1.053	1.127	1.25	1.226	1.26	chloroplast			GO:0097159 organic cyclic compound binding; GO:1901363 heterocyclic compound binding; GO:0009055 electron carrier activity; GO:0020037 heme binding; GO:0046906 tetrapyrrole binding; GO:0005488 binding;	K08906	petJ; cytochrome c6	sly00195 Photosynthesis - Solanum lycopersicum (tomato);	IPR009056;	Cytochrome c-like domain;
K4B7P2	Uncharacterized protein OS=Solanum lycopersicum	2.194	Up	3.05e-05	---	38.911	152.42	38.4	10	33	10	1.463	1.54	1.429	0.665	0.711	0.644	0.889	0.88	0.888	plasma membrane	GO:0051603 proteolysis involved in cellular protein catabolic process; GO:0044265 cellular macromolecule catabolic process; GO:0044257 cellular protein catabolic process; GO:0044267 cellular protein metabolic process; GO:0044238 primary metabolic process; GO:0044237 cellular metabolic process; GO:0071704 organic substance metabolic process; GO:1901575 organic substance catabolic process; GO:00081…	GO:0043226 organelle; GO:0043231 intracellular membrane-bounded organelle; GO:0043229 intracellular organelle; GO:0005615 extracellular space; GO:0044421 extracellular region part; GO:0044464 cell part; GO:0005622 intracellular; GO:0005764 lysosome; GO:0005737 cytoplasm; GO:0005773 vacuole; GO:0044424 intracellular part; GO:0043227 membrane-bounded organelle; GO:0005623 cell; GO:0005576 extracell…	GO:0004175 endopeptidase activity; GO:0070011 peptidase activity, acting on L-amino acid peptides; GO:0008234 cysteine-type peptidase activity; GO:0016787 hydrolase activity; GO:0008233 peptidase activity; GO:0004197 cysteine-type endopeptidase activity; GO:0003824 catalytic activity;	K01363			IPR000668; IPR012599;	Peptidase C1A, papain C-terminal; Peptidase C1A, propeptide;
K4B7S7	Uncharacterized protein OS=Solanum lycopersicum	0.296	Down	1.07e-05	---	27.127	10.837	31.7	6	12	1	0.553	0.432	0.49	1.709	1.627	1.647	0.953	0.882	0.921	chloroplast	GO:0008152 metabolic process; GO:0044237 cellular metabolic process; GO:0009987 cellular process; GO:0015979 photosynthesis;	GO:0016020 membrane; GO:0098796 membrane protein complex; GO:0031224 intrinsic component of membrane; GO:0032991 macromolecular complex; GO:0044424 intracellular part; GO:0005623 cell; GO:0016021 integral component of membrane; GO:0034357 photosynthetic membrane; GO:0009521 photosystem; GO:0044425 membrane part; GO:0009538 photosystem I reaction center; GO:0044464 cell part; GO:0005622 intracellu…		K02694	psaF; photosystem I subunit III	sly00195 Photosynthesis - Solanum lycopersicum (tomato); sly01100 Metabolic pathways - Solanum lycopersicum (tomato);
K4B7S8	Uncharacterized protein OS=Solanum lycopersicum GN=101245121	0.216	Down	2.65e-05	101245121	24.99	41.407	34.2	6	15	1	0.414	0.402	0.33	1.87	1.669	1.762	0.917	0.946	1.011	chloroplast	GO:0008152 metabolic process; GO:0044237 cellular metabolic process; GO:0009987 cellular process; GO:0015979 photosynthesis;	GO:0016020 membrane; GO:0098796 membrane protein complex; GO:0031224 intrinsic component of membrane; GO:0032991 macromolecular complex; GO:0044424 intracellular part; GO:0005623 cell; GO:0016021 integral component of membrane; GO:0034357 photosynthetic membrane; GO:0009521 photosystem; GO:0044425 membrane part; GO:0009538 photosystem I reaction center; GO:0044464 cell part; GO:0005622 intracellu…		K02694	psaF; photosystem I subunit III	sly00195 Photosynthesis - Solanum lycopersicum (tomato); sly01100 Metabolic pathways - Solanum lycopersicum (tomato);
K4B7T3	Uncharacterized protein OS=Solanum lycopersicum GN=101243953	0.565	Down	0.000757	101243953	20.334	4.4597	16	3	9	1	0.877	0.736	0.764	1.468	1.305	1.437	0.874	0.902	0.829	chloroplast	GO:0006725 cellular aromatic compound metabolic process; GO:0097659 nucleic acid-templated transcription; GO:0009628 response to abiotic stimulus; GO:0009058 biosynthetic process; GO:0050896 response to stimulus; GO:0044237 cellular metabolic process; GO:0071704 organic substance metabolic process; GO:0008152 metabolic process; GO:0046483 heterocycle metabolic process; GO:0009299 mRNA transcripti…	GO:0043226 organelle; GO:0043231 intracellular membrane-bounded organelle; GO:0043229 intracellular organelle; GO:0005634 nucleus; GO:0044464 cell part; GO:0005622 intracellular; GO:0044424 intracellular part; GO:0043227 membrane-bounded organelle; GO:0005623 cell;					IPR006936;	ALOG domain;
K4B7U4	Uncharacterized protein OS=Solanum lycopersicum GN=101266787	0.654	Down	0.0023	101266787	32.191	5.658	9.5	2	3	2	0.799	0.782	0.763	1.196	1.092	1.296	1.032	1.036	1.115	chloroplast	GO:0006739 NADP metabolic process; GO:0019362 pyridine nucleotide metabolic process; GO:0006725 cellular aromatic compound metabolic process; GO:0046496 nicotinamide nucleotide metabolic process; GO:0009117 nucleotide metabolic process; GO:0044699 single-organism process; GO:0072524 pyridine-containing compound metabolic process; GO:0044237 cellular metabolic process; GO:0006796 phosphate-contain…	GO:0043226 organelle; GO:0043231 intracellular membrane-bounded organelle; GO:0043229 intracellular organelle; GO:0044464 cell part; GO:0005622 intracellular; GO:0005737 cytoplasm; GO:0044424 intracellular part; GO:0043227 membrane-bounded organelle; GO:0005623 cell; GO:0009536 plastid; GO:0044444 cytoplasmic part; GO:0009507 chloroplast;	GO:0016853 isomerase activity; GO:0016860 intramolecular oxidoreductase activity; GO:0004751 ribose-5-phosphate isomerase activity; GO:0003824 catalytic activity; GO:0016861 intramolecular oxidoreductase activity, interconverting aldoses and ketoses;	K01807	rpiA; ribose 5-phosphate isomerase A [EC:5.3.1.6]	sly01110 Biosynthesis of secondary metabolites - Solanum lycopersicum (tomato); sly01200 Carbon metabolism - Solanum lycopersicum (tomato); sly00710 Carbon fixation in photosynthetic organisms - Solanum lycopersicum (tomato); sly01230 Biosynthesis of amino acids - Solanum lycopersicum (tomato); sly01100 Metabolic pathways - Solanum lycopersicum (tomato); sly00030 Pentose phosphate pathway - Solan…
K4B7W2	Uncharacterized protein OS=Solanum lycopersicum GN=101262480	3.502	Up	1.94e-05	101262480	37.183	209.89	66.6	18	63	18	1.401	1.542	1.529	0.419	0.436	0.422	1.108	1.079	1.079	cytoplasm	GO:0008152 metabolic process; GO:0009056 catabolic process;		GO:0016787 hydrolase activity; GO:0003824 catalytic activity;				IPR029058; IPR013094;	Alpha/Beta hydrolase fold; Alpha/beta hydrolase fold-3;
K4B7Y4	Uncharacterized protein OS=Solanum lycopersicum GN=101257330	6.972	Up	1.04e-06	101257330	54.058	239.38	32.2	14	27	13	2.16	2.206	2.285	0.296	0.341	0.317	0.539	0.499	0.444	cytoplasm	GO:0008152 metabolic process;	GO:0043231 intracellular membrane-bounded organelle; GO:0043226 organelle; GO:0043229 intracellular organelle; GO:0044464 cell part; GO:0005622 intracellular; GO:0005737 cytoplasm; GO:0044424 intracellular part; GO:0005829 cytosol; GO:0043227 membrane-bounded organelle; GO:0005623 cell; GO:0044444 cytoplasmic part;	GO:0080043 quercetin 3-O-glucosyltransferase activity; GO:0016758 transferase activity, transferring hexosyl groups; GO:0003824 catalytic activity; GO:0035251 UDP-glucosyltransferase activity; GO:0008194 UDP-glycosyltransferase activity; GO:0046527 glucosyltransferase activity; GO:0016757 transferase activity, transferring glycosyl groups; GO:0080044 quercetin 7-O-glucosyltransferase activity; GO…
K4B808	Uncharacterized protein OS=Solanum lycopersicum GN=101253746	0.612	Down	0.00103	101253746	191.13	18.543	6.8	10	10	10	0.873	0.912	0.802	1.298	1.465	1.462	0.806	0.784	0.793	nucleus		GO:0043229 intracellular organelle; GO:0099513 polymeric cytoskeletal fiber; GO:0005874 microtubule; GO:0005938 cell cortex; GO:0005881 cytoplasmic microtubule; GO:0043232 intracellular non-membrane-bounded organelle; GO:0044430 cytoskeletal part; GO:0071944 cell periphery; GO:0044446 intracellular organelle part; GO:0005737 cytoplasm; GO:0099568 cytoplasmic region; GO:0030863 cortical cytoskelet…	GO:0005515 protein binding; GO:0005488 binding;				IPR032675;	Leucine-rich repeat domain, L domain-like;
K4B820	Uncharacterized protein OS=Solanum lycopersicum GN=101055518	0.642	Down	0.00638	101055518	60.755	1.3701	2.1	1	1	1	0.881	0.832	0.64	1.23	1.149	1.286	1.036	1	1.068	nucleus	GO:0097659 nucleic acid-templated transcription; GO:0023051 regulation of signaling; GO:0009891 positive regulation of biosynthetic process; GO:0009058 biosynthetic process; GO:0044237 cellular metabolic process; GO:2001141 regulation of RNA biosynthetic process; GO:0008152 metabolic process; GO:0010646 regulation of cell communication; GO:0009893 positive regulation of metabolic process; GO:0051…	GO:0009508 plastid chromosome; GO:0061695 transferase complex, transferring phosphorus-containing groups; GO:0005737 cytoplasm; GO:0032991 macromolecular complex; GO:0044424 intracellular part; GO:0005623 cell; GO:0044422 organelle part; GO:0043228 non-membrane-bounded organelle; GO:1902494 catalytic complex; GO:0044464 cell part; GO:0005622 intracellular; GO:0005694 chromosome; GO:0043227 membra…
K4B831	Uncharacterized protein OS=Solanum lycopersicum	1.852	Up	7.42e-05	---	16.9	93.249	55.8	6	16	6	1.505	1.497	1.625	0.821	0.827	0.85	0.694	0.725	0.628	cytoplasm
K4B835	Uncharacterized protein OS=Solanum lycopersicum GN=101246207	0.317	Down	1.92e-05	101246207	42.797	1.5837	2	1	1	1	0.659	0.528	0.516	1.751	1.836	1.791	0.624	0.775	0.786	chloroplast							IPR006946; IPR008979;	Domain of unknown function DUF642; Galactose-binding domain-like;
K4B861	Uncharacterized protein OS=Solanum lycopersicum GN=101267673	0.615	Down	7.8e-05	101267673	32.166	12.391	16	3	4	3	0.531	0.563	0.55	0.858	0.891	0.922	1.456	1.56	1.596	chloroplast			GO:0003824 catalytic activity;				IPR013785;	Aldolase-type TIM barrel;
K4B862	Uncharacterized protein OS=Solanum lycopersicum GN=101260108	0.663	Down	0.000237	101260108	213.11	48.521	5.9	9	11	9	0.709	0.696	0.722	1.089	1.015	1.106	1.217	1.228	1.234	plasma membrane		GO:0031224 intrinsic component of membrane; GO:0016020 membrane; GO:0016021 integral component of membrane; GO:0044425 membrane part;		K14314	NUP210; nuclear pore complex protein Nup210	sly03013 RNA transport - Solanum lycopersicum (tomato);	IPR008964; IPR003343;	Invasin/intimin cell-adhesion fragments; Bacterial Ig-like, group 2;
K4B870	Uncharacterized protein OS=Solanum lycopersicum GN=101263667	3.261	Up	9.05e-06	101263667	128.47	4.959	2.2	2	2	2	1.944	1.912	1.798	0.561	0.572	0.601	0.625	0.606	0.522	plasma membrane	GO:0016310 phosphorylation; GO:0044267 cellular protein metabolic process; GO:0044238 primary metabolic process; GO:0044237 cellular metabolic process; GO:0006796 phosphate-containing compound metabolic process; GO:0071704 organic substance metabolic process; GO:0008152 metabolic process; GO:0006468 protein phosphorylation; GO:0006793 phosphorus metabolic process; GO:0044260 cellular macromolecul…	GO:0031224 intrinsic component of membrane; GO:0016020 membrane; GO:0016021 integral component of membrane; GO:0044425 membrane part;	GO:0005524 ATP binding; GO:1901265 nucleoside phosphate binding; GO:0016773 phosphotransferase activity, alcohol group as acceptor; GO:0001882 nucleoside binding; GO:0043167 ion binding; GO:0005515 protein binding; GO:0004672 protein kinase activity; GO:0000166 nucleotide binding; GO:0097159 organic cyclic compound binding; GO:1901363 heterocyclic compound binding; GO:0032549 ribonucleoside bindi…	K13420	FLS2; LRR receptor-like serine/threonine-protein kinase FLS2 [EC:2.7.11.1]	sly04016 MAPK signaling pathway - plant - Solanum lycopersicum (tomato); sly04626 Plant-pathogen interaction - Solanum lycopersicum (tomato);	IPR000719; IPR013210; IPR032675; IPR013320; IPR011009;	Protein kinase domain; Leucine-rich repeat-containing N-terminal, plant-type; Leucine-rich repeat domain, L domain-like; Concanavalin A-like lectin/glucanase domain; Protein kinase-like domain;
K4B892	Uncharacterized protein OS=Solanum lycopersicum	0.528	Down	0.0026	---	41.558	11.99	15	5	6	5	0.919	0.69	0.638	1.52	1.38	1.357	0.88	0.812	0.767	chloroplast	GO:0008152 metabolic process; GO:0032259 methylation;	GO:0016020 membrane; GO:0097708 intracellular vesicle; GO:0043229 intracellular organelle; GO:0031410 cytoplasmic vesicle; GO:0071944 cell periphery; GO:0031982 vesicle; GO:0044446 intracellular organelle part; GO:0005737 cytoplasm; GO:0012505 endomembrane system; GO:0044424 intracellular part; GO:0005623 cell; GO:0044422 organelle part; GO:0005886 plasma membrane; GO:0043231 intracellular membra…	GO:0008757 S-adenosylmethionine-dependent methyltransferase activity; GO:0016741 transferase activity, transferring one-carbon groups; GO:0008168 methyltransferase activity; GO:0003824 catalytic activity; GO:0016740 transferase activity;				IPR029063;	S-adenosyl-L-methionine-dependent methyltransferase;
K4B894	Uncharacterized protein OS=Solanum lycopersicum GN=101252351	1.612	Up	9.28e-05	101252351	88.862	41.341	6.6	5	7	5	1.135	1.206	1.204	0.719	0.715	0.765	1.095	1.034	1.088	nucleus			GO:0005515 protein binding; GO:0005488 binding;				IPR009060;	UBA-like;
K4B8B2	Uncharacterized protein OS=Solanum lycopersicum	1.82	Up	0.000204	---	41.113	3.7516	6.1	2	3	2	1.393	1.305	1.285	0.681	0.79	0.718	1.043	0.96	0.915	cytoplasm	GO:0044699 single-organism process; GO:0008152 metabolic process; GO:0055114 oxidation-reduction process; GO:0044710 single-organism metabolic process;		GO:0046872 metal ion binding; GO:0043169 cation binding; GO:0003824 catalytic activity; GO:0005488 binding; GO:0016491 oxidoreductase activity; GO:0043167 ion binding;				IPR027443; IPR005123; IPR026992;	Isopenicillin N synthase-like; Oxoglutarate/iron-dependent dioxygenase; Non-haem dioxygenase N-terminal domain;
K4B8C5	Uncharacterized protein OS=Solanum lycopersicum	1.735	Up	0.000438	---	41.283	21.553	13.9	5	9	5	1.215	1.146	1.285	0.733	0.647	0.721	1.131	1.148	1.106	cytoplasm	GO:0044699 single-organism process; GO:0008152 metabolic process; GO:0055114 oxidation-reduction process; GO:0044710 single-organism metabolic process;		GO:0046872 metal ion binding; GO:0043169 cation binding; GO:0003824 catalytic activity; GO:0005488 binding; GO:0016491 oxidoreductase activity; GO:0043167 ion binding;				IPR005123; IPR027443; IPR026992;	Oxoglutarate/iron-dependent dioxygenase; Isopenicillin N synthase-like; Non-haem dioxygenase N-terminal domain;
K4B8D8	Uncharacterized protein OS=Solanum lycopersicum GN=101260894	2.362	Up	6.25e-06	101260894	40.294	44.123	29	7	11	7	1.657	1.738	1.697	0.756	0.716	0.684	0.529	0.558	0.514	extracellular			GO:0016787 hydrolase activity; GO:0003824 catalytic activity; GO:0016788 hydrolase activity, acting on ester bonds;				IPR001087; IPR013830;	GDSL lipase/esterase; SGNH hydrolase-type esterase domain;
K4B8F3	Uncharacterized protein OS=Solanum lycopersicum GN=101256055	1.555	Up	0.000674	101256055	62.92	5.1676	9	5	5	5	1.395	1.278	1.321	0.842	0.802	0.925	0.83	0.842	0.882	cytoplasm							IPR020864;	Membrane attack complex component/perforin (MACPF) domain;
K4B8P6	Uncharacterized protein OS=Solanum lycopersicum GN=101247980	0.559	Down	0.000153	101247980	53.568	5.5351	4	1	2	1	0.814	0.701	0.697	1.352	1.301	1.305	0.974	1.021	0.993	vacuolar membrane	GO:0051603 proteolysis involved in cellular protein catabolic process; GO:0044265 cellular macromolecule catabolic process; GO:0044257 cellular protein catabolic process; GO:0044267 cellular protein metabolic process; GO:0044238 primary metabolic process; GO:0044237 cellular metabolic process; GO:0071704 organic substance metabolic process; GO:1901575 organic substance catabolic process; GO:00081…	GO:0043226 organelle; GO:0043231 intracellular membrane-bounded organelle; GO:0043229 intracellular organelle; GO:0005615 extracellular space; GO:0044421 extracellular region part; GO:0044464 cell part; GO:0005622 intracellular; GO:0005764 lysosome; GO:0005737 cytoplasm; GO:0005773 vacuole; GO:0044424 intracellular part; GO:0043227 membrane-bounded organelle; GO:0005623 cell; GO:0005576 extracell…	GO:0004175 endopeptidase activity; GO:0070011 peptidase activity, acting on L-amino acid peptides; GO:0008234 cysteine-type peptidase activity; GO:0016787 hydrolase activity; GO:0008233 peptidase activity; GO:0004197 cysteine-type endopeptidase activity; GO:0003824 catalytic activity;				IPR013201; IPR000118; IPR000668;	Cathepsin propeptide inhibitor domain (I29); Granulin; Peptidase C1A, papain C-terminal;
K4B8Q3	Uncharacterized protein OS=Solanum lycopersicum	1.66	Up	1.97e-05	---	21.899	6.2794	9.2	2	3	2	1.311	1.295	1.341	0.798	0.82	0.759	0.925	0.937	0.92	cytoplasm	GO:0044106 cellular amine metabolic process; GO:0009072 aromatic amino acid family metabolic process; GO:0006725 cellular aromatic compound metabolic process; GO:0044281 small molecule metabolic process; GO:0044763 single-organism cellular process; GO:0006807 nitrogen compound metabolic process; GO:1901360 organic cyclic compound metabolic process; GO:0044699 single-organism process; GO:0044238 p…		GO:0004640 phosphoribosylanthranilate isomerase activity; GO:0016853 isomerase activity; GO:0016860 intramolecular oxidoreductase activity; GO:0003824 catalytic activity; GO:0016861 intramolecular oxidoreductase activity, interconverting aldoses and ketoses;				IPR001240; IPR013785; IPR011060;	N-(5'phosphoribosyl) anthranilate isomerase (PRAI); Aldolase-type TIM barrel; Ribulose-phosphate binding barrel;
K4B8Q6	Uncharacterized protein OS=Solanum lycopersicum GN=101254656	1.509	Up	0.00122	101254656	21.61	7.0879	9.4	1	1	1	1.24	1.364	1.27	0.873	0.783	0.911	0.975	0.878	0.817	mitochondria		GO:0043226 organelle; GO:0043231 intracellular membrane-bounded organelle; GO:0043229 intracellular organelle; GO:0016020 membrane; GO:0005634 nucleus; GO:0044425 membrane part; GO:0044464 cell part; GO:0005622 intracellular; GO:0005737 cytoplasm; GO:0031224 intrinsic component of membrane; GO:0044424 intracellular part; GO:0043227 membrane-bounded organelle; GO:0005623 cell; GO:0016021 integral …	GO:0005488 binding;				IPR011989; IPR016024;	Armadillo-like helical; Armadillo-type fold;
K4B8R4	Uncharacterized protein OS=Solanum lycopersicum GN=101247092	1.928	Up	0.000545	101247092	49.951	10.725	6.8	2	3	2	1.364	1.396	1.399	0.664	0.849	0.644	0.921	0.813	1.039	chloroplast	GO:0008152 metabolic process; GO:0044710 single-organism metabolic process; GO:0044763 single-organism cellular process; GO:0044699 single-organism process; GO:0044255 cellular lipid metabolic process; GO:0044238 primary metabolic process; GO:0009987 cellular process; GO:0044237 cellular metabolic process; GO:0071704 organic substance metabolic process; GO:0006629 lipid metabolic process;		GO:0016787 hydrolase activity; GO:0052689 carboxylic ester hydrolase activity; GO:0003824 catalytic activity; GO:0016788 hydrolase activity, acting on ester bonds;				IPR029058; IPR007751;	Alpha/Beta hydrolase fold; Domain of unknown function DUF676, lipase-like;
K4B8S2	Uncharacterized protein OS=Solanum lycopersicum	0.468	Down	8.16e-05	---	28.891	1.8676	3.8	1	1	1	0.788	0.691	0.675	1.544	1.467	1.587	0.869	0.779	0.809	chloroplast
K4B8T1	Uncharacterized protein OS=Solanum lycopersicum GN=778273	5.051	Up	1.63e-06	778273	38.251	94.66	21.4	6	11	6	2.001	2.08	2.117	0.43	0.377	0.42	0.623	0.593	0.533	chloroplast	GO:0051603 proteolysis involved in cellular protein catabolic process; GO:0044265 cellular macromolecule catabolic process; GO:0044257 cellular protein catabolic process; GO:0044267 cellular protein metabolic process; GO:0044238 primary metabolic process; GO:0044237 cellular metabolic process; GO:0071704 organic substance metabolic process; GO:1901575 organic substance catabolic process; GO:00081…	GO:0043229 intracellular organelle; GO:0016020 membrane; GO:0005615 extracellular space; GO:0044421 extracellular region part; GO:0005737 cytoplasm; GO:0031224 intrinsic component of membrane; GO:0044424 intracellular part; GO:0005623 cell; GO:0016021 integral component of membrane; GO:0005576 extracellular region; GO:0043231 intracellular membrane-bounded organelle; GO:0043226 organelle; GO:0044…	GO:0004175 endopeptidase activity; GO:0070011 peptidase activity, acting on L-amino acid peptides; GO:0008234 cysteine-type peptidase activity; GO:0008233 peptidase activity; GO:0016787 hydrolase activity; GO:0004197 cysteine-type endopeptidase activity; GO:0003824 catalytic activity;				IPR013201; IPR000668;	Cathepsin propeptide inhibitor domain (I29); Peptidase C1A, papain C-terminal;
K4B8U4	Uncharacterized protein OS=Solanum lycopersicum	1.597	Up	0.00152	---	51.639	-2	3.6	1	1	1	0.988	1.165	1.088	0.673	0.697	0.66	1.205	1.236	1.307	cytoplasm		GO:0043229 intracellular organelle; GO:1905348 endonuclease complex; GO:0043232 intracellular non-membrane-bounded organelle; GO:0005655 nucleolar ribonuclease P complex; GO:0044446 intracellular organelle part; GO:0031981 nuclear lumen; GO:0032991 macromolecular complex; GO:0044452 nucleolar part; GO:0044424 intracellular part; GO:0005730 nucleolus; GO:0005623 cell; GO:0044422 organelle part; GO…					IPR012340; IPR005379;	Nucleic acid-binding, OB-fold; Uncharacterised domain XH;
K4B8Z6	Uncharacterized protein OS=Solanum lycopersicum GN=101261288	3.725	Up	0.000158	101261288	39.535	4.4769	8.8	3	3	3	1.86	2.229	2.09	0.576	0.561	0.522	0.46	0.497	0.37	vacuolar membrane
K4B903	Uncharacterized protein OS=Solanum lycopersicum GN=101259504	1.667	Up	0.00147	101259504	67.976	4.7386	2.9	1	1	1	1.387	1.468	1.238	0.848	0.782	0.826	0.787	0.908	0.871	cytoplasm							IPR020864;	Membrane attack complex component/perforin (MACPF) domain;
K4B924	Uncharacterized protein OS=Solanum lycopersicum GN=101255358	0.581	Down	6.7e-05	101255358	33.372	54.356	32.1	10	20	10	0.845	0.787	0.758	1.346	1.413	1.352	0.877	0.883	0.856	chloroplast	GO:0006518 peptide metabolic process; GO:0043043 peptide biosynthetic process; GO:0044267 cellular protein metabolic process; GO:0006807 nitrogen compound metabolic process; GO:0009058 biosynthetic process; GO:0043603 cellular amide metabolic process; GO:0044238 primary metabolic process; GO:1901566 organonitrogen compound biosynthetic process; GO:1901576 organic substance biosynthetic process; G…	GO:0005759 mitochondrial matrix; GO:0005840 ribosome; GO:0043229 intracellular organelle; GO:0000314 organellar small ribosomal subunit; GO:0044429 mitochondrial part; GO:0043232 intracellular non-membrane-bounded organelle; GO:0015935 small ribosomal subunit; GO:0044446 intracellular organelle part; GO:0005737 cytoplasm; GO:0032991 macromolecular complex; GO:0044424 intracellular part; GO:000576…	GO:0097159 organic cyclic compound binding; GO:1901363 heterocyclic compound binding; GO:0003723 RNA binding; GO:0005488 binding; GO:0003676 nucleic acid binding; GO:0005198 structural molecule activity; GO:0003735 structural constituent of ribosome;	K02988	RP-S5; small subunit ribosomal protein S5	sly03010 Ribosome - Solanum lycopersicum (tomato);	IPR014720; IPR005324; IPR020568; IPR014721; IPR013810;	Double-stranded RNA-binding domain; Ribosomal protein S5, C-terminal; Ribosomal protein S5 domain 2-type fold; Ribosomal protein S5 domain 2-type fold, subgroup; Ribosomal protein S5, N-terminal;
K4B927	Uncharacterized protein OS=Solanum lycopersicum GN=101254445	2.333	Up	0.00015	101254445	110.65	56.967	8.2	7	9	7	1.191	1.336	1.336	0.519	0.589	0.548	1.224	1.16	1.197	nucleus	GO:0050658 RNA transport; GO:0065008 regulation of biological quality; GO:0010608 posttranscriptional regulation of gene expression; GO:0009058 biosynthetic process; GO:0010833 telomere maintenance via telomere lengthening; GO:0051168 nuclear export; GO:0051169 nuclear transport; GO:0044237 cellular metabolic process; GO:0015031 protein transport; GO:0051234 establishment of localization; GO:0071…	GO:0043229 intracellular organelle; GO:0044446 intracellular organelle part; GO:0005737 cytoplasm; GO:0032991 macromolecular complex; GO:0044424 intracellular part; GO:0005623 cell; GO:0044422 organelle part; GO:0043226 organelle; GO:0043231 intracellular membrane-bounded organelle; GO:0005634 nucleus; GO:0005622 intracellular; GO:0044464 cell part; GO:1990904 ribonucleoprotein complex; GO:003052…	GO:0003723 RNA binding; GO:0003677 DNA binding; GO:0044877 macromolecular complex binding; GO:0042162 telomeric DNA binding; GO:0005515 protein binding; GO:0016787 hydrolase activity; GO:0043565 sequence-specific DNA binding; GO:0070034 telomerase RNA binding; GO:1901363 heterocyclic compound binding; GO:0097159 organic cyclic compound binding; GO:0003824 catalytic activity; GO:0005488 binding; G…	K14409	SMG7; protein SMG7	sly03015 mRNA surveillance pathway - Solanum lycopersicum (tomato);	IPR011990; IPR018834; IPR019458;	Tetratricopeptide-like helical domain; DNA/RNA-binding domain, Est1-type; Telomerase activating protein Est1;
K4B962	Uncharacterized protein OS=Solanum lycopersicum GN=101246306	0.553	Down	5.16e-05	101246306	28.354	16.56	36	6	9	6	0.797	0.791	0.73	1.354	1.445	1.392	0.904	0.877	0.871	cytoskeleton							IPR024286; IPR029055;	Domain of unknown function DUF3700; Nucleophile aminohydrolases, N-terminal;
K4B964	Uncharacterized protein OS=Solanum lycopersicum GN=101245519	3.737	Up	3.1e-05	101245519	54.954	7.9844	5.6	2	2	2	2.2	2.17	1.979	0.523	0.615	0.561	0.402	0.385	0.345	chloroplast	GO:0033554 cellular response to stress; GO:0009267 cellular response to starvation; GO:0006725 cellular aromatic compound metabolic process; GO:0000256 allantoin catabolic process; GO:0010136 ureide catabolic process; GO:0006145 purine nucleobase catabolic process; GO:0044699 single-organism process; GO:0072523 purine-containing compound catabolic process; GO:0050896 response to stimulus; GO:0000…	GO:0043226 organelle; GO:0043231 intracellular membrane-bounded organelle; GO:0043229 intracellular organelle; GO:0005783 endoplasmic reticulum; GO:0044464 cell part; GO:0005622 intracellular; GO:0005737 cytoplasm; GO:0012505 endomembrane system; GO:0044424 intracellular part; GO:0043227 membrane-bounded organelle; GO:0005623 cell; GO:0044444 cytoplasmic part;	GO:0046914 transition metal ion binding; GO:0003824 catalytic activity; GO:0005488 binding; GO:0050897 cobalt ion binding; GO:0043167 ion binding; GO:0004038 allantoinase activity; GO:0016812 hydrolase activity, acting on carbon-nitrogen (but not peptide) bonds, in cyclic amides; GO:0046872 metal ion binding; GO:0043169 cation binding; GO:0016787 hydrolase activity; GO:0008270 zinc ion binding; G…	K01466	allB; allantoinase [EC:3.5.2.5]	sly00230 Purine metabolism - Solanum lycopersicum (tomato); sly01100 Metabolic pathways - Solanum lycopersicum (tomato);	IPR032466; IPR006680; IPR011059;	Metal-dependent hydrolase; Amidohydrolase-related; Metal-dependent hydrolase, composite domain;
K4B991	Uncharacterized protein OS=Solanum lycopersicum GN=101263075	0.607	Down	0.00207	101263075	99.597	1.6186	1.6	1	1	1	0.886	0.761	0.762	1.293	1.439	1.237	0.879	0.913	1.003	nucleus
K4B9A7	Uncharacterized protein OS=Solanum lycopersicum GN=101260394	0.663	Down	0.000518	101260394	36.701	4.7253	5.6	2	2	2	0.94	0.881	0.798	1.322	1.29	1.336	0.865	0.864	0.879	nucleus		GO:0043229 intracellular organelle; GO:0080008 Cul4-RING E3 ubiquitin ligase complex; GO:0043232 intracellular non-membrane-bounded organelle; GO:0044446 intracellular organelle part; GO:0031461 cullin-RING ubiquitin ligase complex; GO:0031981 nuclear lumen; GO:0032991 macromolecular complex; GO:0044424 intracellular part; GO:0005730 nucleolus; GO:1990234 transferase complex; GO:0005623 cell; GO:…	GO:0005515 protein binding; GO:0005488 binding;	K14830			IPR017986; IPR015943; IPR011047;	WD40-repeat-containing domain; WD40/YVTN repeat-like-containing domain; Quinoprotein alcohol dehydrogenase-like superfamily;
K4B9B8	Uncharacterized protein OS=Solanum lycopersicum GN=101268548	1.841	Up	1.23e-05	101268548	34.669	160.68	38.2	11	26	11	1.2	1.235	1.238	0.654	0.642	0.699	1.135	1.105	1.113	cytoplasm	GO:0044699 single-organism process; GO:0008152 metabolic process; GO:0055114 oxidation-reduction process; GO:0044710 single-organism metabolic process;	GO:0044464 cell part; GO:0005622 intracellular; GO:0005737 cytoplasm; GO:0044424 intracellular part; GO:0005829 cytosol; GO:0005623 cell; GO:0044444 cytoplasmic part;	GO:0003824 catalytic activity; GO:0016491 oxidoreductase activity;				IPR011032; IPR020843; IPR016040; IPR013154; IPR013149;	GroES-like; Polyketide synthase, enoylreductase domain; NAD(P)-binding domain; Alcohol dehydrogenase, N-terminal; Alcohol dehydrogenase, C-terminal;
K4B9E1	Uncharacterized protein OS=Solanum lycopersicum GN=101252838	4.874	Up	1.44e-06	101252838	65.989	149.24	38.4	19	30	16	1.825	1.936	1.868	0.382	0.398	0.375	0.768	0.788	0.707	chloroplast	GO:0044699 single-organism process; GO:0008152 metabolic process; GO:0055114 oxidation-reduction process; GO:0044710 single-organism metabolic process;		GO:0003824 catalytic activity; GO:0005488 binding; GO:0043167 ion binding; GO:0046872 metal ion binding; GO:0043169 cation binding; GO:0005509 calcium ion binding; GO:0016491 oxidoreductase activity;	K17871			IPR016040; IPR011992; IPR002048; IPR023753;	NAD(P)-binding domain; EF-hand domain pair; EF-hand domain; FAD/NAD(P)-binding domain;
K4B9I0	Serine/threonine-protein kinase OS=Solanum lycopersicum GN=101263787	2.545	Up	8.25e-07	101263787	96.057	33.005	10.3	9	10	8	1.778	1.827	1.781	0.698	0.686	0.732	0.6	0.557	0.509	vacuolar membrane	GO:0000003 reproduction; GO:0016310 phosphorylation; GO:0022414 reproductive process; GO:0044763 single-organism cellular process; GO:0044267 cellular protein metabolic process; GO:0044699 single-organism process; GO:0009875 pollen-pistil interaction; GO:0044238 primary metabolic process; GO:0008037 cell recognition; GO:0032501 multicellular organismal process; GO:0044237 cellular metabolic proce…	GO:0016020 membrane; GO:0044464 cell part; GO:0071944 cell periphery; GO:0044425 membrane part; GO:0031224 intrinsic component of membrane; GO:0005623 cell; GO:0016021 integral component of membrane; GO:0005886 plasma membrane;	GO:1901265 nucleoside phosphate binding; GO:0016773 phosphotransferase activity, alcohol group as acceptor; GO:0031625 ubiquitin protein ligase binding; GO:0005515 protein binding; GO:0004672 protein kinase activity; GO:0097159 organic cyclic compound binding; GO:1901363 heterocyclic compound binding; GO:0016301 kinase activity; GO:0003824 catalytic activity; GO:0032553 ribonucleotide binding; GO…				IPR001480; IPR003609; IPR021820; IPR000719; IPR000858; IPR022126; IPR001245; IPR013320; IPR011009;	Bulb-type lectin domain; PAN/Apple domain; S-locus receptor kinase, C-terminal; Protein kinase domain; S-locus glycoprotein domain; S-locus, receptor kinase; Serine-threonine/tyrosine-protein kinase catalytic domain; Concanavalin A-like lectin/glucanase domain; Protein kinase-like domain;
K4B9J6	Uncharacterized protein OS=Solanum lycopersicum	2.129	Up	9.57e-07	---	22.016	23.044	33.8	7	25	4	1.469	1.51	1.496	0.72	0.685	0.697	0.864	0.859	0.813	nucleus	GO:0044699 single-organism process; GO:0008152 metabolic process; GO:0055114 oxidation-reduction process; GO:0044710 single-organism metabolic process;	GO:0016020 membrane; GO:0005622 intracellular; GO:0044464 cell part; GO:0071944 cell periphery; GO:0005737 cytoplasm; GO:0044424 intracellular part; GO:0005623 cell; GO:0005886 plasma membrane;	GO:0016651 oxidoreductase activity, acting on NAD(P)H; GO:1901265 nucleoside phosphate binding; GO:0003955 NAD(P)H dehydrogenase (quinone) activity; GO:0043167 ion binding; GO:0000166 nucleotide binding; GO:0048037 cofactor binding; GO:0016655 oxidoreductase activity, acting on NAD(P)H, quinone or similar compound as acceptor; GO:0016491 oxidoreductase activity; GO:1901363 heterocyclic compound b…				IPR005025; IPR008254; IPR029039;	NADPH-dependent FMN reductase-like; Flavodoxin/nitric oxide synthase; Flavoprotein-like domain;
K4B9K6	Uncharacterized protein OS=Solanum lycopersicum	1.552	Up	0.000234	---	109.3	6.5476	4.8	4	4	4	1.342	1.358	1.263	0.827	0.898	0.829	0.89	0.804	0.907	chloroplast		GO:0009506 plasmodesma; GO:0005911 cell-cell junction; GO:0030054 cell junction; GO:0055044 symplast;	GO:0046872 metal ion binding; GO:0043169 cation binding; GO:0005515 protein binding; GO:0005488 binding; GO:0043167 ion binding;				IPR000306; IPR017455; IPR011990; IPR013083; IPR011011;	FYVE zinc finger; Zinc finger, FYVE-related; Tetratricopeptide-like helical domain; Zinc finger, RING/FYVE/PHD-type; Zinc finger, FYVE/PHD-type;
K4B9S5	Uncharacterized protein OS=Solanum lycopersicum GN=101253342	0.543	Down	1.04e-05	101253342	41.492	199.21	30.5	11	32	11	0.709	0.696	0.742	1.316	1.288	1.347	1.038	0.995	1.037	chloroplast	GO:0009116 nucleoside metabolic process; GO:0042278 purine nucleoside metabolic process; GO:0009167 purine ribonucleoside monophosphate metabolic process; GO:0090662 ATP hydrolysis coupled transmembrane transport; GO:0009117 nucleotide metabolic process; GO:0044699 single-organism process; GO:0009058 biosynthetic process; GO:0009163 nucleoside biosynthetic process; GO:0046129 purine ribonucleosid…	GO:0016020 membrane; GO:0009535 chloroplast thylakoid membrane; GO:0044434 chloroplast part; GO:0098796 membrane protein complex; GO:0005737 cytoplasm; GO:0009534 chloroplast thylakoid; GO:0042651 thylakoid membrane; GO:0032991 macromolecular complex; GO:0044424 intracellular part; GO:0005623 cell; GO:0009941 chloroplast envelope; GO:0044422 organelle part; GO:0045261 proton-transporting ATP synt…	GO:0022804 active transmembrane transporter activity; GO:0042625 ATPase coupled ion transmembrane transporter activity; GO:0015075 ion transmembrane transporter activity; GO:0022853 active ion transmembrane transporter activity; GO:0015399 primary active transmembrane transporter activity; GO:0022892 substrate-specific transporter activity; GO:0044769 ATPase activity, coupled to transmembrane mov…	K02115	ATPF1G; F-type H+-transporting ATPase subunit gamma	sly00195 Photosynthesis - Solanum lycopersicum (tomato); sly00190 Oxidative phosphorylation - Solanum lycopersicum (tomato); sly01100 Metabolic pathways - Solanum lycopersicum (tomato);
K4B9V8	Uncharacterized protein OS=Solanum lycopersicum	1.866	Up	3.64e-06	---	58.287	13.986	19.3	9	18	7	1.143	1.169	1.195	0.629	0.628	0.622	1.13	1.162	1.151	chloroplast	GO:1901575 organic substance catabolic process; GO:0008152 metabolic process; GO:0044710 single-organism metabolic process; GO:0030163 protein catabolic process; GO:0009057 macromolecule catabolic process; GO:0044699 single-organism process; GO:0006508 proteolysis; GO:0019538 protein metabolic process; GO:0043170 macromolecule metabolic process; GO:0044238 primary metabolic process; GO:0009056 ca…		GO:0004175 endopeptidase activity; GO:0008233 peptidase activity; GO:0003824 catalytic activity; GO:0004190 aspartic-type endopeptidase activity; GO:0070011 peptidase activity, acting on L-amino acid peptides; GO:0016787 hydrolase activity; GO:0070001 aspartic-type peptidase activity;	K08245			IPR033869; IPR008139; IPR011001; IPR021109; IPR033121; IPR007856; IPR008138;	Phytepsin; Saposin B type domain; Saposin-like; Aspartic peptidase domain; Peptidase family A1 domain; Saposin-like type B, region 1; Saposin B type, region 2;
K4B9Y9	Uncharacterized protein OS=Solanum lycopersicum GN=543506	0.43	Down	0.000243	543506	36.361	9.4476	32.8	8	16	4	0.687	0.598	0.627	1.516	1.362	1.573	0.922	0.951	0.919	cytoplasm	GO:0044699 single-organism process; GO:0008152 metabolic process; GO:0055114 oxidation-reduction process; GO:0044710 single-organism metabolic process;		GO:0046872 metal ion binding; GO:0043169 cation binding; GO:0003824 catalytic activity; GO:0005488 binding; GO:0016491 oxidoreductase activity; GO:0043167 ion binding;	K05933	E1.14.17.4; aminocyclopropanecarboxylate oxidase [EC:1.14.17.4]	sly01110 Biosynthesis of secondary metabolites - Solanum lycopersicum (tomato); sly00270 Cysteine and methionine metabolism - Solanum lycopersicum (tomato); sly01100 Metabolic pathways - Solanum lycopersicum (tomato);	IPR005123; IPR027443; IPR026992;	Oxoglutarate/iron-dependent dioxygenase; Isopenicillin N synthase-like; Non-haem dioxygenase N-terminal domain;
K4B9Z0	Uncharacterized protein OS=Solanum lycopersicum GN=101268827	1.512	Up	0.000721	101268827	85.534	25.24	13.8	9	12	7	1.179	1.307	1.192	0.801	0.845	0.787	0.979	0.95	0.981	nucleus			GO:0005515 protein binding; GO:0005488 binding;				IPR000270; IPR011990; IPR013026;	PB1 domain; Tetratricopeptide-like helical domain; Tetratricopeptide repeat-containing domain;
K4BA51	Uncharacterized protein OS=Solanum lycopersicum	0.402	Down	8.98e-05	---	66.778	2.9012	1.7	1	2	1	0.773	0.625	0.615	1.6	1.722	1.681	0.69	0.74	0.798	cytoplasm	GO:0044085 cellular component biogenesis; GO:0031123 RNA 3'-end processing; GO:0022613 ribonucleoprotein complex biogenesis; GO:0006725 cellular aromatic compound metabolic process; GO:0000154 rRNA modification; GO:0000495 box H/ACA snoRNA 3'-end processing; GO:0009451 RNA modification; GO:0044237 cellular metabolic process; GO:0043628 ncRNA 3'-end processing; GO:0071704 organic substance metabol…	GO:0043229 intracellular organelle; GO:0043232 intracellular non-membrane-bounded organelle; GO:0044446 intracellular organelle part; GO:0031429 box H/ACA snoRNP complex; GO:0032991 macromolecular complex; GO:0031981 nuclear lumen; GO:0044452 nucleolar part; GO:0044424 intracellular part; GO:0005730 nucleolus; GO:0005623 cell; GO:0044422 organelle part; GO:0043228 non-membrane-bounded organelle; …	GO:0097159 organic cyclic compound binding; GO:1901363 heterocyclic compound binding; GO:0003723 RNA binding; GO:0016853 isomerase activity; GO:0003824 catalytic activity; GO:0005488 binding; GO:0003676 nucleic acid binding; GO:0016866 intramolecular transferase activity; GO:0009982 pseudouridine synthase activity;	K11131	DKC1; H/ACA ribonucleoprotein complex subunit 4 [EC:5.4.99.-]	sly03008 Ribosome biogenesis in eukaryotes - Solanum lycopersicum (tomato);	IPR020103; IPR015947; IPR002478; IPR032819; IPR002501; IPR012960; IPR004521;	Pseudouridine synthase, catalytic domain; PUA-like domain; PUA domain; tRNA pseudouridylate synthase B, C-terminal; Pseudouridine synthase II, N-terminal; Dyskerin-like; Uncharacterised domain CHP00451;
K4BA53	Uncharacterized protein OS=Solanum lycopersicum GN=101254444	1.76	Up	8.6e-06	101254444	28.945	34.445	34.8	9	17	9	1.14	1.185	1.148	0.639	0.675	0.659	1.218	1.194	1.191	nucleus	GO:0008152 metabolic process;		GO:0016787 hydrolase activity; GO:0003824 catalytic activity;				IPR023214;	HAD-like domain;
K4BA62	Uncharacterized protein OS=Solanum lycopersicum GN=101252349	0.575	Down	0.0014	101252349	58.365	2.622	4.1	3	3	3	0.781	0.712	0.834	1.222	1.402	1.422	0.752	1.071	0.975	chloroplast	GO:0016043 cellular component organization; GO:0006725 cellular aromatic compound metabolic process; GO:0097659 nucleic acid-templated transcription; GO:0009628 response to abiotic stimulus; GO:0044267 cellular protein metabolic process; GO:0044699 single-organism process; GO:0009058 biosynthetic process; GO:0050896 response to stimulus; GO:0044237 cellular metabolic process; GO:0032259 methylati…	GO:0009508 plastid chromosome; GO:0061695 transferase complex, transferring phosphorus-containing groups; GO:0044434 chloroplast part; GO:0009534 chloroplast thylakoid; GO:0005737 cytoplasm; GO:0032991 macromolecular complex; GO:0044424 intracellular part; GO:0005623 cell; GO:0044422 organelle part; GO:0043228 non-membrane-bounded organelle; GO:1902494 catalytic complex; GO:0044464 cell part; GO:…	GO:0008757 S-adenosylmethionine-dependent methyltransferase activity; GO:0008168 methyltransferase activity; GO:0008276 protein methyltransferase activity; GO:0003824 catalytic activity; GO:0005488 binding; GO:0016278 lysine N-methyltransferase activity; GO:0016279 protein-lysine N-methyltransferase activity; GO:0016741 transferase activity, transferring one-carbon groups; GO:0005515 protein bind…				IPR001214; IPR015353;	SET domain; Rubisco LSMT, substrate-binding domain;
K4BA67	Uncharacterized protein OS=Solanum lycopersicum GN=101250358	3.217	Up	0.000112	101250358	71.109	17.768	10.2	7	11	6	1.356	1.447	1.579	0.458	0.479	0.425	1.17	1.101	1.165	vacuolar membrane		GO:0031224 intrinsic component of membrane; GO:0016020 membrane; GO:0016021 integral component of membrane; GO:0044425 membrane part;	GO:0043169 cation binding; GO:0046872 metal ion binding; GO:0005509 calcium ion binding; GO:0005488 binding; GO:0043167 ion binding;				IPR003137; IPR001881;	PA domain; EGF-like calcium-binding domain;
K4BAG0	Uncharacterized protein OS=Solanum lycopersicum GN=101253341	0.471	Down	4.98e-05	101253341	41.288	9.3958	5.1	2	3	2	0.696	0.685	0.669	1.375	1.464	1.514	0.949	0.905	0.919	extracellular	GO:0009058 biosynthetic process; GO:0008152 metabolic process;	GO:0043229 intracellular organelle; GO:0016020 membrane; GO:0005783 endoplasmic reticulum; GO:0005737 cytoplasm; GO:0031224 intrinsic component of membrane; GO:0012505 endomembrane system; GO:0044424 intracellular part; GO:0005623 cell; GO:0016021 integral component of membrane; GO:0043231 intracellular membrane-bounded organelle; GO:0043226 organelle; GO:0005622 intracellular; GO:0044464 cell pa…	GO:0016844 strictosidine synthase activity; GO:0016829 lyase activity; GO:0016840 carbon-nitrogen lyase activity; GO:0016787 hydrolase activity; GO:0016843 amine-lyase activity; GO:0003824 catalytic activity; GO:0016788 hydrolase activity, acting on ester bonds;				IPR018119; IPR011042;	Strictosidine synthase, conserved region; Six-bladed beta-propeller, TolB-like;
K4BAN0	Uncharacterized protein OS=Solanum lycopersicum GN=101264583	0.562	Down	0.00045	101264583	32.01	5.4194	24.9	7	15	3	0.776	0.717	0.734	1.363	1.219	1.384	0.961	0.962	1.031	cytoplasm	GO:0033554 cellular response to stress; GO:0051716 cellular response to stimulus; GO:0006950 response to stress; GO:0055114 oxidation-reduction process; GO:0009636 response to toxic substance; GO:0000302 response to reactive oxygen species; GO:1901700 response to oxygen-containing compound; GO:0044699 single-organism process; GO:0050896 response to stimulus; GO:0044237 cellular metabolic process;…	GO:0043226 organelle; GO:0043231 intracellular membrane-bounded organelle; GO:0043229 intracellular organelle; GO:0016020 membrane; GO:0044464 cell part; GO:0005622 intracellular; GO:0044425 membrane part; GO:0005737 cytoplasm; GO:0031224 intrinsic component of membrane; GO:0044424 intracellular part; GO:0005623 cell; GO:0043227 membrane-bounded organelle; GO:0016021 integral component of membran…	GO:0097159 organic cyclic compound binding; GO:1901363 heterocyclic compound binding; GO:0020037 heme binding; GO:0003824 catalytic activity; GO:0005488 binding; GO:0016209 antioxidant activity; GO:0004601 peroxidase activity; GO:0046906 tetrapyrrole binding; GO:0004130 cytochrome-c peroxidase activity; GO:0016491 oxidoreductase activity; GO:0016684 oxidoreductase activity, acting on peroxide as …	K00434	E1.11.1.11; L-ascorbate peroxidase [EC:1.11.1.11]	sly00053 Ascorbate and aldarate metabolism - Solanum lycopersicum (tomato); sly00480 Glutathione metabolism - Solanum lycopersicum (tomato);	IPR002016;	Haem peroxidase, plant/fungal/bacterial;
K4BAN1	Uncharacterized protein OS=Solanum lycopersicum GN=101264282	0.601	Down	0.000105	101264282	32.406	16.519	26.4	8	11	8	0.77	0.674	0.758	1.212	1.21	1.24	1.105	1.068	1.075	cytoplasm	GO:0033554 cellular response to stress; GO:0051716 cellular response to stimulus; GO:0006950 response to stress; GO:0055114 oxidation-reduction process; GO:0009636 response to toxic substance; GO:0000302 response to reactive oxygen species; GO:1901700 response to oxygen-containing compound; GO:0044699 single-organism process; GO:0050896 response to stimulus; GO:0044237 cellular metabolic process;…	GO:0043226 organelle; GO:0043231 intracellular membrane-bounded organelle; GO:0043229 intracellular organelle; GO:0016020 membrane; GO:0044464 cell part; GO:0005622 intracellular; GO:0044425 membrane part; GO:0005737 cytoplasm; GO:0031224 intrinsic component of membrane; GO:0044424 intracellular part; GO:0005623 cell; GO:0043227 membrane-bounded organelle; GO:0016021 integral component of membran…	GO:0097159 organic cyclic compound binding; GO:1901363 heterocyclic compound binding; GO:0020037 heme binding; GO:0003824 catalytic activity; GO:0005488 binding; GO:0016209 antioxidant activity; GO:0004601 peroxidase activity; GO:0046906 tetrapyrrole binding; GO:0004130 cytochrome-c peroxidase activity; GO:0016491 oxidoreductase activity; GO:0016684 oxidoreductase activity, acting on peroxide as …	K00434	E1.11.1.11; L-ascorbate peroxidase [EC:1.11.1.11]	sly00053 Ascorbate and aldarate metabolism - Solanum lycopersicum (tomato); sly00480 Glutathione metabolism - Solanum lycopersicum (tomato);	IPR002016;	Haem peroxidase, plant/fungal/bacterial;
K4BAP9	Ferredoxin--NADP reductase OS=Solanum lycopersicum	0.46	Down	2.08e-06	---	41.603	130.36	46.5	15	47	8	0.663	0.628	0.638	1.418	1.368	1.406	1.002	1.019	1.016	chloroplast	GO:0044699 single-organism process; GO:0008152 metabolic process; GO:0055114 oxidation-reduction process; GO:0044710 single-organism metabolic process;		GO:0004324 ferredoxin-NADP+ reductase activity; GO:0016730 oxidoreductase activity, acting on iron-sulfur proteins as donors; GO:0003824 catalytic activity; GO:0016731 oxidoreductase activity, acting on iron-sulfur proteins as donors, NAD or NADP as acceptor; GO:0016491 oxidoreductase activity;	K02641	petH; ferredoxin--NADP+ reductase [EC:1.18.1.2]	sly00195 Photosynthesis - Solanum lycopersicum (tomato); sly01100 Metabolic pathways - Solanum lycopersicum (tomato);	IPR017927; IPR001433; IPR017938; IPR001709;	Ferredoxin reductase-type FAD-binding domain; Oxidoreductase FAD/NAD(P)-binding; Riboflavin synthase-like beta-barrel; Flavoprotein pyridine nucleotide cytochrome reductase;
K4BAW0	Fructose-bisphosphate aldolase OS=Solanum lycopersicum GN=101250853	0.61	Down	1.07e-05	101250853	42.397	231.77	56.1	19	105	6	0.737	0.726	0.698	1.198	1.187	1.157	1.119	1.114	1.131	chloroplast	GO:0006757 ATP generation from ADP; GO:0009116 nucleoside metabolic process; GO:0042278 purine nucleoside metabolic process; GO:0006165 nucleoside diphosphate phosphorylation; GO:0046031 ADP metabolic process; GO:0019362 pyridine nucleotide metabolic process; GO:0006096 glycolytic process; GO:0009167 purine ribonucleoside monophosphate metabolic process; GO:0009117 nucleotide metabolic process; G…		GO:0016829 lyase activity; GO:0004332 fructose-bisphosphate aldolase activity; GO:0016832 aldehyde-lyase activity; GO:0003824 catalytic activity; GO:0016830 carbon-carbon lyase activity;	K01623	ALDO; fructose-bisphosphate aldolase, class I [EC:4.1.2.13]	sly01110 Biosynthesis of secondary metabolites - Solanum lycopersicum (tomato); sly01200 Carbon metabolism - Solanum lycopersicum (tomato); sly00710 Carbon fixation in photosynthetic organisms - Solanum lycopersicum (tomato); sly00051 Fructose and mannose metabolism - Solanum lycopersicum (tomato); sly00010 Glycolysis / Gluconeogenesis - Solanum lycopersicum (tomato); sly01230 Biosynthesis of ami…	IPR013785;	Aldolase-type TIM barrel;
K4BAX2	Uncharacterized protein OS=Solanum lycopersicum	0.647	Down	0.00198	---	59.15	3.2628	2.3	1	1	1	0.744	0.634	0.615	1.066	1.046	0.967	1.284	1.333	1.371	chloroplast	GO:0006725 cellular aromatic compound metabolic process; GO:0044711 single-organism biosynthetic process; GO:0055114 oxidation-reduction process; GO:0044763 single-organism cellular process; GO:0044699 single-organism process; GO:1901360 organic cyclic compound metabolic process; GO:0009699 phenylpropanoid biosynthetic process; GO:0009058 biosynthetic process; GO:0009809 lignin biosynthetic proce…	GO:0031224 intrinsic component of membrane; GO:0016020 membrane; GO:0016021 integral component of membrane; GO:0044425 membrane part;	GO:0097159 organic cyclic compound binding; GO:1901363 heterocyclic compound binding; GO:0016709 oxidoreductase activity, acting on paired donors, with incorporation or reduction of molecular oxygen, NAD(P)H as one donor, and incorporation of one atom of oxygen; GO:0020037 heme binding; GO:0005506 iron ion binding; GO:0046914 transition metal ion binding; GO:0003824 catalytic activity; GO:0005488…	K09755	CYP84A; ferulate-5-hydroxylase [EC:1.14.-.-]	sly01110 Biosynthesis of secondary metabolites - Solanum lycopersicum (tomato); sly00940 Phenylpropanoid biosynthesis - Solanum lycopersicum (tomato); sly01100 Metabolic pathways - Solanum lycopersicum (tomato);
K4BAZ7	Uncharacterized protein OS=Solanum lycopersicum GN=101268534	0.635	Down	0.000255	101268534	53.511	7.5261	6.3	3	5	3	0.828	0.812	0.795	1.266	1.346	1.22	0.979	0.893	1.016	chloroplast			GO:0016757 transferase activity, transferring glycosyl groups; GO:0003824 catalytic activity; GO:0016740 transferase activity;				IPR001296;	Glycosyl transferase, family 1;
K4BB14	Uncharacterized protein OS=Solanum lycopersicum GN=101265088	2.757	Up	0.000986	101265088	52.135	3.0261	1.9	1	1	1	1.418	1.645	1.28	0.523	0.511	0.541	0.953	1.105	1.063	nucleus		GO:0031224 intrinsic component of membrane; GO:0016020 membrane; GO:0016021 integral component of membrane; GO:0044425 membrane part;
K4BB81	Uncharacterized protein OS=Solanum lycopersicum GN=100037490	1.662	Up	0.000867	100037490	39.251	9.8262	11.9	5	8	5	1.239	1.135	1.318	0.713	0.759	0.75	1.059	1.051	1.046	chloroplast	GO:0006720 isoprenoid metabolic process; GO:0044711 single-organism biosynthetic process; GO:0044763 single-organism cellular process; GO:0044699 single-organism process; GO:0009058 biosynthetic process; GO:0044255 cellular lipid metabolic process; GO:0044238 primary metabolic process; GO:1901576 organic substance biosynthetic process; GO:0044237 cellular metabolic process; GO:0044249 cellular bi…	GO:0005623 cell; GO:0005622 intracellular; GO:0044464 cell part;	GO:0016765 transferase activity, transferring alkyl or aryl (other than methyl) groups; GO:0004659 prenyltransferase activity; GO:0004311 farnesyltranstransferase activity; GO:0003824 catalytic activity; GO:0016740 transferase activity;	K13789	GGPS; geranylgeranyl diphosphate synthase, type II [EC:2.5.1.1 2.5.1.10 2.5.1.29]	sly01110 Biosynthesis of secondary metabolites - Solanum lycopersicum (tomato); sly00900 Terpenoid backbone biosynthesis - Solanum lycopersicum (tomato); sly01100 Metabolic pathways - Solanum lycopersicum (tomato);	IPR008949;	Isoprenoid synthase domain;
K4BB98	3-ketoacyl-CoA synthase OS=Solanum lycopersicum GN=101245220	2.04	Up	3.79e-05	101245220	55.837	41.782	27.8	12	19	12	0.955	1.009	1.041	0.502	0.487	0.484	1.415	1.502	1.54	plasma membrane	GO:0044711 single-organism biosynthetic process; GO:0016053 organic acid biosynthetic process; GO:0044281 small molecule metabolic process; GO:0044763 single-organism cellular process; GO:0044699 single-organism process; GO:0044255 cellular lipid metabolic process; GO:0009058 biosynthetic process; GO:0006631 fatty acid metabolic process; GO:0044238 primary metabolic process; GO:0044237 cellular m…	GO:0031224 intrinsic component of membrane; GO:0016020 membrane; GO:0016021 integral component of membrane; GO:0044425 membrane part;	GO:0016746 transferase activity, transferring acyl groups; GO:0016747 transferase activity, transferring acyl groups other than amino-acyl groups; GO:0003824 catalytic activity; GO:0016740 transferase activity;	K15397	KCS; 3-ketoacyl-CoA synthase [EC:2.3.1.199]	sly01110 Biosynthesis of secondary metabolites - Solanum lycopersicum (tomato); sly00062 Fatty acid elongation - Solanum lycopersicum (tomato); sly01100 Metabolic pathways - Solanum lycopersicum (tomato);	IPR016039; IPR013747; IPR013601;	Thiolase-like; 3-Oxoacyl-[acyl-carrier-protein (ACP)] synthase III, C-terminal; FAE1/Type III polyketide synthase-like protein;
K4BBF4	Uncharacterized protein OS=Solanum lycopersicum	1.76	Up	3.78e-05	---	425.82	323.31	22.3	70	100	70	1.252	1.319	1.253	0.713	0.757	0.703	1.016	0.986	1.013	cytoplasm
K4BBI1	Uncharacterized protein OS=Solanum lycopersicum GN=101252943	0.535	Down	1.86e-05	101252943	19.532	87.229	55.4	8	18	2	0.841	0.839	0.788	1.579	1.494	1.542	0.735	0.739	0.756	chloroplast	GO:0006518 peptide metabolic process; GO:0043043 peptide biosynthetic process; GO:0044267 cellular protein metabolic process; GO:0006807 nitrogen compound metabolic process; GO:0009058 biosynthetic process; GO:0043603 cellular amide metabolic process; GO:0044238 primary metabolic process; GO:1901566 organonitrogen compound biosynthetic process; GO:1901576 organic substance biosynthetic process; G…	GO:0005840 ribosome; GO:0043226 organelle; GO:0043229 intracellular organelle; GO:0043232 intracellular non-membrane-bounded organelle; GO:0044464 cell part; GO:0005622 intracellular; GO:0005737 cytoplasm; GO:0032991 macromolecular complex; GO:0044424 intracellular part; GO:1990904 ribonucleoprotein complex; GO:0005623 cell; GO:0030529 intracellular ribonucleoprotein complex; GO:0044444 cytoplasm…	GO:0003735 structural constituent of ribosome; GO:0005198 structural molecule activity;	K02935	RP-L7; large subunit ribosomal protein L7/L12	sly03010 Ribosome - Solanum lycopersicum (tomato);	IPR008932; IPR014719; IPR013823;	Ribosomal protein L7/L12, oligomerisation; Ribosomal protein L7/L12, C-terminal/adaptor protein ClpS-like; Ribosomal protein L7/L12, C-terminal;
K4BBJ0	Uncharacterized protein OS=Solanum lycopersicum GN=101250650	0.293	Down	7.91e-05	101250650	45.561	59.756	20.7	8	16	8	0.35	0.406	0.314	1.265	1.127	1.257	1.289	1.387	1.411	chloroplast	GO:0006508 proteolysis; GO:0008152 metabolic process; GO:0043170 macromolecule metabolic process; GO:0019538 protein metabolic process; GO:0044238 primary metabolic process; GO:0071704 organic substance metabolic process;		GO:0004252 serine-type endopeptidase activity; GO:0004175 endopeptidase activity; GO:0008233 peptidase activity; GO:0003824 catalytic activity; GO:0017171 serine hydrolase activity; GO:0005488 binding; GO:0008236 serine-type peptidase activity; GO:0070011 peptidase activity, acting on L-amino acid peptides; GO:0005515 protein binding; GO:0016787 hydrolase activity;				IPR009003; IPR001478;	Peptidase S1, PA clan; PDZ domain;
K4BBJ6	Uncharacterized protein OS=Solanum lycopersicum GN=101249783	0.597	Down	3.44e-05	101249783	31.963	7.4919	7.7	2	3	2	0.632	0.588	0.633	1.059	1.01	1.036	1.326	1.364	1.4	chloroplast		GO:0043229 intracellular organelle; GO:0044434 chloroplast part; GO:0009526 plastid envelope; GO:0031967 organelle envelope; GO:0044446 intracellular organelle part; GO:0005737 cytoplasm; GO:0044435 plastid part; GO:0044424 intracellular part; GO:0009532 plastid stroma; GO:0005623 cell; GO:0005739 mitochondrion; GO:0044422 organelle part; GO:0009941 chloroplast envelope; GO:0009507 chloroplast; G…
K4BBJ7	Uncharacterized protein OS=Solanum lycopersicum GN=101249513	0.655	Down	0.00219	101249513	54.734	4.222	3.6	1	1	1	0.855	0.761	0.782	1.254	1.116	1.289	1	0.952	1.114	cytoskeleton				K22544			IPR006674; IPR003607;	HD domain; HD/PDEase domain;
K4BBL8	Uncharacterized protein OS=Solanum lycopersicum GN=101246396	3.067	Up	2e-05	101246396	72.964	54.773	30.2	14	22	14	1.4	1.54	1.476	0.465	0.506	0.469	1.011	1.017	1.031	cytoplasm	GO:0008152 metabolic process; GO:1990748 cellular detoxification; GO:0042221 response to chemical; GO:0006950 response to stress; GO:0055114 oxidation-reduction process; GO:0044710 single-organism metabolic process; GO:0009636 response to toxic substance; GO:0006979 response to oxidative stress; GO:0044699 single-organism process; GO:0098869 cellular oxidant detoxification; GO:0050896 response to…		GO:0097159 organic cyclic compound binding; GO:1901363 heterocyclic compound binding; GO:0020037 heme binding; GO:0003824 catalytic activity; GO:0005488 binding; GO:0016209 antioxidant activity; GO:0004601 peroxidase activity; GO:0046906 tetrapyrrole binding; GO:0016491 oxidoreductase activity; GO:0016684 oxidoreductase activity, acting on peroxide as acceptor;	K10529	DOX1; alpha-dioxygenase [EC:1.-.-.-]	sly00592 alpha-Linolenic acid metabolism - Solanum lycopersicum (tomato);
K4BBM2	Uncharacterized protein OS=Solanum lycopersicum GN=101245116	0.59	Down	0.000262	101245116	19.558	31.606	19.9	2	6	2	0.818	0.74	0.773	1.388	1.256	1.31	0.913	1	1.007	chloroplast	GO:0006810 transport; GO:0042221 response to chemical; GO:0006812 cation transport; GO:0030001 metal ion transport; GO:0006811 ion transport; GO:0009719 response to endogenous stimulus; GO:0010033 response to organic substance; GO:0009735 response to cytokinin; GO:0050896 response to stimulus; GO:0009725 response to hormone; GO:0051179 localization; GO:0051234 establishment of localization;	GO:0016020 membrane; GO:0009535 chloroplast thylakoid membrane; GO:0044434 chloroplast part; GO:0005737 cytoplasm; GO:0009534 chloroplast thylakoid; GO:0042651 thylakoid membrane; GO:0044424 intracellular part; GO:0005623 cell; GO:0009941 chloroplast envelope; GO:0044422 organelle part; GO:0005622 intracellular; GO:0044464 cell part; GO:0055035 plastid thylakoid membrane; GO:0043227 membrane-boun…	GO:0046872 metal ion binding; GO:0043169 cation binding; GO:0005488 binding; GO:0043167 ion binding;				IPR006121;	Heavy metal-associated domain, HMA;
K4BBN6	Alpha-mannosidase OS=Solanum lycopersicum GN=101266287	0.595	Down	1.49e-06	101266287	132.14	25.832	11.6	12	16	12	0.734	0.738	0.745	1.261	1.224	1.239	1.048	1.072	1.059	chloroplast	GO:0043413 macromolecule glycosylation; GO:0009628 response to abiotic stimulus; GO:0006517 protein deglycosylation; GO:0044267 cellular protein metabolic process; GO:0044699 single-organism process; GO:0006013 mannose metabolic process; GO:0009058 biosynthetic process; GO:0050896 response to stimulus; GO:0044237 cellular metabolic process; GO:0071704 organic substance metabolic process; GO:00081…	GO:0097708 intracellular vesicle; GO:0043229 intracellular organelle; GO:0016020 membrane; GO:0098588 bounding membrane of organelle; GO:0031410 cytoplasmic vesicle; GO:0031090 organelle membrane; GO:0031982 vesicle; GO:0005737 cytoplasm; GO:0044446 intracellular organelle part; GO:0000139 Golgi membrane; GO:0031224 intrinsic component of membrane; GO:0012505 endomembrane system; GO:0044424 intra…	GO:0015923 mannosidase activity; GO:0046914 transition metal ion binding; GO:0003824 catalytic activity; GO:0005488 binding; GO:0043167 ion binding; GO:0004559 alpha-mannosidase activity; GO:0016798 hydrolase activity, acting on glycosyl bonds; GO:0030246 carbohydrate binding; GO:0043169 cation binding; GO:0004553 hydrolase activity, hydrolyzing O-glycosyl compounds; GO:0046872 metal ion binding;…	K01231	MAN2; alpha-mannosidase II [EC:3.2.1.114]	sly00510 N-Glycan biosynthesis - Solanum lycopersicum (tomato); sly01100 Metabolic pathways - Solanum lycopersicum (tomato);	IPR011013; IPR027291; IPR011330; IPR013780; IPR028995; IPR011682; IPR000602; IPR015341;	Galactose mutarotase-like domain; Glycoside hydrolase 38/57, N-terminal domain; Glycoside hydrolase/deacetylase, beta/alpha-barrel; Glycosyl hydrolase, all-beta; Glycoside hydrolase families 57/38, central domain; Glycosyl hydrolase family 38, C-terminal; Glycoside hydrolase family 38, N-terminal domain; Glycoside hydrolase family 38, central domain;
K4BBP7	Uncharacterized protein OS=Solanum lycopersicum GN=101263960	0.638	Down	0.00802	101263960	41.502	5.3859	7.3	2	2	2	0.699	0.859	0.807	1.084	1.344	1.278	0.992	1.015	1.051	mitochondria	GO:0046907 intracellular transport; GO:0072594 establishment of protein localization to organelle; GO:0017038 protein import; GO:0009628 response to abiotic stimulus; GO:0044699 single-organism process; GO:0050896 response to stimulus; GO:0015031 protein transport; GO:0051234 establishment of localization; GO:0006605 protein targeting; GO:0006612 protein targeting to membrane; GO:0051649 establis…	GO:0043229 intracellular organelle; GO:0048500 signal recognition particle; GO:0005737 cytoplasm; GO:0032991 macromolecular complex; GO:0044424 intracellular part; GO:0005623 cell; GO:0009507 chloroplast; GO:0043231 intracellular membrane-bounded organelle; GO:0043226 organelle; GO:0005622 intracellular; GO:0044464 cell part; GO:1990904 ribonucleoprotein complex; GO:0030529 intracellular ribonucl…	GO:0005515 protein binding; GO:0005488 binding;	K12271			IPR023780; IPR020683; IPR016197; IPR000953;	Chromo domain; Ankyrin repeat-containing domain; Chromo domain-like; Chromo/chromo shadow domain;
K4BBT3	Aldose 1-epimerase OS=Solanum lycopersicum GN=109119603	2.962	Up	6.76e-07	109119603	38.983	9.0883	11.9	5	12	3	1.89	1.846	1.833	0.637	0.598	0.645	0.546	0.511	0.453	cytoplasm	GO:0046365 monosaccharide catabolic process; GO:0044724 single-organism carbohydrate catabolic process; GO:0044712 single-organism catabolic process; GO:0044281 small molecule metabolic process; GO:0044699 single-organism process; GO:0044282 small molecule catabolic process; GO:0044238 primary metabolic process; GO:0005975 carbohydrate metabolic process; GO:0016052 carbohydrate catabolic process;…		GO:0016853 isomerase activity; GO:0016854 racemase and epimerase activity; GO:0016857 racemase and epimerase activity, acting on carbohydrates and derivatives; GO:0003824 catalytic activity; GO:0005488 binding; GO:0030246 carbohydrate binding; GO:0004034 aldose 1-epimerase activity;	K01785	galM; aldose 1-epimerase [EC:5.1.3.3]	sly01110 Biosynthesis of secondary metabolites - Solanum lycopersicum (tomato); sly00052 Galactose metabolism - Solanum lycopersicum (tomato); sly00010 Glycolysis / Gluconeogenesis - Solanum lycopersicum (tomato); sly01100 Metabolic pathways - Solanum lycopersicum (tomato);	IPR011013; IPR014718;	Galactose mutarotase-like domain; Glycoside hydrolase-type carbohydrate-binding;
K4BBT6	Aldose 1-epimerase OS=Solanum lycopersicum GN=101256341	2.756	Up	9.52e-06	101256341	39.062	1.6405	6.8	3	5	2	1.818	1.875	1.874	0.606	0.678	0.736	0.586	0.469	0.511	chloroplast	GO:0046365 monosaccharide catabolic process; GO:0044724 single-organism carbohydrate catabolic process; GO:0044712 single-organism catabolic process; GO:0044281 small molecule metabolic process; GO:0044699 single-organism process; GO:0044282 small molecule catabolic process; GO:0044238 primary metabolic process; GO:0005975 carbohydrate metabolic process; GO:0016052 carbohydrate catabolic process;…		GO:0016853 isomerase activity; GO:0016854 racemase and epimerase activity; GO:0016857 racemase and epimerase activity, acting on carbohydrates and derivatives; GO:0003824 catalytic activity; GO:0005488 binding; GO:0030246 carbohydrate binding; GO:0004034 aldose 1-epimerase activity;	K01785	galM; aldose 1-epimerase [EC:5.1.3.3]	sly01110 Biosynthesis of secondary metabolites - Solanum lycopersicum (tomato); sly00052 Galactose metabolism - Solanum lycopersicum (tomato); sly00010 Glycolysis / Gluconeogenesis - Solanum lycopersicum (tomato); sly01100 Metabolic pathways - Solanum lycopersicum (tomato);	IPR011013; IPR014718;	Galactose mutarotase-like domain; Glycoside hydrolase-type carbohydrate-binding;
K4BBY3	Uncharacterized protein OS=Solanum lycopersicum GN=101248932	4.518	Up	3.82e-05	101248932	28.938	5.6187	20.4	6	6	6	1.641	1.723	1.872	0.377	0.373	0.409	0.911	0.96	0.83	chloroplast
K4BC01	Chorismate mutase OS=Solanum lycopersicum GN=101243843	1.545	Up	0.000152	101243843	36.002	21.126	12.7	4	5	4	1.369	1.389	1.32	0.898	0.916	0.826	0.763	0.826	0.833	chloroplast	GO:0043648 dicarboxylic acid metabolic process; GO:0016053 organic acid biosynthetic process; GO:0006725 cellular aromatic compound metabolic process; GO:0044699 single-organism process; GO:0009058 biosynthetic process; GO:1901566 organonitrogen compound biosynthetic process; GO:0044237 cellular metabolic process; GO:0071704 organic substance metabolic process; GO:0008152 metabolic process; GO:00…	GO:0044424 intracellular part; GO:0005623 cell; GO:0044464 cell part; GO:0005622 intracellular; GO:0005737 cytoplasm;	GO:0004106 chorismate mutase activity; GO:0016853 isomerase activity; GO:0003824 catalytic activity; GO:0016866 intramolecular transferase activity;	K01850	E5.4.99.5; chorismate mutase [EC:5.4.99.5]	sly00400 Phenylalanine, tyrosine and tryptophan biosynthesis - Solanum lycopersicum (tomato); sly01110 Biosynthesis of secondary metabolites - Solanum lycopersicum (tomato); sly01230 Biosynthesis of amino acids - Solanum lycopersicum (tomato); sly01100 Metabolic pathways - Solanum lycopersicum (tomato);	IPR020822;	Chorismate mutase, type II;
K4BC05	Uncharacterized protein OS=Solanum lycopersicum GN=101265797	0.63	Down	0.000254	101265797	51.27	13.874	10.6	5	9	5	0.919	0.798	0.881	1.391	1.332	1.398	0.798	0.892	0.837	cytoplasm	GO:0008152 metabolic process;	GO:0043231 intracellular membrane-bounded organelle; GO:0043226 organelle; GO:0043229 intracellular organelle; GO:0044464 cell part; GO:0005622 intracellular; GO:0044424 intracellular part; GO:0043227 membrane-bounded organelle; GO:0005623 cell;	GO:0080043 quercetin 3-O-glucosyltransferase activity; GO:0016758 transferase activity, transferring hexosyl groups; GO:0003824 catalytic activity; GO:0035251 UDP-glucosyltransferase activity; GO:0008194 UDP-glycosyltransferase activity; GO:0046527 glucosyltransferase activity; GO:0016757 transferase activity, transferring glycosyl groups; GO:0080044 quercetin 7-O-glucosyltransferase activity; GO…	K23154
K4BC24	UDP-glucose 6-dehydrogenase OS=Solanum lycopersicum	0.631	Down	6.25e-05	---	34.342	20.75	33.5	7	19	3	0.827	0.749	0.796	1.271	1.264	1.227	1.016	0.983	0.994	extracellular	GO:0016051 carbohydrate biosynthetic process; GO:0044711 single-organism biosynthetic process; GO:0000271 polysaccharide biosynthetic process; GO:0055114 oxidation-reduction process; GO:0044699 single-organism process; GO:0009058 biosynthetic process; GO:0005975 carbohydrate metabolic process; GO:0044238 primary metabolic process; GO:1901576 organic substance biosynthetic process; GO:0071704 orga…		GO:0097159 organic cyclic compound binding; GO:1901363 heterocyclic compound binding; GO:0016614 oxidoreductase activity, acting on CH-OH group of donors; GO:0016616 oxidoreductase activity, acting on the CH-OH group of donors, NAD or NADP as acceptor; GO:1901265 nucleoside phosphate binding; GO:0003979 UDP-glucose 6-dehydrogenase activity; GO:0051287 NAD binding; GO:0003824 catalytic activity; G…				IPR001732; IPR008927; IPR016040; IPR014026;	UDP-glucose/GDP-mannose dehydrogenase, N-terminal; 6-phosphogluconate dehydrogenase C-terminal domain-like; NAD(P)-binding domain; UDP-glucose/GDP-mannose dehydrogenase, dimerisation;
K4BC95	Hexosyltransferase OS=Solanum lycopersicum GN=101246582	0.473	Down	6.85e-05	101246582	63.281	13.958	15.5	7	8	7	0.805	0.741	0.652	1.547	1.52	1.581	0.822	0.818	0.844	chloroplast	GO:0016043 cellular component organization; GO:0016051 carbohydrate biosynthetic process; GO:0010393 galacturonan metabolic process; GO:0045489 pectin biosynthetic process; GO:0044711 single-organism biosynthetic process; GO:0000271 polysaccharide biosynthetic process; GO:0044699 single-organism process; GO:0009058 biosynthetic process; GO:0005975 carbohydrate metabolic process; GO:0044238 primar…	GO:0043229 intracellular organelle; GO:0016020 membrane; GO:0098588 bounding membrane of organelle; GO:0031090 organelle membrane; GO:0005737 cytoplasm; GO:0044446 intracellular organelle part; GO:0000139 Golgi membrane; GO:0031224 intrinsic component of membrane; GO:0012505 endomembrane system; GO:0044424 intracellular part; GO:0005623 cell; GO:0016021 integral component of membrane; GO:0044422 …	GO:0047262 polygalacturonate 4-alpha-galacturonosyltransferase activity; GO:0008194 UDP-glycosyltransferase activity; GO:0016757 transferase activity, transferring glycosyl groups; GO:0016758 transferase activity, transferring hexosyl groups; GO:0003824 catalytic activity; GO:0016740 transferase activity;	K13648	GAUT; alpha-1,4-galacturonosyltransferase [EC:2.4.1.43]	sly00520 Amino sugar and nucleotide sugar metabolism - Solanum lycopersicum (tomato);	IPR029044;	Nucleotide-diphospho-sugar transferases;
K4BCB4	Proline dehydrogenase OS=Solanum lycopersicum GN=101268445	0.661	Down	0.000177	101268445	55.675	47.406	21.7	12	18	12	0.802	0.881	0.778	1.236	1.24	1.248	0.961	0.973	0.96	chloroplast	GO:0043648 dicarboxylic acid metabolic process; GO:1901606 alpha-amino acid catabolic process; GO:0044699 single-organism process; GO:0044237 cellular metabolic process; GO:0071704 organic substance metabolic process; GO:0008152 metabolic process; GO:0006520 cellular amino acid metabolic process; GO:0046483 heterocycle metabolic process; GO:0006560 proline metabolic process; GO:0006536 glutamate …	GO:0043226 organelle; GO:0043231 intracellular membrane-bounded organelle; GO:0043229 intracellular organelle; GO:0044464 cell part; GO:0005622 intracellular; GO:0005737 cytoplasm; GO:0044424 intracellular part; GO:0043227 membrane-bounded organelle; GO:0005623 cell; GO:0005739 mitochondrion; GO:0044444 cytoplasmic part;	GO:0016645 oxidoreductase activity, acting on the CH-NH group of donors; GO:1901265 nucleoside phosphate binding; GO:0050660 flavin adenine dinucleotide binding; GO:0004657 proline dehydrogenase activity; GO:0043167 ion binding; GO:0000166 nucleotide binding; GO:0048037 cofactor binding; GO:0071949 FAD binding; GO:0016491 oxidoreductase activity; GO:1901363 heterocyclic compound binding; GO:00971…	K00318	PRODH; proline dehydrogenase [EC:1.5.-.-]	sly01110 Biosynthesis of secondary metabolites - Solanum lycopersicum (tomato); sly00330 Arginine and proline metabolism - Solanum lycopersicum (tomato); sly01100 Metabolic pathways - Solanum lycopersicum (tomato);	IPR002872; IPR029041;	Proline dehydrogenase domain; FAD-linked oxidoreductase-like;
K4BCF4	Uncharacterized protein OS=Solanum lycopersicum GN=101258321	0.292	Down	1.15e-05	101258321	35.271	220.5	61.9	21	80	7	0.567	0.488	0.455	1.783	1.699	1.683	0.857	0.882	0.88	chloroplast	GO:0050794 regulation of cellular process; GO:0043467 regulation of generation of precursor metabolites and energy; GO:0008152 metabolic process; GO:0050789 regulation of biological process; GO:0042549 photosystem II stabilization; GO:0019222 regulation of metabolic process; GO:0031323 regulation of cellular metabolic process; GO:0044237 cellular metabolic process; GO:0009987 cellular process; GO…	GO:0016020 membrane; GO:0009523 photosystem II; GO:0019898 extrinsic component of membrane; GO:0098796 membrane protein complex; GO:0009654 photosystem II oxygen evolving complex; GO:0042651 thylakoid membrane; GO:0031224 intrinsic component of membrane; GO:0032991 macromolecular complex; GO:0044424 intracellular part; GO:0005623 cell; GO:0016021 integral component of membrane; GO:0034357 photosy…	GO:0043169 cation binding; GO:0046872 metal ion binding; GO:0005509 calcium ion binding; GO:0005488 binding; GO:0043167 ion binding;	K02716	psbO; photosystem II oxygen-evolving enhancer protein 1	sly00195 Photosynthesis - Solanum lycopersicum (tomato); sly01100 Metabolic pathways - Solanum lycopersicum (tomato);	IPR011250;	Outer membrane protein/outer membrane enzyme PagP, beta-barrel;
K4BCG1	Uncharacterized protein OS=Solanum lycopersicum GN=101257421	0.229	Down	1.32e-06	101257421	16.717	13.195	16	4	12	4	0.397	0.341	0.328	1.561	1.522	1.571	1.126	1.147	1.159	mitochondria		GO:0043229 intracellular organelle; GO:0016020 membrane; GO:0009535 chloroplast thylakoid membrane; GO:0044434 chloroplast part; GO:0005737 cytoplasm; GO:0044446 intracellular organelle part; GO:0009534 chloroplast thylakoid; GO:0042651 thylakoid membrane; GO:0044435 plastid part; GO:0044424 intracellular part; GO:0005623 cell; GO:0044422 organelle part; GO:0009507 chloroplast; GO:0034357 photosy…
K4BCN0	Uncharacterized protein OS=Solanum lycopersicum GN=101244728	0.632	Down	0.000253	101244728	18.964	5.4904	11.9	2	4	2	0.828	0.736	0.81	1.229	1.226	1.302	1.082	0.945	0.981	mitochondria			GO:0043169 cation binding; GO:0046872 metal ion binding; GO:0005509 calcium ion binding; GO:0005488 binding; GO:0043167 ion binding;	K13448	CML; calcium-binding protein CML	sly04626 Plant-pathogen interaction - Solanum lycopersicum (tomato);	IPR002048; IPR011992;	EF-hand domain; EF-hand domain pair;
K4BCN3	Uncharacterized protein OS=Solanum lycopersicum GN=101244139	1.504	Up	0.0376	101244139	18.084	3.3547	9.9	1	1	1	0.808	1.141	0.923	0.71	0.582	0.617	1.343	1.37	1.484	chloroplast
K4BCV4	Serine hydroxymethyltransferase OS=Solanum lycopersicum GN=101254439	0.248	Down	4.83e-06	101254439	57.232	282.04	48.1	21	78	17	0.507	0.4	0.415	1.814	1.738	1.787	0.852	0.855	0.843	cytoplasm	GO:0006725 cellular aromatic compound metabolic process; GO:0044699 single-organism process; GO:0006544 glycine metabolic process; GO:0035999 tetrahydrofolate interconversion; GO:0044237 cellular metabolic process; GO:0071704 organic substance metabolic process; GO:0008152 metabolic process; GO:0006520 cellular amino acid metabolic process; GO:0006575 cellular modified amino acid metabolic proces…		GO:0097159 organic cyclic compound binding; GO:1901363 heterocyclic compound binding; GO:0003824 catalytic activity; GO:0005488 binding; GO:0043167 ion binding; GO:0004372 glycine hydroxymethyltransferase activity; GO:0016741 transferase activity, transferring one-carbon groups; GO:0043168 anion binding; GO:0016742 hydroxymethyl-, formyl- and related transferase activity; GO:0048037 cofactor bind…	K00600	glyA; glycine hydroxymethyltransferase [EC:2.1.2.1]	sly00260 Glycine, serine and threonine metabolism - Solanum lycopersicum (tomato); sly01110 Biosynthesis of secondary metabolites - Solanum lycopersicum (tomato); sly00630 Glyoxylate and dicarboxylate metabolism - Solanum lycopersicum (tomato); sly00460 Cyanoamino acid metabolism - Solanum lycopersicum (tomato); sly01200 Carbon metabolism - Solanum lycopersicum (tomato); sly01230 Biosynthesis of …	IPR015424; IPR015421; IPR015422;	Pyridoxal phosphate-dependent transferase; Pyridoxal phosphate-dependent transferase, major region, subdomain 1; Pyridoxal phosphate-dependent transferase, major region, subdomain 2;
K4BCY7	Uncharacterized protein OS=Solanum lycopersicum GN=101247575	0.617	Down	0.0269	101247575	84.831	3.5187	2.6	1	1	1	0.799	0.638	0.855	1.386	1.336	0.995	1.149	1.172	0.849	chloroplast		GO:0031224 intrinsic component of membrane; GO:0016020 membrane; GO:0016021 integral component of membrane; GO:0044425 membrane part;
K4BCZ0	Xyloglucan endotransglucosylase/hydrolase OS=Solanum lycopersicum GN=543915	0.457	Down	0.000214	543915	33.479	7.9017	15.9	4	5	4	0.843	0.652	0.771	1.633	1.593	1.736	0.646	0.729	0.653	extracellular	GO:0044085 cellular component biogenesis; GO:0016043 cellular component organization; GO:0006073 cellular glucan metabolic process; GO:0044036 cell wall macromolecule metabolic process; GO:0044042 glucan metabolic process; GO:0005975 carbohydrate metabolic process; GO:0044238 primary metabolic process; GO:0071555 cell wall organization; GO:0044237 cellular metabolic process; GO:0010410 hemicellul…	GO:0048046 apoplast; GO:0030312 external encapsulating structure; GO:0044464 cell part; GO:0071944 cell periphery; GO:0005618 cell wall; GO:0005623 cell; GO:0005576 extracellular region;	GO:0016762 xyloglucan:xyloglucosyl transferase activity; GO:0016758 transferase activity, transferring hexosyl groups; GO:0003824 catalytic activity; GO:0016798 hydrolase activity, acting on glycosyl bonds; GO:0004553 hydrolase activity, hydrolyzing O-glycosyl compounds; GO:0016757 transferase activity, transferring glycosyl groups; GO:0016787 hydrolase activity; GO:0016740 transferase activity;	K08235			IPR010713; IPR013320; IPR000757;	Xyloglucan endo-transglycosylase, C-terminal; Concanavalin A-like lectin/glucanase domain; Glycoside hydrolase family 16;
K4BCZ7	Uncharacterized protein OS=Solanum lycopersicum GN=101245514	0.45	Down	3.68e-06	101245514	28.509	2.7005	12.8	3	3	3	0.723	0.698	0.656	1.513	1.541	1.559	0.844	0.832	0.859	chloroplast		GO:0031224 intrinsic component of membrane; GO:0016020 membrane; GO:0016021 integral component of membrane; GO:0044425 membrane part;					IPR029063;	S-adenosyl-L-methionine-dependent methyltransferase;
K4BD12	Uncharacterized protein OS=Solanum lycopersicum	3.464	Up	0.000145	---	61.077	1.6313	1.5	1	1	1	1.857	1.934	1.64	0.562	0.481	0.525	0.708	0.743	0.66	chloroplast	GO:0008152 metabolic process;	GO:0031224 intrinsic component of membrane; GO:0016020 membrane; GO:0016021 integral component of membrane; GO:0044425 membrane part;	GO:0016597 amino acid binding; GO:0031406 carboxylic acid binding; GO:0005488 binding; GO:0043167 ion binding; GO:0043177 organic acid binding; GO:0043168 anion binding; GO:0036094 small molecule binding;				IPR002912;	ACT domain;
K4BD49	Uncharacterized protein OS=Solanum lycopersicum	0.652	Down	0.00056	---	46.019	23.441	21.2	8	12	8	0.953	0.852	0.909	1.456	1.385	1.323	0.747	0.805	0.719	cytoplasm			GO:0016787 hydrolase activity; GO:0016811 hydrolase activity, acting on carbon-nitrogen (but not peptide) bonds, in linear amides; GO:0003824 catalytic activity; GO:0016810 hydrolase activity, acting on carbon-nitrogen (but not peptide) bonds;	K01455	E3.5.1.49; formamidase [EC:3.5.1.49]	sly00910 Nitrogen metabolism - Solanum lycopersicum (tomato); sly00630 Glyoxylate and dicarboxylate metabolism - Solanum lycopersicum (tomato); sly00460 Cyanoamino acid metabolism - Solanum lycopersicum (tomato); sly01200 Carbon metabolism - Solanum lycopersicum (tomato);
K4BD54	Peroxidase OS=Solanum lycopersicum GN=101257228	0.399	Down	2.02e-06	101257228	36.354	110.43	33.7	9	16	8	0.49	0.526	0.468	1.239	1.251	1.23	1.302	1.263	1.324	chloroplast	GO:0006950 response to stress; GO:0055114 oxidation-reduction process; GO:0009636 response to toxic substance; GO:0044699 single-organism process; GO:0050896 response to stimulus; GO:0044237 cellular metabolic process; GO:0008152 metabolic process; GO:0042221 response to chemical; GO:1990748 cellular detoxification; GO:0042743 hydrogen peroxide metabolic process; GO:0072593 reactive oxygen specie…	GO:0005576 extracellular region;	GO:0097159 organic cyclic compound binding; GO:1901363 heterocyclic compound binding; GO:0020037 heme binding; GO:0003824 catalytic activity; GO:0005488 binding; GO:0043167 ion binding; GO:0016209 antioxidant activity; GO:0043169 cation binding; GO:0046872 metal ion binding; GO:0004601 peroxidase activity; GO:0046906 tetrapyrrole binding; GO:0016491 oxidoreductase activity; GO:0016684 oxidoreduct…	K00430	E1.11.1.7; peroxidase [EC:1.11.1.7]	sly01110 Biosynthesis of secondary metabolites - Solanum lycopersicum (tomato); sly00940 Phenylpropanoid biosynthesis - Solanum lycopersicum (tomato); sly01100 Metabolic pathways - Solanum lycopersicum (tomato);	IPR033905; IPR002016;	Secretory peroxidase; Haem peroxidase, plant/fungal/bacterial;
K4BD80	Uncharacterized protein OS=Solanum lycopersicum GN=101251138	0.59	Down	0.000353	101251138	59.432	3.483	2.7	1	1	1	0.683	0.84	0.756	1.311	1.281	1.272	0.938	1.014	1.049	cytoplasm		GO:0031224 intrinsic component of membrane; GO:0016020 membrane; GO:0016021 integral component of membrane; GO:0044425 membrane part;
K4BDC5	Uncharacterized protein OS=Solanum lycopersicum GN=101264576	1.631	Up	2.3e-05	101264576	62.271	136.06	28.5	12	24	12	1.376	1.449	1.382	0.857	0.871	0.852	0.793	0.769	0.709	cytoplasm	GO:0051188 cofactor biosynthetic process; GO:0043173 nucleotide salvage; GO:0009165 nucleotide biosynthetic process; GO:0019362 pyridine nucleotide metabolic process; GO:0006725 cellular aromatic compound metabolic process; GO:0046496 nicotinamide nucleotide metabolic process; GO:0009117 nucleotide metabolic process; GO:0044699 single-organism process; GO:0009058 biosynthetic process; GO:0019363 …		GO:0016763 transferase activity, transferring pentosyl groups; GO:0004516 nicotinate phosphoribosyltransferase activity; GO:0016757 transferase activity, transferring glycosyl groups; GO:0004514 nicotinate-nucleotide diphosphorylase (carboxylating) activity; GO:0003824 catalytic activity; GO:0016740 transferase activity;	K00763	pncB; nicotinate phosphoribosyltransferase [EC:6.3.4.21]	sly00760 Nicotinate and nicotinamide metabolism - Solanum lycopersicum (tomato); sly01100 Metabolic pathways - Solanum lycopersicum (tomato);	IPR002638;	Quinolinate phosphoribosyl transferase, C-terminal;
K4BDD0	Uncharacterized protein OS=Solanum lycopersicum GN=101263479	0.66	Down	5.84e-05	101263479	40.236	47.999	17.5	7	15	6	0.85	0.837	0.819	1.223	1.275	1.299	0.946	0.901	0.981	nucleus			GO:0097159 organic cyclic compound binding; GO:1901363 heterocyclic compound binding; GO:1901265 nucleoside phosphate binding; GO:0005488 binding; GO:0003676 nucleic acid binding; GO:0000166 nucleotide binding; GO:0036094 small molecule binding;	K12741	HNRNPA1_3; heterogeneous nuclear ribonucleoprotein A1/A3	sly03040 Spliceosome - Solanum lycopersicum (tomato);	IPR000504; IPR012677;	RNA recognition motif domain; Nucleotide-binding alpha-beta plait domain;
K4BDG9	Uncharacterized protein OS=Solanum lycopersicum GN=109118692	0.535	Down	0.00235	109118692	15.825	1.3279	5.9	1	1	1	0.708	0.673	0.704	1.145	1.447	1.307	1.061	1.095	1.005	chloroplast							IPR010376;	Domain of unknown function DUF971;
K4BDL1	Uncharacterized protein OS=Solanum lycopersicum GN=101268630	0.619	Down	2.92e-05	101268630	37.747	2.6652	6.4	2	2	2	0.885	0.883	0.828	1.426	1.368	1.399	0.759	0.843	0.809	cytoplasm	GO:0050794 regulation of cellular process; GO:0044707 single-multicellular organism process; GO:0006260 DNA replication; GO:0009165 nucleotide biosynthetic process; GO:0006725 cellular aromatic compound metabolic process; GO:0006259 DNA metabolic process; GO:0009117 nucleotide metabolic process; GO:0044699 single-organism process; GO:0009058 biosynthetic process; GO:0009262 deoxyribonucleotide me…		GO:0003824 catalytic activity; GO:0016491 oxidoreductase activity;				IPR012348; IPR009078;	Ribonucleotide reductase-related; Ferritin-like superfamily;
K4BDS6	Lipase OS=Solanum lycopersicum GN=101250773	7.882	Up	3.2e-06	101250773	45.069	34.558	24.7	8	14	8	2.207	2.385	2.297	0.267	0.282	0.325	0.423	0.442	0.331	chloroplast	GO:0016042 lipid catabolic process; GO:1901575 organic substance catabolic process; GO:0008152 metabolic process; GO:0044710 single-organism metabolic process; GO:0044712 single-organism catabolic process; GO:0044699 single-organism process; GO:0044238 primary metabolic process; GO:0009056 catabolic process; GO:0071704 organic substance metabolic process; GO:0006629 lipid metabolic process;		GO:0016787 hydrolase activity; GO:0003824 catalytic activity; GO:0016788 hydrolase activity, acting on ester bonds;	K01052	LIPA; lysosomal acid lipase/cholesteryl ester hydrolase [EC:3.1.1.13]	sly00100 Steroid biosynthesis - Solanum lycopersicum (tomato);	IPR006693; IPR029058; IPR022742;	Partial AB-hydrolase lipase domain; Alpha/Beta hydrolase fold; Serine aminopeptidase, S33;
K4BDT2	Protoporphyrinogen oxidase OS=Solanum lycopersicum GN=101251358	1.55	Up	3.38e-05	101251358	54.945	9.3416	9.6	4	5	4	1.242	1.279	1.3	0.809	0.806	0.85	0.968	1.01	0.859	nucleus	GO:0000003 reproduction; GO:0051188 cofactor biosynthetic process; GO:0044707 single-multicellular organism process; GO:0006725 cellular aromatic compound metabolic process; GO:0022414 reproductive process; GO:0048316 seed development; GO:0044699 single-organism process; GO:0009791 post-embryonic development; GO:0009058 biosynthetic process; GO:1901566 organonitrogen compound biosynthetic process…	GO:0043229 intracellular organelle; GO:0044434 chloroplast part; GO:0009526 plastid envelope; GO:0031967 organelle envelope; GO:0044446 intracellular organelle part; GO:0005737 cytoplasm; GO:0044435 plastid part; GO:0044424 intracellular part; GO:0005623 cell; GO:0044422 organelle part; GO:0009941 chloroplast envelope; GO:0005739 mitochondrion; GO:0009507 chloroplast; GO:0043231 intracellular mem…	GO:0016627 oxidoreductase activity, acting on the CH-CH group of donors; GO:0016634 oxidoreductase activity, acting on the CH-CH group of donors, oxygen as acceptor; GO:0003824 catalytic activity; GO:0070818 protoporphyrinogen oxidase activity; GO:0004729 oxygen-dependent protoporphyrinogen oxidase activity; GO:0016491 oxidoreductase activity;	K00231	PPOX; protoporphyrinogen/coproporphyrinogen III oxidase [EC:1.3.3.4 1.3.3.15]	sly00860 Porphyrin and chlorophyll metabolism - Solanum lycopersicum (tomato); sly01110 Biosynthesis of secondary metabolites - Solanum lycopersicum (tomato); sly01100 Metabolic pathways - Solanum lycopersicum (tomato);	IPR002937; IPR023753; IPR027418;	Amine oxidase; FAD/NAD(P)-binding domain; Protoporphyrinogen oxidase, C-terminal domain;
K4BDT3	Uncharacterized protein OS=Solanum lycopersicum	1.986	Up	0.00172	---	125.35	6.086	1.9	2	3	2	1.009	1.192	1.234	0.561	0.531	0.638	1.193	1.404	1.244	plasma membrane	GO:0008152 metabolic process;		GO:0005515 protein binding; GO:0003824 catalytic activity; GO:0005488 binding;				IPR020683; IPR025110; IPR000873;	Ankyrin repeat-containing domain; AMP-binding enzyme C-terminal domain; AMP-dependent synthetase/ligase;
K4BDU3	Uncharacterized protein OS=Solanum lycopersicum	0.411	Down	9.48e-05	---	32.313	2.2063	2.7	1	2	1	0.526	0.537	0.531	1.326	1.198	1.355	1.202	1.255	1.177	chloroplast			GO:0009055 electron carrier activity; GO:0051536 iron-sulfur cluster binding; GO:0005488 binding; GO:0051540 metal cluster binding;	K02639	petF; ferredoxin	sly00195 Photosynthesis - Solanum lycopersicum (tomato);	IPR001041; IPR012675;	2Fe-2S ferredoxin-type iron-sulfur binding domain; Beta-grasp domain;
K4BDV1	Uncharacterized protein OS=Solanum lycopersicum GN=101256844	1.517	Up	7.06e-05	101256844	24.167	2.7792	9.3	2	3	2	1.298	1.29	1.319	0.834	0.834	0.908	0.919	0.919	0.852	plasma membrane	GO:0006810 transport; GO:0051179 localization; GO:0051234 establishment of localization;	GO:0043229 intracellular organelle; GO:0016020 membrane; GO:0005783 endoplasmic reticulum; GO:0005737 cytoplasm; GO:0031224 intrinsic component of membrane; GO:0012505 endomembrane system; GO:0044424 intracellular part; GO:0005623 cell; GO:0016021 integral component of membrane; GO:0043231 intracellular membrane-bounded organelle; GO:0043226 organelle; GO:0005622 intracellular; GO:0044464 cell pa…		K20347			IPR009038;	GOLD domain;
K4BDY2	Uncharacterized protein OS=Solanum lycopersicum GN=101262781	0.354	Down	1.91e-05	101262781	56.027	40.891	19.1	11	15	11	0.702	0.57	0.576	1.7	1.749	1.768	0.669	0.706	0.736	vacuolar membrane			GO:0045735 nutrient reservoir activity;				IPR011051; IPR006045; IPR014710;	RmlC-like cupin domain; Cupin 1; RmlC-like jelly roll fold;
K4BDZ7	Uncharacterized protein OS=Solanum lycopersicum GN=101266391	2.137	Up	1.09e-06	101266391	55.275	175.31	45	17	49	13	1.512	1.564	1.521	0.724	0.72	0.707	0.77	0.788	0.754	chloroplast	GO:0008652 cellular amino acid biosynthetic process; GO:0016053 organic acid biosynthetic process; GO:0044711 single-organism biosynthetic process; GO:0044281 small molecule metabolic process; GO:0044763 single-organism cellular process; GO:0006807 nitrogen compound metabolic process; GO:0044699 single-organism process; GO:0009058 biosynthetic process; GO:0044238 primary metabolic process; GO:190…		GO:0003861 3-isopropylmalate dehydratase activity; GO:0003824 catalytic activity; GO:0005488 binding; GO:0051536 iron-sulfur cluster binding; GO:0016829 lyase activity; GO:0016836 hydro-lyase activity; GO:0051539 4 iron, 4 sulfur cluster binding; GO:0016835 carbon-oxygen lyase activity; GO:0051540 metal cluster binding;	K01703	leuC; 3-isopropylmalate/(R)-2-methylmalate dehydratase large subunit [EC:4.2.1.33 4.2.1.35]	sly00290 Valine, leucine and isoleucine biosynthesis - Solanum lycopersicum (tomato); sly01110 Biosynthesis of secondary metabolites - Solanum lycopersicum (tomato); sly01210 2-Oxocarboxylic acid metabolism - Solanum lycopersicum (tomato); sly00660 C5-Branched dibasic acid metabolism - Solanum lycopersicum (tomato); sly00966 Glucosinolate biosynthesis - Solanum lycopersicum (tomato); sly01230 Bio…	IPR001030; IPR033941; IPR015932; IPR015931;	Aconitase/3-isopropylmalate dehydratase large subunit, alpha/beta/alpha domain; 3-Isopropylmalate dehydratase, catalytic domain; Aconitase/3-isopropylmalate dehydratase large subunit, alpha/beta/alpha, subdomain 2; Aconitase/3-isopropylmalate dehydratase large subunit, alpha/beta/alpha, subdomain 1/3;
K4BE01	"Chlorophyll a-b binding protein, chloroplastic OS=Solanum lycopersicum GN=101245729"	0.347	Down	0.00012	101245729	28.305	8.5374	11.6	4	29	1	0.549	0.445	0.459	1.292	1.437	1.457	1.121	1.106	1.254	chloroplast	GO:0009416 response to light stimulus; GO:0009628 response to abiotic stimulus; GO:0044267 cellular protein metabolic process; GO:0019684 photosynthesis, light reaction; GO:0044238 primary metabolic process; GO:0050896 response to stimulus; GO:0044237 cellular metabolic process; GO:0071704 organic substance metabolic process; GO:0009768 photosynthesis, light harvesting in photosystem I; GO:000815…	GO:0016020 membrane; GO:0009535 chloroplast thylakoid membrane; GO:0044434 chloroplast part; GO:0098796 membrane protein complex; GO:0005737 cytoplasm; GO:0009534 chloroplast thylakoid; GO:0042651 thylakoid membrane; GO:0031224 intrinsic component of membrane; GO:0032991 macromolecular complex; GO:0044424 intracellular part; GO:0005623 cell; GO:0009941 chloroplast envelope; GO:0044422 organelle p…	GO:0097159 organic cyclic compound binding; GO:1901363 heterocyclic compound binding; GO:0031409 pigment binding; GO:0016168 chlorophyll binding; GO:0046906 tetrapyrrole binding; GO:0005488 binding;	K08912	LHCB1; light-harvesting complex II chlorophyll a/b binding protein 1	sly00196 Photosynthesis - antenna proteins - Solanum lycopersicum (tomato); sly01100 Metabolic pathways - Solanum lycopersicum (tomato);	IPR023329;	Chlorophyll a/b binding protein domain;
K4BE56	Uncharacterized protein OS=Solanum lycopersicum GN=101257336	1.896	Up	0.000148	101257336	68.735	2.9224	1.6	1	1	1	1.475	1.38	1.505	0.805	0.705	0.789	0.783	0.879	0.802	plasma membrane		GO:0031224 intrinsic component of membrane; GO:0016020 membrane; GO:0016021 integral component of membrane; GO:0044425 membrane part;	GO:0005515 protein binding; GO:0005488 binding;				IPR032675; IPR024788;	Leucine-rich repeat domain, L domain-like; Malectin-like carbohydrate-binding domain;
K4BE79	Uncharacterized protein OS=Solanum lycopersicum	1.658	Up	3.52e-05	---	33.228	10.587	11.2	3	4	3	1.327	1.361	1.337	0.766	0.85	0.812	0.854	0.865	0.935	cytoplasm	GO:0044699 single-organism process; GO:0008152 metabolic process; GO:0044238 primary metabolic process; GO:0044710 single-organism metabolic process; GO:0006629 lipid metabolic process; GO:0071704 organic substance metabolic process;	GO:0043226 organelle; GO:0043231 intracellular membrane-bounded organelle; GO:0043229 intracellular organelle; GO:0016020 membrane; GO:0005783 endoplasmic reticulum; GO:0044464 cell part; GO:0005622 intracellular; GO:0005737 cytoplasm; GO:0012505 endomembrane system; GO:0044424 intracellular part; GO:0005794 Golgi apparatus; GO:0043227 membrane-bounded organelle; GO:0005623 cell; GO:0044444 cytop…	GO:0016787 hydrolase activity; GO:0052689 carboxylic ester hydrolase activity; GO:0047372 acylglycerol lipase activity; GO:0016298 lipase activity; GO:0003824 catalytic activity; GO:0016788 hydrolase activity, acting on ester bonds;	K01054	MGLL; acylglycerol lipase [EC:3.1.1.23]	sly00561 Glycerolipid metabolism - Solanum lycopersicum (tomato); sly01100 Metabolic pathways - Solanum lycopersicum (tomato);	IPR029058; IPR022742;	Alpha/Beta hydrolase fold; Serine aminopeptidase, S33;
K4BEB0	Uncharacterized protein OS=Solanum lycopersicum GN=101267287	0.529	Down	2.59e-05	101267287	68.734	62.832	24.8	13	19	13	0.852	0.806	0.774	1.575	1.492	1.529	0.754	0.709	0.762	chloroplast	GO:0046365 monosaccharide catabolic process; GO:0005982 starch metabolic process; GO:0016051 carbohydrate biosynthetic process; GO:0009581 detection of external stimulus; GO:0000271 polysaccharide biosynthetic process; GO:0009628 response to abiotic stimulus; GO:0009629 response to gravity; GO:0044042 glucan metabolic process; GO:0044699 single-organism process; GO:0009058 biosynthetic process; G…	GO:0043229 intracellular organelle; GO:0044434 chloroplast part; GO:0009526 plastid envelope; GO:0044446 intracellular organelle part; GO:0031967 organelle envelope; GO:0005737 cytoplasm; GO:0044435 plastid part; GO:0044424 intracellular part; GO:0009532 plastid stroma; GO:0005829 cytosol; GO:0005623 cell; GO:0044422 organelle part; GO:0009507 chloroplast; GO:0043226 organelle; GO:0043231 intrace…	GO:0000287 magnesium ion binding; GO:0016853 isomerase activity; GO:0003824 catalytic activity; GO:0004614 phosphoglucomutase activity; GO:0005488 binding; GO:0016868 intramolecular transferase activity, phosphotransferases; GO:0043167 ion binding; GO:0046872 metal ion binding; GO:0043169 cation binding; GO:0016866 intramolecular transferase activity;	K01835	pgm; phosphoglucomutase [EC:5.4.2.2]	sly01110 Biosynthesis of secondary metabolites - Solanum lycopersicum (tomato); sly00500 Starch and sucrose metabolism - Solanum lycopersicum (tomato); sly00052 Galactose metabolism - Solanum lycopersicum (tomato); sly00010 Glycolysis / Gluconeogenesis - Solanum lycopersicum (tomato); sly01100 Metabolic pathways - Solanum lycopersicum (tomato); sly00230 Purine metabolism - Solanum lycopersicum (t…	IPR005846; IPR005843; IPR005845; IPR016055; IPR005844;	Alpha-D-phosphohexomutase, alpha/beta/alpha domain III; Alpha-D-phosphohexomutase, C-terminal; Alpha-D-phosphohexomutase, alpha/beta/alpha domain II; Alpha-D-phosphohexomutase, alpha/beta/alpha I/II/III; Alpha-D-phosphohexomutase, alpha/beta/alpha domain I;
K4BEC3	Uncharacterized protein OS=Solanum lycopersicum	1.647	Up	5.77e-05	---	44.626	18.938	17.5	6	9	6	1.253	1.309	1.335	0.784	0.817	0.765	0.948	0.934	0.953	plasma membrane	GO:0006508 proteolysis; GO:0008152 metabolic process; GO:0043170 macromolecule metabolic process; GO:0019538 protein metabolic process; GO:0044238 primary metabolic process; GO:0071704 organic substance metabolic process;	GO:0031224 intrinsic component of membrane; GO:0016020 membrane; GO:0016021 integral component of membrane; GO:0044425 membrane part;	GO:0004175 endopeptidase activity; GO:0004222 metalloendopeptidase activity; GO:0008233 peptidase activity; GO:0003824 catalytic activity; GO:0070011 peptidase activity, acting on L-amino acid peptides; GO:0016787 hydrolase activity; GO:0008237 metallopeptidase activity;				IPR001915;	Peptidase M48;
K4BEE2	Uncharacterized protein OS=Solanum lycopersicum GN=101248644	1.526	Up	0.000649	101248644	32.316	33.772	25.2	7	10	7	1.148	1.116	1.242	0.735	0.797	0.765	1.029	1.104	1.088	cytoplasm		GO:0043229 intracellular organelle; GO:0016020 membrane; GO:0098588 bounding membrane of organelle; GO:0031090 organelle membrane; GO:0071944 cell periphery; GO:0030054 cell junction; GO:0005737 cytoplasm; GO:0044446 intracellular organelle part; GO:0012505 endomembrane system; GO:0044424 intracellular part; GO:0005911 cell-cell junction; GO:0005623 cell; GO:0055044 symplast; GO:0044422 organelle…					IPR001107;	Band 7 domain;
K4BEK3	Pyruvate kinase OS=Solanum lycopersicum GN=101262183	0.584	Down	0.000144	101262183	63.455	34.015	29.8	12	26	8	0.802	0.712	0.752	1.346	1.252	1.283	0.979	0.98	1.041	chloroplast	GO:0006757 ATP generation from ADP; GO:0021700 developmental maturation; GO:0009116 nucleoside metabolic process; GO:0042278 purine nucleoside metabolic process; GO:0006165 nucleoside diphosphate phosphorylation; GO:0046031 ADP metabolic process; GO:0019362 pyridine nucleotide metabolic process; GO:0016053 organic acid biosynthetic process; GO:0006096 glycolytic process; GO:0009167 purine ribonuc…	GO:0043229 intracellular organelle; GO:0044434 chloroplast part; GO:0044446 intracellular organelle part; GO:0005737 cytoplasm; GO:0044435 plastid part; GO:0044424 intracellular part; GO:0009532 plastid stroma; GO:0005623 cell; GO:0044422 organelle part; GO:0005739 mitochondrion; GO:0009507 chloroplast; GO:0043231 intracellular membrane-bounded organelle; GO:0043226 organelle; GO:0005622 intracel…	GO:0000287 magnesium ion binding; GO:0004743 pyruvate kinase activity; GO:0016301 kinase activity; GO:0016773 phosphotransferase activity, alcohol group as acceptor; GO:0003824 catalytic activity; GO:0005488 binding; GO:0043167 ion binding; GO:0030955 potassium ion binding; GO:0046872 metal ion binding; GO:0043169 cation binding; GO:0031420 alkali metal ion binding; GO:0016740 transferase activit…	K00873	PK; pyruvate kinase [EC:2.7.1.40]	sly00620 Pyruvate metabolism - Solanum lycopersicum (tomato); sly01110 Biosynthesis of secondary metabolites - Solanum lycopersicum (tomato); sly00230 Purine metabolism - Solanum lycopersicum (tomato); sly01200 Carbon metabolism - Solanum lycopersicum (tomato); sly00010 Glycolysis / Gluconeogenesis - Solanum lycopersicum (tomato); sly01230 Biosynthesis of amino acids - Solanum lycopersicum (tomat…	IPR011037; IPR015794; IPR015813; IPR015806; IPR015795; IPR015793;	Pyruvate kinase-like, insert domain; Pyruvate kinase, alpha/beta; Pyruvate/Phosphoenolpyruvate kinase-like domain; Pyruvate kinase, beta-barrel insert domain; Pyruvate kinase, C-terminal; Pyruvate kinase, barrel;
K4BEP5	Uncharacterized protein OS=Solanum lycopersicum GN=101263285	0.429	Down	2.27e-05	101263285	49.775	16.477	5.6	2	2	2	0.521	0.491	0.577	1.205	1.229	1.268	1.224	1.267	1.305	chloroplast	GO:0007623 circadian rhythm; GO:0048511 rhythmic process;
K4BET8	Uncharacterized protein OS=Solanum lycopersicum GN=101248362	0.292	Down	2.34e-05	101248362	23.958	1.6862	3.6	1	1	1	0.527	0.477	0.445	1.656	1.573	1.734	0.959	0.945	0.887	chloroplast		GO:0043226 organelle; GO:0043231 intracellular membrane-bounded organelle; GO:0043229 intracellular organelle; GO:0044464 cell part; GO:0005622 intracellular; GO:0005737 cytoplasm; GO:0009579 thylakoid; GO:0031977 thylakoid lumen; GO:0044424 intracellular part; GO:0043227 membrane-bounded organelle; GO:0005623 cell; GO:0009536 plastid; GO:0044444 cytoplasmic part; GO:0044436 thylakoid part; GO:00…
K4BEV0	40S ribosomal protein SA OS=Solanum lycopersicum GN=101250574	0.655	Down	0.00026	101250574	32.435	59.032	36.6	9	31	3	0.933	0.908	0.86	1.31	1.416	1.395	0.789	0.833	0.818	cytoplasm	GO:0050658 RNA transport; GO:0044085 cellular component biogenesis; GO:0022613 ribonucleoprotein complex biogenesis; GO:0006518 peptide metabolic process; GO:0051029 rRNA transport; GO:0022618 ribonucleoprotein complex assembly; GO:0000461 endonucleolytic cleavage to generate mature 3'-end of SSU-rRNA from (SSU-rRNA, 5.8S rRNA, LSU-rRNA); GO:0044699 single-organism process; GO:0009058 biosyntheti…	GO:0005840 ribosome; GO:0043229 intracellular organelle; GO:0043232 intracellular non-membrane-bounded organelle; GO:0015935 small ribosomal subunit; GO:0044446 intracellular organelle part; GO:0005737 cytoplasm; GO:0032991 macromolecular complex; GO:0044424 intracellular part; GO:0005829 cytosol; GO:0005623 cell; GO:0044422 organelle part; GO:0030684 preribosome; GO:0043228 non-membrane-bounded …	GO:0003735 structural constituent of ribosome; GO:0005198 structural molecule activity;	K02998	RP-SAe; small subunit ribosomal protein SAe	sly03010 Ribosome - Solanum lycopersicum (tomato);	IPR023591;	Ribosomal protein S2, flavodoxin-like domain;
K4BEW7	Uncharacterized protein OS=Solanum lycopersicum GN=101254569	1.52	Up	4.71e-05	101254569	46.394	17.43	13.9	6	9	6	1.146	1.22	1.187	0.782	0.774	0.781	1.009	1.044	1.043	chloroplast							IPR004328;	BRO1 domain;
K4BEX8	Uncharacterized protein OS=Solanum lycopersicum GN=104646135	0.314	Down	1.24e-05	104646135	22.018	21.194	24.3	4	10	1	0.619	0.546	0.601	1.961	1.815	1.853	0.618	0.634	0.65	extracellular	GO:0050794 regulation of cellular process; GO:0052548 regulation of endopeptidase activity; GO:0010951 negative regulation of endopeptidase activity; GO:0045861 negative regulation of proteolysis; GO:0080090 regulation of primary metabolic process; GO:0060255 regulation of macromolecule metabolic process; GO:0030162 regulation of proteolysis; GO:0031324 negative regulation of cellular metabolic p…		GO:0004867 serine-type endopeptidase inhibitor activity; GO:0030234 enzyme regulator activity; GO:0030414 peptidase inhibitor activity; GO:0061134 peptidase regulator activity; GO:0061135 endopeptidase regulator activity; GO:0098772 molecular function regulator; GO:0004857 enzyme inhibitor activity; GO:0004866 endopeptidase inhibitor activity;
K4BF04	Uncharacterized protein OS=Solanum lycopersicum GN=101260611	0.658	Down	0.000127	101260611	40.661	21.212	23.2	9	11	9	0.742	0.719	0.726	1.06	1.144	1.12	1.156	1.072	1.114	chloroplast	GO:0044763 single-organism cellular process; GO:0044699 single-organism process; GO:0071702 organic substance transport; GO:0015031 protein transport; GO:0051234 establishment of localization; GO:0045184 establishment of protein localization; GO:0006810 transport; GO:1902578 single-organism localization; GO:0032940 secretion by cell; GO:0009306 protein secretion; GO:0008104 protein localization; …	GO:0016020 membrane; GO:0044464 cell part; GO:0071944 cell periphery; GO:0044425 membrane part; GO:0031224 intrinsic component of membrane; GO:0005623 cell; GO:0016021 integral component of membrane; GO:0005886 plasma membrane;	GO:0022892 substrate-specific transporter activity; GO:0008565 protein transporter activity; GO:0005215 transporter activity;
K4BF05	Alcohol acyl transferase OS=Solanum lycopersicum GN=101260310	0.302	Down	5.87e-06	101260310	50.483	73.84	35.6	15	36	15	0.619	0.523	0.528	1.861	1.795	1.881	0.696	0.707	0.697	cytoplasm	GO:0032502 developmental process; GO:0016043 cellular component organization; GO:0009888 tissue development; GO:0048869 cellular developmental process; GO:0044763 single-organism cellular process; GO:0032989 cellular component morphogenesis; GO:0044699 single-organism process; GO:0010026 trichome differentiation; GO:0009058 biosynthetic process; GO:1901576 organic substance biosynthetic process; …	GO:0044424 intracellular part; GO:0005623 cell; GO:0044464 cell part; GO:0005622 intracellular; GO:0005737 cytoplasm;	GO:0016746 transferase activity, transferring acyl groups; GO:0016747 transferase activity, transferring acyl groups other than amino-acyl groups; GO:0003824 catalytic activity; GO:0016740 transferase activity;	K19747			IPR023213;	Chloramphenicol acetyltransferase-like domain;
K4BF12	Uncharacterized protein OS=Solanum lycopersicum GN=101257739	0.52	Down	9.29e-05	101257739	34.175	5.3712	7	2	2	2	0.915	0.814	0.755	1.578	1.615	1.581	0.64	0.699	0.659	chloroplast	GO:0044699 single-organism process; GO:0008152 metabolic process; GO:0055114 oxidation-reduction process; GO:0044710 single-organism metabolic process;		GO:0003824 catalytic activity; GO:0016491 oxidoreductase activity;				IPR016040;	NAD(P)-binding domain;
K4BF14	Uncharacterized protein OS=Solanum lycopersicum GN=101257442	0.383	Down	2.72e-06	101257442	34.144	11.107	10.5	3	5	3	0.599	0.55	0.567	1.477	1.533	1.474	1.034	0.969	0.978	chloroplast	GO:0044699 single-organism process; GO:0008152 metabolic process; GO:0055114 oxidation-reduction process; GO:0044710 single-organism metabolic process;		GO:0003824 catalytic activity; GO:0016491 oxidoreductase activity;				IPR016040;	NAD(P)-binding domain;
K4BF45	Uncharacterized protein OS=Solanum lycopersicum GN=101251259	4.107	Up	2.03e-06	101251259	56.404	71.46	33.7	15	36	13	1.537	1.593	1.577	0.37	0.427	0.349	1.076	1.064	1.041	plasma membrane	GO:0008152 metabolic process;		GO:0003824 catalytic activity;	K22133	AAE3; oxalate---CoA ligase [EC:6.2.1.8]	sly00630 Glyoxylate and dicarboxylate metabolism - Solanum lycopersicum (tomato); sly01100 Metabolic pathways - Solanum lycopersicum (tomato);	IPR025110; IPR000873;	AMP-binding enzyme C-terminal domain; AMP-dependent synthetase/ligase;
K4BF46	Tubulin beta chain OS=Solanum lycopersicum GN=101251552	0.509	Down	0.00127	101251552	49.998	-2	30.3	11	41	1	0.747	0.58	0.728	1.246	1.46	1.33	1.069	0.928	1.063	nucleus	GO:0016043 cellular component organization; GO:0006970 response to osmotic stress; GO:0006950 response to stress; GO:0006996 organelle organization; GO:0009628 response to abiotic stimulus; GO:0050896 response to stimulus; GO:0009651 response to salt stress; GO:0007010 cytoskeleton organization; GO:0007017 microtubule-based process; GO:0009987 cellular process; GO:0071840 cellular component organ…	GO:0043229 intracellular organelle; GO:0016020 membrane; GO:0099513 polymeric cytoskeletal fiber; GO:0005874 microtubule; GO:0043232 intracellular non-membrane-bounded organelle; GO:0044430 cytoskeletal part; GO:0005737 cytoplasm; GO:0044446 intracellular organelle part; GO:0012505 endomembrane system; GO:0099512 supramolecular fiber; GO:0044424 intracellular part; GO:0099080 supramolecular compl…	GO:1901265 nucleoside phosphate binding; GO:0001882 nucleoside binding; GO:0043167 ion binding; GO:0016817 hydrolase activity, acting on acid anhydrides; GO:0016787 hydrolase activity; GO:0000166 nucleotide binding; GO:0017111 nucleoside-triphosphatase activity; GO:1901363 heterocyclic compound binding; GO:0097159 organic cyclic compound binding; GO:0032549 ribonucleoside binding; GO:0097367 carb…	K07375	TUBB; tubulin beta	sly04145 Phagosome - Solanum lycopersicum (tomato);	IPR003008; IPR023123; IPR008280; IPR018316;	Tubulin/FtsZ, GTPase domain; Tubulin, C-terminal; Tubulin/FtsZ, C-terminal; Tubulin/FtsZ, 2-layer sandwich domain;
K4BF68	Uncharacterized protein OS=Solanum lycopersicum GN=101246317	1.79	Up	6.17e-05	101246317	24.694	1.2074	11.9	3	7	2	1.418	1.423	1.508	0.784	0.853	0.792	0.784	0.808	0.766	plasma membrane		GO:0016020 membrane; GO:0005783 endoplasmic reticulum; GO:0009535 chloroplast thylakoid membrane; GO:0044434 chloroplast part; GO:0005737 cytoplasm; GO:0009534 chloroplast thylakoid; GO:0042651 thylakoid membrane; GO:0031224 intrinsic component of membrane; GO:0044424 intracellular part; GO:0005623 cell; GO:0044422 organelle part; GO:0044425 membrane part; GO:0005622 intracellular; GO:0044464 cel…	GO:0097159 organic cyclic compound binding; GO:1901363 heterocyclic compound binding; GO:0020037 heme binding; GO:0046906 tetrapyrrole binding; GO:0005488 binding;	K17278			IPR001199;	Cytochrome b5-like heme/steroid binding domain;
K4BF75	Uncharacterized protein OS=Solanum lycopersicum GN=101243963	1.84	Up	0.000407	101243963	37.387	1.7847	3.6	1	1	1	1.339	1.29	1.33	0.822	0.647	0.683	0.915	1.022	1.036	nucleus	GO:0050794 regulation of cellular process; GO:0010468 regulation of gene expression; GO:0006355 regulation of transcription, DNA-templated; GO:0031326 regulation of cellular biosynthetic process; GO:0080090 regulation of primary metabolic process; GO:0060255 regulation of macromolecule metabolic process; GO:0019219 regulation of nucleobase-containing compound metabolic process; GO:1901700 respons…	GO:0043226 organelle; GO:0043231 intracellular membrane-bounded organelle; GO:0043229 intracellular organelle; GO:0005634 nucleus; GO:0044464 cell part; GO:0005622 intracellular; GO:0044424 intracellular part; GO:0043227 membrane-bounded organelle; GO:0005623 cell;	GO:0097159 organic cyclic compound binding; GO:1901363 heterocyclic compound binding; GO:0003677 DNA binding; GO:0005488 binding; GO:0001071 nucleic acid binding transcription factor activity; GO:0003676 nucleic acid binding; GO:0043565 sequence-specific DNA binding; GO:0003700 transcription factor activity, sequence-specific DNA binding;	K09419			IPR011991; IPR000232;	Winged helix-turn-helix DNA-binding domain; Heat shock factor (HSF)-type, DNA-binding;
K4BFE7	Vacuolar protein sorting-associated protein 28 homolog OS=Solanum lycopersicum GN=101255562	1.636	Up	0.00426	101255562	23.411	3.4704	17.7	3	5	1	1.077	1.329	1.205	0.769	0.669	0.769	0.96	1.071	1.2	chloroplast	GO:0046907 intracellular transport; GO:0051603 proteolysis involved in cellular protein catabolic process; GO:0072594 establishment of protein localization to organelle; GO:0044257 cellular protein catabolic process; GO:0043328 protein targeting to vacuole involved in ubiquitin-dependent protein catabolic process via the multivesicular body sorting pathway; GO:0032509 endosome transport via multi…	GO:0043229 intracellular organelle; GO:0097708 intracellular vesicle; GO:0016020 membrane; GO:0010008 endosome membrane; GO:0098588 bounding membrane of organelle; GO:0031410 cytoplasmic vesicle; GO:0031090 organelle membrane; GO:0098796 membrane protein complex; GO:0005737 cytoplasm; GO:0044446 intracellular organelle part; GO:0031982 vesicle; GO:0044433 cytoplasmic vesicle part; GO:0044440 endo…	GO:0005515 protein binding; GO:0005488 binding; GO:0032403 protein complex binding; GO:0044877 macromolecular complex binding;	K12184	VPS28; ESCRT-I complex subunit VPS28	sly04144 Endocytosis - Solanum lycopersicum (tomato);	IPR017898; IPR017899;	Vacuolar protein sorting-associated, VPS28, N-terminal; Vacuolar protein sorting-associated, VPS28, C-terminal;
K4BFG3	Uncharacterized protein OS=Solanum lycopersicum GN=101259125	1.539	Up	0.00109	101259125	76.766	26.275	1.7	1	2	1	1.437	1.549	1.594	1.04	0.906	1.03	0.578	0.593	0.472	plasma membrane	GO:0006810 transport; GO:0055085 transmembrane transport; GO:0051179 localization; GO:0051234 establishment of localization;	GO:0016020 membrane; GO:0044464 cell part; GO:0071944 cell periphery; GO:0044425 membrane part; GO:0031224 intrinsic component of membrane; GO:0005623 cell; GO:0016021 integral component of membrane; GO:0005886 plasma membrane;	GO:0022857 transmembrane transporter activity; GO:0005215 transporter activity;
K4BFN6	Uncharacterized protein OS=Solanum lycopersicum GN=101248750	1.941	Up	8.64e-05	101248750	71.488	16.299	10.7	8	11	8	1.419	1.498	1.368	0.699	0.74	0.769	0.87	0.866	0.87	endoplasmic reticulum							IPR029058;	Alpha/Beta hydrolase fold;
K4BFT6	Uncharacterized protein OS=Solanum lycopersicum GN=101255068	2.605	Up	4.55e-05	101255068	25.251	21.519	24.2	4	8	4	1.103	1.198	1.137	0.477	0.45	0.393	1.424	1.266	1.401	nucleus	GO:0044699 single-organism process; GO:0008152 metabolic process; GO:0055114 oxidation-reduction process; GO:0044710 single-organism metabolic process;	GO:0016020 membrane; GO:0005622 intracellular; GO:0044464 cell part; GO:0071944 cell periphery; GO:0005737 cytoplasm; GO:0044424 intracellular part; GO:0005623 cell; GO:0005886 plasma membrane;	GO:0016651 oxidoreductase activity, acting on NAD(P)H; GO:1901265 nucleoside phosphate binding; GO:0003955 NAD(P)H dehydrogenase (quinone) activity; GO:0043167 ion binding; GO:0000166 nucleotide binding; GO:0048037 cofactor binding; GO:0016655 oxidoreductase activity, acting on NAD(P)H, quinone or similar compound as acceptor; GO:0016491 oxidoreductase activity; GO:1901363 heterocyclic compound b…	K03809	wrbA; NAD(P)H dehydrogenase (quinone) [EC:1.6.5.2]	sly01110 Biosynthesis of secondary metabolites - Solanum lycopersicum (tomato); sly00130 Ubiquinone and other terpenoid-quinone biosynthesis - Solanum lycopersicum (tomato); sly01100 Metabolic pathways - Solanum lycopersicum (tomato);	IPR005025; IPR008254; IPR029039;	NADPH-dependent FMN reductase-like; Flavodoxin/nitric oxide synthase; Flavoprotein-like domain;
K4BFT9	Uncharacterized protein OS=Solanum lycopersicum GN=101255370	0.643	Down	7.41e-05	101255370	31.254	50.324	37.9	7	11	7	0.759	0.718	0.725	1.101	1.159	1.167	1.155	1.153	1.131	chloroplast		GO:0031224 intrinsic component of membrane; GO:0016020 membrane; GO:0016021 integral component of membrane; GO:0044425 membrane part;
K4BFY7	Uncharacterized protein OS=Solanum lycopersicum GN=101262786	1.592	Up	5.27e-05	101262786	121.68	4.7776	8.2	9	11	3	1.316	1.307	1.358	0.833	0.872	0.796	0.849	0.913	0.878	cytoplasm	GO:0006508 proteolysis; GO:0008152 metabolic process; GO:0043170 macromolecule metabolic process; GO:0019538 protein metabolic process; GO:0044238 primary metabolic process; GO:0071704 organic substance metabolic process;		GO:0004252 serine-type endopeptidase activity; GO:0004175 endopeptidase activity; GO:0008233 peptidase activity; GO:0003824 catalytic activity; GO:0017171 serine hydrolase activity; GO:0005488 binding; GO:0008236 serine-type peptidase activity; GO:0070011 peptidase activity, acting on L-amino acid peptides; GO:0005515 protein binding; GO:0016787 hydrolase activity;	K22686			IPR009003; IPR025926; IPR001478;	Peptidase S1, PA clan; PDZ-like domain; PDZ domain;
K4BG30	Peroxidase OS=Solanum lycopersicum GN=101244162	0.559	Down	5.59e-05	101244162	35.943	13.31	22.7	6	13	5	0.571	0.638	0.567	1.079	1.038	1.058	1.36	1.39	1.413	chloroplast	GO:0006950 response to stress; GO:0055114 oxidation-reduction process; GO:0009636 response to toxic substance; GO:0044699 single-organism process; GO:0050896 response to stimulus; GO:0044237 cellular metabolic process; GO:0008152 metabolic process; GO:0042221 response to chemical; GO:1990748 cellular detoxification; GO:0042743 hydrogen peroxide metabolic process; GO:0072593 reactive oxygen specie…	GO:0005576 extracellular region;	GO:0097159 organic cyclic compound binding; GO:1901363 heterocyclic compound binding; GO:0020037 heme binding; GO:0003824 catalytic activity; GO:0005488 binding; GO:0043167 ion binding; GO:0016209 antioxidant activity; GO:0043169 cation binding; GO:0046872 metal ion binding; GO:0004601 peroxidase activity; GO:0046906 tetrapyrrole binding; GO:0016491 oxidoreductase activity; GO:0016684 oxidoreduct…	K00430	E1.11.1.7; peroxidase [EC:1.11.1.7]	sly01110 Biosynthesis of secondary metabolites - Solanum lycopersicum (tomato); sly00940 Phenylpropanoid biosynthesis - Solanum lycopersicum (tomato); sly01100 Metabolic pathways - Solanum lycopersicum (tomato);	IPR033905; IPR002016;	Secretory peroxidase; Haem peroxidase, plant/fungal/bacterial;
K4BG34	Uncharacterized protein OS=Solanum lycopersicum GN=101245035	0.473	Down	9.57e-07	101245035	81.566	33.263	11.8	7	16	5	0.829	0.771	0.809	1.707	1.693	1.689	0.584	0.592	0.547	chloroplast	GO:0006508 proteolysis; GO:0008152 metabolic process; GO:0043170 macromolecule metabolic process; GO:0019538 protein metabolic process; GO:0044238 primary metabolic process; GO:0071704 organic substance metabolic process;		GO:0004252 serine-type endopeptidase activity; GO:0004175 endopeptidase activity; GO:0008233 peptidase activity; GO:0003824 catalytic activity; GO:0017171 serine hydrolase activity; GO:0008236 serine-type peptidase activity; GO:0070011 peptidase activity, acting on L-amino acid peptides; GO:0016787 hydrolase activity;				IPR003137; IPR034197; IPR000209; IPR010259;	PA domain; Cucumisin-like catalytic domain; Peptidase S8/S53 domain; Peptidase S8 propeptide/proteinase inhibitor I9;
K4BG91	Uncharacterized protein OS=Solanum lycopersicum GN=101250966	0.557	Down	0.000276	101250966	31.456	4.7107	9.1	2	3	2	0.771	0.812	0.756	1.312	1.481	1.41	0.864	0.854	0.92	cytoplasm							IPR029058; IPR000073;	Alpha/Beta hydrolase fold; Alpha/beta hydrolase fold-1;
K4BGW5	Uncharacterized protein OS=Solanum lycopersicum	0.573	Down	2e-05	---	57.847	31.551	17.4	8	15	8	0.665	0.7	0.719	1.185	1.215	1.239	1.095	1.073	1.142	chloroplast							IPR001763;	Rhodanese-like domain;
K4BH08	Uncharacterized protein OS=Solanum lycopersicum	0.491	Down	1.94e-05	---	72.236	1.5862	1.5	1	2	1	0.778	0.742	0.708	1.468	1.51	1.557	0.823	0.811	0.811	nucleus	GO:0000003 reproduction; GO:0050794 regulation of cellular process; GO:0044707 single-multicellular organism process; GO:0007346 regulation of mitotic cell cycle; GO:0010071 root meristem specification; GO:0022414 reproductive process; GO:0048869 cellular developmental process; GO:0010014 meristem initiation; GO:0048316 seed development; GO:0044699 single-organism process; GO:0048508 embryonic me…	GO:0043229 intracellular organelle; GO:0043232 intracellular non-membrane-bounded organelle; GO:0044430 cytoskeletal part; GO:0044446 intracellular organelle part; GO:0005737 cytoplasm; GO:0044424 intracellular part; GO:0005623 cell; GO:0005819 spindle; GO:0044422 organelle part; GO:0043228 non-membrane-bounded organelle; GO:0043231 intracellular membrane-bounded organelle; GO:0043226 organelle; …	GO:0005515 protein binding; GO:0005488 binding;	K03350	APC3; anaphase-promoting complex subunit 3	sly04120 Ubiquitin mediated proteolysis - Solanum lycopersicum (tomato);	IPR011990; IPR013026;	Tetratricopeptide-like helical domain; Tetratricopeptide repeat-containing domain;
K4BHA4	Uncharacterized protein OS=Solanum lycopersicum GN=101246321	1.948	Up	7.63e-05	101246321	43.988	20.472	13.7	5	10	5	1.181	1.264	1.237	0.591	0.68	0.619	1.154	1.18	1.183	cytoskeleton	GO:0046710 GDP metabolic process; GO:0009116 nucleoside metabolic process; GO:0042278 purine nucleoside metabolic process; GO:0009167 purine ribonucleoside monophosphate metabolic process; GO:0006725 cellular aromatic compound metabolic process; GO:0009259 ribonucleotide metabolic process; GO:0009117 nucleotide metabolic process; GO:0044699 single-organism process; GO:0009185 ribonucleoside dipho…	GO:0044464 cell part; GO:0005622 intracellular; GO:0005737 cytoplasm; GO:0044424 intracellular part; GO:0005829 cytosol; GO:0005623 cell; GO:0044444 cytoplasmic part;	GO:0016301 kinase activity; GO:0003824 catalytic activity; GO:0004385 guanylate kinase activity; GO:0005488 binding; GO:0019205 nucleobase-containing compound kinase activity; GO:0005515 protein binding; GO:0016776 phosphotransferase activity, phosphate group as acceptor; GO:0016740 transferase activity; GO:0019201 nucleotide kinase activity; GO:0016772 transferase activity, transferring phosphor…	K00942	E2.7.4.8; guanylate kinase [EC:2.7.4.8]	sly00230 Purine metabolism - Solanum lycopersicum (tomato); sly01100 Metabolic pathways - Solanum lycopersicum (tomato);	IPR011043; IPR008144; IPR027417; IPR008145; IPR015915;	Galactose oxidase/kelch, beta-propeller; Guanylate kinase-like domain; P-loop containing nucleoside triphosphate hydrolase; Guanylate kinase/L-type calcium channel beta subunit; Kelch-type beta propeller;
K4BHB6	Uncharacterized protein OS=Solanum lycopersicum GN=101249053	2.698	Up	2.07e-05	101249053	89.81	26.152	14	11	12	11	1.607	1.71	1.728	0.638	0.573	0.659	0.704	0.761	0.707	vacuolar membrane		GO:0031224 intrinsic component of membrane; GO:0016020 membrane; GO:0016021 integral component of membrane; GO:0044425 membrane part;	GO:0005515 protein binding; GO:0005488 binding;				IPR013111; IPR000742;	EGF-like domain, extracellular; EGF-like domain;
K4BHF8	Uncharacterized protein OS=Solanum lycopersicum GN=101252060	1.707	Up	0.000561	101252060	72.861	45.534	15.7	8	14	6	0.919	0.93	0.923	0.613	0.528	0.483	1.402	1.569	1.594	cytoplasm	GO:0044711 single-organism biosynthetic process; GO:0016053 organic acid biosynthetic process; GO:0055114 oxidation-reduction process; GO:0044281 small molecule metabolic process; GO:0044763 single-organism cellular process; GO:0044699 single-organism process; GO:0009058 biosynthetic process; GO:0044255 cellular lipid metabolic process; GO:0006631 fatty acid metabolic process; GO:0044238 primary …	GO:0043229 intracellular organelle; GO:0016020 membrane; GO:0005783 endoplasmic reticulum; GO:0042175 nuclear outer membrane-endoplasmic reticulum membrane network; GO:0005737 cytoplasm; GO:0044446 intracellular organelle part; GO:0012505 endomembrane system; GO:0031224 intrinsic component of membrane; GO:0044424 intracellular part; GO:0005623 cell; GO:0016021 integral component of membrane; GO:0…	GO:0005506 iron ion binding; GO:0046914 transition metal ion binding; GO:0003824 catalytic activity; GO:0005488 binding; GO:0043167 ion binding; GO:0046872 metal ion binding; GO:0043169 cation binding; GO:0016491 oxidoreductase activity;	K15404	CER1; aldehyde decarbonylase [EC:4.1.99.5]	sly01110 Biosynthesis of secondary metabolites - Solanum lycopersicum (tomato); sly00073 Cutin, suberine and wax biosynthesis - Solanum lycopersicum (tomato);	IPR006694; IPR021940;	Fatty acid hydroxylase; Uncharacterised domain Wax2, C-terminal;
K4BI42	Uncharacterized protein OS=Solanum lycopersicum GN=101268078	0.266	Down	1.13e-05	101268078	50.602	14.877	9.5	5	8	3	0.548	0.425	0.406	1.707	1.76	1.723	0.911	0.836	0.909	plasma membrane	GO:0006810 transport; GO:0006820 anion transport; GO:0051179 localization; GO:0015698 inorganic anion transport; GO:0015689 molybdate ion transport; GO:0006811 ion transport; GO:0051234 establishment of localization;	GO:0097708 intracellular vesicle; GO:0043229 intracellular organelle; GO:0016020 membrane; GO:0031410 cytoplasmic vesicle; GO:0071944 cell periphery; GO:0044446 intracellular organelle part; GO:0005737 cytoplasm; GO:0031982 vesicle; GO:0031224 intrinsic component of membrane; GO:0012505 endomembrane system; GO:0044424 intracellular part; GO:0005623 cell; GO:0016021 integral component of membrane;…	GO:0015075 ion transmembrane transporter activity; GO:0022892 substrate-specific transporter activity; GO:0015098 molybdate ion transmembrane transporter activity; GO:0015103 inorganic anion transmembrane transporter activity; GO:0005215 transporter activity; GO:0008509 anion transmembrane transporter activity; GO:0022891 substrate-specific transmembrane transporter activity; GO:0022857 transmemb…				IPR020846;	Major facilitator superfamily domain;
K4BI48	Protein yippee-like OS=Solanum lycopersicum GN=101267209	1.59	Up	4.34e-06	101267209	12.163	24.07	64.5	6	11	6	1.247	1.255	1.242	0.807	0.785	0.762	0.944	0.955	0.954	cytoplasm			GO:0046872 metal ion binding; GO:0043169 cation binding; GO:0005488 binding; GO:0043167 ion binding;
K4BI65	Uncharacterized protein OS=Solanum lycopersicum GN=101264410	0.283	Down	1.92e-05	101264410	25.328	35.038	30.5	7	11	7	0.407	0.39	0.373	1.395	1.303	1.442	1.219	1.223	1.266	chloroplast
K4BI85	"Starch synthase, chloroplastic/amyloplastic OS=Solanum lycopersicum GN=101259221"	2.506	Up	2.53e-08	101259221	70.792	130.39	31.4	17	35	17	1.721	1.743	1.74	0.695	0.699	0.683	0.655	0.62	0.594	chloroplast	GO:0005982 starch metabolic process; GO:0016051 carbohydrate biosynthetic process; GO:0000271 polysaccharide biosynthetic process; GO:0044042 glucan metabolic process; GO:0044699 single-organism process; GO:0009058 biosynthetic process; GO:0044237 cellular metabolic process; GO:0044264 cellular polysaccharide metabolic process; GO:0071704 organic substance metabolic process; GO:0008152 metabolic …	GO:0043229 intracellular organelle; GO:0044434 chloroplast part; GO:0009501 amyloplast; GO:0044446 intracellular organelle part; GO:0005737 cytoplasm; GO:0044435 plastid part; GO:0044424 intracellular part; GO:0009532 plastid stroma; GO:0005623 cell; GO:0044422 organelle part; GO:0009507 chloroplast; GO:0043231 intracellular membrane-bounded organelle; GO:0043226 organelle; GO:0005622 intracellul…	GO:0016758 transferase activity, transferring hexosyl groups; GO:0003824 catalytic activity; GO:0035251 UDP-glucosyltransferase activity; GO:0008194 UDP-glycosyltransferase activity; GO:0046527 glucosyltransferase activity; GO:0004373 glycogen (starch) synthase activity; GO:0016757 transferase activity, transferring glycosyl groups; GO:0009011 starch synthase activity; GO:0016740 transferase acti…	K00703	glgA; starch synthase [EC:2.4.1.21]	sly01110 Biosynthesis of secondary metabolites - Solanum lycopersicum (tomato); sly00500 Starch and sucrose metabolism - Solanum lycopersicum (tomato); sly01100 Metabolic pathways - Solanum lycopersicum (tomato);	IPR013534; IPR001296;	Starch synthase, catalytic domain; Glycosyl transferase, family 1;
K4BIA1	Uncharacterized protein OS=Solanum lycopersicum GN=101258138	1.589	Up	0.000318	101258138	61.93	33.598	15.1	6	8	6	1.298	1.304	1.425	0.825	0.845	0.865	0.905	0.89	0.788	chloroplast	GO:0006457 protein folding; GO:0009987 cellular process;	GO:0043226 organelle; GO:0043231 intracellular membrane-bounded organelle; GO:0043229 intracellular organelle; GO:0044464 cell part; GO:0005622 intracellular; GO:0005737 cytoplasm; GO:0044424 intracellular part; GO:0043227 membrane-bounded organelle; GO:0005623 cell; GO:0005739 mitochondrion; GO:0044444 cytoplasmic part;	GO:0005524 ATP binding; GO:1901265 nucleoside phosphate binding; GO:0001882 nucleoside binding; GO:0043167 ion binding; GO:0005515 protein binding; GO:0000166 nucleotide binding; GO:0097159 organic cyclic compound binding; GO:1901363 heterocyclic compound binding; GO:0032549 ribonucleoside binding; GO:0097367 carbohydrate derivative binding; GO:0032553 ribonucleotide binding; GO:0005488 binding; …	K03544			IPR019489; IPR003593; IPR003959; IPR027417;	Clp ATPase, C-terminal; AAA+ ATPase domain; ATPase, AAA-type, core; P-loop containing nucleoside triphosphate hydrolase;
K4BID2	Uncharacterized protein OS=Solanum lycopersicum GN=101250380	2.167	Up	0.000152	101250380	38.906	1.7213	2.3	1	1	1	1.586	1.753	1.762	0.848	0.758	0.748	0.596	0.624	0.501	chloroplast		GO:0031224 intrinsic component of membrane; GO:0016020 membrane; GO:0016021 integral component of membrane; GO:0044425 membrane part;
K4BIG5	Uncharacterized protein OS=Solanum lycopersicum GN=101247502	1.518	Up	0.00121	101247502	65.977	71.305	15.2	7	9	7	0.773	0.881	0.828	0.573	0.539	0.523	1.579	1.55	1.602	plasma membrane	GO:0044699 single-organism process; GO:0008152 metabolic process; GO:0055114 oxidation-reduction process; GO:0044710 single-organism metabolic process;	GO:0016020 membrane; GO:0031226 intrinsic component of plasma membrane; GO:0044459 plasma membrane part; GO:0044464 cell part; GO:0071944 cell periphery; GO:0044425 membrane part; GO:0031225 anchored component of membrane; GO:0031224 intrinsic component of membrane; GO:0005623 cell; GO:0016021 integral component of membrane; GO:0046658 anchored component of plasma membrane; GO:0005886 plasma memb…	GO:0016722 oxidoreductase activity, oxidizing metal ions; GO:0046914 transition metal ion binding; GO:0003824 catalytic activity; GO:0005488 binding; GO:0043167 ion binding; GO:0046872 metal ion binding; GO:0043169 cation binding; GO:0005507 copper ion binding; GO:0016491 oxidoreductase activity;	K19791			IPR011706; IPR011707; IPR008972; IPR001117;	Multicopper oxidase, type 2; Multicopper oxidase, type 3; Cupredoxin; Multicopper oxidase, type 1;
K4BIL3	Uncharacterized protein OS=Solanum lycopersicum	0.632	Down	3.32e-05	---	19.632	16.695	27.9	5	14	5	0.917	0.9	0.931	1.44	1.411	1.494	0.757	0.739	0.712	extracellular			GO:0005515 protein binding; GO:0005488 binding;				IPR001024;	PLAT/LH2 domain;
K4BIU4	Uncharacterized protein OS=Solanum lycopersicum GN=101248556	0.603	Down	0.00369	101248556	21.423	1.2762	9	2	6	1	0.938	0.699	0.784	1.339	1.428	1.247	0.895	0.971	0.89	mitochondria	GO:0009116 nucleoside metabolic process; GO:0042278 purine nucleoside metabolic process; GO:0009167 purine ribonucleoside monophosphate metabolic process; GO:0090662 ATP hydrolysis coupled transmembrane transport; GO:0009117 nucleotide metabolic process; GO:0044699 single-organism process; GO:0046129 purine ribonucleoside biosynthetic process; GO:0009163 nucleoside biosynthetic process; GO:000905…	GO:0016020 membrane; GO:0098800 inner mitochondrial membrane protein complex; GO:0031090 organelle membrane; GO:0098796 membrane protein complex; GO:0005737 cytoplasm; GO:0032991 macromolecular complex; GO:0098798 mitochondrial protein complex; GO:0044424 intracellular part; GO:0044455 mitochondrial membrane part; GO:0005623 cell; GO:0044422 organelle part; GO:0005740 mitochondrial envelope; GO:0…	GO:0022804 active transmembrane transporter activity; GO:0042625 ATPase coupled ion transmembrane transporter activity; GO:0015075 ion transmembrane transporter activity; GO:0022853 active ion transmembrane transporter activity; GO:0015399 primary active transmembrane transporter activity; GO:0022892 substrate-specific transporter activity; GO:0044769 ATPase activity, coupled to transmembrane mov…	K02134	ATPeF1D; F-type H+-transporting ATPase subunit delta	sly00190 Oxidative phosphorylation - Solanum lycopersicum (tomato); sly01100 Metabolic pathways - Solanum lycopersicum (tomato);	IPR020546;	ATP synthase, F1 complex, delta/epsilon subunit, N-terminal;
K4BIV3	Uncharacterized protein OS=Solanum lycopersicum	2.108	Up	1.18e-06	---	53.372	3.138	2.9	1	2	1	1.444	1.432	1.427	0.701	0.689	0.651	0.934	0.972	0.849	plasma membrane							IPR029058; IPR000073;	Alpha/Beta hydrolase fold; Alpha/beta hydrolase fold-1;
K4BJ12	Uncharacterized protein OS=Solanum lycopersicum GN=543524	2.631	Up	2.66e-05	543524	42.077	49.197	37.7	10	23	10	1.01	1.067	1.106	0.392	0.427	0.391	1.561	1.556	1.549	cytoplasm	GO:0044699 single-organism process; GO:0008152 metabolic process; GO:0055114 oxidation-reduction process; GO:0044710 single-organism metabolic process;		GO:0046872 metal ion binding; GO:0043169 cation binding; GO:0003824 catalytic activity; GO:0005488 binding; GO:0016491 oxidoreductase activity; GO:0043167 ion binding;				IPR027443; IPR005123; IPR026992;	Isopenicillin N synthase-like; Oxoglutarate/iron-dependent dioxygenase; Non-haem dioxygenase N-terminal domain;
K4BJ97	Uncharacterized protein OS=Solanum lycopersicum GN=101244264	1.67	Up	0.000164	101244264	66.809	5.3613	4.6	3	3	3	1.21	1.3	1.202	0.768	0.748	0.707	1.081	1.022	1.035	nucleus	GO:0044248 cellular catabolic process; GO:0008152 metabolic process; GO:0006914 autophagy; GO:0009056 catabolic process; GO:0044237 cellular metabolic process; GO:0009987 cellular process;	GO:1902494 catalytic complex; GO:0061695 transferase complex, transferring phosphorus-containing groups; GO:1990316 ATG1/ULK1 kinase complex; GO:0044464 cell part; GO:0005622 intracellular; GO:0005737 cytoplasm; GO:0032991 macromolecular complex; GO:0044424 intracellular part; GO:1990234 transferase complex; GO:1902554 serine/threonine protein kinase complex; GO:0005623 cell; GO:0043234 protein c…		K08331	ATG13; autophagy-related protein 13	sly04136 Autophagy - other - Solanum lycopersicum (tomato);
K4BJA2	Uncharacterized protein OS=Solanum lycopersicum GN=101245530	0.539	Down	0.00112	101245530	13.468	10.15	43.2	4	4	4	0.772	0.75	0.714	1.318	1.53	1.298	0.798	0.854	0.874	chloroplast
K4BJA3	Uncharacterized protein OS=Solanum lycopersicum GN=101255672	0.59	Down	0.000105	101255672	29.01	58.864	39.9	9	18	9	0.786	0.744	0.715	1.316	1.223	1.265	0.978	0.976	1.031	chloroplast		GO:0016020 membrane; GO:0009535 chloroplast thylakoid membrane; GO:0044434 chloroplast part; GO:0005737 cytoplasm; GO:0009534 chloroplast thylakoid; GO:0042651 thylakoid membrane; GO:0031224 intrinsic component of membrane; GO:0044424 intracellular part; GO:0005623 cell; GO:0009941 chloroplast envelope; GO:0044422 organelle part; GO:0044425 membrane part; GO:0005622 intracellular; GO:0044464 cell…	GO:0043169 cation binding; GO:0046872 metal ion binding; GO:0005515 protein binding; GO:0005506 iron ion binding; GO:0046914 transition metal ion binding; GO:0005488 binding; GO:0043167 ion binding;				IPR024934; IPR004039; IPR001478;	Rubredoxin-like domain; Rubredoxin-type fold; PDZ domain;
K4BJB6	Uncharacterized protein OS=Solanum lycopersicum	1.549	Up	0.000356	---	62.502	42.513	19.2	9	17	9	1.113	1.173	1.155	0.693	0.728	0.8	1.13	1.135	1.128	chloroplast	GO:0008152 metabolic process; GO:0044711 single-organism biosynthetic process; GO:0055114 oxidation-reduction process; GO:0044710 single-organism metabolic process; GO:0044699 single-organism process; GO:0009058 biosynthetic process; GO:0044550 secondary metabolite biosynthetic process; GO:0019748 secondary metabolic process;	GO:0016020 membrane;	GO:0097159 organic cyclic compound binding; GO:1901363 heterocyclic compound binding; GO:0016709 oxidoreductase activity, acting on paired donors, with incorporation or reduction of molecular oxygen, NAD(P)H as one donor, and incorporation of one atom of oxygen; GO:0020037 heme binding; GO:0005506 iron ion binding; GO:0046914 transition metal ion binding; GO:0003824 catalytic activity; GO:0005488…
K4BJG1	Uncharacterized protein OS=Solanum lycopersicum GN=101262295	2.533	Up	5.18e-06	101262295	39.697	5.8842	5.4	2	3	2	1.772	1.787	1.737	0.671	0.755	0.665	0.64	0.602	0.531	extracellular	GO:0044699 single-organism process; GO:0008152 metabolic process; GO:0055114 oxidation-reduction process; GO:0044710 single-organism metabolic process;	GO:0031224 intrinsic component of membrane; GO:0016020 membrane; GO:0016021 integral component of membrane; GO:0044425 membrane part;	GO:0003824 catalytic activity; GO:0016491 oxidoreductase activity;	K22418			IPR016040;	NAD(P)-binding domain;
K4BJG4	Uncharacterized protein OS=Solanum lycopersicum GN=101249057	3.134	Up	6.27e-07	101249057	45.822	68.025	27.8	8	19	8	1.773	1.823	1.763	0.547	0.584	0.579	0.706	0.677	0.583	chloroplast	GO:0044711 single-organism biosynthetic process; GO:0016053 organic acid biosynthetic process; GO:0044281 small molecule metabolic process; GO:0044763 single-organism cellular process; GO:0044699 single-organism process; GO:0044255 cellular lipid metabolic process; GO:0009058 biosynthetic process; GO:0006631 fatty acid metabolic process; GO:0044238 primary metabolic process; GO:0044237 cellular m…		GO:0016746 transferase activity, transferring acyl groups; GO:0004315 3-oxoacyl-[acyl-carrier-protein] synthase activity; GO:0003824 catalytic activity; GO:0016740 transferase activity; GO:0016747 transferase activity, transferring acyl groups other than amino-acyl groups; GO:0004312 fatty acid synthase activity;	K00648	fabH; 3-oxoacyl-[acyl-carrier-protein] synthase III [EC:2.3.1.180]	sly00061 Fatty acid biosynthesis - Solanum lycopersicum (tomato); sly01212 Fatty acid metabolism - Solanum lycopersicum (tomato); sly01100 Metabolic pathways - Solanum lycopersicum (tomato);	IPR016039; IPR013747; IPR013751;	Thiolase-like; 3-Oxoacyl-[acyl-carrier-protein (ACP)] synthase III, C-terminal; 3-Oxoacyl-[acyl-carrier-protein (ACP)] synthase III;
K4BJI4	Uncharacterized protein OS=Solanum lycopersicum	0.622	Down	5.2e-05	---	194.36	5.6076	1.6	3	4	3	1.061	1.066	0.975	1.631	1.665	1.691	0.376	0.468	0.376	cytoplasm				K17592			IPR003594;	Histidine kinase-like ATPase, C-terminal domain;
K4BJI7	Uncharacterized protein OS=Solanum lycopersicum	3.524	Up	5.48e-06	---	39.067	79.513	46.7	16	30	16	1.405	1.412	1.503	0.414	0.413	0.399	1.155	1.152	1.114	cytoskeleton	GO:0008152 metabolic process; GO:0006725 cellular aromatic compound metabolic process; GO:0019438 aromatic compound biosynthetic process; GO:0009058 biosynthetic process; GO:0044237 cellular metabolic process; GO:0009987 cellular process; GO:0032259 methylation; GO:0044249 cellular biosynthetic process;		GO:0008757 S-adenosylmethionine-dependent methyltransferase activity; GO:0008168 methyltransferase activity; GO:0003824 catalytic activity; GO:0005488 binding; GO:0046983 protein dimerization activity; GO:0016741 transferase activity, transferring one-carbon groups; GO:0008171 O-methyltransferase activity; GO:0005515 protein binding; GO:0016740 transferase activity;	K16040	ROMT; trans-resveratrol di-O-methyltransferase [EC:2.1.1.240]	sly00945 Stilbenoid, diarylheptanoid and gingerol biosynthesis - Solanum lycopersicum (tomato);	IPR011991; IPR012967; IPR029063; IPR001077;	Winged helix-turn-helix DNA-binding domain; Plant methyltransferase dimerisation; S-adenosyl-L-methionine-dependent methyltransferase; O-methyltransferase, family 2;
K4BJJ7	V-type proton ATPase subunit C OS=Solanum lycopersicum	0.562	Down	1.08e-06	---	9.5939	158.45	27.6	2	7	2	0.652	0.633	0.636	1.149	1.122	1.145	1.246	1.228	1.31	chloroplast	GO:0098655 cation transmembrane transport; GO:0034220 ion transmembrane transport; GO:0098660 inorganic ion transmembrane transport; GO:0090662 ATP hydrolysis coupled transmembrane transport; GO:0015988 energy coupled proton transmembrane transport, against electrochemical gradient; GO:0044699 single-organism process; GO:0006818 hydrogen transport; GO:0015992 proton transport; GO:0051234 establis…	GO:0043229 intracellular organelle; GO:0016020 membrane; GO:0098588 bounding membrane of organelle; GO:0031090 organelle membrane; GO:0098796 membrane protein complex; GO:0005737 cytoplasm; GO:0044446 intracellular organelle part; GO:0032991 macromolecular complex; GO:0044424 intracellular part; GO:0033176 proton-transporting V-type ATPase complex; GO:0005623 cell; GO:0044422 organelle part; GO:0…	GO:0042625 ATPase coupled ion transmembrane transporter activity; GO:0015399 primary active transmembrane transporter activity; GO:0044769 ATPase activity, coupled to transmembrane movement of ions, rotational mechanism; GO:0016817 hydrolase activity, acting on acid anhydrides; GO:0022892 substrate-specific transporter activity; GO:0016787 hydrolase activity; GO:0015077 monovalent inorganic catio…
K4BJL2	Uncharacterized protein OS=Solanum lycopersicum GN=101244648	0.623	Down	8.62e-05	101244648	19.351	53.119	19.6	3	6	3	0.869	0.795	0.77	1.306	1.29	1.312	0.932	0.838	0.951	chloroplast	GO:0006518 peptide metabolic process; GO:0043043 peptide biosynthetic process; GO:0044267 cellular protein metabolic process; GO:0006807 nitrogen compound metabolic process; GO:0009058 biosynthetic process; GO:0043603 cellular amide metabolic process; GO:0044238 primary metabolic process; GO:1901566 organonitrogen compound biosynthetic process; GO:1901576 organic substance biosynthetic process; G…	GO:0005840 ribosome; GO:0043226 organelle; GO:0043229 intracellular organelle; GO:0043232 intracellular non-membrane-bounded organelle; GO:0044464 cell part; GO:0005622 intracellular; GO:0005737 cytoplasm; GO:0032991 macromolecular complex; GO:0044424 intracellular part; GO:1990904 ribonucleoprotein complex; GO:0005623 cell; GO:0030529 intracellular ribonucleoprotein complex; GO:0044444 cytoplasm…	GO:0003735 structural constituent of ribosome; GO:0005198 structural molecule activity;	K02904	RP-L29; large subunit ribosomal protein L29	sly03010 Ribosome - Solanum lycopersicum (tomato);
K4BJN3	Uncharacterized protein OS=Solanum lycopersicum GN=101252965	2.333	Up	6.37e-05	101252965	36.803	26.266	10.3	3	4	3	1.338	1.315	1.455	0.569	0.609	0.583	1.046	1.041	1.093	chloroplast
K4BJP4	Sucrose synthase OS=Solanum lycopersicum GN=101255377	1.827	Up	0.00014	101255377	100.75	44.695	20.7	16	21	16	1.337	1.292	1.43	0.728	0.768	0.726	0.935	0.918	0.897	cytoplasm	GO:0052545 callose localization; GO:0044763 single-organism cellular process; GO:0044699 single-organism process; GO:0033037 polysaccharide localization; GO:0005984 disaccharide metabolic process; GO:0005975 carbohydrate metabolic process; GO:0044238 primary metabolic process; GO:0044237 cellular metabolic process; GO:0071704 organic substance metabolic process; GO:0044723 single-organism carbohy…	GO:0005618 cell wall; GO:0030312 external encapsulating structure; GO:0005623 cell; GO:0044464 cell part; GO:0071944 cell periphery;	GO:0016758 transferase activity, transferring hexosyl groups; GO:0003824 catalytic activity; GO:0035251 UDP-glucosyltransferase activity; GO:0008194 UDP-glycosyltransferase activity; GO:0046527 glucosyltransferase activity; GO:0016757 transferase activity, transferring glycosyl groups; GO:0016157 sucrose synthase activity; GO:0016740 transferase activity;	K00695	E2.4.1.13; sucrose synthase [EC:2.4.1.13]	sly00500 Starch and sucrose metabolism - Solanum lycopersicum (tomato); sly01100 Metabolic pathways - Solanum lycopersicum (tomato);	IPR000368; IPR001296;	Sucrose synthase; Glycosyl transferase, family 1;
K4BJT6	Uncharacterized protein OS=Solanum lycopersicum GN=101262296	1.59	Up	1.19e-05	101262296	26.96	72.275	32.9	7	15	7	1.217	1.206	1.25	0.776	0.749	0.785	1.025	0.983	1.062	vacuolar membrane	GO:0050794 regulation of cellular process; GO:0052548 regulation of endopeptidase activity; GO:0010951 negative regulation of endopeptidase activity; GO:0045861 negative regulation of proteolysis; GO:0080090 regulation of primary metabolic process; GO:0060255 regulation of macromolecule metabolic process; GO:0030162 regulation of proteolysis; GO:0031324 negative regulation of cellular metabolic p…		GO:0030234 enzyme regulator activity; GO:0030414 peptidase inhibitor activity; GO:0061134 peptidase regulator activity; GO:0061135 endopeptidase regulator activity; GO:0004857 enzyme inhibitor activity; GO:0098772 molecular function regulator; GO:0004866 endopeptidase inhibitor activity;				IPR011065;	Kunitz inhibitor ST1-like;
K4BJT7	Uncharacterized protein OS=Solanum lycopersicum GN=101244562	1.982	Up	9.1e-07	101244562	21.629	37.372	22.1	4	9	4	0.817	0.834	0.824	0.415	0.428	0.406	1.73	1.721	1.709	chloroplast	GO:0050794 regulation of cellular process; GO:0052548 regulation of endopeptidase activity; GO:0010951 negative regulation of endopeptidase activity; GO:0045861 negative regulation of proteolysis; GO:0080090 regulation of primary metabolic process; GO:0060255 regulation of macromolecule metabolic process; GO:0030162 regulation of proteolysis; GO:0031324 negative regulation of cellular metabolic p…		GO:0030234 enzyme regulator activity; GO:0030414 peptidase inhibitor activity; GO:0061134 peptidase regulator activity; GO:0061135 endopeptidase regulator activity; GO:0004857 enzyme inhibitor activity; GO:0098772 molecular function regulator; GO:0004866 endopeptidase inhibitor activity;				IPR011065;	Kunitz inhibitor ST1-like;
K4BJY0	Uncharacterized protein OS=Solanum lycopersicum GN=101266208	0.524	Down	0.000444	101266208	59.881	3.5852	4.5	2	5	1	0.906	0.715	0.806	1.476	1.62	1.536	0.652	0.868	0.67	plasma membrane	GO:0008152 metabolic process;		GO:0003824 catalytic activity;				IPR025110; IPR000873;	AMP-binding enzyme C-terminal domain; AMP-dependent synthetase/ligase;
K4BJY3	Uncharacterized protein OS=Solanum lycopersicum GN=101265630	0.619	Down	1.18e-05	101265630	26.67	92.765	59.4	14	29	8	0.739	0.758	0.722	1.171	1.218	1.197	1.08	1.04	1.003	cytoplasm	GO:0016310 phosphorylation; GO:0006725 cellular aromatic compound metabolic process; GO:0009117 nucleotide metabolic process; GO:0044281 small molecule metabolic process; GO:0044763 single-organism cellular process; GO:0044699 single-organism process; GO:0006807 nitrogen compound metabolic process; GO:1901360 organic cyclic compound metabolic process; GO:0046939 nucleotide phosphorylation; GO:004…		GO:0005524 ATP binding; GO:1901265 nucleoside phosphate binding; GO:0004017 adenylate kinase activity; GO:0019205 nucleobase-containing compound kinase activity; GO:0001882 nucleoside binding; GO:0043167 ion binding; GO:0000166 nucleotide binding; GO:0016776 phosphotransferase activity, phosphate group as acceptor; GO:0019201 nucleotide kinase activity; GO:0097159 organic cyclic compound binding;…	K00939	adk; adenylate kinase [EC:2.7.4.3]	sly01110 Biosynthesis of secondary metabolites - Solanum lycopersicum (tomato); sly00230 Purine metabolism - Solanum lycopersicum (tomato); sly00730 Thiamine metabolism - Solanum lycopersicum (tomato); sly01100 Metabolic pathways - Solanum lycopersicum (tomato);	IPR007862; IPR027417;	Adenylate kinase, active site lid domain; P-loop containing nucleoside triphosphate hydrolase;
K4BK24	Uncharacterized protein OS=Solanum lycopersicum GN=101257160	0.562	Down	9.16e-06	101257160	34.069	52.132	18	5	10	5	0.649	0.623	0.678	1.146	1.172	1.15	1.151	1.22	1.234	chloroplast	GO:0008152 metabolic process;	GO:0043229 intracellular organelle; GO:0044434 chloroplast part; GO:0009526 plastid envelope; GO:0031967 organelle envelope; GO:0044446 intracellular organelle part; GO:0005737 cytoplasm; GO:0044435 plastid part; GO:0044424 intracellular part; GO:0009532 plastid stroma; GO:0005623 cell; GO:0044422 organelle part; GO:0009941 chloroplast envelope; GO:0009507 chloroplast; GO:0043231 intracellular me…	GO:0016787 hydrolase activity; GO:0003824 catalytic activity;				IPR023214;	HAD-like domain;
K4BK32	Pectate lyase OS=Solanum lycopersicum GN=101254471	9.059	Up	1.03e-05	101254471	44.312	106.56	29.3	12	39	8	2.312	2.505	2.575	0.286	0.281	0.249	0.367	0.348	0.256	extracellular	GO:1901575 organic substance catabolic process; GO:0008152 metabolic process; GO:0010393 galacturonan metabolic process; GO:0005976 polysaccharide metabolic process; GO:0009057 macromolecule catabolic process; GO:0045488 pectin metabolic process; GO:0045490 pectin catabolic process; GO:0043170 macromolecule metabolic process; GO:0000272 polysaccharide catabolic process; GO:0044238 primary metabol…		GO:0016837 carbon-oxygen lyase activity, acting on polysaccharides; GO:0003824 catalytic activity; GO:0005488 binding; GO:0043167 ion binding; GO:0043169 cation binding; GO:0046872 metal ion binding; GO:0016829 lyase activity; GO:0030570 pectate lyase activity; GO:0016835 carbon-oxygen lyase activity;	K01728	pel; pectate lyase [EC:4.2.2.2]	sly00040 Pentose and glucuronate interconversions - Solanum lycopersicum (tomato);	IPR011050; IPR002022; IPR012334;	Pectin lyase fold/virulence factor; Pectate lyase/Amb allergen; Pectin lyase fold;
K4BK35	Uncharacterized protein OS=Solanum lycopersicum GN=101252974	5.845	Up	9.81e-05	101252974	40.612	3.8312	6.1	2	2	2	1.791	2.009	2.133	0.275	0.378	0.362	0.735	0.862	0.551	cytoplasm	GO:0051603 proteolysis involved in cellular protein catabolic process; GO:0044265 cellular macromolecule catabolic process; GO:0044257 cellular protein catabolic process; GO:0044267 cellular protein metabolic process; GO:0044238 primary metabolic process; GO:0044237 cellular metabolic process; GO:0071704 organic substance metabolic process; GO:1901575 organic substance catabolic process; GO:00081…	GO:0043226 organelle; GO:0043231 intracellular membrane-bounded organelle; GO:0043229 intracellular organelle; GO:0005615 extracellular space; GO:0044421 extracellular region part; GO:0044464 cell part; GO:0005622 intracellular; GO:0005764 lysosome; GO:0005737 cytoplasm; GO:0005773 vacuole; GO:0044424 intracellular part; GO:0043227 membrane-bounded organelle; GO:0005623 cell; GO:0005576 extracell…	GO:0004175 endopeptidase activity; GO:0070011 peptidase activity, acting on L-amino acid peptides; GO:0008234 cysteine-type peptidase activity; GO:0008233 peptidase activity; GO:0016787 hydrolase activity; GO:0004197 cysteine-type endopeptidase activity; GO:0003824 catalytic activity;	K16292			IPR013201; IPR000668;	Cathepsin propeptide inhibitor domain (I29); Peptidase C1A, papain C-terminal;
K4BK54	Uncharacterized protein OS=Solanum lycopersicum GN=101248374	1.518	Up	0.000397	101248374	57.356	15.127	9.9	4	4	4	1.371	1.261	1.273	0.855	0.823	0.895	0.935	0.917	0.792	chloroplast	GO:0008152 metabolic process; GO:0044711 single-organism biosynthetic process; GO:0055114 oxidation-reduction process; GO:0044710 single-organism metabolic process; GO:0044699 single-organism process; GO:0009058 biosynthetic process; GO:0044550 secondary metabolite biosynthetic process; GO:0019748 secondary metabolic process;	GO:0031224 intrinsic component of membrane; GO:0016020 membrane; GO:0016021 integral component of membrane; GO:0044425 membrane part;	GO:0097159 organic cyclic compound binding; GO:1901363 heterocyclic compound binding; GO:0016709 oxidoreductase activity, acting on paired donors, with incorporation or reduction of molecular oxygen, NAD(P)H as one donor, and incorporation of one atom of oxygen; GO:0020037 heme binding; GO:0005506 iron ion binding; GO:0046914 transition metal ion binding; GO:0003824 catalytic activity; GO:0005488…
K4BK58	Uncharacterized protein OS=Solanum lycopersicum GN=101247511	1.515	Up	5.8e-05	101247511	56.749	3.1914	2.2	1	1	1	1.569	1.517	1.588	1.042	0.988	1.056	0.507	0.528	0.424	chloroplast	GO:0008152 metabolic process; GO:0044711 single-organism biosynthetic process; GO:0055114 oxidation-reduction process; GO:0044710 single-organism metabolic process; GO:0044699 single-organism process; GO:0009058 biosynthetic process; GO:0044550 secondary metabolite biosynthetic process; GO:0019748 secondary metabolic process;	GO:0016020 membrane;	GO:0097159 organic cyclic compound binding; GO:1901363 heterocyclic compound binding; GO:0016709 oxidoreductase activity, acting on paired donors, with incorporation or reduction of molecular oxygen, NAD(P)H as one donor, and incorporation of one atom of oxygen; GO:0020037 heme binding; GO:0005506 iron ion binding; GO:0046914 transition metal ion binding; GO:0003824 catalytic activity; GO:0005488…
K4BKF6	Aldose 1-epimerase OS=Solanum lycopersicum GN=101249166	1.604	Up	1.64e-05	101249166	39.399	71.631	30.4	9	25	8	1.111	1.168	1.155	0.707	0.716	0.718	1.122	1.191	1.131	chloroplast	GO:0046365 monosaccharide catabolic process; GO:0044724 single-organism carbohydrate catabolic process; GO:0044712 single-organism catabolic process; GO:0044281 small molecule metabolic process; GO:0044699 single-organism process; GO:0044282 small molecule catabolic process; GO:0044238 primary metabolic process; GO:0005975 carbohydrate metabolic process; GO:0016052 carbohydrate catabolic process;…		GO:0016853 isomerase activity; GO:0016854 racemase and epimerase activity; GO:0016857 racemase and epimerase activity, acting on carbohydrates and derivatives; GO:0003824 catalytic activity; GO:0005488 binding; GO:0030246 carbohydrate binding; GO:0004034 aldose 1-epimerase activity;	K01785	galM; aldose 1-epimerase [EC:5.1.3.3]	sly01110 Biosynthesis of secondary metabolites - Solanum lycopersicum (tomato); sly00052 Galactose metabolism - Solanum lycopersicum (tomato); sly00010 Glycolysis / Gluconeogenesis - Solanum lycopersicum (tomato); sly01100 Metabolic pathways - Solanum lycopersicum (tomato);	IPR011013; IPR014718;	Galactose mutarotase-like domain; Glycoside hydrolase-type carbohydrate-binding;
K4BKG3	UBC2 OS=Solanum lycopersicum GN=101247803	2.045	Up	0.000132	101247803	17.349	6.2738	11.2	1	4	1	1.205	1.348	1.325	0.622	0.621	0.653	1.089	1.098	1.086	nucleus	GO:0016043 cellular component organization; GO:0033554 cellular response to stress; GO:0051603 proteolysis involved in cellular protein catabolic process; GO:0044257 cellular protein catabolic process; GO:0006725 cellular aromatic compound metabolic process; GO:0006259 DNA metabolic process; GO:0016570 histone modification; GO:0044267 cellular protein metabolic process; GO:0050896 response to sti…	GO:0044424 intracellular part; GO:0005623 cell; GO:0044464 cell part; GO:0005622 intracellular; GO:0005737 cytoplasm;	GO:0005524 ATP binding; GO:1901265 nucleoside phosphate binding; GO:0031625 ubiquitin protein ligase binding; GO:0019787 ubiquitin-like protein transferase activity; GO:0001882 nucleoside binding; GO:0043167 ion binding; GO:0005515 protein binding; GO:0000166 nucleotide binding; GO:0061659 ubiquitin-like protein ligase activity; GO:0097159 organic cyclic compound binding; GO:1901363 heterocyclic …	K10573	UBE2A; ubiquitin-conjugating enzyme E2 A [EC:2.3.2.23]	sly04120 Ubiquitin mediated proteolysis - Solanum lycopersicum (tomato);	IPR016135; IPR000608;	Ubiquitin-conjugating enzyme/RWD-like; Ubiquitin-conjugating enzyme E2;
K4BKH7	Uncharacterized protein OS=Solanum lycopersicum GN=101245045	0.166	Down	1.31e-06	101245045	20.222	57.081	16.8	3	7	3	0.31	0.227	0.254	1.59	1.559	1.61	1.198	1.214	1.178	chloroplast	GO:0044085 cellular component biogenesis; GO:0009657 plastid organization; GO:0016043 cellular component organization; GO:0009416 response to light stimulus; GO:0009658 chloroplast organization; GO:0009628 response to abiotic stimulus; GO:0044763 single-organism cellular process; GO:0044699 single-organism process; GO:0044802 single-organism membrane organization; GO:0090391 granum assembly; GO:0…	GO:0043229 intracellular organelle; GO:0016020 membrane; GO:0009535 chloroplast thylakoid membrane; GO:0044434 chloroplast part; GO:0009515 granal stacked thylakoid; GO:0005737 cytoplasm; GO:0044446 intracellular organelle part; GO:0009534 chloroplast thylakoid; GO:0042651 thylakoid membrane; GO:0031224 intrinsic component of membrane; GO:0044435 plastid part; GO:0044424 intracellular part; GO:00…
K4BKJ8	Uncharacterized protein OS=Solanum lycopersicum GN=101266112	0.385	Down	3.72e-06	101266112	28.12	3.1231	4.1	1	2	1	0.472	0.477	0.512	1.3	1.248	1.245	1.2	1.226	1.405	nucleus							IPR016040;	NAD(P)-binding domain;
K4BKM5	Uncharacterized protein OS=Solanum lycopersicum GN=101260417	0.508	Down	1.49e-05	101260417	10.398	42.653	31.1	4	16	4	0.675	0.622	0.607	1.268	1.224	1.256	1.169	1.12	1.143	chloroplast		GO:0031224 intrinsic component of membrane; GO:0016020 membrane; GO:0016021 integral component of membrane; GO:0044425 membrane part;
K4BKP5	Uncharacterized protein OS=Solanum lycopersicum GN=101256272	0.644	Down	5.87e-06	101256272	21.481	81.396	60.1	10	36	9	0.591	0.572	0.576	0.917	0.895	0.89	1.432	1.484	1.54	endoplasmic reticulum				K13993	HSP20; HSP20 family protein	sly04141 Protein processing in endoplasmic reticulum - Solanum lycopersicum (tomato);	IPR002068; IPR008978;	Alpha crystallin/Hsp20 domain; HSP20-like chaperone;
K4BKQ1	Uncharacterized protein OS=Solanum lycopersicum	2.678	Up	0.000116	---	24.544	38.657	20.9	3	4	3	1.48	1.668	1.67	0.554	0.612	0.633	0.908	0.834	0.804	chloroplast
K4BKR7	Uncharacterized protein OS=Solanum lycopersicum GN=101250104	0.517	Down	3.07e-05	101250104	58.334	150.81	36.8	20	46	13	0.779	0.718	0.741	1.438	1.397	1.494	0.871	0.851	0.841	mitochondria	GO:0044699 single-organism process; GO:0008152 metabolic process; GO:0055114 oxidation-reduction process; GO:0044710 single-organism metabolic process;		GO:0016620 oxidoreductase activity, acting on the aldehyde or oxo group of donors, NAD or NADP as acceptor; GO:0003824 catalytic activity; GO:0004029 aldehyde dehydrogenase (NAD) activity; GO:0016491 oxidoreductase activity; GO:0016903 oxidoreductase activity, acting on the aldehyde or oxo group of donors;	K00128	ALDH; aldehyde dehydrogenase (NAD+) [EC:1.2.1.3]	sly00410 beta-Alanine metabolism - Solanum lycopersicum (tomato); sly00620 Pyruvate metabolism - Solanum lycopersicum (tomato); sly01110 Biosynthesis of secondary metabolites - Solanum lycopersicum (tomato); sly00310 Lysine degradation - Solanum lycopersicum (tomato); sly00330 Arginine and proline metabolism - Solanum lycopersicum (tomato); sly00053 Ascorbate and aldarate metabolism - Solanum lyc…	IPR016161; IPR015590; IPR016162; IPR016163;	Aldehyde/histidinol dehydrogenase; Aldehyde dehydrogenase domain; Aldehyde dehydrogenase N-terminal domain; Aldehyde dehydrogenase, C-terminal;
K4BKU7	Uncharacterized protein OS=Solanum lycopersicum GN=101268560	0.356	Down	2.38e-06	101268560	41.658	89.738	26.8	8	14	8	0.57	0.504	0.543	1.526	1.529	1.482	1.01	0.969	0.997	chloroplast	GO:0032502 developmental process; GO:0050794 regulation of cellular process; GO:0044707 single-multicellular organism process; GO:0051716 cellular response to stimulus; GO:0009416 response to light stimulus; GO:0009628 response to abiotic stimulus; GO:0009640 photomorphogenesis; GO:0044699 single-organism process; GO:0071277 cellular response to calcium ion; GO:0009791 post-embryonic development;…	GO:0043229 intracellular organelle; GO:0016020 membrane; GO:0009535 chloroplast thylakoid membrane; GO:0044434 chloroplast part; GO:0005737 cytoplasm; GO:0044446 intracellular organelle part; GO:0009534 chloroplast thylakoid; GO:0042651 thylakoid membrane; GO:0031224 intrinsic component of membrane; GO:0044435 plastid part; GO:0044424 intracellular part; GO:0005623 cell; GO:0016021 integral compo…					IPR001763;	Rhodanese-like domain;
K4BKW1	Uncharacterized protein OS=Solanum lycopersicum GN=101265629	0.657	Down	0.0431	101265629	38.263	1.6488	12.3	3	4	1	0.885	0.966	0.701	1.155	1.554	1.174	0.898	1.026	0.825	cytoskeleton	GO:0016310 phosphorylation; GO:0044267 cellular protein metabolic process; GO:0044238 primary metabolic process; GO:0044237 cellular metabolic process; GO:0006796 phosphate-containing compound metabolic process; GO:0071704 organic substance metabolic process; GO:0008152 metabolic process; GO:0006468 protein phosphorylation; GO:0006793 phosphorus metabolic process; GO:0044260 cellular macromolecul…	GO:0044424 intracellular part; GO:0005623 cell; GO:0044464 cell part; GO:0005622 intracellular; GO:0005737 cytoplasm;	GO:0005524 ATP binding; GO:1901265 nucleoside phosphate binding; GO:0016773 phosphotransferase activity, alcohol group as acceptor; GO:0001882 nucleoside binding; GO:0043167 ion binding; GO:0004672 protein kinase activity; GO:0000166 nucleotide binding; GO:0097159 organic cyclic compound binding; GO:1901363 heterocyclic compound binding; GO:0032549 ribonucleoside binding; GO:0097367 carbohydrate …	K08856			IPR000719; IPR011009;	Protein kinase domain; Protein kinase-like domain;
K4BKX3	Uncharacterized protein OS=Solanum lycopersicum	4.321	Up	1.45e-05	---	50.121	15.75	11.6	5	9	5	1.837	1.876	1.999	0.427	0.5	0.395	0.731	0.743	0.634	chloroplast	GO:0008152 metabolic process;	GO:0043231 intracellular membrane-bounded organelle; GO:0043226 organelle; GO:0043229 intracellular organelle; GO:0044464 cell part; GO:0005622 intracellular; GO:0044424 intracellular part; GO:0043227 membrane-bounded organelle; GO:0005623 cell;	GO:0080043 quercetin 3-O-glucosyltransferase activity; GO:0016758 transferase activity, transferring hexosyl groups; GO:0003824 catalytic activity; GO:0035251 UDP-glucosyltransferase activity; GO:0008194 UDP-glycosyltransferase activity; GO:0046527 glucosyltransferase activity; GO:0016757 transferase activity, transferring glycosyl groups; GO:0080044 quercetin 7-O-glucosyltransferase activity; GO…
K4BKY2	Sulfotransferase OS=Solanum lycopersicum GN=101261603	0.49	Down	0.000241	101261603	36.269	4.1603	5.1	1	1	1	0.943	0.837	0.933	1.811	1.749	1.976	0.375	0.354	0.352	chloroplast			GO:0008146 sulfotransferase activity; GO:0016782 transferase activity, transferring sulfur-containing groups; GO:0003824 catalytic activity; GO:0016740 transferase activity;				IPR000863; IPR027417;	Sulfotransferase domain; P-loop containing nucleoside triphosphate hydrolase;
K4BKY8	Uncharacterized protein OS=Solanum lycopersicum	0.498	Down	0.000649	---	40.115	3.09	40.5	14	61	2	0.715	0.762	0.702	1.516	1.311	1.545	0.863	0.848	0.918	cytoplasm	GO:0044085 cellular component biogenesis; GO:0016051 carbohydrate biosynthetic process; GO:0006725 cellular aromatic compound metabolic process; GO:0000271 polysaccharide biosynthetic process; GO:0044042 glucan metabolic process; GO:0044699 single-organism process; GO:0009058 biosynthetic process; GO:0044237 cellular metabolic process; GO:0044264 cellular polysaccharide metabolic process; GO:0009…	GO:0043226 organelle; GO:0043231 intracellular membrane-bounded organelle; GO:0043229 intracellular organelle; GO:0044464 cell part; GO:0005622 intracellular; GO:0005737 cytoplasm; GO:0012505 endomembrane system; GO:0044424 intracellular part; GO:0043227 membrane-bounded organelle; GO:0005794 Golgi apparatus; GO:0005829 cytosol; GO:0005623 cell; GO:0044444 cytoplasmic part;	GO:0016853 isomerase activity; GO:0052691 UDP-arabinopyranose mutase activity; GO:0003824 catalytic activity; GO:0016866 intramolecular transferase activity;	K13379	RGP; reversibly glycosylated polypeptide / UDP-arabinopyranose mutase [EC:2.4.1.- 5.4.99.30]	sly00520 Amino sugar and nucleotide sugar metabolism - Solanum lycopersicum (tomato);	IPR029044;	Nucleotide-diphospho-sugar transferases;
K4BKZ5	Uncharacterized protein OS=Solanum lycopersicum GN=101259227	0.658	Down	1.62e-05	101259227	27.518	60.296	30.9	8	18	8	0.804	0.786	0.755	1.176	1.185	1.204	1.078	1.099	1.058	chloroplast	GO:0008152 metabolic process; GO:0044237 cellular metabolic process; GO:0009987 cellular process; GO:0015979 photosynthesis;	GO:0043229 intracellular organelle; GO:0016020 membrane; GO:0009523 photosystem II; GO:0019898 extrinsic component of membrane; GO:0098796 membrane protein complex; GO:0005737 cytoplasm; GO:0009654 photosystem II oxygen evolving complex; GO:0042651 thylakoid membrane; GO:0032991 macromolecular complex; GO:0031977 thylakoid lumen; GO:0044424 intracellular part; GO:0005623 cell; GO:0009507 chloropl…	GO:0043169 cation binding; GO:0046872 metal ion binding; GO:0005509 calcium ion binding; GO:0005488 binding; GO:0043167 ion binding;	K02717	psbP; photosystem II oxygen-evolving enhancer protein 2	sly00195 Photosynthesis - Solanum lycopersicum (tomato); sly01100 Metabolic pathways - Solanum lycopersicum (tomato);	IPR016123;	Mog1/PsbP, alpha/beta/alpha sandwich;
K4BKZ9	Uncharacterized protein OS=Solanum lycopersicum GN=101257849	0.244	Down	5.36e-06	101257849	11.343	23.046	15.3	1	3	1	0.513	0.423	0.389	1.769	1.814	1.837	0.844	0.807	0.877	nucleus				K18635
K4BL04	Uncharacterized protein OS=Solanum lycopersicum	0.289	Down	2.34e-07	---	18.525	10.63	23.6	4	7	4	0.43	0.389	0.417	1.415	1.441	1.425	1.111	1.146	1.209	chloroplast	GO:0044085 cellular component biogenesis; GO:0050794 regulation of cellular process; GO:0016043 cellular component organization; GO:0060255 regulation of macromolecule metabolic process; GO:0009628 response to abiotic stimulus; GO:0019219 regulation of nucleobase-containing compound metabolic process; GO:0009891 positive regulation of biosynthetic process; GO:0044699 single-organism process; GO:0…	GO:0043229 intracellular organelle; GO:0016020 membrane; GO:0009535 chloroplast thylakoid membrane; GO:0044434 chloroplast part; GO:0009515 granal stacked thylakoid; GO:0005737 cytoplasm; GO:0044446 intracellular organelle part; GO:0009534 chloroplast thylakoid; GO:0042651 thylakoid membrane; GO:0031224 intrinsic component of membrane; GO:0044435 plastid part; GO:0044424 intracellular part; GO:00…
K4BL24	Uncharacterized protein OS=Solanum lycopersicum	1.896	Up	1.2e-05	---	57.356	36.168	14	6	9	6	1.418	1.46	1.499	0.751	0.79	0.768	0.807	0.82	0.794	chloroplast	GO:0009733 response to auxin; GO:0008152 metabolic process; GO:0042221 response to chemical; GO:0044711 single-organism biosynthetic process; GO:0055114 oxidation-reduction process; GO:0044710 single-organism metabolic process; GO:0009719 response to endogenous stimulus; GO:0044699 single-organism process; GO:0009058 biosynthetic process; GO:0010033 response to organic substance; GO:0044550 secon…	GO:0031224 intrinsic component of membrane; GO:0016020 membrane; GO:0016021 integral component of membrane; GO:0044425 membrane part;	GO:0097159 organic cyclic compound binding; GO:1901363 heterocyclic compound binding; GO:0016709 oxidoreductase activity, acting on paired donors, with incorporation or reduction of molecular oxygen, NAD(P)H as one donor, and incorporation of one atom of oxygen; GO:0020037 heme binding; GO:0005506 iron ion binding; GO:0046914 transition metal ion binding; GO:0003824 catalytic activity; GO:0005488…	K05280	CYP75B1; flavonoid 3'-monooxygenase [EC:1.14.14.82]	sly01110 Biosynthesis of secondary metabolites - Solanum lycopersicum (tomato); sly00941 Flavonoid biosynthesis - Solanum lycopersicum (tomato); sly00944 Flavone and flavonol biosynthesis - Solanum lycopersicum (tomato); sly01100 Metabolic pathways - Solanum lycopersicum (tomato);
K4BL92	"Chlorophyll a-b binding protein, chloroplastic OS=Solanum lycopersicum"	0.2	Down	6.87e-06	---	27.855	7.6672	13.1	4	7	4	0.468	0.305	0.357	1.868	1.878	1.906	0.796	0.828	0.85	chloroplast	GO:0009416 response to light stimulus; GO:0009628 response to abiotic stimulus; GO:0044267 cellular protein metabolic process; GO:0019684 photosynthesis, light reaction; GO:0044238 primary metabolic process; GO:0050896 response to stimulus; GO:0044237 cellular metabolic process; GO:0071704 organic substance metabolic process; GO:0009768 photosynthesis, light harvesting in photosystem I; GO:000815…	GO:0016020 membrane; GO:0009535 chloroplast thylakoid membrane; GO:0044434 chloroplast part; GO:0098796 membrane protein complex; GO:0005737 cytoplasm; GO:0009534 chloroplast thylakoid; GO:0042651 thylakoid membrane; GO:0031224 intrinsic component of membrane; GO:0032991 macromolecular complex; GO:0044424 intracellular part; GO:0005623 cell; GO:0009941 chloroplast envelope; GO:0044422 organelle p…	GO:0097159 organic cyclic compound binding; GO:1901363 heterocyclic compound binding; GO:0031409 pigment binding; GO:0016168 chlorophyll binding; GO:0046906 tetrapyrrole binding; GO:0005488 binding;	K08910	LHCA4; light-harvesting complex I chlorophyll a/b binding protein 4	sly00196 Photosynthesis - antenna proteins - Solanum lycopersicum (tomato);	IPR023329;	Chlorophyll a/b binding protein domain;
K4BL94	RING-type E3 ubiquitin transferase OS=Solanum lycopersicum GN=101249062	2.845	Up	3.86e-05	101249062	30.198	2.8999	6.4	2	3	2	1.291	1.408	1.312	0.516	0.464	0.43	1.201	1.21	1.179	cytoplasm	GO:0008152 metabolic process; GO:0032446 protein modification by small protein conjugation; GO:0016567 protein ubiquitination; GO:0044260 cellular macromolecule metabolic process; GO:0044267 cellular protein metabolic process; GO:0006464 cellular protein modification process; GO:0043170 macromolecule metabolic process; GO:0019538 protein metabolic process; GO:0070647 protein modification by small…		GO:0019787 ubiquitin-like protein transferase activity; GO:0046914 transition metal ion binding; GO:0003824 catalytic activity; GO:0005488 binding; GO:0004842 ubiquitin-protein transferase activity; GO:0043167 ion binding; GO:0043169 cation binding; GO:0046872 metal ion binding; GO:0005515 protein binding; GO:0008270 zinc ion binding; GO:0016740 transferase activity;	K11975			IPR002867; IPR001841;	IBR domain; Zinc finger, RING-type;
K4BLA0	Uncharacterized protein OS=Solanum lycopersicum GN=101262299	0.276	Down	5.4e-06	101262299	51.334	45.649	19.4	7	14	5	0.474	0.388	0.435	1.558	1.529	1.613	1.064	1.061	1.172	chloroplast	GO:0051188 cofactor biosynthetic process; GO:0046148 pigment biosynthetic process; GO:0015994 chlorophyll metabolic process; GO:0006725 cellular aromatic compound metabolic process; GO:0044699 single-organism process; GO:0009058 biosynthetic process; GO:1901566 organonitrogen compound biosynthetic process; GO:0044237 cellular metabolic process; GO:0071704 organic substance metabolic process; GO:0…	GO:0043229 intracellular organelle; GO:0016020 membrane; GO:0009535 chloroplast thylakoid membrane; GO:0044434 chloroplast part; GO:0009526 plastid envelope; GO:0031967 organelle envelope; GO:0005737 cytoplasm; GO:0044446 intracellular organelle part; GO:0009534 chloroplast thylakoid; GO:0042651 thylakoid membrane; GO:0044435 plastid part; GO:0044424 intracellular part; GO:0005623 cell; GO:000994…	GO:1901265 nucleoside phosphate binding; GO:0016628 oxidoreductase activity, acting on the CH-CH group of donors, NAD or NADP as acceptor; GO:0050660 flavin adenine dinucleotide binding; GO:0043167 ion binding; GO:0000166 nucleotide binding; GO:0048037 cofactor binding; GO:0045550 geranylgeranyl reductase activity; GO:0016491 oxidoreductase activity; GO:1901363 heterocyclic compound binding; GO:0…	K10960	chlP; geranylgeranyl diphosphate/geranylgeranyl-bacteriochlorophyllide a reductase [EC:1.3.1.83 1.3.1.111]	sly00860 Porphyrin and chlorophyll metabolism - Solanum lycopersicum (tomato); sly01110 Biosynthesis of secondary metabolites - Solanum lycopersicum (tomato); sly00900 Terpenoid backbone biosynthesis - Solanum lycopersicum (tomato); sly01100 Metabolic pathways - Solanum lycopersicum (tomato);	IPR016040; IPR023753;	NAD(P)-binding domain; FAD/NAD(P)-binding domain;
K4BLA1	Uncharacterized protein OS=Solanum lycopersicum GN=101258932	1.772	Up	8.26e-06	101258932	43.19	124.56	39.6	13	29	8	1.442	1.513	1.499	0.829	0.844	0.841	0.767	0.738	0.703	chloroplast	GO:0043648 dicarboxylic acid metabolic process; GO:0055114 oxidation-reduction process; GO:0044281 small molecule metabolic process; GO:0044763 single-organism cellular process; GO:0044699 single-organism process; GO:0005975 carbohydrate metabolic process; GO:0044238 primary metabolic process; GO:0044237 cellular metabolic process; GO:0071704 organic substance metabolic process; GO:0008152 metabo…		GO:0016614 oxidoreductase activity, acting on CH-OH group of donors; GO:0016616 oxidoreductase activity, acting on the CH-OH group of donors, NAD or NADP as acceptor; GO:0016615 malate dehydrogenase activity; GO:0003824 catalytic activity; GO:0030060 L-malate dehydrogenase activity; GO:0016491 oxidoreductase activity;	K00026	MDH2; malate dehydrogenase [EC:1.1.1.37]	sly00620 Pyruvate metabolism - Solanum lycopersicum (tomato); sly01110 Biosynthesis of secondary metabolites - Solanum lycopersicum (tomato); sly00630 Glyoxylate and dicarboxylate metabolism - Solanum lycopersicum (tomato); sly00270 Cysteine and methionine metabolism - Solanum lycopersicum (tomato); sly01200 Carbon metabolism - Solanum lycopersicum (tomato); sly00710 Carbon fixation in photosynth…	IPR022383; IPR016040; IPR001236; IPR015955;	Lactate/malate dehydrogenase, C-terminal; NAD(P)-binding domain; Lactate/malate dehydrogenase, N-terminal; Lactate dehydrogenase/glycoside hydrolase, family 4, C-terminal;
K4BLB3	Uncharacterized protein OS=Solanum lycopersicum GN=101264913	1.53	Up	0.000113	101264913	40.861	37.214	38.5	12	15	12	1.407	1.339	1.445	0.901	0.929	0.909	0.768	0.773	0.719	chloroplast		GO:0043229 intracellular organelle; GO:0016020 membrane; GO:0009535 chloroplast thylakoid membrane; GO:0044434 chloroplast part; GO:0009526 plastid envelope; GO:0031967 organelle envelope; GO:0005737 cytoplasm; GO:0044446 intracellular organelle part; GO:0009534 chloroplast thylakoid; GO:0042651 thylakoid membrane; GO:0044435 plastid part; GO:0044424 intracellular part; GO:0005623 cell; GO:000994…					IPR029058; IPR000073;	Alpha/Beta hydrolase fold; Alpha/beta hydrolase fold-1;
K4BLE8	Uncharacterized protein OS=Solanum lycopersicum	1.528	Up	0.000198	---	30.924	25.282	22.7	6	8	6	1.149	1.251	1.222	0.799	0.77	0.801	0.979	0.961	1.012	cytoplasm	GO:0044281 small molecule metabolic process; GO:0044763 single-organism cellular process; GO:0006807 nitrogen compound metabolic process; GO:0044699 single-organism process; GO:0044238 primary metabolic process; GO:0044237 cellular metabolic process; GO:0071704 organic substance metabolic process; GO:0008152 metabolic process; GO:0006520 cellular amino acid metabolic process; GO:0044710 single-or…	GO:0043226 organelle; GO:0043231 intracellular membrane-bounded organelle; GO:0043229 intracellular organelle; GO:0044464 cell part; GO:0005622 intracellular; GO:0005737 cytoplasm; GO:0044424 intracellular part; GO:0043227 membrane-bounded organelle; GO:0005623 cell; GO:0009536 plastid; GO:0044444 cytoplasmic part; GO:0009507 chloroplast;	GO:0016855 racemase and epimerase activity, acting on amino acids and derivatives; GO:0016853 isomerase activity; GO:0036361 racemase activity, acting on amino acids and derivatives; GO:0003824 catalytic activity; GO:0016854 racemase and epimerase activity;
K4BLI9	Uncharacterized protein OS=Solanum lycopersicum GN=101247416	0.49	Down	0.00035	101247416	51.242	3.4718	2.8	1	1	1	0.777	0.724	0.661	1.456	1.578	1.381	0.876	0.82	0.928	chloroplast	GO:0009773 photosynthetic electron transport in photosystem I; GO:0008152 metabolic process; GO:0006091 generation of precursor metabolites and energy; GO:0044710 single-organism metabolic process; GO:0055114 oxidation-reduction process; GO:0044763 single-organism cellular process; GO:0044699 single-organism process; GO:0022900 electron transport chain; GO:0019684 photosynthesis, light reaction; …	GO:0016020 membrane; GO:0009535 chloroplast thylakoid membrane; GO:0044434 chloroplast part; GO:0098796 membrane protein complex; GO:0005737 cytoplasm; GO:0009534 chloroplast thylakoid; GO:0042651 thylakoid membrane; GO:0032991 macromolecular complex; GO:0044424 intracellular part; GO:0005623 cell; GO:0044422 organelle part; GO:0044425 membrane part; GO:0005622 intracellular; GO:0044464 cell part…
K4BLN0	Uncharacterized protein OS=Solanum lycopersicum GN=101263891	1.8	Up	6.06e-05	101263891	58.632	33.629	6	2	3	2	1.404	1.454	1.343	0.767	0.807	0.76	0.943	0.889	0.872	plasma membrane		GO:0031224 intrinsic component of membrane; GO:0016020 membrane; GO:0016021 integral component of membrane; GO:0044425 membrane part;
K4BLN8	TOPLESS OS=Solanum lycopersicum GN=101252765	0.66	Down	4.93e-05	101252765	124.68	7.5286	8.7	10	10	4	0.889	0.891	0.829	1.337	1.321	1.293	0.879	0.893	0.846	chloroplast	GO:0050794 regulation of cellular process; GO:0010468 regulation of gene expression; GO:0006355 regulation of transcription, DNA-templated; GO:0031326 regulation of cellular biosynthetic process; GO:0080090 regulation of primary metabolic process; GO:0060255 regulation of macromolecule metabolic process; GO:0019219 regulation of nucleobase-containing compound metabolic process; GO:0010556 regulat…		GO:0005515 protein binding; GO:0005488 binding;				IPR017986; IPR006595; IPR015943; IPR006594;	WD40-repeat-containing domain; CTLH, C-terminal LisH motif; WD40/YVTN repeat-like-containing domain; LIS1 homology motif;
K4BLP5	Uncharacterized protein OS=Solanum lycopersicum GN=101260218	2.327	Up	8.13e-07	101260218	50.998	57.741	26.8	10	22	9	1.445	1.441	1.488	0.616	0.632	0.632	0.936	0.994	0.887	chloroplast							IPR027417; IPR003495; IPR011629;	P-loop containing nucleoside triphosphate hydrolase; CobW/HypB/UreG, nucleotide-binding domain; Cobalamin (vitamin B12) biosynthesis CobW-like, C-terminal;
K4BLR0	Uncharacterized protein OS=Solanum lycopersicum GN=101256860	0.618	Down	0.000173	101256860	9.3356	4.3332	19.8	2	2	2	0.868	0.853	0.751	1.344	1.337	1.317	0.944	0.884	0.877	nucleus		GO:0031224 intrinsic component of membrane; GO:0016020 membrane; GO:0016021 integral component of membrane; GO:0044425 membrane part;
K4BLT8	Uncharacterized protein OS=Solanum lycopersicum GN=101249624	6.174	Up	3.22e-07	101249624	59.618	59.141	18.9	11	18	9	2.237	2.281	2.249	0.402	0.378	0.316	0.449	0.473	0.356	plasma membrane	GO:0008152 metabolic process;		GO:0003824 catalytic activity;	K01904	4CL; 4-coumarate--CoA ligase [EC:6.2.1.12]	sly01110 Biosynthesis of secondary metabolites - Solanum lycopersicum (tomato); sly00940 Phenylpropanoid biosynthesis - Solanum lycopersicum (tomato); sly00130 Ubiquinone and other terpenoid-quinone biosynthesis - Solanum lycopersicum (tomato); sly01100 Metabolic pathways - Solanum lycopersicum (tomato); sly00360 Phenylalanine metabolism - Solanum lycopersicum (tomato);	IPR025110; IPR000873;	AMP-binding enzyme C-terminal domain; AMP-dependent synthetase/ligase;
K4BLU6	Uncharacterized protein OS=Solanum lycopersicum GN=101248184	1.941	Up	2.71e-05	101248184	105.71	8.9251	6.5	6	8	6	1.48	1.479	1.578	0.762	0.788	0.787	0.793	0.759	0.666	chloroplast	GO:0044085 cellular component biogenesis; GO:0016043 cellular component organization; GO:0071822 protein complex subunit organization; GO:0034214 protein hexamerization; GO:0044238 primary metabolic process; GO:0071704 organic substance metabolic process; GO:0051259 protein oligomerization; GO:0043933 macromolecular complex subunit organization; GO:0008152 metabolic process; GO:0022607 cellular c…	GO:0043229 intracellular organelle; GO:0044434 chloroplast part; GO:0009526 plastid envelope; GO:0031967 organelle envelope; GO:0044446 intracellular organelle part; GO:0005737 cytoplasm; GO:0044435 plastid part; GO:0044424 intracellular part; GO:0009532 plastid stroma; GO:0005623 cell; GO:0044422 organelle part; GO:0009941 chloroplast envelope; GO:0009507 chloroplast; GO:0043231 intracellular me…	GO:0005524 ATP binding; GO:1901265 nucleoside phosphate binding; GO:0046983 protein dimerization activity; GO:0001882 nucleoside binding; GO:0043167 ion binding; GO:0016817 hydrolase activity, acting on acid anhydrides; GO:0016787 hydrolase activity; GO:0005515 protein binding; GO:0000166 nucleotide binding; GO:0017111 nucleoside-triphosphatase activity; GO:0016887 ATPase activity; GO:0097159 org…				IPR019489; IPR003593; IPR003959; IPR027417; IPR004176;	Clp ATPase, C-terminal; AAA+ ATPase domain; ATPase, AAA-type, core; P-loop containing nucleoside triphosphate hydrolase; Clp, N-terminal;
K4BLV7	Uncharacterized protein OS=Solanum lycopersicum GN=101246122	1.666	Up	0.00241	101246122	16.472	2.017	10	2	3	2	0.994	1.15	1.004	0.594	0.7	0.595	1.315	1.379	1.221	mitochondria
K4BLW0	Uncharacterized protein OS=Solanum lycopersicum GN=101244269	2.472	Up	6.23e-05	101244269	55.988	30.282	11.4	4	5	4	1.672	1.671	1.836	0.736	0.695	0.664	0.599	0.617	0.497	cytoplasm	GO:0015867 ATP transport; GO:0015865 purine nucleotide transport; GO:0006839 mitochondrial transport; GO:0006862 nucleotide transport; GO:0044699 single-organism process; GO:0071702 organic substance transport; GO:0015868 purine ribonucleotide transport; GO:0051503 adenine nucleotide transport; GO:0015858 nucleoside transport; GO:0051234 establishment of localization; GO:0006810 transport; GO:000…	GO:0043229 intracellular organelle; GO:0016020 membrane; GO:0044429 mitochondrial part; GO:0031090 organelle membrane; GO:0031967 organelle envelope; GO:0044446 intracellular organelle part; GO:0005737 cytoplasm; GO:0031224 intrinsic component of membrane; GO:0044424 intracellular part; GO:0005623 cell; GO:0016021 integral component of membrane; GO:0044422 organelle part; GO:0005739 mitochondrion…	GO:0015216 purine nucleotide transmembrane transporter activity; GO:1901505 carbohydrate derivative transporter activity; GO:0015075 ion transmembrane transporter activity; GO:0043167 ion binding; GO:0022892 substrate-specific transporter activity; GO:0000295 adenine nucleotide transmembrane transporter activity; GO:0015932 nucleobase-containing compound transmembrane transporter activity; GO:002…	K14684			IPR011992; IPR023395; IPR002048;	EF-hand domain pair; Mitochondrial carrier domain; EF-hand domain;
K4BLX1	Uncharacterized protein OS=Solanum lycopersicum GN=101267596	1.849	Up	0.000106	101267596	64.055	56.421	15.5	10	13	8	1.253	1.205	1.326	0.669	0.71	0.668	1.053	1.034	1.063	nucleus	GO:0050794 regulation of cellular process; GO:0010941 regulation of cell death; GO:0048523 negative regulation of cellular process; GO:0048519 negative regulation of biological process; GO:0050789 regulation of biological process; GO:0060548 negative regulation of cell death; GO:0065007 biological regulation;		GO:0005544 calcium-dependent phospholipid binding; GO:0005488 binding; GO:0005543 phospholipid binding; GO:0043167 ion binding; GO:0008289 lipid binding; GO:0043168 anion binding; GO:0005515 protein binding;				IPR010734; IPR000008; IPR002035;	Copine; C2 domain; von Willebrand factor, type A;
[truncated: 928 more rows]

## Sheet: AC-B4vsrin-B4
Protein accession	Protein description	AC-B4/rin-B4 Ratio	Regulated Type	AC-B4/rin-B4 P value	Gene name	MW [kDa]	Score	Coverage [%]	Peptides	PSMs	Unique peptides	AC-B4_1	AC-B4_2	AC-B4_3	AC-MG_1	AC-MG_2	AC-MG_3	rin-B4_1	rin-B4_2	rin-B4_3	Subcellular localization	Biological Process	Cellular Component	Molecular Function	KEGG KO No.	KEGG Gene	KEGG pathway	IPR ID	Domain description
[truncated: 1,055 more rows]

## Sheet: AC-MGvsrin-B4
Protein accession	Protein description	AC-MG/rin-B4 Ratio	Regulated Type	AC-MG/rin-B4 P value	Gene name	MW [kDa]	Score	Coverage [%]	Peptides	PSMs	Unique peptides	AC-B4_1	AC-B4_2	AC-B4_3	AC-MG_1	AC-MG_2	AC-MG_3	rin-B4_1	rin-B4_2	rin-B4_3	Subcellular localization	Biological Process	Cellular Component	Molecular Function	KEGG KO No.	KEGG Gene	KEGG pathway	IPR ID	Domain description
[truncated: 989 more rows]
