# Supplementary material for: Novel Translational and Phosphorylation Modification Regulation Mechanisms of Tomato (Solanum lycopersicum) Fruit Ripening Revealed by Integrative Proteomics and Phosphoproteomics
Source: Int J Mol Sci. 2021 Oct 29;22(21):11782. doi: 10.3390/ijms222111782 (PMC8584006; doi:10.3390/ijms222111782)
Supplement: Supplementary file 1 [file ijms-22-11782-s001.zip › Table S2 Phosphoproteome-DEPPS.xlsx]

## Sheet: Diff distribution
Compared sample name	Type	Up-regulated	Down-regulated
AC-B4/AC-MG	Sites	161	364
	Proteins	130	274
AC-B4/rin-B4	Sites	111	302
	Proteins	96	216
AC-MG/rin-B4	Sites	119	112
	Proteins	100	85

## Sheet: AC-MGvsrin-B4
Protein accession	Position	AC-MG/rin-B4 Ratio	Regulated Type	AC-MG/rin-B4 P value	Amino acid	Protein description	Gene name	Localization probability	PEP	Score	Modified sequence	Charge	Mass error [ppm]	MS/MS Count	Subcellular localization	Biological Process	Cellular Component	Molecular Function	KEGG KO No.	KEGG Gene	KEGG pathway	IPR ID	Domain description
A1IKU3	154	1.65371	Up	0.0100418	S	SNF1-related kinase	LeSRK2C	0.999942	0.000922	68.355	SAALHS(1)QPK	3	0.27367	5	cytoplasm	GO:0050794 regulation of cellular process; GO:0044700 single organism signaling; GO:0051716 cellular response to stimulus; GO:0016310 phosphorylation; GO:0035556 intracellular signal transduction; GO:0044267 cellular protein metabolic process; GO:0044699 single-organism process; GO:0023052 signaling; GO:0050896 response to stimulus; GO:0044238 primary metabolic process; GO:0044237 cellular metabo…	GO:0043226 organelle; GO:0043231 intracellular membrane-bounded organelle; GO:0043229 intracellular organelle; GO:0005634 nucleus; GO:0044464 cell part; GO:0005622 intracellular; GO:0005737 cytoplasm; GO:0044424 intracellular part; GO:0043227 membrane-bounded organelle; GO:0005623 cell;	GO:0005524 ATP binding; GO:1901265 nucleoside phosphate binding; GO:0016773 phosphotransferase activity, alcohol group as acceptor; GO:0001882 nucleoside binding; GO:0043167 ion binding; GO:0004672 protein kinase activity; GO:0000166 nucleotide binding; GO:0097159 organic cyclic compound binding; GO:1901363 heterocyclic compound binding; GO:0032549 ribonucleoside binding; GO:0097367 carbohydrate …	K14498	SNRK2; serine/threonine-protein kinase SRK2 [EC:2.7.11.1]	sly04016 MAPK signaling pathway - plant - Solanum lycopersicum (tomato); sly04075 Plant hormone signal transduction - Solanum lycopersicum (tomato);	IPR000719; IPR011009;	Protein kinase domain; Protein kinase-like domain;
B1Q3F1	8	0.640607	Down	0.00110576	S	Glutamate decarboxylase	LeGAD2	0.974129	1.14e-07	106.58	IAS(0.974)ES(0.026)DVSVHSTFASR	3	-1.177	2	cytoplasm	GO:0009064 glutamine family amino acid metabolic process; GO:0043648 dicarboxylic acid metabolic process; GO:0044281 small molecule metabolic process; GO:0044763 single-organism cellular process; GO:0006807 nitrogen compound metabolic process; GO:0044699 single-organism process; GO:1901605 alpha-amino acid metabolic process; GO:0044238 primary metabolic process; GO:0044237 cellular metabolic proc…		GO:0097159 organic cyclic compound binding; GO:1901363 heterocyclic compound binding; GO:0004351 glutamate decarboxylase activity; GO:0003824 catalytic activity; GO:0005488 binding; GO:0016830 carbon-carbon lyase activity; GO:0043167 ion binding; GO:0016831 carboxy-lyase activity; GO:0016829 lyase activity; GO:0043168 anion binding; GO:0048037 cofactor binding; GO:0030170 pyridoxal phosphate bind…	K01580	E4.1.1.15; glutamate decarboxylase [EC:4.1.1.15]	sly00650 Butanoate metabolism - Solanum lycopersicum (tomato); sly00410 beta-Alanine metabolism - Solanum lycopersicum (tomato); sly00430 Taurine and hypotaurine metabolism - Solanum lycopersicum (tomato); sly01110 Biosynthesis of secondary metabolites - Solanum lycopersicum (tomato); sly00250 Alanine, aspartate and glutamate metabolism - Solanum lycopersicum (tomato); sly01100 Metabolic pathways…	IPR015424; IPR015422; IPR015421;	Pyridoxal phosphate-dependent transferase; Pyridoxal phosphate-dependent transferase, major region, subdomain 2; Pyridoxal phosphate-dependent transferase, major region, subdomain 1;
B6C9K5	290	1.86079	Up	0.000588302	S	Phosphoinositide phospholipase C	100301923	0.99886	5.01e-09	132.08	AWGAEIS(0.999)DLS(0.001)QK	3	0.12672	2	mitochondria	GO:0050794 regulation of cellular process; GO:0044700 single organism signaling; GO:0051716 cellular response to stimulus; GO:0016042 lipid catabolic process; GO:0035556 intracellular signal transduction; GO:0044712 single-organism catabolic process; GO:0044699 single-organism process; GO:0023052 signaling; GO:0050896 response to stimulus; GO:0044238 primary metabolic process; GO:0071704 organic …	GO:0005623 cell; GO:0005622 intracellular; GO:0044464 cell part;	GO:0004435 phosphatidylinositol phospholipase C activity; GO:0003824 catalytic activity; GO:0042578 phosphoric ester hydrolase activity; GO:0005488 binding; GO:0004629 phospholipase C activity; GO:0016788 hydrolase activity, acting on ester bonds; GO:0004620 phospholipase activity; GO:0005515 protein binding; GO:0016787 hydrolase activity; GO:0008081 phosphoric diester hydrolase activity; GO:0016…	K05857	PLCD; phosphatidylinositol phospholipase C, delta [EC:3.1.4.11]	sly04933 AGE-RAGE signaling pathway in diabetic complications - Solanum lycopersicum (tomato); sly00562 Inositol phosphate metabolism - Solanum lycopersicum (tomato); sly01100 Metabolic pathways - Solanum lycopersicum (tomato); sly04070 Phosphatidylinositol signaling system - Solanum lycopersicum (tomato);	IPR000909; IPR015359; IPR017946; IPR011992; IPR000008; IPR001711;	Phosphatidylinositol-specific phospholipase C, X domain; Phosphoinositide-specific phospholipase C, EF-hand-like domain; PLC-like phosphodiesterase, TIM beta/alpha-barrel domain; EF-hand domain pair; C2 domain; Phospholipase C, phosphatidylinositol-specific, Y domain;
E2FYC4	286	0.592286	Down	0.000642477	S	LysM receptor-like kinase	Bti9	0.943104	3.42e-33	177.38	SEDHLHQYGHGPEGS(0.943)T(0.044)T(0.013)VK	3	-0.48392	9	plasma membrane	GO:0050794 regulation of cellular process; GO:0044700 single organism signaling; GO:0051716 cellular response to stimulus; GO:0016310 phosphorylation; GO:0007166 cell surface receptor signaling pathway; GO:0044267 cellular protein metabolic process; GO:0044699 single-organism process; GO:0023052 signaling; GO:0050896 response to stimulus; GO:0044238 primary metabolic process; GO:0044237 cellular …	GO:0016020 membrane; GO:0044464 cell part; GO:0071944 cell periphery; GO:0044425 membrane part; GO:0031224 intrinsic component of membrane; GO:0005623 cell; GO:0016021 integral component of membrane; GO:0005886 plasma membrane;	GO:1901265 nucleoside phosphate binding; GO:0016773 phosphotransferase activity, alcohol group as acceptor; GO:0004672 protein kinase activity; GO:0004888 transmembrane signaling receptor activity; GO:0004871 signal transducer activity; GO:0097159 organic cyclic compound binding; GO:1901363 heterocyclic compound binding; GO:0016301 kinase activity; GO:0003824 catalytic activity; GO:0032553 ribonu…	K13429	CERK1; chitin elicitor receptor kinase 1	sly04626 Plant-pathogen interaction - Solanum lycopersicum (tomato);	IPR018392; IPR000719; IPR001245; IPR013320; IPR011009;	LysM domain; Protein kinase domain; Serine-threonine/tyrosine-protein kinase catalytic domain; Concanavalin A-like lectin/glucanase domain; Protein kinase-like domain;
E2FYC4	302	0.638069	Down	0.00129657	S	LysM receptor-like kinase	Bti9	0.999925	9.51e-23	148.66	LADGNS(1)PVLSGITVDK	3	-0.41758	4	plasma membrane	GO:0050794 regulation of cellular process; GO:0044700 single organism signaling; GO:0051716 cellular response to stimulus; GO:0016310 phosphorylation; GO:0007166 cell surface receptor signaling pathway; GO:0044267 cellular protein metabolic process; GO:0044699 single-organism process; GO:0023052 signaling; GO:0050896 response to stimulus; GO:0044238 primary metabolic process; GO:0044237 cellular …	GO:0016020 membrane; GO:0044464 cell part; GO:0071944 cell periphery; GO:0044425 membrane part; GO:0031224 intrinsic component of membrane; GO:0005623 cell; GO:0016021 integral component of membrane; GO:0005886 plasma membrane;	GO:1901265 nucleoside phosphate binding; GO:0016773 phosphotransferase activity, alcohol group as acceptor; GO:0004672 protein kinase activity; GO:0004888 transmembrane signaling receptor activity; GO:0004871 signal transducer activity; GO:0097159 organic cyclic compound binding; GO:1901363 heterocyclic compound binding; GO:0016301 kinase activity; GO:0003824 catalytic activity; GO:0032553 ribonu…	K13429	CERK1; chitin elicitor receptor kinase 1	sly04626 Plant-pathogen interaction - Solanum lycopersicum (tomato);	IPR018392; IPR000719; IPR001245; IPR013320; IPR011009;	LysM domain; Protein kinase domain; Serine-threonine/tyrosine-protein kinase catalytic domain; Concanavalin A-like lectin/glucanase domain; Protein kinase-like domain;
E7EC27	278	0.481269	Down	0.00145102	S	Aquaporin	100529106	0.866322	0.00785	54.023	ALGS(0.911)FRS(0.866)T(0.223)A	2	-0.36173	3	plasma membrane	GO:0006833 water transport; GO:0006810 transport; GO:0055085 transmembrane transport; GO:0034220 ion transmembrane transport; GO:1902578 single-organism localization; GO:0006811 ion transport; GO:0044699 single-organism process; GO:0051179 localization; GO:0042044 fluid transport; GO:0051234 establishment of localization; GO:0044765 single-organism transport;	GO:0016020 membrane; GO:0031226 intrinsic component of plasma membrane; GO:0044459 plasma membrane part; GO:0044425 membrane part; GO:0044464 cell part; GO:0071944 cell periphery; GO:0031224 intrinsic component of membrane; GO:0005887 integral component of plasma membrane; GO:0005623 cell; GO:0016021 integral component of membrane; GO:0005886 plasma membrane;	GO:0022838 substrate-specific channel activity; GO:0022803 passive transmembrane transporter activity; GO:0015250 water channel activity; GO:0022892 substrate-specific transporter activity; GO:0005372 water transmembrane transporter activity; GO:0015267 channel activity; GO:0022891 substrate-specific transmembrane transporter activity; GO:0022857 transmembrane transporter activity; GO:0005215 tra…	K09872			IPR023271;	Aquaporin-like;
E7EC27	275	0.481269	Down	0.00145102	S	Aquaporin	100529106	0.998189	0.00673	67.952	ALGS(0.998)FRS(0.821)T(0.181)A	2	0.20462	4	plasma membrane	GO:0006833 water transport; GO:0006810 transport; GO:0055085 transmembrane transport; GO:0034220 ion transmembrane transport; GO:1902578 single-organism localization; GO:0006811 ion transport; GO:0044699 single-organism process; GO:0051179 localization; GO:0042044 fluid transport; GO:0051234 establishment of localization; GO:0044765 single-organism transport;	GO:0016020 membrane; GO:0031226 intrinsic component of plasma membrane; GO:0044459 plasma membrane part; GO:0044425 membrane part; GO:0044464 cell part; GO:0071944 cell periphery; GO:0031224 intrinsic component of membrane; GO:0005887 integral component of plasma membrane; GO:0005623 cell; GO:0016021 integral component of membrane; GO:0005886 plasma membrane;	GO:0022838 substrate-specific channel activity; GO:0022803 passive transmembrane transporter activity; GO:0015250 water channel activity; GO:0022892 substrate-specific transporter activity; GO:0005372 water transmembrane transporter activity; GO:0015267 channel activity; GO:0022891 substrate-specific transmembrane transporter activity; GO:0022857 transmembrane transporter activity; GO:0005215 tra…	K09872			IPR023271;	Aquaporin-like;
G8Z246	212	1.86483	Up	0.00457636	T	Hop-interacting protein THI002	101055509	0.999854	0.017	65.224	ILT(1)YAAR	2	1.0643	1	nucleus	GO:0021700 developmental maturation; GO:0072594 establishment of protein localization to organelle; GO:0017038 protein import; GO:0048869 cellular developmental process; GO:0006839 mitochondrial transport; GO:0032989 cellular component morphogenesis; GO:0044699 single-organism process; GO:0015031 protein transport; GO:0010015 root morphogenesis; GO:0051234 establishment of localization; GO:000660…	GO:0016020 membrane; GO:0019867 outer membrane; GO:0031410 cytoplasmic vesicle; GO:0031090 organelle membrane; GO:0098796 membrane protein complex; GO:0031982 vesicle; GO:0005737 cytoplasm; GO:0032991 macromolecular complex; GO:0098798 mitochondrial protein complex; GO:0044424 intracellular part; GO:0044455 mitochondrial membrane part; GO:0005623 cell; GO:0044422 organelle part; GO:0005769 early …	GO:0005515 protein binding; GO:0005488 binding;				IPR011990;	Tetratricopeptide-like helical domain;
G8Z254	572	0.66349	Down	0.000665113	S	Hop-interacting protein THI016	101055514	0.960546	1.02e-10	129.88	DDAAS(0.005)HIS(0.961)GT(0.034)EPIPSTP	3	1.4683	3	cytoplasm	GO:0000226 microtubule cytoskeleton organization; GO:0016043 cellular component organization; GO:0000910 cytokinesis; GO:0006996 organelle organization; GO:0044763 single-organism cellular process; GO:0044699 single-organism process; GO:0051301 cell division; GO:0022402 cell cycle process; GO:0007010 cytoskeleton organization; GO:0009987 cellular process; GO:0007017 microtubule-based process; GO:…		GO:0015631 tubulin binding; GO:0005515 protein binding; GO:0008092 cytoskeletal protein binding; GO:0008017 microtubule binding; GO:0005488 binding;	K16732
G8Z254	580	0.596069	Down	8.63299e-05	T	Hop-interacting protein THI016	101055514	0.843032	6.77e-40	182.15	DDAASHIS(0.295)GT(0.705)EPIPS(0.157)T(0.843)P	3	0.3392	7	cytoplasm	GO:0000226 microtubule cytoskeleton organization; GO:0016043 cellular component organization; GO:0000910 cytokinesis; GO:0006996 organelle organization; GO:0044763 single-organism cellular process; GO:0044699 single-organism process; GO:0051301 cell division; GO:0022402 cell cycle process; GO:0007010 cytoskeleton organization; GO:0009987 cellular process; GO:0007017 microtubule-based process; GO:…		GO:0015631 tubulin binding; GO:0005515 protein binding; GO:0008092 cytoskeletal protein binding; GO:0008017 microtubule binding; GO:0005488 binding;	K16732
H9BYP6	157	2.21385	Up	0.000109945	S	Sucrose-phosphate synthase B	101055573	0.99999	1.19e-25	178.57	NFS(1)NLEVWSDSNK	2	0.093109	1	nucleus	GO:0044723 single-organism carbohydrate metabolic process; GO:0008152 metabolic process; GO:0005985 sucrose metabolic process; GO:0044262 cellular carbohydrate metabolic process; GO:0044710 single-organism metabolic process; GO:0044763 single-organism cellular process; GO:0044699 single-organism process; GO:0009311 oligosaccharide metabolic process; GO:0005984 disaccharide metabolic process; GO:0…		GO:0016746 transferase activity, transferring acyl groups; GO:0016758 transferase activity, transferring hexosyl groups; GO:0003824 catalytic activity; GO:0046524 sucrose-phosphate synthase activity; GO:0035251 UDP-glucosyltransferase activity; GO:0047947 glutamine N-phenylacetyltransferase activity; GO:0008194 UDP-glycosyltransferase activity; GO:0046527 glucosyltransferase activity; GO:0016757 …	K00696	E2.4.1.14; sucrose-phosphate synthase [EC:2.4.1.14]	sly00500 Starch and sucrose metabolism - Solanum lycopersicum (tomato); sly01100 Metabolic pathways - Solanum lycopersicum (tomato);	IPR006380; IPR000368; IPR001296;	Sucrose-phosphatase, N-terminal; Sucrose synthase; Glycosyl transferase, family 1;
K4ASB0	16	0.61942	Down	0.00041853	S	Uncharacterized protein	101251912	0.918183	0.00133	64.224	KVS(0.918)FS(0.148)S(0.467)S(0.467)GK	3	1.9847	3	nucleus	GO:0050832 defense response to fungus; GO:0009605 response to external stimulus; GO:0009620 response to fungus; GO:0006950 response to stress; GO:0098542 defense response to other organism; GO:0006952 defense response; GO:0043207 response to external biotic stimulus; GO:0050896 response to stimulus; GO:0051707 response to other organism; GO:0051704 multi-organism process; GO:0009607 response to b…		GO:0005515 protein binding; GO:0005488 binding;	K14011	UBXN6; UBX domain-containing protein 6	sly04141 Protein processing in endoplasmic reticulum - Solanum lycopersicum (tomato);	IPR029071; IPR001012; IPR018997;	Ubiquitin-related domain; UBX domain; PUB domain;
K4ASP9	336	0.656075	Down	0.000659227	S	Uncharacterized protein	---	0.998555	2.18e-07	115.58	NSTSTTNSSESGGS(0.001)CFS(0.999)PR	3	-0.35327	1	nucleus							IPR027329;	TPX2, C-terminal;
K4AT42	518	1.6025	Up	0.0171258	S	Uncharacterized protein	101265949	0.99191	0.00513	63.076	FNS(0.008)LS(0.992)LK	3	0.19078	1	cytoplasm	GO:0050794 regulation of cellular process; GO:0044700 single organism signaling; GO:0016310 phosphorylation; GO:0009738 abscisic acid-activated signaling pathway; GO:0001101 response to acid chemical; GO:0018209 peptidyl-serine modification; GO:0071310 cellular response to organic substance; GO:0044267 cellular protein metabolic process; GO:1901700 response to oxygen-containing compound; GO:00446…	GO:0016020 membrane; GO:0043226 organelle; GO:0043231 intracellular membrane-bounded organelle; GO:0043229 intracellular organelle; GO:0005634 nucleus; GO:0071944 cell periphery; GO:0044464 cell part; GO:0005622 intracellular; GO:0005737 cytoplasm; GO:0044424 intracellular part; GO:0043227 membrane-bounded organelle; GO:0005623 cell; GO:0005886 plasma membrane;	GO:1901265 nucleoside phosphate binding; GO:0016773 phosphotransferase activity, alcohol group as acceptor; GO:0005515 protein binding; GO:0004683 calmodulin-dependent protein kinase activity; GO:0004672 protein kinase activity; GO:0097159 organic cyclic compound binding; GO:1901363 heterocyclic compound binding; GO:0016301 kinase activity; GO:0003824 catalytic activity; GO:0032553 ribonucleotide…	K13412	CPK; calcium-dependent protein kinase [EC:2.7.11.1]	sly04626 Plant-pathogen interaction - Solanum lycopersicum (tomato);	IPR000719; IPR011992; IPR002048; IPR011009;	Protein kinase domain; EF-hand domain pair; EF-hand domain; Protein kinase-like domain;
K4ATM2	50	0.654	Down	0.00232081	S	Uncharacterized protein	101258583	0.992794	3.89e-06	55.49	TNPQAVQS(0.005)EAQPINKEPVAAPS(0.993)PPADAT(0.002)K	5	0.15257	1	nucleus				K18635
K4AW94	56	1.5303	Up	0.00610242	S	Uncharacterized protein	101263452	0.999153	0.000198	84.169	SHS(0.001)IS(0.999)PQRPLR	2	0.18485	3	nucleus	GO:0050794 regulation of cellular process; GO:0044700 single organism signaling; GO:0016310 phosphorylation; GO:0060255 regulation of macromolecule metabolic process; GO:0019219 regulation of nucleobase-containing compound metabolic process; GO:0044267 cellular protein metabolic process; GO:0044699 single-organism process; GO:0050896 response to stimulus; GO:0044237 cellular metabolic process; GO…	GO:0005623 cell; GO:0005622 intracellular; GO:0044464 cell part;	GO:1901265 nucleoside phosphate binding; GO:0016773 phosphotransferase activity, alcohol group as acceptor; GO:0004672 protein kinase activity; GO:0016775 phosphotransferase activity, nitrogenous group as acceptor; GO:0004871 signal transducer activity; GO:0097159 organic cyclic compound binding; GO:1901363 heterocyclic compound binding; GO:0016301 kinase activity; GO:0003824 catalytic activity; …				IPR000719; IPR013767; IPR000014; IPR000700; IPR001245; IPR011009;	Protein kinase domain; PAS fold; PAS domain; PAS-associated, C-terminal; Serine-threonine/tyrosine-protein kinase catalytic domain; Protein kinase-like domain;
K4AXB5	220	0.541053	Down	8.86532e-05	S	Uncharacterized protein	---	0.999957	0.0051	51.727	SAEEFS(1)LKR	3	-0.056024	1	mitochondria	GO:0006810 transport; GO:0055085 transmembrane transport; GO:0051179 localization; GO:0051234 establishment of localization;		GO:0022804 active transmembrane transporter activity; GO:0015399 primary active transmembrane transporter activity; GO:0016817 hydrolase activity, acting on acid anhydrides; GO:0016787 hydrolase activity; GO:0017111 nucleoside-triphosphatase activity; GO:0016887 ATPase activity; GO:0015405 P-P-bond-hydrolysis-driven transmembrane transporter activity; GO:0016462 pyrophosphatase activity; GO:00426…	K02149	ATPeV1D; V-type H+-transporting ATPase subunit D	sly00190 Oxidative phosphorylation - Solanum lycopersicum (tomato); sly04145 Phagosome - Solanum lycopersicum (tomato); sly01100 Metabolic pathways - Solanum lycopersicum (tomato);
K4AXG9	404	0.505961	Down	0.0035944	S	Uncharacterized protein	101262656	0.954864	0.000468	88.338	SPFSQS(0.045)S(0.955)PK	3	0.44337	4	nucleus							IPR008395; IPR014002;	Agenet-like domain; Agenet domain, plant type;
K4AY35	1879	0.664497	Down	0.0051542	S	Uncharacterized protein	---	0.954167	1.18e-40	186.01	DRDECGS(0.954)S(0.046)YEENFDGSK	3	0.30283	2	nucleus			GO:0005488 binding;				IPR016024;	Armadillo-type fold;
K4AYW0	274	1.56528	Up	0.000176433	S	Uncharacterized protein	101255921	0.978074	0.00336	136.02	S(0.978)S(0.022)DEIFVK	2	0.1508	3	nucleus				K13199			IPR019084; IPR006861;	Stm1-like, N-terminal; Hyaluronan/mRNA-binding protein;
K4B037	105	0.582287	Down	0.00527115	S	Uncharacterized protein	101267560	1	4.78e-18	133.24	GFNENAEDEENDS(1)RRR	4	-0.043335	2	cytoplasm	GO:0050794 regulation of cellular process; GO:0016310 phosphorylation; GO:0009968 negative regulation of signal transduction; GO:0023051 regulation of signaling; GO:0044267 cellular protein metabolic process; GO:1901420 negative regulation of response to alcohol; GO:0048519 negative regulation of biological process; GO:0048523 negative regulation of cellular process; GO:0009788 negative regulatio…	GO:0097708 intracellular vesicle; GO:0043229 intracellular organelle; GO:0031410 cytoplasmic vesicle; GO:0031982 vesicle; GO:0044446 intracellular organelle part; GO:0005737 cytoplasm; GO:0012505 endomembrane system; GO:0044424 intracellular part; GO:0005623 cell; GO:0044422 organelle part; GO:0005769 early endosome; GO:0043231 intracellular membrane-bounded organelle; GO:0043226 organelle; GO:00…	GO:1901265 nucleoside phosphate binding; GO:0016773 phosphotransferase activity, alcohol group as acceptor; GO:0005515 protein binding; GO:0004672 protein kinase activity; GO:0097159 organic cyclic compound binding; GO:1901363 heterocyclic compound binding; GO:0016301 kinase activity; GO:0003824 catalytic activity; GO:0032553 ribonucleotide binding; GO:0005488 binding; GO:0032550 purine ribonucle…	K16279			IPR000719; IPR001841; IPR013083; IPR020683; IPR011009;	Protein kinase domain; Zinc finger, RING-type; Zinc finger, RING/FYVE/PHD-type; Ankyrin repeat-containing domain; Protein kinase-like domain;
K4B059	230	0.528998	Down	0.000616894	S	Uncharacterized protein	101246965	0.999998	2.89e-09	68.287	VNVDDNTDKPAAPEIAPCNPS(1)PRPVNEK	4	-1.4455	1	nucleus		GO:0043226 organelle; GO:0043231 intracellular membrane-bounded organelle; GO:0043229 intracellular organelle; GO:0005634 nucleus; GO:0044464 cell part; GO:0005622 intracellular; GO:0005737 cytoplasm; GO:0044424 intracellular part; GO:0005829 cytosol; GO:0043227 membrane-bounded organelle; GO:0005623 cell; GO:0044444 cytoplasmic part;	GO:0005515 protein binding; GO:0046982 protein heterodimerization activity; GO:0005488 binding; GO:0046983 protein dimerization activity;	K21752			IPR003958; IPR009072;	Transcription factor CBF/NF-Y/archaeal histone domain; Histone-fold;
K4B084	144	0.479502	Down	7.65529e-05	T	Uncharacterized protein	101253228	0.916428	3.28e-05	86.288	T(0.012)T(0.012)HPT(0.059)VET(0.916)PRK	4	-0.015177	1	cytoplasm,nucleus		GO:0031224 intrinsic component of membrane; GO:0016020 membrane; GO:0016021 integral component of membrane; GO:0044425 membrane part;					IPR002068; IPR008978;	Alpha crystallin/Hsp20 domain; HSP20-like chaperone;
K4B092	502	1.53008	Up	0.0071195	S	Uncharacterized protein	---	0.999921	0.00987	64.827	VLLTQLS(1)AAR	2	-0.24405	1	chloroplast		GO:0031224 intrinsic component of membrane; GO:0016020 membrane; GO:0016021 integral component of membrane; GO:0044425 membrane part;					IPR007656;	Zein-binding domain;
K4B0G4	547	1.51838	Up	0.000408379	S	Uncharacterized protein	---	0.999999	0.000367	86.463	NRLS(1)EQTEK	3	0.54443	3	cytoplasm,nucleus	GO:0044700 single organism signaling; GO:0010118 stomatal movement; GO:0044070 regulation of anion transport; GO:0044699 single-organism process; GO:0044237 cellular metabolic process; GO:0006796 phosphate-containing compound metabolic process; GO:0009605 response to external stimulus; GO:0007165 signal transduction; GO:0008152 metabolic process; GO:0007154 cell communication; GO:0032879 regulati…	GO:0043229 intracellular organelle; GO:0016020 membrane; GO:0071944 cell periphery; GO:0005737 cytoplasm; GO:0012505 endomembrane system; GO:0044424 intracellular part; GO:0005623 cell; GO:0005886 plasma membrane; GO:0043231 intracellular membrane-bounded organelle; GO:0043226 organelle; GO:0005634 nucleus; GO:0005622 intracellular; GO:0044464 cell part; GO:0043227 membrane-bounded organelle; GO:…	GO:1901265 nucleoside phosphate binding; GO:0016773 phosphotransferase activity, alcohol group as acceptor; GO:0005515 protein binding; GO:0016775 phosphotransferase activity, nitrogenous group as acceptor; GO:0004672 protein kinase activity; GO:0004871 signal transducer activity; GO:0097159 organic cyclic compound binding; GO:1901363 heterocyclic compound binding; GO:0042802 identical protein bi…	K20715			IPR000719; IPR000014; IPR000700; IPR011009;	Protein kinase domain; PAS domain; PAS-associated, C-terminal; Protein kinase-like domain;
K4B0G4	372	1.72989	Up	0.00341759	S	Uncharacterized protein	---	0.999982	0.00343	74.464	SSRLS(1)LK	3	-0.11292	1	cytoplasm,nucleus	GO:0044700 single organism signaling; GO:0010118 stomatal movement; GO:0044070 regulation of anion transport; GO:0044699 single-organism process; GO:0044237 cellular metabolic process; GO:0006796 phosphate-containing compound metabolic process; GO:0009605 response to external stimulus; GO:0007165 signal transduction; GO:0008152 metabolic process; GO:0007154 cell communication; GO:0032879 regulati…	GO:0043229 intracellular organelle; GO:0016020 membrane; GO:0071944 cell periphery; GO:0005737 cytoplasm; GO:0012505 endomembrane system; GO:0044424 intracellular part; GO:0005623 cell; GO:0005886 plasma membrane; GO:0043231 intracellular membrane-bounded organelle; GO:0043226 organelle; GO:0005634 nucleus; GO:0005622 intracellular; GO:0044464 cell part; GO:0043227 membrane-bounded organelle; GO:…	GO:1901265 nucleoside phosphate binding; GO:0016773 phosphotransferase activity, alcohol group as acceptor; GO:0005515 protein binding; GO:0016775 phosphotransferase activity, nitrogenous group as acceptor; GO:0004672 protein kinase activity; GO:0004871 signal transducer activity; GO:0097159 organic cyclic compound binding; GO:1901363 heterocyclic compound binding; GO:0042802 identical protein bi…	K20715			IPR000719; IPR000014; IPR000700; IPR011009;	Protein kinase domain; PAS domain; PAS-associated, C-terminal; Protein kinase-like domain;
K4B0J6	371	2.20945	Up	3.54616e-07	S	Uncharacterized protein	---	0.999977	2.72e-22	174.39	VS(1)LEGSTPVPVYK	3	0.0050067	3	chloroplast			GO:0005515 protein binding; GO:0005488 binding;	K15361			IPR017986; IPR015943;	WD40-repeat-containing domain; WD40/YVTN repeat-like-containing domain;
K4B0M2	370	0.547296	Down	0.00935328	S	Uncharacterized protein	101252821	1	0.00155	135.8	GRES(1)DRER	2	0.095786	3	nucleus	GO:1904031 positive regulation of cyclin-dependent protein kinase activity; GO:0032270 positive regulation of cellular protein metabolic process; GO:0009891 positive regulation of biosynthetic process; GO:0071900 regulation of protein serine/threonine kinase activity; GO:2001141 regulation of RNA biosynthetic process; GO:0009893 positive regulation of metabolic process; GO:0051173 positive regula…	GO:0043229 intracellular organelle; GO:0061695 transferase complex, transferring phosphorus-containing groups; GO:0030054 cell junction; GO:0032991 macromolecular complex; GO:0000307 cyclin-dependent protein kinase holoenzyme complex; GO:0044424 intracellular part; GO:1990234 transferase complex; GO:1902554 serine/threonine protein kinase complex; GO:0005911 cell-cell junction; GO:0005623 cell; G…	GO:0016538 cyclin-dependent protein serine/threonine kinase regulator activity; GO:0030234 enzyme regulator activity; GO:0005488 binding; GO:0019901 protein kinase binding; GO:0005515 protein binding; GO:0019887 protein kinase regulator activity; GO:0019207 kinase regulator activity; GO:0098772 molecular function regulator; GO:0019900 kinase binding; GO:0019899 enzyme binding;				IPR013763; IPR006671;	Cyclin-like; Cyclin, N-terminal;
K4B1F9	319	2.8172	Up	5.11924e-05	S	Uncharacterized protein	101267652	0.999982	2.46e-07	113.73	EVDEPPS(1)PLATTHDAEKPK	4	-0.35096	4	cytoplasm
K4B1F9	515	0.566087	Down	1.59302e-05	S	Uncharacterized protein	101267652	0.999986	3.56e-05	91.276	VKES(1)PKGEPVVPESSK	3	0.15281	1	cytoplasm
K4B1P0	28	0.587525	Down	0.000150307	S	Chloride channel protein	---	0.825358	1.15e-07	98.062	NIS(0.825)S(0.175)EGGFREPLLK	4	-0.34263	5	plasma membrane	GO:0098661 inorganic anion transmembrane transport; GO:0034220 ion transmembrane transport; GO:0098660 inorganic ion transmembrane transport; GO:0051049 regulation of transport; GO:0044070 regulation of anion transport; GO:0043269 regulation of ion transport; GO:0006821 chloride transport; GO:0098656 anion transmembrane transport; GO:1903959 regulation of anion transmembrane transport; GO:1902476…	GO:0043229 intracellular organelle; GO:0016020 membrane; GO:0098588 bounding membrane of organelle; GO:0031090 organelle membrane; GO:0005737 cytoplasm; GO:0044446 intracellular organelle part; GO:0031224 intrinsic component of membrane; GO:0009705 plant-type vacuole membrane; GO:0044424 intracellular part; GO:0005623 cell; GO:0016021 integral component of membrane; GO:0044422 organelle part; GO:…	GO:0015075 ion transmembrane transporter activity; GO:0022803 passive transmembrane transporter activity; GO:0005253 anion channel activity; GO:0022892 substrate-specific transporter activity; GO:0005254 chloride channel activity; GO:0015103 inorganic anion transmembrane transporter activity; GO:0015267 channel activity; GO:0022891 substrate-specific transmembrane transporter activity; GO:0015108…	K05016			IPR014743; IPR000644;	Chloride channel, core; CBS domain;
K4B1Y9	245	0.559318	Down	0.00030702	S	Phosphatidylinositol 4-phosphate 5-kinase	101254537	0.997084	0.0141	70.332	IS(0.017)S(0.985)S(0.997)LLR	2	-0.36277	3	nucleus	GO:0016310 phosphorylation; GO:0046486 glycerolipid metabolic process; GO:0046854 phosphatidylinositol phosphorylation; GO:0044763 single-organism cellular process; GO:0044699 single-organism process; GO:0044255 cellular lipid metabolic process; GO:0044238 primary metabolic process; GO:0044237 cellular metabolic process; GO:0046834 lipid phosphorylation; GO:0006796 phosphate-containing compound m…		GO:0016307 phosphatidylinositol phosphate kinase activity; GO:0005524 ATP binding; GO:1901265 nucleoside phosphate binding; GO:0016773 phosphotransferase activity, alcohol group as acceptor; GO:0001882 nucleoside binding; GO:0043167 ion binding; GO:0000166 nucleotide binding; GO:0097159 organic cyclic compound binding; GO:1901363 heterocyclic compound binding; GO:0032549 ribonucleoside binding; G…	K00889	PIP5K; 1-phosphatidylinositol-4-phosphate 5-kinase [EC:2.7.1.68]	sly00562 Inositol phosphate metabolism - Solanum lycopersicum (tomato); sly04144 Endocytosis - Solanum lycopersicum (tomato); sly01100 Metabolic pathways - Solanum lycopersicum (tomato); sly04070 Phosphatidylinositol signaling system - Solanum lycopersicum (tomato);	IPR027483; IPR027484; IPR002498;	Phosphatidylinositol-4-phosphate 5-kinase, C-terminal; Phosphatidylinositol-4-phosphate 5-kinase, N-terminal domain; Phosphatidylinositol-4-phosphate 5-kinase, core;
K4B227	660	1.57352	Up	0.0319804	S	Uncharacterized protein	101263165	0.992387	0.00774	60.157	PLS(0.008)NFS(0.992)GPLAP	2	-0.45999	1	nucleus	GO:0023014 signal transduction by protein phosphorylation; GO:0050794 regulation of cellular process; GO:0044700 single organism signaling; GO:0016310 phosphorylation; GO:0051716 cellular response to stimulus; GO:0044763 single-organism cellular process; GO:0044267 cellular protein metabolic process; GO:0044699 single-organism process; GO:0044238 primary metabolic process; GO:0023052 signaling; G…	GO:0044424 intracellular part; GO:0005623 cell; GO:0044464 cell part; GO:0005622 intracellular; GO:0005737 cytoplasm;	GO:0005524 ATP binding; GO:1901265 nucleoside phosphate binding; GO:0016773 phosphotransferase activity, alcohol group as acceptor; GO:0001882 nucleoside binding; GO:0043167 ion binding; GO:0004672 protein kinase activity; GO:0000166 nucleotide binding; GO:0004702 signal transducer, downstream of receptor, with serine/threonine kinase activity; GO:0004871 signal transducer activity; GO:0097159 or…	K13414	MEKK1; mitogen-activated protein kinase kinase kinase 1 [EC:2.7.11.25]	sly04016 MAPK signaling pathway - plant - Solanum lycopersicum (tomato); sly04626 Plant-pathogen interaction - Solanum lycopersicum (tomato);	IPR000719; IPR011009;	Protein kinase domain; Protein kinase-like domain;
K4B2K0	128	0.437266	Down	9.10162e-05	Y	Uncharacterized protein	101252825	0.998926	0.000138	88.803	LY(0.999)RAS(0.001)PKPAR	4	-0.36497	2	cytoplasm			GO:0005515 protein binding; GO:0005488 binding;				IPR000270;	PB1 domain;
K4B2K0	131	0.546898	Down	3.42564e-06	S	Uncharacterized protein	101252825	1	0.00508	60.91	AS(1)PKPAR	2	-0.35675	8	cytoplasm			GO:0005515 protein binding; GO:0005488 binding;				IPR000270;	PB1 domain;
K4B3M6	16	0.606616	Down	0.000658977	T	DNA helicase	101264867	0.799022	3.08e-17	133.75	GGPS(0.143)T(0.799)PDDS(0.058)ISSPIGNTYSSPGDSAR	3	-0.44538	1	cytoplasm	GO:0016043 cellular component organization; GO:0006260 DNA replication; GO:0006725 cellular aromatic compound metabolic process; GO:0032508 DNA duplex unwinding; GO:0006259 DNA metabolic process; GO:0032392 DNA geometric change; GO:1901360 organic cyclic compound metabolic process; GO:0006807 nitrogen compound metabolic process; GO:0009058 biosynthetic process; GO:0044238 primary metabolic proces…	GO:0043229 intracellular organelle; GO:0005737 cytoplasm; GO:0044446 intracellular organelle part; GO:0032991 macromolecular complex; GO:0044424 intracellular part; GO:0000347 THO complex; GO:0005829 cytosol; GO:0042555 MCM complex; GO:0005623 cell; GO:0044422 organelle part; GO:0043231 intracellular membrane-bounded organelle; GO:0043226 organelle; GO:0005634 nucleus; GO:0005622 intracellular; G…	GO:0003677 DNA binding; GO:0005524 ATP binding; GO:1901265 nucleoside phosphate binding; GO:0004386 helicase activity; GO:0001882 nucleoside binding; GO:0043167 ion binding; GO:0016817 hydrolase activity, acting on acid anhydrides; GO:0016787 hydrolase activity; GO:0000166 nucleotide binding; GO:0017111 nucleoside-triphosphatase activity; GO:1901363 heterocyclic compound binding; GO:0097159 organ…	K02212	MCM4; DNA replication licensing factor MCM4 [EC:3.6.4.12]	sly03030 DNA replication - Solanum lycopersicum (tomato);	IPR012340; IPR003593; IPR001208; IPR004039; IPR033762; IPR027417; IPR027925;	Nucleic acid-binding, OB-fold; AAA+ ATPase domain; MCM domain; Rubredoxin-type fold; MCM OB domain; P-loop containing nucleoside triphosphate hydrolase; MCM N-terminal domain;
K4B3R1	480	1.55694	Up	0.000719181	S	Uncharacterized protein	101250636	0.99985	4.1e-10	118.31	DATGLTSQNS(1)ELK	2	-0.72275	1	nucleus	GO:0050794 regulation of cellular process; GO:0010468 regulation of gene expression; GO:0006355 regulation of transcription, DNA-templated; GO:0031326 regulation of cellular biosynthetic process; GO:0080090 regulation of primary metabolic process; GO:0060255 regulation of macromolecule metabolic process; GO:0019219 regulation of nucleobase-containing compound metabolic process; GO:0010556 regulat…	GO:0043226 organelle; GO:0043231 intracellular membrane-bounded organelle; GO:0043229 intracellular organelle; GO:0005634 nucleus; GO:0044464 cell part; GO:0005622 intracellular; GO:0044424 intracellular part; GO:0043227 membrane-bounded organelle; GO:0005623 cell;	GO:0097159 organic cyclic compound binding; GO:1901363 heterocyclic compound binding; GO:0003677 DNA binding; GO:0005488 binding; GO:0001071 nucleic acid binding transcription factor activity; GO:0003676 nucleic acid binding; GO:0043565 sequence-specific DNA binding; GO:0003700 transcription factor activity, sequence-specific DNA binding;				IPR004827;	Basic-leucine zipper domain;
K4B4Z2	871	0.583311	Down	1.44721e-05	S	Uncharacterized protein	101259383	0.816211	4.23e-65	245.22	LSTEAIIS(0.184)S(0.816)PQGDSK	3	-0.39607	8	nucleus	GO:0044085 cellular component biogenesis; GO:0016043 cellular component organization; GO:0044763 single-organism cellular process; GO:0044699 single-organism process; GO:0007015 actin filament organization; GO:0051017 actin filament bundle assembly; GO:0061572 actin filament bundle organization; GO:1902589 single-organism organelle organization; GO:0030036 actin cytoskeleton organization; GO:0022…		GO:0051015 actin filament binding; GO:0008092 cytoskeletal protein binding; GO:0005488 binding; GO:0044877 macromolecular complex binding; GO:0003779 actin binding; GO:0005515 protein binding; GO:0032403 protein complex binding;				IPR003128; IPR029006; IPR007123;	Villin headpiece; ADF-H/Gelsolin-like domain; Gelsolin-like domain;
K4B503	17	0.654171	Down	0.00152663	S	Uncharacterized protein	---	0.923429	4.39e-08	80.676	S(0.049)S(0.028)S(0.923)VEDR	2	-0.83228	2	nucleus	GO:0006518 peptide metabolic process; GO:0043043 peptide biosynthetic process; GO:0044267 cellular protein metabolic process; GO:0006807 nitrogen compound metabolic process; GO:0009058 biosynthetic process; GO:0043603 cellular amide metabolic process; GO:0044238 primary metabolic process; GO:1901566 organonitrogen compound biosynthetic process; GO:0044237 cellular metabolic process; GO:1901576 or…	GO:0044424 intracellular part; GO:0005623 cell; GO:0044464 cell part; GO:0005622 intracellular; GO:0005737 cytoplasm;	GO:0097159 organic cyclic compound binding; GO:1901363 heterocyclic compound binding; GO:0003723 RNA binding; GO:0008135 translation factor activity, RNA binding; GO:0005488 binding; GO:0003676 nucleic acid binding; GO:0003743 translation initiation factor activity;	K03259	EIF4E; translation initiation factor 4E	sly03013 RNA transport - Solanum lycopersicum (tomato);
K4B5I4	117	0.489673	Down	0.000339794	S	Uncharacterized protein	---	0.999996	5.17e-09	120.92	LMTDLSIDS(1)PAK	3	-0.41016	5	nucleus				K14317	NUP214; nuclear pore complex protein Nup214	sly03013 RNA transport - Solanum lycopersicum (tomato);
K4B6D8	246	2.0302	Up	0.000282565	S	Uncharacterized protein	104644281	1	0.00288	82.426	LHS(1)PLHR	3	0.31132	6	cytoplasm	GO:0044699 single-organism process; GO:0008152 metabolic process; GO:0055114 oxidation-reduction process; GO:0044710 single-organism metabolic process;		GO:0046872 metal ion binding; GO:0043169 cation binding; GO:0003824 catalytic activity; GO:0005488 binding; GO:0016491 oxidoreductase activity; GO:0043167 ion binding;				IPR027443; IPR005123; IPR026992;	Isopenicillin N synthase-like; Oxoglutarate/iron-dependent dioxygenase; Non-haem dioxygenase N-terminal domain;
K4B6V8	184	2.11484	Up	0.00108107	S	Uncharacterized protein	101261578	0.998665	1.8e-18	180.84	TS(0.001)S(0.999)LFLEDLSK	2	0.074379	2	cytoplasm							IPR029058; IPR000073;	Alpha/Beta hydrolase fold; Alpha/beta hydrolase fold-1;
K4B725	201	1.61437	Up	0.00156645	S	Uncharacterized protein	---	0.754256	3.82e-24	156.67	S(0.123)S(0.123)S(0.754)DDNDEPKDYANSR	3	-0.3883	1	nucleus			GO:0097159 organic cyclic compound binding; GO:1901363 heterocyclic compound binding; GO:1901265 nucleoside phosphate binding; GO:0005488 binding; GO:0003676 nucleic acid binding; GO:0000166 nucleotide binding; GO:0036094 small molecule binding;				IPR000504; IPR012677;	RNA recognition motif domain; Nucleotide-binding alpha-beta plait domain;
K4B7G2	325	2.56497	Up	0.000191252	S	Clade XVI lectin receptor kinase	101268542	0.997666	8.76e-06	123.76	S(0.002)QS(0.998)NILGALK	2	-0.56138	2	extracellular	GO:0016310 phosphorylation; GO:0044267 cellular protein metabolic process; GO:0044238 primary metabolic process; GO:0044237 cellular metabolic process; GO:0006796 phosphate-containing compound metabolic process; GO:0071704 organic substance metabolic process; GO:0008152 metabolic process; GO:0006468 protein phosphorylation; GO:0006793 phosphorus metabolic process; GO:0044260 cellular macromolecul…	GO:0031224 intrinsic component of membrane; GO:0016020 membrane; GO:0016021 integral component of membrane; GO:0044425 membrane part;	GO:0005524 ATP binding; GO:1901265 nucleoside phosphate binding; GO:0016773 phosphotransferase activity, alcohol group as acceptor; GO:0001882 nucleoside binding; GO:0043167 ion binding; GO:0004672 protein kinase activity; GO:0000166 nucleotide binding; GO:0097159 organic cyclic compound binding; GO:1901363 heterocyclic compound binding; GO:0032549 ribonucleoside binding; GO:0097367 carbohydrate …				IPR001220; IPR000719; IPR001245; IPR013320; IPR011009;	Legume lectin domain; Protein kinase domain; Serine-threonine/tyrosine-protein kinase catalytic domain; Concanavalin A-like lectin/glucanase domain; Protein kinase-like domain;
K4B7V7	405	1.60269	Up	7.46285e-05	S	Uncharacterized protein	---	0.997663	0.000371	116.74	S(0.998)PS(0.002)EPELEK	2	0.47436	3	mitochondria		GO:0031224 intrinsic component of membrane; GO:0016020 membrane; GO:0016021 integral component of membrane; GO:0044425 membrane part;					IPR011009;	Protein kinase-like domain;
K4B808	185	2.21168	Up	0.000448594	S	Uncharacterized protein	101253746	0.999994	0.000452	88.338	SVPLS(1)PLAK	3	-0.12201	2	nucleus		GO:0043229 intracellular organelle; GO:0099513 polymeric cytoskeletal fiber; GO:0005874 microtubule; GO:0005938 cell cortex; GO:0005881 cytoplasmic microtubule; GO:0043232 intracellular non-membrane-bounded organelle; GO:0044430 cytoskeletal part; GO:0071944 cell periphery; GO:0044446 intracellular organelle part; GO:0005737 cytoplasm; GO:0099568 cytoplasmic region; GO:0030863 cortical cytoskelet…	GO:0005515 protein binding; GO:0005488 binding;				IPR032675;	Leucine-rich repeat domain, L domain-like;
K4B939	125	0.612384	Down	0.00179924	S	Uncharacterized protein	101252042	0.791709	0.00316	57.785	ES(0.031)KS(0.792)PT(0.177)LR	3	0.16422	1	nucleus	GO:0050794 regulation of cellular process; GO:0044700 single organism signaling; GO:0051716 cellular response to stimulus; GO:0016310 phosphorylation; GO:0035556 intracellular signal transduction; GO:0044267 cellular protein metabolic process; GO:0044699 single-organism process; GO:0023052 signaling; GO:0050896 response to stimulus; GO:0044238 primary metabolic process; GO:0044237 cellular metabo…	GO:0044424 intracellular part; GO:0005623 cell; GO:0044464 cell part; GO:0005622 intracellular; GO:0005737 cytoplasm;	GO:0005524 ATP binding; GO:1901265 nucleoside phosphate binding; GO:0016773 phosphotransferase activity, alcohol group as acceptor; GO:0001882 nucleoside binding; GO:0043167 ion binding; GO:0004672 protein kinase activity; GO:0000166 nucleotide binding; GO:0004871 signal transducer activity; GO:0097159 organic cyclic compound binding; GO:1901363 heterocyclic compound binding; GO:0032549 ribonucle…				IPR000719; IPR001245; IPR011009;	Protein kinase domain; Serine-threonine/tyrosine-protein kinase catalytic domain; Protein kinase-like domain;
K4B939	76	0.620055	Down	4.32799e-05	S	Uncharacterized protein	101252042	0.999861	1.52e-37	193.8	TVS(1)PHPETSVPDTFK	2	0.58915	13	nucleus	GO:0050794 regulation of cellular process; GO:0044700 single organism signaling; GO:0051716 cellular response to stimulus; GO:0016310 phosphorylation; GO:0035556 intracellular signal transduction; GO:0044267 cellular protein metabolic process; GO:0044699 single-organism process; GO:0023052 signaling; GO:0050896 response to stimulus; GO:0044238 primary metabolic process; GO:0044237 cellular metabo…	GO:0044424 intracellular part; GO:0005623 cell; GO:0044464 cell part; GO:0005622 intracellular; GO:0005737 cytoplasm;	GO:0005524 ATP binding; GO:1901265 nucleoside phosphate binding; GO:0016773 phosphotransferase activity, alcohol group as acceptor; GO:0001882 nucleoside binding; GO:0043167 ion binding; GO:0004672 protein kinase activity; GO:0000166 nucleotide binding; GO:0004871 signal transducer activity; GO:0097159 organic cyclic compound binding; GO:1901363 heterocyclic compound binding; GO:0032549 ribonucle…				IPR000719; IPR001245; IPR011009;	Protein kinase domain; Serine-threonine/tyrosine-protein kinase catalytic domain; Protein kinase-like domain;
K4B988	2018	1.70964	Up	6.22214e-05	S	Uncharacterized protein	101263666	0.803663	0.00214	64.82	LKS(0.804)GS(0.196)MEF	3	0.43357	1	nucleus	GO:0044085 cellular component biogenesis; GO:0016043 cellular component organization; GO:0031109 microtubule polymerization or depolymerization; GO:0048285 organelle fission; GO:0007067 mitotic nuclear division; GO:0007051 spindle organization; GO:0044699 single-organism process; GO:0030951 establishment or maintenance of microtubule cytoskeleton polarity; GO:0032506 cytokinetic process; GO:19024…	GO:0005938 cell cortex; GO:0005874 microtubule; GO:0071944 cell periphery; GO:0030054 cell junction; GO:0099568 cytoplasmic region; GO:0005737 cytoplasm; GO:0030863 cortical cytoskeleton; GO:0032991 macromolecular complex; GO:0099512 supramolecular fiber; GO:0044424 intracellular part; GO:0005911 cell-cell junction; GO:0099080 supramolecular complex; GO:0005623 cell; GO:0055044 symplast; GO:00444…	GO:0015631 tubulin binding; GO:0005515 protein binding; GO:0008092 cytoskeletal protein binding; GO:0051010 microtubule plus-end binding; GO:0005488 binding; GO:0008017 microtubule binding;	K16803			IPR034085; IPR011989; IPR024395; IPR016024;	TOG domain; Armadillo-like helical; CLASP N-terminal domain; Armadillo-type fold;
K4B9A8	70	0.659975	Down	0.000829853	S	Secretory carrier-associated membrane protein	101260101	0.999991	6.75e-22	149.33	NAS(1)IDIPLDSASDLK	4	0.46563	4	plasma membrane	GO:0045184 establishment of protein localization; GO:0006810 transport; GO:0071702 organic substance transport; GO:0051179 localization; GO:0033036 macromolecule localization; GO:0008104 protein localization; GO:0015031 protein transport; GO:0051234 establishment of localization;	GO:0030658 transport vesicle membrane; GO:0016020 membrane; GO:0043229 intracellular organelle; GO:0097708 intracellular vesicle; GO:0098588 bounding membrane of organelle; GO:0031090 organelle membrane; GO:0031410 cytoplasmic vesicle; GO:0071944 cell periphery; GO:0031982 vesicle; GO:0005737 cytoplasm; GO:0044446 intracellular organelle part; GO:0044433 cytoplasmic vesicle part; GO:0031224 intri…		K19995
K4BAB3	495	0.516628	Down	0.00634197	S	MLO-like protein	MLO	0.999995	5.94e-11	126.8	FQGYS(1)DQEAS(1)DLENDPTTPMTR	3	-0.46066	5	plasma membrane	GO:0006952 defense response; GO:0050896 response to stimulus; GO:0006950 response to stress; GO:0009607 response to biotic stimulus;	GO:0016020 membrane; GO:0044464 cell part; GO:0071944 cell periphery; GO:0044425 membrane part; GO:0031224 intrinsic component of membrane; GO:0005623 cell; GO:0016021 integral component of membrane; GO:0005886 plasma membrane;	GO:0005515 protein binding; GO:0005516 calmodulin binding; GO:0005488 binding;	K08472
K4BAB3	500	0.529327	Down	0.00607655	S	MLO-like protein	MLO	0.999989	5.94e-11	126.8	FQGYS(1)DQEAS(1)DLENDPTTPMTR	3	-0.61346	7	plasma membrane	GO:0006952 defense response; GO:0050896 response to stimulus; GO:0006950 response to stress; GO:0009607 response to biotic stimulus;	GO:0016020 membrane; GO:0044464 cell part; GO:0071944 cell periphery; GO:0044425 membrane part; GO:0031224 intrinsic component of membrane; GO:0005623 cell; GO:0016021 integral component of membrane; GO:0005886 plasma membrane;	GO:0005515 protein binding; GO:0005516 calmodulin binding; GO:0005488 binding;	K08472
K4BB92	2335	0.604745	Down	0.000170566	S	Uncharacterized protein	---	0.908892	0.00173	43.696	DMKDPAS(0.909)PKDY(0.091)HEER	4	-0.0039735	1	plasma membrane			GO:0005488 binding;				IPR011989; IPR016024;	Armadillo-like helical; Armadillo-type fold;
K4BBF4	3562	0.617376	Down	1.69988e-06	S	Uncharacterized protein	---	0.928327	5.92e-05	138.99	VTEHFT(0.072)S(0.928)LK	2	0.18774	3	cytoplasm
K4BBF4	47	0.473089	Down	0.000244368	S	Uncharacterized protein	---	0.872244	2.87e-09	117.48	SLSEFEGT(0.128)S(0.872)DVENVK	3	-0.22495	1	cytoplasm
K4BBI2	498	0.366297	Down	0.000261414	T	Uncharacterized protein	101252451	0.811692	0.00123	74.698	Y(0.008)LS(0.001)PPY(0.061)T(0.812)S(0.119)PK	3	0.048089	2	nucleus							IPR000313;	PWWP domain;
K4BCN3	58	0.638097	Down	0.000486585	S	Uncharacterized protein	101244139	0.93209	1.04e-14	137.69	S(0.048)KS(0.932)VT(0.02)DEDFDEIK	3	0.97562	2	chloroplast
K4BDT3	578	1.52974	Up	0.0310252	S	Uncharacterized protein	---	0.857792	8.13e-17	172.85	AS(0.138)S(0.858)FS(0.004)ISSLSSR	2	0.37503	1	plasma membrane	GO:0008152 metabolic process;		GO:0005515 protein binding; GO:0003824 catalytic activity; GO:0005488 binding;				IPR020683; IPR025110; IPR000873;	Ankyrin repeat-containing domain; AMP-binding enzyme C-terminal domain; AMP-dependent synthetase/ligase;
K4BE01	38	1.85036	Up	0.00113042	T	"Chlorophyll a-b binding protein, chloroplastic"	101245729	0.996721	4.74e-05	83.602	T(0.997)AAKPKPASSGSPWY(0.003)GPDR	4	-0.080051	5	chloroplast	GO:0009416 response to light stimulus; GO:0009628 response to abiotic stimulus; GO:0044267 cellular protein metabolic process; GO:0019684 photosynthesis, light reaction; GO:0044238 primary metabolic process; GO:0050896 response to stimulus; GO:0044237 cellular metabolic process; GO:0071704 organic substance metabolic process; GO:0009768 photosynthesis, light harvesting in photosystem I; GO:000815…	GO:0016020 membrane; GO:0009535 chloroplast thylakoid membrane; GO:0044434 chloroplast part; GO:0098796 membrane protein complex; GO:0005737 cytoplasm; GO:0009534 chloroplast thylakoid; GO:0042651 thylakoid membrane; GO:0031224 intrinsic component of membrane; GO:0032991 macromolecular complex; GO:0044424 intracellular part; GO:0005623 cell; GO:0009941 chloroplast envelope; GO:0044422 organelle p…	GO:0097159 organic cyclic compound binding; GO:1901363 heterocyclic compound binding; GO:0031409 pigment binding; GO:0016168 chlorophyll binding; GO:0046906 tetrapyrrole binding; GO:0005488 binding;	K08912	LHCB1; light-harvesting complex II chlorophyll a/b binding protein 1	sly00196 Photosynthesis - antenna proteins - Solanum lycopersicum (tomato); sly01100 Metabolic pathways - Solanum lycopersicum (tomato);	IPR023329;	Chlorophyll a/b binding protein domain;
K4BEL1	219	2.00043	Up	4.89227e-06	S	Uncharacterized protein	---	1	3e-08	107.72	EIS(1)DDEDDEPK	3	-0.044261	5	cytoplasm	GO:0006457 protein folding; GO:0006950 response to stress; GO:0050896 response to stimulus; GO:0009987 cellular process;		GO:0005524 ATP binding; GO:1901265 nucleoside phosphate binding; GO:0001882 nucleoside binding; GO:0043167 ion binding; GO:0005515 protein binding; GO:0000166 nucleotide binding; GO:0097159 organic cyclic compound binding; GO:1901363 heterocyclic compound binding; GO:0032549 ribonucleoside binding; GO:0097367 carbohydrate derivative binding; GO:0032553 ribonucleotide binding; GO:0005488 binding; …	K04079	HSP90A; molecular chaperone HtpG	sly04626 Plant-pathogen interaction - Solanum lycopersicum (tomato); sly04141 Protein processing in endoplasmic reticulum - Solanum lycopersicum (tomato);	IPR020575; IPR020568; IPR003594;	Heat shock protein Hsp90, N-terminal; Ribosomal protein S5 domain 2-type fold; Histidine kinase-like ATPase, C-terminal domain;
K4BF71	33	0.608891	Down	0.00292323	Y	Uncharacterized protein	101245330	0.799611	0.0151	57.175	IT(0.001)EPKT(0.199)PY(0.8)HR	3	-0.98055	1	nucleus	GO:0050794 regulation of cellular process; GO:0051174 regulation of phosphorus metabolic process; GO:0043666 regulation of phosphoprotein phosphatase activity; GO:0010921 regulation of phosphatase activity; GO:0080090 regulation of primary metabolic process; GO:0060255 regulation of macromolecule metabolic process; GO:0023051 regulation of signaling; GO:0031399 regulation of protein modification …	GO:1902494 catalytic complex; GO:0044464 cell part; GO:0005622 intracellular; GO:0005737 cytoplasm; GO:0008287 protein serine/threonine phosphatase complex; GO:0032991 macromolecular complex; GO:0044424 intracellular part; GO:0005623 cell; GO:1903293 phosphatase complex; GO:0000164 protein phosphatase type 1 complex; GO:0044444 cytoplasmic part;	GO:0004864 protein phosphatase inhibitor activity; GO:0030234 enzyme regulator activity; GO:0019208 phosphatase regulator activity; GO:0019888 protein phosphatase regulator activity; GO:0098772 molecular function regulator; GO:0004857 enzyme inhibitor activity; GO:0019212 phosphatase inhibitor activity;	K16833
K4BGB7	961	1.51577	Up	0.00212935	S	Uncharacterized protein	101255471	0.751191	1.69e-05	82.877	EDSSLFGEAPS(0.751)KT(0.249)R	3	-0.7578	1	chloroplast
K4BGK0	573	1.50035	Up	0.00134638	S	Uncharacterized protein	101263192	0.922885	0.0111	101.46	RDS(0.923)S(0.076)Y(0.001)NR	2	-0.43318	1	nucleus	GO:0006725 cellular aromatic compound metabolic process; GO:1901360 organic cyclic compound metabolic process; GO:0006807 nitrogen compound metabolic process; GO:0044238 primary metabolic process; GO:0044237 cellular metabolic process; GO:0071704 organic substance metabolic process; GO:0016070 RNA metabolic process; GO:0008152 metabolic process; GO:0090304 nucleic acid metabolic process; GO:00464…		GO:1901265 nucleoside phosphate binding; GO:0008026 ATP-dependent helicase activity; GO:0016817 hydrolase activity, acting on acid anhydrides; GO:0016787 hydrolase activity; GO:0016887 ATPase activity; GO:0097159 organic cyclic compound binding; GO:1901363 heterocyclic compound binding; GO:0016462 pyrophosphatase activity; GO:0003824 catalytic activity; GO:0032553 ribonucleotide binding; GO:00054…	K11594			IPR011545; IPR014014; IPR014001; IPR027417; IPR001650;	DEAD/DEAH box helicase domain; RNA helicase, DEAD-box type, Q motif; Helicase superfamily 1/2, ATP-binding domain; P-loop containing nucleoside triphosphate hydrolase; Helicase, C-terminal;
K4BJC4	395	0.631294	Down	0.00128225	S	Uncharacterized protein	101256571	0.805591	0.000427	73.499	QQS(0.194)PKDDLIS(0.806)F	2	0.32245	1	cytoplasm	GO:0045184 establishment of protein localization; GO:0006810 transport; GO:0046907 intracellular transport; GO:0070727 cellular macromolecule localization; GO:0051649 establishment of localization in cell; GO:0006886 intracellular protein transport; GO:0071702 organic substance transport; GO:0008104 protein localization; GO:0033036 macromolecule localization; GO:0034613 cellular protein localizat…	GO:0016020 membrane; GO:0071944 cell periphery; GO:0044464 cell part; GO:0005622 intracellular; GO:0005737 cytoplasm; GO:0044424 intracellular part; GO:0005829 cytosol; GO:0005623 cell; GO:0005886 plasma membrane; GO:0044444 cytoplasmic part;					IPR002014; IPR004152; IPR008942;	VHS domain; GAT domain; ENTH/VHS;
K4BJC4	388	0.617406	Down	3.20749e-05	S	Uncharacterized protein	101256571	0.999388	1.07e-05	103.66	QQS(0.999)PKDDLIS(0.001)F	3	-0.29018	2	cytoplasm	GO:0045184 establishment of protein localization; GO:0006810 transport; GO:0046907 intracellular transport; GO:0070727 cellular macromolecule localization; GO:0051649 establishment of localization in cell; GO:0006886 intracellular protein transport; GO:0071702 organic substance transport; GO:0008104 protein localization; GO:0033036 macromolecule localization; GO:0034613 cellular protein localizat…	GO:0016020 membrane; GO:0071944 cell periphery; GO:0044464 cell part; GO:0005622 intracellular; GO:0005737 cytoplasm; GO:0044424 intracellular part; GO:0005829 cytosol; GO:0005623 cell; GO:0005886 plasma membrane; GO:0044444 cytoplasmic part;					IPR002014; IPR004152; IPR008942;	VHS domain; GAT domain; ENTH/VHS;
K4BJD6	464	2.26873	Up	7.41035e-07	S	Uncharacterized protein	101246901	0.875109	1.38e-10	152.16	S(0.106)AS(0.875)ES(0.019)LESIMK	3	-0.52704	2	cytoplasm	GO:0000003 reproduction; GO:0016043 cellular component organization; GO:1903046 meiotic cell cycle process; GO:0006725 cellular aromatic compound metabolic process; GO:0022414 reproductive process; GO:0006259 DNA metabolic process; GO:0048285 organelle fission; GO:0044699 single-organism process; GO:0007131 reciprocal meiotic recombination; GO:0044237 cellular metabolic process; GO:0071704 organi…	GO:0043229 intracellular organelle; GO:0043232 intracellular non-membrane-bounded organelle; GO:0044446 intracellular organelle part; GO:0031981 nuclear lumen; GO:0044424 intracellular part; GO:0005623 cell; GO:0044422 organelle part; GO:0099086 synaptonemal structure; GO:0044427 chromosomal part; GO:0043228 non-membrane-bounded organelle; GO:0000793 condensed chromosome; GO:0031974 membrane-encl…
K4BJD6	33	2.10017	Up	2.15426e-05	S	Uncharacterized protein	101246901	0.998147	2.24e-16	133.74	GLS(0.998)KS(0.002)DADSTSPLQNSR	3	-0.93443	1	cytoplasm	GO:0000003 reproduction; GO:0016043 cellular component organization; GO:1903046 meiotic cell cycle process; GO:0006725 cellular aromatic compound metabolic process; GO:0022414 reproductive process; GO:0006259 DNA metabolic process; GO:0048285 organelle fission; GO:0044699 single-organism process; GO:0007131 reciprocal meiotic recombination; GO:0044237 cellular metabolic process; GO:0071704 organi…	GO:0043229 intracellular organelle; GO:0043232 intracellular non-membrane-bounded organelle; GO:0044446 intracellular organelle part; GO:0031981 nuclear lumen; GO:0044424 intracellular part; GO:0005623 cell; GO:0044422 organelle part; GO:0099086 synaptonemal structure; GO:0044427 chromosomal part; GO:0043228 non-membrane-bounded organelle; GO:0000793 condensed chromosome; GO:0031974 membrane-encl…
K4BJE4	180	1.7705	Up	4.06923e-05	Y	Cysteine proteinase inhibitor	543631	0.99955	0.00632	100.88	SNSIHPY(1)K	2	0.15681	3	vacuolar membrane	GO:0052548 regulation of endopeptidase activity; GO:0050794 regulation of cellular process; GO:0010951 negative regulation of endopeptidase activity; GO:0045861 negative regulation of proteolysis; GO:0080090 regulation of primary metabolic process; GO:0060255 regulation of macromolecule metabolic process; GO:0048523 negative regulation of cellular process; GO:0048519 negative regulation of biolog…		GO:0061135 endopeptidase regulator activity; GO:0004857 enzyme inhibitor activity; GO:0098772 molecular function regulator; GO:0030234 enzyme regulator activity; GO:0004866 endopeptidase inhibitor activity; GO:0004869 cysteine-type endopeptidase inhibitor activity; GO:0030414 peptidase inhibitor activity; GO:0061134 peptidase regulator activity;				IPR000010;	Cystatin domain;
K4BJP4	507	0.519551	Down	0.000127941	S	Sucrose synthase	101255377	1	2.92e-05	106.42	VVS(1)GINVFDPK	2	0.83773	2	cytoplasm	GO:0052545 callose localization; GO:0044763 single-organism cellular process; GO:0044699 single-organism process; GO:0033037 polysaccharide localization; GO:0005984 disaccharide metabolic process; GO:0005975 carbohydrate metabolic process; GO:0044238 primary metabolic process; GO:0044237 cellular metabolic process; GO:0071704 organic substance metabolic process; GO:0044723 single-organism carbohy…	GO:0005618 cell wall; GO:0030312 external encapsulating structure; GO:0005623 cell; GO:0044464 cell part; GO:0071944 cell periphery;	GO:0016758 transferase activity, transferring hexosyl groups; GO:0003824 catalytic activity; GO:0035251 UDP-glucosyltransferase activity; GO:0008194 UDP-glycosyltransferase activity; GO:0046527 glucosyltransferase activity; GO:0016757 transferase activity, transferring glycosyl groups; GO:0016157 sucrose synthase activity; GO:0016740 transferase activity;	K00695	E2.4.1.13; sucrose synthase [EC:2.4.1.13]	sly00500 Starch and sucrose metabolism - Solanum lycopersicum (tomato); sly01100 Metabolic pathways - Solanum lycopersicum (tomato);	IPR000368; IPR001296;	Sucrose synthase; Glycosyl transferase, family 1;
K4BK30	354	1.75334	Up	0.000197957	S	Uncharacterized protein	101255081	1	0.00114	104.82	AS(1)AEVLGK	3	1.2452	5	plasma membrane	GO:0016310 phosphorylation; GO:0044267 cellular protein metabolic process; GO:0044238 primary metabolic process; GO:0044237 cellular metabolic process; GO:0006796 phosphate-containing compound metabolic process; GO:0071704 organic substance metabolic process; GO:0008152 metabolic process; GO:0006468 protein phosphorylation; GO:0006793 phosphorus metabolic process; GO:0044260 cellular macromolecul…	GO:0016020 membrane; GO:0044464 cell part; GO:0071944 cell periphery; GO:0044425 membrane part; GO:0031224 intrinsic component of membrane; GO:0005623 cell; GO:0016021 integral component of membrane; GO:0005886 plasma membrane;	GO:0005524 ATP binding; GO:1901265 nucleoside phosphate binding; GO:0016773 phosphotransferase activity, alcohol group as acceptor; GO:0001882 nucleoside binding; GO:0043167 ion binding; GO:0005515 protein binding; GO:0004672 protein kinase activity; GO:0000166 nucleotide binding; GO:0097159 organic cyclic compound binding; GO:1901363 heterocyclic compound binding; GO:0032549 ribonucleoside bindi…				IPR000719; IPR013210; IPR032675; IPR013320; IPR011009;	Protein kinase domain; Leucine-rich repeat-containing N-terminal, plant-type; Leucine-rich repeat domain, L domain-like; Concanavalin A-like lectin/glucanase domain; Protein kinase-like domain;
K4BKQ8	652	0.573463	Down	9.83788e-05	S	Uncharacterized protein	101252674	0.9979	5.63e-06	147.62	AS(0.002)S(0.998)PVLSEK	2	-0.0067122	4	nucleus	GO:0006725 cellular aromatic compound metabolic process; GO:0097659 nucleic acid-templated transcription; GO:0009058 biosynthetic process; GO:0006354 DNA-templated transcription, elongation; GO:0044237 cellular metabolic process; GO:0071704 organic substance metabolic process; GO:0008152 metabolic process; GO:0046483 heterocycle metabolic process; GO:0019438 aromatic compound biosynthetic process…	GO:0043229 intracellular organelle; GO:0044446 intracellular organelle part; GO:0032991 macromolecular complex; GO:0031981 nuclear lumen; GO:0044424 intracellular part; GO:0005623 cell; GO:0044422 organelle part; GO:0043231 intracellular membrane-bounded organelle; GO:0043226 organelle; GO:0031974 membrane-enclosed lumen; GO:0005634 nucleus; GO:0005654 nucleoplasm; GO:0070013 intracellular organe…	GO:0003682 chromatin binding; GO:0005488 binding;				IPR017923; IPR003617; IPR001025;	Transcription factor IIS, N-terminal; Transcription elongation factor, TFIIS/CRSP70, N-terminal, sub-type; Bromo adjacent homology (BAH) domain;
K4BKU7	383	1.74434	Up	3.12125e-06	T	Uncharacterized protein	101268560	0.9864	0.000415	94.692	FGT(0.986)T(0.01)GT(0.003)VK	2	0.12705	10	chloroplast	GO:0032502 developmental process; GO:0050794 regulation of cellular process; GO:0044707 single-multicellular organism process; GO:0051716 cellular response to stimulus; GO:0009416 response to light stimulus; GO:0009628 response to abiotic stimulus; GO:0009640 photomorphogenesis; GO:0044699 single-organism process; GO:0071277 cellular response to calcium ion; GO:0009791 post-embryonic development;…	GO:0043229 intracellular organelle; GO:0016020 membrane; GO:0009535 chloroplast thylakoid membrane; GO:0044434 chloroplast part; GO:0005737 cytoplasm; GO:0044446 intracellular organelle part; GO:0009534 chloroplast thylakoid; GO:0042651 thylakoid membrane; GO:0031224 intrinsic component of membrane; GO:0044435 plastid part; GO:0044424 intracellular part; GO:0005623 cell; GO:0016021 integral compo…					IPR001763;	Rhodanese-like domain;
K4BKU7	386	1.88649	Up	1.31466e-05	T	Uncharacterized protein	101268560	0.99917	0.000415	82.417	FGTT(0.001)GT(0.999)VK	3	-0.0035038	10	chloroplast	GO:0032502 developmental process; GO:0050794 regulation of cellular process; GO:0044707 single-multicellular organism process; GO:0051716 cellular response to stimulus; GO:0009416 response to light stimulus; GO:0009628 response to abiotic stimulus; GO:0009640 photomorphogenesis; GO:0044699 single-organism process; GO:0071277 cellular response to calcium ion; GO:0009791 post-embryonic development;…	GO:0043229 intracellular organelle; GO:0016020 membrane; GO:0009535 chloroplast thylakoid membrane; GO:0044434 chloroplast part; GO:0005737 cytoplasm; GO:0044446 intracellular organelle part; GO:0009534 chloroplast thylakoid; GO:0042651 thylakoid membrane; GO:0031224 intrinsic component of membrane; GO:0044435 plastid part; GO:0044424 intracellular part; GO:0005623 cell; GO:0016021 integral compo…					IPR001763;	Rhodanese-like domain;
K4BL25	155	2.44451	Up	4.86773e-07	S	Uncharacterized protein	101254583	0.953765	9.26e-06	85.469	VES(0.954)AT(0.046)GDTTFQALK	3	0.54215	1	cytoplasm	GO:0008152 metabolic process; GO:0019538 protein metabolic process; GO:0043170 macromolecule metabolic process; GO:0044238 primary metabolic process; GO:0071704 organic substance metabolic process;		GO:0005524 ATP binding; GO:1901265 nucleoside phosphate binding; GO:0001882 nucleoside binding; GO:0043167 ion binding; GO:0000166 nucleotide binding; GO:0097159 organic cyclic compound binding; GO:1901363 heterocyclic compound binding; GO:0032549 ribonucleoside binding; GO:0097367 carbohydrate derivative binding; GO:0032553 ribonucleotide binding; GO:0005488 binding; GO:0032550 purine ribonucleo…	K03695			IPR019489; IPR003593; IPR003959; IPR027417; IPR004176;	Clp ATPase, C-terminal; AAA+ ATPase domain; ATPase, AAA-type, core; P-loop containing nucleoside triphosphate hydrolase; Clp, N-terminal;
K4BL74	195	0.646098	Down	0.00254295	S	Uncharacterized protein	---	1	0.0125	82.417	TVLFIS(1)PR	2	-0.25162	2	nucleus	GO:0050794 regulation of cellular process; GO:0032270 positive regulation of cellular protein metabolic process; GO:0032436 positive regulation of proteasomal ubiquitin-dependent protein catabolic process; GO:0060255 regulation of macromolecule metabolic process; GO:0031331 positive regulation of cellular catabolic process; GO:0044267 cellular protein metabolic process; GO:0044237 cellular metabo…	GO:0005623 cell; GO:0005622 intracellular; GO:0044464 cell part;	GO:0019787 ubiquitin-like protein transferase activity; GO:0031624 ubiquitin conjugating enzyme binding; GO:0043167 ion binding; GO:0005515 protein binding; GO:0061659 ubiquitin-like protein ligase activity; GO:0008270 zinc ion binding; GO:0061630 ubiquitin protein ligase activity; GO:0044390 ubiquitin-like protein conjugating enzyme binding; GO:0046914 transition metal ion binding; GO:0003824 ca…				IPR003111; IPR015947; IPR001841; IPR011990; IPR013083; IPR013026;	ATP-dependent protease La (LON), substrate-binding domain; PUA-like domain; Zinc finger, RING-type; Tetratricopeptide-like helical domain; Zinc finger, RING/FYVE/PHD-type; Tetratricopeptide repeat-containing domain;
K4BLH0	382	0.60801	Down	0.00930147	T	Uncharacterized protein	101251458	0.989055	2.41e-15	144.73	AHT(0.989)PQHQS(0.009)S(0.002)ATISC	2	-0.13716	3	cytoplasm		GO:0043226 organelle; GO:0043231 intracellular membrane-bounded organelle; GO:0043229 intracellular organelle; GO:0005634 nucleus; GO:0044464 cell part; GO:0005622 intracellular; GO:0044424 intracellular part; GO:0043227 membrane-bounded organelle; GO:0005623 cell;	GO:0097159 organic cyclic compound binding; GO:1901363 heterocyclic compound binding; GO:0003677 DNA binding; GO:0005488 binding; GO:0003676 nucleic acid binding;				IPR016177; IPR001739;	DNA-binding domain; Methyl-CpG DNA binding;
K4BLZ0	138	0.503267	Down	2.04729e-05	S	Uncharacterized protein	101264412	0.961237	2.78e-08	108.14	SS(0.001)S(0.961)T(0.037)GRPSSMSVR	2	0.45721	2	nucleus
K4BM02	299	1.92546	Up	7.01146e-05	S	Uncharacterized protein	101268851	1	0.0147	110.39	S(1)VDVAAFK	2	0.4094	1	plasma membrane	GO:0016310 phosphorylation; GO:0044267 cellular protein metabolic process; GO:0044238 primary metabolic process; GO:0044237 cellular metabolic process; GO:0006796 phosphate-containing compound metabolic process; GO:0071704 organic substance metabolic process; GO:0008152 metabolic process; GO:0006468 protein phosphorylation; GO:0006793 phosphorus metabolic process; GO:0044260 cellular macromolecul…	GO:0031224 intrinsic component of membrane; GO:0016020 membrane; GO:0016021 integral component of membrane; GO:0044425 membrane part;	GO:0005524 ATP binding; GO:1901265 nucleoside phosphate binding; GO:0016773 phosphotransferase activity, alcohol group as acceptor; GO:0001882 nucleoside binding; GO:0043167 ion binding; GO:0005515 protein binding; GO:0004672 protein kinase activity; GO:0000166 nucleotide binding; GO:0097159 organic cyclic compound binding; GO:1901363 heterocyclic compound binding; GO:0032549 ribonucleoside bindi…				IPR000719; IPR013210; IPR032675; IPR011009;	Protein kinase domain; Leucine-rich repeat-containing N-terminal, plant-type; Leucine-rich repeat domain, L domain-like; Protein kinase-like domain;
K4BM91	141	0.59061	Down	0.00456261	S	Anamorsin homolog	101253469	0.850231	0.0021	68.371	VGS(0.85)S(0.15)FSIK	3	-0.54578	1	endoplasmic reticulum	GO:0006790 sulfur compound metabolic process; GO:0044085 cellular component biogenesis; GO:0051188 cofactor biosynthetic process; GO:0050794 regulation of cellular process; GO:0016043 cellular component organization; GO:0010941 regulation of cell death; GO:0043069 negative regulation of programmed cell death; GO:0043067 regulation of programmed cell death; GO:0009058 biosynthetic process; GO:0048…	GO:0043229 intracellular organelle; GO:0044429 mitochondrial part; GO:0044446 intracellular organelle part; GO:0031967 organelle envelope; GO:0005737 cytoplasm; GO:0044424 intracellular part; GO:0005623 cell; GO:0005739 mitochondrion; GO:0044422 organelle part; GO:0005740 mitochondrial envelope; GO:0043231 intracellular membrane-bounded organelle; GO:0043226 organelle; GO:0031974 membrane-enclose…	GO:0009055 electron carrier activity; GO:0051537 2 iron, 2 sulfur cluster binding; GO:0005488 binding; GO:0051536 iron-sulfur cluster binding; GO:0043167 ion binding; GO:0043169 cation binding; GO:0046872 metal ion binding; GO:0051540 metal cluster binding;	K22746
K4BMB4	780	0.547866	Down	0.00197822	S	Uncharacterized protein	101262196	1	1.08e-17	152.11	LQSASTLGLLS(1)PR	2	-0.46817	6	chloroplast	GO:0044707 single-multicellular organism process; GO:0048869 cellular developmental process; GO:0044699 single-organism process; GO:0009791 post-embryonic development; GO:0032506 cytokinetic process; GO:0080134 regulation of response to stress; GO:0048519 negative regulation of biological process; GO:1902410 mitotic cytokinetic process; GO:0031347 regulation of defense response; GO:1903047 mitoti…	GO:0016020 membrane; GO:0097708 intracellular vesicle; GO:0043229 intracellular organelle; GO:0031410 cytoplasmic vesicle; GO:0071944 cell periphery; GO:0005737 cytoplasm; GO:0031982 vesicle; GO:0044424 intracellular part; GO:0005623 cell; GO:0030135 coated vesicle; GO:0005886 plasma membrane; GO:0043226 organelle; GO:0030136 clathrin-coated vesicle; GO:0005622 intracellular; GO:0044464 cell part…	GO:0005515 protein binding; GO:0005488 binding;				IPR005113; IPR005112; IPR001194; IPR017986; IPR015943;	uDENN domain; dDENN domain; DENN domain; WD40-repeat-containing domain; WD40/YVTN repeat-like-containing domain;
K4BMC4	6	1.51778	Up	0.000853973	S	Uncharacterized protein	101259624	0.956014	0.0286	84.083	S(0.044)AS(0.956)FLVR	2	-0.53939	2	chloroplast	GO:0051336 regulation of hydrolase activity; GO:0043547 positive regulation of GTPase activity; GO:0051345 positive regulation of hydrolase activity; GO:0050790 regulation of catalytic activity; GO:0044093 positive regulation of molecular function; GO:0065009 regulation of molecular function; GO:0043087 regulation of GTPase activity; GO:0065007 biological regulation; GO:0043085 positive regulatio…	GO:0097708 intracellular vesicle; GO:0043229 intracellular organelle; GO:0031410 cytoplasmic vesicle; GO:0005737 cytoplasm; GO:0031982 vesicle; GO:0012505 endomembrane system; GO:0044424 intracellular part; GO:0005623 cell; GO:0055037 recycling endosome; GO:0043226 organelle; GO:0044464 cell part; GO:0005622 intracellular; GO:0005768 endosome; GO:0043227 membrane-bounded organelle; GO:0044444 cyt…	GO:0005088 Ras guanyl-nucleotide exchange factor activity; GO:0098772 molecular function regulator; GO:0017112 Rab guanyl-nucleotide exchange factor activity; GO:0005085 guanyl-nucleotide exchange factor activity;
K4BMP7	78	0.54936	Down	0.000652267	S	Uncharacterized protein	101256077	0.999624	4.32e-23	153.25	TVLKS(1)FAESENQGNK	3	0.67979	1	plasma membrane	GO:0006810 transport; GO:0055085 transmembrane transport; GO:0051179 localization; GO:0051234 establishment of localization;	GO:0016020 membrane; GO:0044464 cell part; GO:0071944 cell periphery; GO:0044425 membrane part; GO:0031224 intrinsic component of membrane; GO:0005623 cell; GO:0016021 integral component of membrane; GO:0005886 plasma membrane;	GO:1901265 nucleoside phosphate binding; GO:0015399 primary active transmembrane transporter activity; GO:0016817 hydrolase activity, acting on acid anhydrides; GO:0016787 hydrolase activity; GO:0016887 ATPase activity; GO:0097159 organic cyclic compound binding; GO:1901363 heterocyclic compound binding; GO:0016462 pyrophosphatase activity; GO:0003824 catalytic activity; GO:0032553 ribonucleotide…				IPR034001; IPR003593; IPR003439; IPR027417; IPR029481; IPR034003; IPR013581; IPR013525;	ATP-binding cassette transporter, PDR-like subfamily G, domain 1; AAA+ ATPase domain; ABC transporter-like; P-loop containing nucleoside triphosphate hydrolase; ABC-transporter extracellular N-terminal domain; ATP-binding cassette transporter, PDR-like subfamily G, domain 2; Plant PDR ABC transporter associated; ABC-2 type transporter;
K4BMP7	866	0.488676	Down	0.00182213	S	Uncharacterized protein	101256077	0.95298	0.00121	81.95	T(0.024)GS(0.953)T(0.024)GLHR	2	-0.11787	2	plasma membrane	GO:0006810 transport; GO:0055085 transmembrane transport; GO:0051179 localization; GO:0051234 establishment of localization;	GO:0016020 membrane; GO:0044464 cell part; GO:0071944 cell periphery; GO:0044425 membrane part; GO:0031224 intrinsic component of membrane; GO:0005623 cell; GO:0016021 integral component of membrane; GO:0005886 plasma membrane;	GO:1901265 nucleoside phosphate binding; GO:0015399 primary active transmembrane transporter activity; GO:0016817 hydrolase activity, acting on acid anhydrides; GO:0016787 hydrolase activity; GO:0016887 ATPase activity; GO:0097159 organic cyclic compound binding; GO:1901363 heterocyclic compound binding; GO:0016462 pyrophosphatase activity; GO:0003824 catalytic activity; GO:0032553 ribonucleotide…				IPR034001; IPR003593; IPR003439; IPR027417; IPR029481; IPR034003; IPR013581; IPR013525;	ATP-binding cassette transporter, PDR-like subfamily G, domain 1; AAA+ ATPase domain; ABC transporter-like; P-loop containing nucleoside triphosphate hydrolase; ABC-transporter extracellular N-terminal domain; ATP-binding cassette transporter, PDR-like subfamily G, domain 2; Plant PDR ABC transporter associated; ABC-2 type transporter;
K4BN53	26	1.73747	Up	0.00202177	S	Uncharacterized protein	101248279	0.974166	0.000138	84.297	LVSPS(0.008)RS(0.974)NES(0.018)R	2	0.54489	3	nucleus	GO:0050896 response to stimulus; GO:0006950 response to stress; GO:0009408 response to heat; GO:0009628 response to abiotic stimulus; GO:0009266 response to temperature stimulus;			K13993	HSP20; HSP20 family protein	sly04141 Protein processing in endoplasmic reticulum - Solanum lycopersicum (tomato);	IPR002068; IPR008978;	Alpha crystallin/Hsp20 domain; HSP20-like chaperone;
K4BN90	38	1.88848	Up	0.00013828	S	Uncharacterized protein	---	0.999961	0.000233	109.15	SAPITTAPS(1)R	2	-0.22842	1	plasma membrane		GO:0031224 intrinsic component of membrane; GO:0016020 membrane; GO:0016021 integral component of membrane; GO:0044425 membrane part;
K4BNK4	432	0.539662	Down	0.000912792	S	Uncharacterized protein	101245149	0.999356	3.93e-09	123.95	SASLS(0.001)AS(0.999)QLLQR	3	0.61829	2	cytoplasm	GO:0072350 tricarboxylic acid metabolic process; GO:0055114 oxidation-reduction process; GO:0044281 small molecule metabolic process; GO:0044763 single-organism cellular process; GO:0006099 tricarboxylic acid cycle; GO:0044699 single-organism process; GO:0044238 primary metabolic process; GO:0045333 cellular respiration; GO:0044237 cellular metabolic process; GO:0071704 organic substance metaboli…	GO:0044464 cell part; GO:0005622 intracellular; GO:0005737 cytoplasm; GO:0044424 intracellular part; GO:0005829 cytosol; GO:0005623 cell; GO:0044444 cytoplasmic part;	GO:0016831 carboxy-lyase activity; GO:0016829 lyase activity; GO:0008964 phosphoenolpyruvate carboxylase activity; GO:0003824 catalytic activity; GO:0016830 carbon-carbon lyase activity; GO:0004611 phosphoenolpyruvate carboxykinase activity;	K01595	ppc; phosphoenolpyruvate carboxylase [EC:4.1.1.31]	sly00620 Pyruvate metabolism - Solanum lycopersicum (tomato); sly01200 Carbon metabolism - Solanum lycopersicum (tomato); sly00710 Carbon fixation in photosynthetic organisms - Solanum lycopersicum (tomato); sly01100 Metabolic pathways - Solanum lycopersicum (tomato);	IPR015813;	Pyruvate/Phosphoenolpyruvate kinase-like domain;
K4BPK4	217	0.591938	Down	0.000156598	S	Uncharacterized protein	---	0.999678	2.38e-18	160.8	IIYGGS(1)VSGANCK	3	-0.28862	5	cytoplasm	GO:0006757 ATP generation from ADP; GO:0009116 nucleoside metabolic process; GO:0042278 purine nucleoside metabolic process; GO:0006165 nucleoside diphosphate phosphorylation; GO:0046031 ADP metabolic process; GO:0019362 pyridine nucleotide metabolic process; GO:0019319 hexose biosynthetic process; GO:0006096 glycolytic process; GO:0009167 purine ribonucleoside monophosphate metabolic process; GO…	GO:0016020 membrane; GO:0044434 chloroplast part; GO:0030312 external encapsulating structure; GO:0031090 organelle membrane; GO:0030054 cell junction; GO:0071944 cell periphery; GO:0005737 cytoplasm; GO:0044424 intracellular part; GO:0005911 cell-cell junction; GO:0005623 cell; GO:0055044 symplast; GO:0044422 organelle part; GO:0009506 plasmodesma; GO:0005622 intracellular; GO:0044464 cell part;…	GO:0016853 isomerase activity; GO:0004807 triose-phosphate isomerase activity; GO:0046914 transition metal ion binding; GO:0003824 catalytic activity; GO:0005488 binding; GO:0043167 ion binding; GO:0046872 metal ion binding; GO:0043169 cation binding; GO:0005507 copper ion binding; GO:0016860 intramolecular oxidoreductase activity; GO:0016861 intramolecular oxidoreductase activity, interconvertin…	K01803	TPI; triosephosphate isomerase (TIM) [EC:5.3.1.1]	sly01110 Biosynthesis of secondary metabolites - Solanum lycopersicum (tomato); sly00562 Inositol phosphate metabolism - Solanum lycopersicum (tomato); sly01200 Carbon metabolism - Solanum lycopersicum (tomato); sly00710 Carbon fixation in photosynthetic organisms - Solanum lycopersicum (tomato); sly00010 Glycolysis / Gluconeogenesis - Solanum lycopersicum (tomato); sly01230 Biosynthesis of amino…	IPR013785;	Aldolase-type TIM barrel;
K4BPW0	387	0.643507	Down	0.000440289	T	Uncharacterized protein	101266210	0.999983	0.00032	63.624	T(1)PPRDESK	2	0.15735	3	nucleus	GO:0006970 response to osmotic stress; GO:0010226 response to lithium ion; GO:0042221 response to chemical; GO:0006950 response to stress; GO:0009628 response to abiotic stimulus; GO:0010035 response to inorganic substance; GO:0009651 response to salt stress; GO:0050896 response to stimulus; GO:0010038 response to metal ion;	GO:0043229 intracellular organelle; GO:0044446 intracellular organelle part; GO:0032991 macromolecular complex; GO:0044424 intracellular part; GO:0005681 spliceosomal complex; GO:0005623 cell; GO:0044422 organelle part; GO:0071011 precatalytic spliceosome; GO:0043231 intracellular membrane-bounded organelle; GO:0043226 organelle; GO:0005634 nucleus; GO:0044464 cell part; GO:0005622 intracellular;…		K12850	PRPF38B; pre-mRNA-splicing factor 38B	sly03040 Spliceosome - Solanum lycopersicum (tomato);
K4BPX1	99	1.54247	Up	0.00925121	S	Uncharacterized protein	101263804	0.997625	0.00165	60.255	LTNS(0.002)GS(0.998)MPK	3	-0.21787	3	chloroplast		GO:0031224 intrinsic component of membrane; GO:0016020 membrane; GO:0016021 integral component of membrane; GO:0044425 membrane part;
K4BPX1	143	1.62684	Up	0.00634996	S	Uncharacterized protein	101263804	1	6.23e-06	109.79	S(1)GQLEPAAS(1)FKK	3	-0.32262	7	chloroplast		GO:0031224 intrinsic component of membrane; GO:0016020 membrane; GO:0016021 integral component of membrane; GO:0044425 membrane part;
K4BPX1	135	1.65815	Up	0.00619761	S	Uncharacterized protein	101263804	1	6.23e-06	103.9	S(1)GQLEPAAS(1)FKK	3	-0.32262	4	chloroplast		GO:0031224 intrinsic component of membrane; GO:0016020 membrane; GO:0016021 integral component of membrane; GO:0044425 membrane part;
K4BQC4	152	1.5698	Up	0.0008842	S	Nuclear pore protein	101262406	0.997187	0.0176	72.34	DFLQS(0.003)LS(0.997)R	2	1.0273	1	cytoplasm	GO:0006810 transport; GO:0051179 localization; GO:0051234 establishment of localization;	GO:0043229 intracellular organelle; GO:0005643 nuclear pore; GO:0005635 nuclear envelope; GO:0044446 intracellular organelle part; GO:0031967 organelle envelope; GO:0012505 endomembrane system; GO:0032991 macromolecular complex; GO:0044424 intracellular part; GO:0005623 cell; GO:0044422 organelle part; GO:0043226 organelle; GO:0043231 intracellular membrane-bounded organelle; GO:0005634 nucleus; …		K14309	NUP93; nuclear pore complex protein Nup93	sly03013 RNA transport - Solanum lycopersicum (tomato);
K4BRF6	64	1.62256	Up	0.0253959	S	Uncharacterized protein	101256176	0.83109	0.000913	65.179	NVIAT(0.003)DT(0.166)S(0.831)PK	3	0.39048	1	chloroplast	GO:0008152 metabolic process; GO:0032259 methylation;	GO:0044424 intracellular part; GO:0005623 cell; GO:0044464 cell part; GO:0005622 intracellular; GO:0005737 cytoplasm;	GO:0008757 S-adenosylmethionine-dependent methyltransferase activity; GO:0016741 transferase activity, transferring one-carbon groups; GO:0008168 methyltransferase activity; GO:0003824 catalytic activity; GO:0016740 transferase activity;				IPR029063; IPR013216;	S-adenosyl-L-methionine-dependent methyltransferase; Methyltransferase type 11;
K4BRH4	245	0.616331	Down	0.000119794	S	Uncharacterized protein	101267598	0.956743	8.56e-06	89.358	KS(0.043)ES(0.957)DADDEEAR	3	0.50728	2	nucleus			GO:0097159 organic cyclic compound binding; GO:1901363 heterocyclic compound binding; GO:0003677 DNA binding; GO:0005488 binding; GO:0003676 nucleic acid binding;				IPR009057; IPR017877;	Homeobox domain-like; Myb-like domain;
K4BT71	95	0.659057	Down	5.3803e-06	S	Uncharacterized protein	---	0.919023	0.0124	54.898	DNY(0.086)HY(0.106)KS(0.919)MS(0.889)PAFER	3	-1.1531	1	nucleus			GO:0046872 metal ion binding; GO:0043169 cation binding; GO:0005488 binding; GO:0043167 ion binding;				IPR000571;	Zinc finger, CCCH-type;
K4BT71	97	0.659057	Down	5.3803e-06	S	Uncharacterized protein	---	0.888868	0.00654	54.898	DNY(0.086)HY(0.106)KS(0.919)MS(0.889)PAFER	3	-1.1531	3	nucleus			GO:0046872 metal ion binding; GO:0043169 cation binding; GO:0005488 binding; GO:0043167 ion binding;				IPR000571;	Zinc finger, CCCH-type;
K4BT71	307	0.610791	Down	0.000934488	S	Uncharacterized protein	---	0.999605	2.47e-32	201.04	STS(1)FEHGQDNQATR	2	0.1791	2	nucleus			GO:0046872 metal ion binding; GO:0043169 cation binding; GO:0005488 binding; GO:0043167 ion binding;				IPR000571;	Zinc finger, CCCH-type;
K4BTV7	72	1.54442	Up	0.000359695	S	Uncharacterized protein	---	0.93645	0.000153	112.44	ILS(0.003)NS(0.936)S(0.06)NLGR	2	-0.048291	2	cytoplasm	GO:0044267 cellular protein metabolic process; GO:0044238 primary metabolic process; GO:0006470 protein dephosphorylation; GO:0016311 dephosphorylation; GO:0044237 cellular metabolic process; GO:0006796 phosphate-containing compound metabolic process; GO:0071704 organic substance metabolic process; GO:0008152 metabolic process; GO:0006793 phosphorus metabolic process; GO:0044260 cellular macromol…		GO:0016787 hydrolase activity; GO:0004721 phosphoprotein phosphatase activity; GO:0042578 phosphoric ester hydrolase activity; GO:0003824 catalytic activity; GO:0004722 protein serine/threonine phosphatase activity; GO:0016791 phosphatase activity; GO:0016788 hydrolase activity, acting on ester bonds;	K17506			IPR001932;	PPM-type phosphatase domain;
K4BTW7	36	1.64261	Up	0.000576672	S	Uncharacterized protein	---	0.995106	0.00113	62.088	ILFPDNS(0.995)PS(0.005)K	3	0.13789	3	cytoplasm	GO:0044085 cellular component biogenesis; GO:0044036 cell wall macromolecule metabolic process; GO:0044699 single-organism process; GO:0009058 biosynthetic process; GO:0044237 cellular metabolic process; GO:0032259 methylation; GO:0044264 cellular polysaccharide metabolic process; GO:0071554 cell wall organization or biogenesis; GO:0008152 metabolic process; GO:0044262 cellular carbohydrate metab…	GO:0097708 intracellular vesicle; GO:0043229 intracellular organelle; GO:0016020 membrane; GO:0031410 cytoplasmic vesicle; GO:0031982 vesicle; GO:0044446 intracellular organelle part; GO:0005737 cytoplasm; GO:0031224 intrinsic component of membrane; GO:0012505 endomembrane system; GO:0044424 intracellular part; GO:0005623 cell; GO:0016021 integral component of membrane; GO:0044422 organelle part;…	GO:0008757 S-adenosylmethionine-dependent methyltransferase activity; GO:0016741 transferase activity, transferring one-carbon groups; GO:0008168 methyltransferase activity; GO:0003824 catalytic activity; GO:0016740 transferase activity;				IPR029063;	S-adenosyl-L-methionine-dependent methyltransferase;
K4BTY8	154	1.78241	Up	0.00181881	S	Uncharacterized protein	---	0.987655	0.00543	52.247	S(0.006)S(0.006)VFHS(0.988)QPK	3	-0.2665	1	cytoplasm	GO:0050794 regulation of cellular process; GO:0044700 single organism signaling; GO:0051716 cellular response to stimulus; GO:0016310 phosphorylation; GO:0035556 intracellular signal transduction; GO:0044267 cellular protein metabolic process; GO:0044699 single-organism process; GO:0023052 signaling; GO:0050896 response to stimulus; GO:0044238 primary metabolic process; GO:0044237 cellular metabo…	GO:0043226 organelle; GO:0043231 intracellular membrane-bounded organelle; GO:0043229 intracellular organelle; GO:0005634 nucleus; GO:0044464 cell part; GO:0005622 intracellular; GO:0005737 cytoplasm; GO:0044424 intracellular part; GO:0043227 membrane-bounded organelle; GO:0005623 cell;	GO:0005524 ATP binding; GO:1901265 nucleoside phosphate binding; GO:0016773 phosphotransferase activity, alcohol group as acceptor; GO:0001882 nucleoside binding; GO:0043167 ion binding; GO:0004672 protein kinase activity; GO:0000166 nucleotide binding; GO:0097159 organic cyclic compound binding; GO:1901363 heterocyclic compound binding; GO:0032549 ribonucleoside binding; GO:0097367 carbohydrate …	K14498	SNRK2; serine/threonine-protein kinase SRK2 [EC:2.7.11.1]	sly04016 MAPK signaling pathway - plant - Solanum lycopersicum (tomato); sly04075 Plant hormone signal transduction - Solanum lycopersicum (tomato);	IPR000719; IPR011009;	Protein kinase domain; Protein kinase-like domain;
K4BU81	632	1.78978	Up	0.00156049	S	Uncharacterized protein	101257956	0.97478	0.000128	94.363	YLCS(0.025)S(0.975)PLNHR	3	-0.31195	2	nucleus	GO:0018342 protein prenylation; GO:0008152 metabolic process; GO:0018344 protein geranylgeranylation; GO:0044260 cellular macromolecule metabolic process; GO:0044267 cellular protein metabolic process; GO:0006464 cellular protein modification process; GO:0043170 macromolecule metabolic process; GO:0019538 protein metabolic process; GO:0036211 protein modification process; GO:0043412 macromolecule…	GO:1902494 catalytic complex; GO:0044464 cell part; GO:0005622 intracellular; GO:0005737 cytoplasm; GO:0032991 macromolecular complex; GO:0044424 intracellular part; GO:1990234 transferase complex; GO:0005623 cell; GO:0005968 Rab-protein geranylgeranyltransferase complex; GO:0044444 cytoplasmic part;	GO:0004659 prenyltransferase activity; GO:0003824 catalytic activity; GO:0005488 binding; GO:0016765 transferase activity, transferring alkyl or aryl (other than methyl) groups; GO:0005515 protein binding; GO:0016740 transferase activity; GO:0008318 protein prenyltransferase activity;	K14050			IPR032675;	Leucine-rich repeat domain, L domain-like;
K4BUC0	251	1.61488	Up	0.000584201	S	Uncharacterized protein	101265728	0.995812	4.34e-06	99.813	HIIGENVIS(0.996)PADY(0.004)QR	3	1.3932	1	nucleus			GO:0005515 protein binding; GO:0005488 binding;				IPR000270;	PB1 domain;
K4BUC0	235	1.67456	Up	0.00203172	S	Uncharacterized protein	101265728	0.993884	1.86e-16	165.86	EFTGS(0.994)DAGS(0.006)EDR	2	-0.38085	3	nucleus			GO:0005515 protein binding; GO:0005488 binding;				IPR000270;	PB1 domain;
K4BUC5	42	0.661087	Down	0.00857249	T	Uncharacterized protein	543812	0.968023	3.36e-33	168.4	TEDENVVCHDDS(0.032)AT(0.968)PVK	4	-0.39798	5	cytoplasm	GO:0016051 carbohydrate biosynthetic process; GO:0019319 hexose biosynthetic process; GO:0044711 single-organism biosynthetic process; GO:0044281 small molecule metabolic process; GO:0044699 single-organism process; GO:0009058 biosynthetic process; GO:0046364 monosaccharide biosynthetic process; GO:0044238 primary metabolic process; GO:0005975 carbohydrate metabolic process; GO:1901576 organic su…	GO:0044464 cell part; GO:0005622 intracellular; GO:0005737 cytoplasm; GO:0044424 intracellular part; GO:0005829 cytosol; GO:0005623 cell; GO:0044444 cytoplasmic part;	GO:0005524 ATP binding; GO:1901265 nucleoside phosphate binding; GO:0004611 phosphoenolpyruvate carboxykinase activity; GO:0001882 nucleoside binding; GO:0043167 ion binding; GO:0016829 lyase activity; GO:0000166 nucleotide binding; GO:0004612 phosphoenolpyruvate carboxykinase (ATP) activity; GO:0097159 organic cyclic compound binding; GO:1901363 heterocyclic compound binding; GO:0032549 ribonucl…	K01610	E4.1.1.49; phosphoenolpyruvate carboxykinase (ATP) [EC:4.1.1.49]	sly00620 Pyruvate metabolism - Solanum lycopersicum (tomato); sly01110 Biosynthesis of secondary metabolites - Solanum lycopersicum (tomato); sly01200 Carbon metabolism - Solanum lycopersicum (tomato); sly00710 Carbon fixation in photosynthetic organisms - Solanum lycopersicum (tomato); sly00010 Glycolysis / Gluconeogenesis - Solanum lycopersicum (tomato); sly01100 Metabolic pathways - Solanum ly…	IPR008210; IPR013035;	Phosphoenolpyruvate carboxykinase, N-terminal; Phosphoenolpyruvate carboxykinase, C-terminal;
K4BUP6	218	0.568351	Down	0.000119792	S	Uncharacterized protein	101263110	1	3.36e-33	164.02	HCGGES(1)DDHDDADVCSK	3	-0.23026	1	cytoplasm			GO:0000062 fatty-acyl-CoA binding; GO:0005488 binding; GO:0043167 ion binding; GO:0043168 anion binding; GO:0048037 cofactor binding; GO:1901681 sulfur compound binding; GO:0050662 coenzyme binding;				IPR000582; IPR014352;	Acyl-CoA-binding protein, ACBP; FERM/acyl-CoA-binding protein, 3-helical bundle;
K4BV81	244	0.632172	Down	0.00790195	S	Uncharacterized protein	101251880	0.984276	0.0174	41.689	ES(0.016)KS(0.984)PDFK	3	-0.40405	1	cytoplasm	GO:0008152 metabolic process; GO:0006793 phosphorus metabolic process; GO:0044710 single-organism metabolic process; GO:0044763 single-organism cellular process; GO:0044699 single-organism process; GO:0019637 organophosphate metabolic process; GO:0044255 cellular lipid metabolic process; GO:0006644 phospholipid metabolic process; GO:0044238 primary metabolic process; GO:0009987 cellular process; …	GO:0043229 intracellular organelle; GO:0016020 membrane; GO:0005783 endoplasmic reticulum; GO:0005737 cytoplasm; GO:0031224 intrinsic component of membrane; GO:0012505 endomembrane system; GO:0044424 intracellular part; GO:0005623 cell; GO:0016021 integral component of membrane; GO:0043231 intracellular membrane-bounded organelle; GO:0043226 organelle; GO:0005634 nucleus; GO:0044425 membrane part…	GO:0016746 transferase activity, transferring acyl groups; GO:0050200 plasmalogen synthase activity; GO:0016747 transferase activity, transferring acyl groups other than amino-acyl groups; GO:0003824 catalytic activity; GO:0016740 transferase activity;	K13510	LPCAT1_2; lysophosphatidylcholine acyltransferase / lyso-PAF acetyltransferase [EC:2.3.1.23 2.3.1.67]	sly00565 Ether lipid metabolism - Solanum lycopersicum (tomato); sly00564 Glycerophospholipid metabolism - Solanum lycopersicum (tomato); sly01100 Metabolic pathways - Solanum lycopersicum (tomato);	IPR002123;	Phospholipid/glycerol acyltransferase;
K4BVA3	1566	1.52085	Up	3.88235e-05	S	Uncharacterized protein	---	0.878874	6.52e-10	114.63	LLS(0.013)S(0.102)S(0.879)PAS(0.006)GHSSLK	3	0.46664	2	nucleus			GO:0005515 protein binding; GO:0005488 binding;				IPR003169;	GYF domain;
K4BVK0	53	1.60625	Up	0.000452017	S	Uncharacterized protein	101256771	0.953502	2.14e-06	101.5	VLS(0.954)NS(0.046)VVSETPSGNK	3	-0.037212	1	nucleus			GO:0005515 protein binding; GO:0005488 binding;				IPR025064;	Domain of unknown function DUF4005;
K4BVK0	560	1.63943	Up	0.00205533	S	Uncharacterized protein	101256771	0.999702	2.64e-06	87.429	DAAPS(1)ENSVPHSTR	3	0.49548	2	nucleus			GO:0005515 protein binding; GO:0005488 binding;				IPR025064;	Domain of unknown function DUF4005;
K4BVK0	551	1.65693	Up	0.00320596	S	Uncharacterized protein	101256771	0.995938	4.97e-32	174.28	TEDESSEDTFSTIT(0.004)NHS(0.996)FGAR	3	-0.17654	1	nucleus			GO:0005515 protein binding; GO:0005488 binding;				IPR025064;	Domain of unknown function DUF4005;
K4BWM9	250	1.51196	Up	0.00427136	S	Uncharacterized protein	---	0.771235	0.000284	77.192	KLS(0.771)LS(0.227)AS(0.002)TDK	3	0.086196	1	nucleus
K4BXI4	618	0.645926	Down	0.00312248	S	Uncharacterized protein	---	0.963778	0.000137	70.959	EKES(0.036)DS(0.964)PQPPSCLPISR	3	0.28128	2	nucleus	GO:0006396 RNA processing; GO:0034470 ncRNA processing; GO:0006725 cellular aromatic compound metabolic process; GO:1901360 organic cyclic compound metabolic process; GO:0006807 nitrogen compound metabolic process; GO:0044238 primary metabolic process; GO:0009451 RNA modification; GO:0044237 cellular metabolic process; GO:0071704 organic substance metabolic process; GO:0016070 RNA metabolic proce…		GO:0016814 hydrolase activity, acting on carbon-nitrogen (but not peptide) bonds, in cyclic amidines; GO:0004000 adenosine deaminase activity; GO:0046914 transition metal ion binding; GO:0003824 catalytic activity; GO:0005488 binding; GO:0043167 ion binding; GO:0046872 metal ion binding; GO:0043169 cation binding; GO:0019239 deaminase activity; GO:0016787 hydrolase activity; GO:0008270 zinc ion b…	K11991			IPR002125; IPR016193;	Cytidine and deoxycytidylate deaminases, zinc-binding; Cytidine deaminase-like;
K4BXI4	323	0.578674	Down	0.0115007	S	Uncharacterized protein	---	0.954239	4.68e-05	89.831	Y(0.002)T(0.008)S(0.035)Y(0.001)S(0.954)PIVLQS(0.019)S(0.317)S(0.648)PS(0.017)K	3	-0.18545	1	nucleus	GO:0006396 RNA processing; GO:0034470 ncRNA processing; GO:0006725 cellular aromatic compound metabolic process; GO:1901360 organic cyclic compound metabolic process; GO:0006807 nitrogen compound metabolic process; GO:0044238 primary metabolic process; GO:0009451 RNA modification; GO:0044237 cellular metabolic process; GO:0071704 organic substance metabolic process; GO:0016070 RNA metabolic proce…		GO:0016814 hydrolase activity, acting on carbon-nitrogen (but not peptide) bonds, in cyclic amidines; GO:0004000 adenosine deaminase activity; GO:0046914 transition metal ion binding; GO:0003824 catalytic activity; GO:0005488 binding; GO:0043167 ion binding; GO:0046872 metal ion binding; GO:0043169 cation binding; GO:0019239 deaminase activity; GO:0016787 hydrolase activity; GO:0008270 zinc ion b…	K11991			IPR002125; IPR016193;	Cytidine and deoxycytidylate deaminases, zinc-binding; Cytidine deaminase-like;
K4BXI4	331	0.609753	Down	0.00101214	S	Uncharacterized protein	---	0.950509	3.92e-12	124.84	YTSYSPIVLQS(0.001)S(0.03)S(0.951)PS(0.018)K	3	0.32063	3	nucleus	GO:0006396 RNA processing; GO:0034470 ncRNA processing; GO:0006725 cellular aromatic compound metabolic process; GO:1901360 organic cyclic compound metabolic process; GO:0006807 nitrogen compound metabolic process; GO:0044238 primary metabolic process; GO:0009451 RNA modification; GO:0044237 cellular metabolic process; GO:0071704 organic substance metabolic process; GO:0016070 RNA metabolic proce…		GO:0016814 hydrolase activity, acting on carbon-nitrogen (but not peptide) bonds, in cyclic amidines; GO:0004000 adenosine deaminase activity; GO:0046914 transition metal ion binding; GO:0003824 catalytic activity; GO:0005488 binding; GO:0043167 ion binding; GO:0046872 metal ion binding; GO:0043169 cation binding; GO:0019239 deaminase activity; GO:0016787 hydrolase activity; GO:0008270 zinc ion b…	K11991			IPR002125; IPR016193;	Cytidine and deoxycytidylate deaminases, zinc-binding; Cytidine deaminase-like;
K4BXI4	396	0.556185	Down	0.000408402	S	Uncharacterized protein	---	0.991114	3.97e-17	138.28	GQAIS(0.991)PVS(0.009)GEVSGSK	3	-0.4792	3	nucleus	GO:0006396 RNA processing; GO:0034470 ncRNA processing; GO:0006725 cellular aromatic compound metabolic process; GO:1901360 organic cyclic compound metabolic process; GO:0006807 nitrogen compound metabolic process; GO:0044238 primary metabolic process; GO:0009451 RNA modification; GO:0044237 cellular metabolic process; GO:0071704 organic substance metabolic process; GO:0016070 RNA metabolic proce…		GO:0016814 hydrolase activity, acting on carbon-nitrogen (but not peptide) bonds, in cyclic amidines; GO:0004000 adenosine deaminase activity; GO:0046914 transition metal ion binding; GO:0003824 catalytic activity; GO:0005488 binding; GO:0043167 ion binding; GO:0046872 metal ion binding; GO:0043169 cation binding; GO:0019239 deaminase activity; GO:0016787 hydrolase activity; GO:0008270 zinc ion b…	K11991			IPR002125; IPR016193;	Cytidine and deoxycytidylate deaminases, zinc-binding; Cytidine deaminase-like;
K4BY70	594	0.531743	Down	0.00901262	T	Uncharacterized protein	---	0.954779	0.000329	68.972	VLTSVQAVT(0.045)T(0.955)PK	2	0.7605	3	nucleus				K20892
K4BY70	669	0.579654	Down	0.0173615	S	Uncharacterized protein	---	0.999992	1.29e-07	114.46	SREESEDHDRS(1)PANLEK	4	0.22245	3	nucleus				K20892
K4BY70	518	0.559286	Down	0.00612951	S	Uncharacterized protein	---	0.98414	3.5e-79	224.06	SIDS(0.001)S(0.006)RS(0.984)T(0.008)EDDDDDEVEVEAAR	3	1.0452	1	nucleus				K20892
K4BY70	681	0.645072	Down	0.0255221	S	Uncharacterized protein	---	0.999999	4.01e-08	143.56	MS(1)PNVGTDDR	2	0.28054	5	nucleus				K20892
K4BY70	946	0.620928	Down	0.00559944	S	Uncharacterized protein	---	0.987975	0.00266	50.305	RRS(0.988)PY(0.012)PASESIR	3	-0.69935	1	nucleus				K20892
K4BZ85	71	1.87046	Up	0.00118222	S	Uncharacterized protein	101265334	0.999923	8.06e-05	92.439	VS(1)AQFLPPDGSR	2	0.22653	4	plasma membrane	GO:0016310 phosphorylation; GO:0044267 cellular protein metabolic process; GO:0006470 protein dephosphorylation; GO:0044238 primary metabolic process; GO:0016311 dephosphorylation; GO:0044237 cellular metabolic process; GO:0006796 phosphate-containing compound metabolic process; GO:0071704 organic substance metabolic process; GO:0008152 metabolic process; GO:0006468 protein phosphorylation; GO:00…	GO:0016020 membrane; GO:0005623 cell; GO:0044464 cell part; GO:0071944 cell periphery; GO:0005886 plasma membrane;	GO:1901265 nucleoside phosphate binding; GO:0016773 phosphotransferase activity, alcohol group as acceptor; GO:0016791 phosphatase activity; GO:0016787 hydrolase activity; GO:0004721 phosphoprotein phosphatase activity; GO:0004672 protein kinase activity; GO:0097159 organic cyclic compound binding; GO:1901363 heterocyclic compound binding; GO:0016301 kinase activity; GO:0003824 catalytic activity…				IPR000595; IPR000719; IPR018490; IPR001932; IPR014710; IPR011009;	Cyclic nucleotide-binding domain; Protein kinase domain; Cyclic nucleotide-binding-like; PPM-type phosphatase domain; RmlC-like jelly roll fold; Protein kinase-like domain;
K4BZL6	8	0.572918	Down	0.00027823	S	Uncharacterized protein	---	0.97693	0.0142	103.26	TAS(0.977)PS(0.023)QLR	2	0.10832	1	chloroplast
K4C0A1	17	0.612449	Down	0.000546578	T	4-hydroxyphenylpyruvate dioxygenase	101257377	0.754361	1.38e-75	265.73	ETLSTTDT(0.001)T(0.245)GAT(0.754)FK	2	0.30656	1	chloroplast	GO:1901606 alpha-amino acid catabolic process; GO:0006725 cellular aromatic compound metabolic process; GO:0044699 single-organism process; GO:0044237 cellular metabolic process; GO:0071704 organic substance metabolic process; GO:0006572 tyrosine catabolic process; GO:0008152 metabolic process; GO:0006520 cellular amino acid metabolic process; GO:0044248 cellular catabolic process; GO:1901361 org…	GO:0044464 cell part; GO:0005622 intracellular; GO:0005737 cytoplasm; GO:0044424 intracellular part; GO:0005829 cytosol; GO:0005623 cell; GO:0044444 cytoplasmic part;	GO:0016702 oxidoreductase activity, acting on single donors with incorporation of molecular oxygen, incorporation of two atoms of oxygen; GO:0003868 4-hydroxyphenylpyruvate dioxygenase activity; GO:0016701 oxidoreductase activity, acting on single donors with incorporation of molecular oxygen; GO:0003824 catalytic activity; GO:0051213 dioxygenase activity; GO:0005488 binding; GO:0043167 ion bindi…	K00457	HPD; 4-hydroxyphenylpyruvate dioxygenase [EC:1.13.11.27]	sly00350 Tyrosine metabolism - Solanum lycopersicum (tomato); sly00130 Ubiquinone and other terpenoid-quinone biosynthesis - Solanum lycopersicum (tomato); sly01100 Metabolic pathways - Solanum lycopersicum (tomato); sly00360 Phenylalanine metabolism - Solanum lycopersicum (tomato);	IPR029068; IPR004360;	Glyoxalase/Bleomycin resistance protein/Dihydroxybiphenyl dioxygenase; Glyoxalase/fosfomycin resistance/dioxygenase domain;
K4C1G0	108	1.50018	Up	0.00171201	S	Uncharacterized protein	---	1	2.46e-32	171.29	APLPPGAVESVEPAS(1)PRPR	3	0.17613	8	nucleus	GO:0044085 cellular component biogenesis; GO:0050794 regulation of cellular process; GO:0016043 cellular component organization; GO:0034728 nucleosome organization; GO:0060255 regulation of macromolecule metabolic process; GO:0019219 regulation of nucleobase-containing compound metabolic process; GO:2001141 regulation of RNA biosynthetic process; GO:0006323 DNA packaging; GO:0006334 nucleosome as…	GO:0043229 intracellular organelle; GO:0043232 intracellular non-membrane-bounded organelle; GO:0044446 intracellular organelle part; GO:0032991 macromolecular complex; GO:0044424 intracellular part; GO:0005623 cell; GO:0044422 organelle part; GO:0000786 nucleosome; GO:0044427 chromosomal part; GO:0043228 non-membrane-bounded organelle; GO:0043231 intracellular membrane-bounded organelle; GO:0043…	GO:0097159 organic cyclic compound binding; GO:1901363 heterocyclic compound binding; GO:0003677 DNA binding; GO:0005488 binding; GO:0003676 nucleic acid binding;				IPR011991; IPR005818;	Winged helix-turn-helix DNA-binding domain; Linker histone H1/H5, domain H15;
K4C1V6	348	1.63115	Up	0.00398488	S	Phosphoinositide phospholipase C	---	0.999472	3.24e-08	126.25	RLS(0.999)LS(0.001)EQELGK	3	0.45399	1	mitochondria	GO:0050794 regulation of cellular process; GO:0044700 single organism signaling; GO:0051716 cellular response to stimulus; GO:0016042 lipid catabolic process; GO:0035556 intracellular signal transduction; GO:0044712 single-organism catabolic process; GO:0044699 single-organism process; GO:0023052 signaling; GO:0050896 response to stimulus; GO:0044238 primary metabolic process; GO:0071704 organic …	GO:0005623 cell; GO:0005622 intracellular; GO:0044464 cell part;	GO:0004435 phosphatidylinositol phospholipase C activity; GO:0003824 catalytic activity; GO:0042578 phosphoric ester hydrolase activity; GO:0005488 binding; GO:0004629 phospholipase C activity; GO:0016788 hydrolase activity, acting on ester bonds; GO:0004620 phospholipase activity; GO:0005515 protein binding; GO:0016787 hydrolase activity; GO:0008081 phosphoric diester hydrolase activity; GO:0016…	K05857	PLCD; phosphatidylinositol phospholipase C, delta [EC:3.1.4.11]	sly04933 AGE-RAGE signaling pathway in diabetic complications - Solanum lycopersicum (tomato); sly00562 Inositol phosphate metabolism - Solanum lycopersicum (tomato); sly01100 Metabolic pathways - Solanum lycopersicum (tomato); sly04070 Phosphatidylinositol signaling system - Solanum lycopersicum (tomato);	IPR015359; IPR000909; IPR017946; IPR011992; IPR000008; IPR001711;	Phosphoinositide-specific phospholipase C, EF-hand-like domain; Phosphatidylinositol-specific phospholipase C, X domain; PLC-like phosphodiesterase, TIM beta/alpha-barrel domain; EF-hand domain pair; C2 domain; Phospholipase C, phosphatidylinositol-specific, Y domain;
K4C1V8	78	1.53263	Up	0.000398111	S	Uncharacterized protein	101253787	1	0.00542	82.287	NFQS(1)PVK	3	0.026097	2	nucleus			GO:0046872 metal ion binding; GO:0043169 cation binding; GO:0008270 zinc ion binding; GO:0046914 transition metal ion binding; GO:0005488 binding; GO:0043167 ion binding;	K09377			IPR001781;	Zinc finger, LIM-type;
K4C2G9	246	1.53345	Up	0.000309804	S	Uncharacterized protein	---	1	0.00579	71.806	KHS(1)LS(1)PDER	3	-0.28032	2	nucleus			GO:0097159 organic cyclic compound binding; GO:1901363 heterocyclic compound binding; GO:1901265 nucleoside phosphate binding; GO:0046914 transition metal ion binding; GO:0005488 binding; GO:0003676 nucleic acid binding; GO:0043167 ion binding; GO:0046872 metal ion binding; GO:0043169 cation binding; GO:0000166 nucleotide binding; GO:0008270 zinc ion binding; GO:0036094 small molecule binding;	K12896	SFRS7; splicing factor, arginine/serine-rich 7	sly03040 Spliceosome - Solanum lycopersicum (tomato);	IPR000504; IPR012677; IPR001878;	RNA recognition motif domain; Nucleotide-binding alpha-beta plait domain; Zinc finger, CCHC-type;
K4C2G9	219	1.57323	Up	0.00851292	S	Uncharacterized protein	---	1	0.000597	69.03	DRS(1)IEREEK	4	0.18866	2	nucleus			GO:0097159 organic cyclic compound binding; GO:1901363 heterocyclic compound binding; GO:1901265 nucleoside phosphate binding; GO:0046914 transition metal ion binding; GO:0005488 binding; GO:0003676 nucleic acid binding; GO:0043167 ion binding; GO:0046872 metal ion binding; GO:0043169 cation binding; GO:0000166 nucleotide binding; GO:0008270 zinc ion binding; GO:0036094 small molecule binding;	K12896	SFRS7; splicing factor, arginine/serine-rich 7	sly03040 Spliceosome - Solanum lycopersicum (tomato);	IPR000504; IPR012677; IPR001878;	RNA recognition motif domain; Nucleotide-binding alpha-beta plait domain; Zinc finger, CCHC-type;
K4C2G9	248	1.53345	Up	0.000309804	S	Uncharacterized protein	---	1	0.00579	71.806	KHS(1)LS(1)PDER	3	-0.28032	2	nucleus			GO:0097159 organic cyclic compound binding; GO:1901363 heterocyclic compound binding; GO:1901265 nucleoside phosphate binding; GO:0046914 transition metal ion binding; GO:0005488 binding; GO:0003676 nucleic acid binding; GO:0043167 ion binding; GO:0046872 metal ion binding; GO:0043169 cation binding; GO:0000166 nucleotide binding; GO:0008270 zinc ion binding; GO:0036094 small molecule binding;	K12896	SFRS7; splicing factor, arginine/serine-rich 7	sly03040 Spliceosome - Solanum lycopersicum (tomato);	IPR000504; IPR012677; IPR001878;	RNA recognition motif domain; Nucleotide-binding alpha-beta plait domain; Zinc finger, CCHC-type;
K4C2J8	427	1.85076	Up	0.00164163	S	Uncharacterized protein	101246720	0.994605	0.000124	99.044	S(0.005)FDEPS(0.995)DEGEYFVDSD	2	-0.40992	2	cytoplasm	GO:0016043 cellular component organization; GO:0006518 peptide metabolic process; GO:0044267 cellular protein metabolic process; GO:0044699 single-organism process; GO:0009058 biosynthetic process; GO:1901566 organonitrogen compound biosynthetic process; GO:0044237 cellular metabolic process; GO:0071704 organic substance metabolic process; GO:0043241 protein complex disassembly; GO:0008152 metabo…	GO:0044424 intracellular part; GO:0005623 cell; GO:0044464 cell part; GO:0005622 intracellular; GO:0005737 cytoplasm;	GO:0097159 organic cyclic compound binding; GO:0008079 translation termination factor activity; GO:1901363 heterocyclic compound binding; GO:0003723 RNA binding; GO:0008135 translation factor activity, RNA binding; GO:0005488 binding; GO:0003676 nucleic acid binding; GO:0016149 translation release factor activity, codon specific; GO:0003747 translation release factor activity;	K03265	ETF1; peptide chain release factor subunit 1	sly03015 mRNA surveillance pathway - Solanum lycopersicum (tomato);	IPR005141; IPR029064; IPR005142; IPR005140; IPR024049;	eRF1 domain 2; 50S ribosomal protein L30e-like; eRF1 domain 3; eRF1 domain 1/Pelota-like; Peptide Chain Release Factor eRF1/aRF1, N-terminal;
K4C353	375	1.94285	Up	0.00028479	T	Uncharacterized protein	101257969	1	3.01e-14	149	AAAT(1)IAKEPEEK	2	0.37938	2	chloroplast							IPR016040;	NAD(P)-binding domain;
K4C3Z5	627	1.82024	Up	0.00437915	S	Uncharacterized protein	101266728	0.93894	0.00125	76.01	S(0.939)DS(0.044)S(0.013)GS(0.002)T(0.003)ISSR	2	0.23493	1	cytoplasm	GO:0016043 cellular component organization; GO:0046907 intracellular transport; GO:0010256 endomembrane system organization; GO:0016192 vesicle-mediated transport; GO:0048193 Golgi vesicle transport; GO:0051234 establishment of localization; GO:0051641 cellular localization; GO:0016197 endosomal transport; GO:0006810 transport; GO:0051649 establishment of localization in cell; GO:0042147 retrogra…	GO:0016020 membrane; GO:1990745 EARP complex; GO:0031410 cytoplasmic vesicle; GO:0005737 cytoplasm; GO:0031982 vesicle; GO:0044433 cytoplasmic vesicle part; GO:0031224 intrinsic component of membrane; GO:0032991 macromolecular complex; GO:0044424 intracellular part; GO:0005623 cell; GO:0044422 organelle part; GO:0055037 recycling endosome; GO:0000938 GARP complex; GO:0044425 membrane part; GO:000…		K20296
K4C5V3	330	1.89639	Up	1.27899e-05	S	Phosphoinositide phospholipase C	---	0.998975	1.51e-06	111.07	RLS(0.999)LS(0.001)EPELEK	3	-0.051951	1	chloroplast	GO:0050794 regulation of cellular process; GO:0044700 single organism signaling; GO:0051716 cellular response to stimulus; GO:0016042 lipid catabolic process; GO:0035556 intracellular signal transduction; GO:0044712 single-organism catabolic process; GO:0044699 single-organism process; GO:0023052 signaling; GO:0050896 response to stimulus; GO:0044238 primary metabolic process; GO:0071704 organic …	GO:0005623 cell; GO:0005622 intracellular; GO:0044464 cell part;	GO:0004435 phosphatidylinositol phospholipase C activity; GO:0003824 catalytic activity; GO:0042578 phosphoric ester hydrolase activity; GO:0005488 binding; GO:0004629 phospholipase C activity; GO:0016788 hydrolase activity, acting on ester bonds; GO:0004620 phospholipase activity; GO:0005515 protein binding; GO:0016787 hydrolase activity; GO:0008081 phosphoric diester hydrolase activity; GO:0016…	K05857	PLCD; phosphatidylinositol phospholipase C, delta [EC:3.1.4.11]	sly04933 AGE-RAGE signaling pathway in diabetic complications - Solanum lycopersicum (tomato); sly00562 Inositol phosphate metabolism - Solanum lycopersicum (tomato); sly01100 Metabolic pathways - Solanum lycopersicum (tomato); sly04070 Phosphatidylinositol signaling system - Solanum lycopersicum (tomato);	IPR000909; IPR015359; IPR017946; IPR011992; IPR000008; IPR001711;	Phosphatidylinositol-specific phospholipase C, X domain; Phosphoinositide-specific phospholipase C, EF-hand-like domain; PLC-like phosphodiesterase, TIM beta/alpha-barrel domain; EF-hand domain pair; C2 domain; Phospholipase C, phosphatidylinositol-specific, Y domain;
K4C7C4	37	0.468172	Down	2.48919e-05	S	Uncharacterized protein	101263525	0.999523	2.83e-10	93.568	ETPQPEPETLPES(1)PEKDAAPVTGESK	3	0.29666	3	cytoplasm	GO:0006810 transport; GO:0051179 localization; GO:0051234 establishment of localization;	GO:0031224 intrinsic component of membrane; GO:0016020 membrane; GO:0016021 integral component of membrane; GO:0044425 membrane part;					IPR001251; IPR009038; IPR011074;	CRAL-TRIO lipid binding domain; GOLD domain; CRAL/TRIO, N-terminal domain;
K4C7C4	65	0.561844	Down	0.000311682	S	Uncharacterized protein	101263525	0.985201	0.000762	65.295	ELVGES(0.015)NS(0.985)FK	3	0.018524	2	cytoplasm	GO:0006810 transport; GO:0051179 localization; GO:0051234 establishment of localization;	GO:0031224 intrinsic component of membrane; GO:0016020 membrane; GO:0016021 integral component of membrane; GO:0044425 membrane part;					IPR001251; IPR009038; IPR011074;	CRAL-TRIO lipid binding domain; GOLD domain; CRAL/TRIO, N-terminal domain;
K4C7K0	638	1.55704	Up	0.000753475	S	Uncharacterized protein	101268581	0.999872	5.54e-22	170.35	SVPTPES(1)PDNSTK	2	0.62679	2	nucleus	GO:0016043 cellular component organization; GO:0033554 cellular response to stress; GO:0006725 cellular aromatic compound metabolic process; GO:0006259 DNA metabolic process; GO:0048285 organelle fission; GO:0007067 mitotic nuclear division; GO:0044699 single-organism process; GO:0050896 response to stimulus; GO:1903047 mitotic cell cycle process; GO:0044237 cellular metabolic process; GO:0071704…	GO:0043229 intracellular organelle; GO:0043232 intracellular non-membrane-bounded organelle; GO:0044446 intracellular organelle part; GO:0044424 intracellular part; GO:0005623 cell; GO:0044422 organelle part; GO:0044427 chromosomal part; GO:0043228 non-membrane-bounded organelle; GO:0043231 intracellular membrane-bounded organelle; GO:0043226 organelle; GO:0005634 nucleus; GO:0000785 chromatin; G…	GO:0005488 binding;				IPR011989; IPR016024;	Armadillo-like helical; Armadillo-type fold;
K4C7K0	647	1.55645	Up	0.000329808	S	Uncharacterized protein	101268581	0.999999	5.61e-09	117	HIS(1)DEDETDTSAK	3	0.6513	4	nucleus	GO:0016043 cellular component organization; GO:0033554 cellular response to stress; GO:0006725 cellular aromatic compound metabolic process; GO:0006259 DNA metabolic process; GO:0048285 organelle fission; GO:0007067 mitotic nuclear division; GO:0044699 single-organism process; GO:0050896 response to stimulus; GO:1903047 mitotic cell cycle process; GO:0044237 cellular metabolic process; GO:0071704…	GO:0043229 intracellular organelle; GO:0043232 intracellular non-membrane-bounded organelle; GO:0044446 intracellular organelle part; GO:0044424 intracellular part; GO:0005623 cell; GO:0044422 organelle part; GO:0044427 chromosomal part; GO:0043228 non-membrane-bounded organelle; GO:0043231 intracellular membrane-bounded organelle; GO:0043226 organelle; GO:0005634 nucleus; GO:0000785 chromatin; G…	GO:0005488 binding;				IPR011989; IPR016024;	Armadillo-like helical; Armadillo-type fold;
K4C7U8	445	1.53714	Up	8.09615e-05	T	Uncharacterized protein	101246934	0.999944	4.37e-08	118.55	IEVSLKT(1)PPNS(1)P	2	0.0024385	15	nucleus	GO:0006810 transport; GO:0046907 intracellular transport; GO:0051649 establishment of localization in cell; GO:0051179 localization; GO:0051234 establishment of localization; GO:0051641 cellular localization;	GO:0043229 intracellular organelle; GO:0005643 nuclear pore; GO:0005635 nuclear envelope; GO:0044446 intracellular organelle part; GO:0031967 organelle envelope; GO:0012505 endomembrane system; GO:0032991 macromolecular complex; GO:0044424 intracellular part; GO:0005623 cell; GO:0044422 organelle part; GO:0043226 organelle; GO:0043231 intracellular membrane-bounded organelle; GO:0005634 nucleus; …	GO:0031267 small GTPase binding; GO:0017016 Ras GTPase binding; GO:0005488 binding; GO:0005515 protein binding; GO:0008536 Ran GTPase binding; GO:0051020 GTPase binding; GO:0019899 enzyme binding;	K15304			IPR000156; IPR011993; IPR015007;	Ran binding domain; PH domain-like; Nuclear pore complex, NUP2/50/61;
K4C8R4	234	1.99533	Up	0.000144375	S	Glyceraldehyde-3-phosphate dehydrogenase	101255800	0.999999	0.0244	87.258	LTGMS(1)FR	2	-0.11116	2	cytoplasm	GO:0006006 glucose metabolic process; GO:0044723 single-organism carbohydrate metabolic process; GO:0008152 metabolic process; GO:0055114 oxidation-reduction process; GO:0044710 single-organism metabolic process; GO:0044281 small molecule metabolic process; GO:0005996 monosaccharide metabolic process; GO:0044699 single-organism process; GO:0044238 primary metabolic process; GO:0005975 carbohydrat…		GO:0016620 oxidoreductase activity, acting on the aldehyde or oxo group of donors, NAD or NADP as acceptor; GO:0097159 organic cyclic compound binding; GO:1901363 heterocyclic compound binding; GO:1901265 nucleoside phosphate binding; GO:0051287 NAD binding; GO:0003824 catalytic activity; GO:0005488 binding; GO:0016903 oxidoreductase activity, acting on the aldehyde or oxo group of donors; GO:005…	K00134	GAPDH; glyceraldehyde 3-phosphate dehydrogenase [EC:1.2.1.12]	sly01110 Biosynthesis of secondary metabolites - Solanum lycopersicum (tomato); sly01200 Carbon metabolism - Solanum lycopersicum (tomato); sly00710 Carbon fixation in photosynthetic organisms - Solanum lycopersicum (tomato); sly00010 Glycolysis / Gluconeogenesis - Solanum lycopersicum (tomato); sly01230 Biosynthesis of amino acids - Solanum lycopersicum (tomato); sly01100 Metabolic pathways - So…	IPR020829; IPR016040; IPR020828;	Glyceraldehyde 3-phosphate dehydrogenase, catalytic domain; NAD(P)-binding domain; Glyceraldehyde 3-phosphate dehydrogenase, NAD(P) binding domain;
K4C8W9	36	1.5085	Up	0.0154484	S	40S ribosomal protein S3a	101268112	1	0.0205	69.721	APS(1)VFEIK	2	-0.0014184	1	cytoplasm	GO:0006518 peptide metabolic process; GO:0043043 peptide biosynthetic process; GO:0044267 cellular protein metabolic process; GO:0006807 nitrogen compound metabolic process; GO:0009058 biosynthetic process; GO:0043603 cellular amide metabolic process; GO:0044238 primary metabolic process; GO:1901566 organonitrogen compound biosynthetic process; GO:1901576 organic substance biosynthetic process; G…	GO:0005840 ribosome; GO:0043229 intracellular organelle; GO:0043232 intracellular non-membrane-bounded organelle; GO:0015935 small ribosomal subunit; GO:0044446 intracellular organelle part; GO:0005737 cytoplasm; GO:0032991 macromolecular complex; GO:0044424 intracellular part; GO:0005829 cytosol; GO:0005623 cell; GO:0044422 organelle part; GO:0043228 non-membrane-bounded organelle; GO:0043226 or…	GO:0003735 structural constituent of ribosome; GO:0005198 structural molecule activity;	K02984	RP-S3Ae; small subunit ribosomal protein S3Ae	sly03010 Ribosome - Solanum lycopersicum (tomato);
K4C9E4	139	0.0939093	Down	0.00197039	S	Uncharacterized protein	---	0.965641	0.00109	44.341	Y(0.034)LQS(0.966)APVNVPVMSAAAR	3	-0.15538	1	cytoplasm
K4CA47	129	1.739	Up	0.0105301	S	Uncharacterized protein	101257478	1	0.00256	85.67	SIVQHS(1)R	3	-0.050755	1	cytoplasm							IPR011993; IPR001849;	PH domain-like; Pleckstrin homology domain;
K4CA74	12	0.535027	Down	0.000222897	S	Uncharacterized protein	101254309	0.913533	6.14e-08	119.47	NTDS(0.043)S(0.914)S(0.043)HGSEDR	3	-0.69025	5	cytoplasm	GO:0016310 phosphorylation; GO:0044281 small molecule metabolic process; GO:0044699 single-organism process; GO:0006002 fructose 6-phosphate metabolic process; GO:0005975 carbohydrate metabolic process; GO:0044238 primary metabolic process; GO:0044237 cellular metabolic process; GO:0006796 phosphate-containing compound metabolic process; GO:0071704 organic substance metabolic process; GO:0043609 …	GO:0016020 membrane; GO:0071944 cell periphery; GO:0044464 cell part; GO:0005622 intracellular; GO:0005737 cytoplasm; GO:0044424 intracellular part; GO:0005829 cytosol; GO:0005623 cell; GO:0005886 plasma membrane; GO:0044444 cytoplasmic part;	GO:1901265 nucleoside phosphate binding; GO:0016773 phosphotransferase activity, alcohol group as acceptor; GO:0097159 organic cyclic compound binding; GO:1901363 heterocyclic compound binding; GO:0016301 kinase activity; GO:0030247 polysaccharide binding; GO:0003824 catalytic activity; GO:0032553 ribonucleotide binding; GO:0005488 binding; GO:0032550 purine ribonucleoside binding; GO:0043168 ani…	K01103	PFKFB3; 6-phosphofructo-2-kinase / fructose-2,6-biphosphatase 3 [EC:2.7.1.105 3.1.3.46]	sly00051 Fructose and mannose metabolism - Solanum lycopersicum (tomato);	IPR013783; IPR027417; IPR013784; IPR002044; IPR013079;	Immunoglobulin-like fold; P-loop containing nucleoside triphosphate hydrolase; Carbohydrate-binding-like fold; Carbohydrate binding module family 20; 6-phosphofructo-2-kinase;
K4CAJ4	80	1.59781	Up	0.00255525	S	Uncharacterized protein	101249560	1	0.000886	90.759	RVS(1)KEDGDFR	3	-0.027589	2	nucleus				K13456	RIN4; RPM1-interacting protein 4	sly04626 Plant-pathogen interaction - Solanum lycopersicum (tomato);	IPR008700;	RIN4, pathogenic type III effector avirulence factor Avr cleavage site;
K4CBF0	320	0.567528	Down	0.000144759	S	Acetyltransferase component of pyruvate dehydrogenase complex	101244498	0.930118	0.0014	77.08	ADT(0.048)S(0.93)LDY(0.017)T(0.005)DIPVAQIR	2	3.4322	1	chloroplast	GO:0006090 pyruvate metabolic process; GO:0008152 metabolic process; GO:0044710 single-organism metabolic process; GO:0044281 small molecule metabolic process; GO:0044763 single-organism cellular process; GO:0019752 carboxylic acid metabolic process; GO:0044699 single-organism process; GO:0032787 monocarboxylic acid metabolic process; GO:0006082 organic acid metabolic process; GO:0009987 cellular…	GO:0005759 mitochondrial matrix; GO:0043229 intracellular organelle; GO:0044429 mitochondrial part; GO:0005737 cytoplasm; GO:0044446 intracellular organelle part; GO:0032991 macromolecular complex; GO:0044424 intracellular part; GO:0045254 pyruvate dehydrogenase complex; GO:0005623 cell; GO:0005739 mitochondrion; GO:0044422 organelle part; GO:0031974 membrane-enclosed lumen; GO:0043226 organelle;…	GO:0016417 S-acyltransferase activity; GO:0004742 dihydrolipoyllysine-residue acetyltransferase activity; GO:0016746 transferase activity, transferring acyl groups; GO:0003824 catalytic activity; GO:0016418 S-acetyltransferase activity; GO:0016747 transferase activity, transferring acyl groups other than amino-acyl groups; GO:0030523 dihydrolipoamide S-acyltransferase activity; GO:0016740 transfe…	K00627	DLAT; pyruvate dehydrogenase E2 component (dihydrolipoamide acetyltransferase) [EC:2.3.1.12]	sly00620 Pyruvate metabolism - Solanum lycopersicum (tomato); sly01110 Biosynthesis of secondary metabolites - Solanum lycopersicum (tomato); sly01200 Carbon metabolism - Solanum lycopersicum (tomato); sly00010 Glycolysis / Gluconeogenesis - Solanum lycopersicum (tomato); sly01100 Metabolic pathways - Solanum lycopersicum (tomato); sly00020 Citrate cycle (TCA cycle) - Solanum lycopersicum (tomato…	IPR004167; IPR001078; IPR011053; IPR000089; IPR023213;	E3-binding domain; 2-oxoacid dehydrogenase acyltransferase, catalytic domain; Single hybrid motif; Biotin/lipoyl attachment; Chloramphenicol acetyltransferase-like domain;
K4CBQ3	70	0.554457	Down	0.000107171	S	Uncharacterized protein	101265654	0.989779	1.27e-16	146.25	GVAAFLAPT(0.008)S(0.99)PT(0.002)QPEQESSAEK	3	0.082225	2	nucleus							IPR005607;	BSD domain;
K4CDU9	416	1.50483	Up	0.0016133	S	Uncharacterized protein	101265454	0.939485	0.00111	56.569	T(0.002)PEAS(0.939)PAT(0.058)MHK	3	0.94002	1	nucleus	GO:0050794 regulation of cellular process; GO:0016310 phosphorylation; GO:0065008 regulation of biological quality; GO:0018209 peptidyl-serine modification; GO:0044267 cellular protein metabolic process; GO:0044238 primary metabolic process; GO:0044237 cellular metabolic process; GO:0006796 phosphate-containing compound metabolic process; GO:0071704 organic substance metabolic process; GO:0018193…	GO:0043226 organelle; GO:0043231 intracellular membrane-bounded organelle; GO:0043229 intracellular organelle; GO:0005634 nucleus; GO:0044464 cell part; GO:0005622 intracellular; GO:0005737 cytoplasm; GO:0044424 intracellular part; GO:0043227 membrane-bounded organelle; GO:0005623 cell;	GO:0005524 ATP binding; GO:1901265 nucleoside phosphate binding; GO:0016773 phosphotransferase activity, alcohol group as acceptor; GO:0001882 nucleoside binding; GO:0043167 ion binding; GO:0004672 protein kinase activity; GO:0000166 nucleotide binding; GO:0097159 organic cyclic compound binding; GO:1901363 heterocyclic compound binding; GO:0032549 ribonucleoside binding; GO:0097367 carbohydrate …	K02218			IPR000719; IPR011009;	Protein kinase domain; Protein kinase-like domain;
K4CEH3	535	2.38284	Up	2.71211e-05	S	Uncharacterized protein	101259171	0.967077	0.000454	78.136	TTFFS(0.967)S(0.033)VSK	3	0.19113	2	chloroplast	GO:0050794 regulation of cellular process; GO:0044700 single organism signaling; GO:0051716 cellular response to stimulus; GO:0009637 response to blue light; GO:0009416 response to light stimulus; GO:0009628 response to abiotic stimulus; GO:0009606 tropism; GO:0044699 single-organism process; GO:0023052 signaling; GO:0050896 response to stimulus; GO:0009605 response to external stimulus; GO:00071…	GO:0043226 organelle; GO:0043231 intracellular membrane-bounded organelle; GO:0043229 intracellular organelle; GO:0005634 nucleus; GO:0044464 cell part; GO:0005622 intracellular; GO:0005737 cytoplasm; GO:0044424 intracellular part; GO:0043227 membrane-bounded organelle; GO:0005623 cell;	GO:0005515 protein binding; GO:0004871 signal transducer activity; GO:0005488 binding;				IPR011333; IPR027356; IPR000210;	SKP1/BTB/POZ domain; NPH3 domain; BTB/POZ domain;
K4CEU1	63	0.652526	Down	0.00214263	S	Uncharacterized protein	101263133	0.999997	0.000318	73.951	ATLGKPQS(1)K	4	0.16177	3	mitochondria							IPR008700;	RIN4, pathogenic type III effector avirulence factor Avr cleavage site;
K4CEZ1	25	0.648882	Down	0.000868087	S	Uncharacterized protein	101253396	0.966559	1.31e-07	103.92	DKPT(0.002)T(0.031)GS(0.967)PVTPFTENR	3	-0.033225	1	chloroplast	GO:0050658 RNA transport; GO:0072594 establishment of protein localization to organelle; GO:0017038 protein import; GO:0044699 single-organism process; GO:0051169 nuclear transport; GO:0051168 nuclear export; GO:0051668 localization within membrane; GO:0015031 protein transport; GO:0051234 establishment of localization; GO:0006605 protein targeting; GO:2001141 regulation of RNA biosynthetic proce…	GO:0043229 intracellular organelle; GO:0016020 membrane; GO:0005643 nuclear pore; GO:0005635 nuclear envelope; GO:0044446 intracellular organelle part; GO:0031967 organelle envelope; GO:0032991 macromolecular complex; GO:0012505 endomembrane system; GO:0044424 intracellular part; GO:0005623 cell; GO:0044422 organelle part; GO:0043226 organelle; GO:0043231 intracellular membrane-bounded organelle;…	GO:0005515 protein binding; GO:0005487 nucleocytoplasmic transporter activity; GO:0017056 structural constituent of nuclear pore; GO:0005198 structural molecule activity; GO:0005488 binding; GO:0005215 transporter activity;	K14300	NUP133; nuclear pore complex protein Nup133	sly03013 RNA transport - Solanum lycopersicum (tomato);	IPR014908; IPR015943; IPR007187;	Nucleoporin, Nup133/Nup155-like, N-terminal; WD40/YVTN repeat-like-containing domain; Nucleoporin, Nup133/Nup155-like, C-terminal;
K4CF29	94	4.04236	Up	0.000999541	S	Uncharacterized protein	101245776	0.946161	0.0121	45.368	S(0.054)PS(0.946)PPRPR	3	0.88064	2	nucleus	GO:0006997 nucleus organization; GO:0016043 cellular component organization; GO:0051603 proteolysis involved in cellular protein catabolic process; GO:0010256 endomembrane system organization; GO:0044257 cellular protein catabolic process; GO:0044267 cellular protein metabolic process; GO:0044699 single-organism process; GO:0044237 cellular metabolic process; GO:0010498 proteasomal protein catabo…	GO:0043226 organelle; GO:0043231 intracellular membrane-bounded organelle; GO:0043229 intracellular organelle; GO:0005634 nucleus; GO:0044464 cell part; GO:0005622 intracellular; GO:0005737 cytoplasm; GO:0044424 intracellular part; GO:0005829 cytosol; GO:0043227 membrane-bounded organelle; GO:0005623 cell; GO:0044444 cytoplasmic part;	GO:0043130 ubiquitin binding; GO:0005515 protein binding; GO:0005488 binding; GO:0032182 ubiquitin-like protein binding;	K14012	SHP1; UBX domain-containing protein 1	sly04141 Protein processing in endoplasmic reticulum - Solanum lycopersicum (tomato);	IPR029071; IPR001012; IPR012989; IPR009060;	Ubiquitin-related domain; UBX domain; SEP domain; UBA-like;
K4CG46	10	0.640783	Down	1.57558e-05	S	Uncharacterized protein	101248407	1	0.000384	105.2	MAS(1)IDAQLR	2	-0.65417	7	cytoplasm	GO:0044707 single-multicellular organism process; GO:0048827 phyllome development; GO:0044699 single-organism process; GO:0044237 cellular metabolic process; GO:0071704 organic substance metabolic process; GO:0008152 metabolic process; GO:0006091 generation of precursor metabolites and energy; GO:0015977 carbon fixation; GO:0007275 multicellular organism development; GO:0009987 cellular process; …	GO:0043226 organelle; GO:0043231 intracellular membrane-bounded organelle; GO:0043229 intracellular organelle; GO:0048046 apoplast; GO:0044464 cell part; GO:0005622 intracellular; GO:0005737 cytoplasm; GO:0044424 intracellular part; GO:0043227 membrane-bounded organelle; GO:0005829 cytosol; GO:0005623 cell; GO:0005576 extracellular region; GO:0009536 plastid; GO:0044444 cytoplasmic part; GO:00095…	GO:0016831 carboxy-lyase activity; GO:0016829 lyase activity; GO:0008964 phosphoenolpyruvate carboxylase activity; GO:0003824 catalytic activity; GO:0016830 carbon-carbon lyase activity; GO:0004611 phosphoenolpyruvate carboxykinase activity;	K01595	ppc; phosphoenolpyruvate carboxylase [EC:4.1.1.31]	sly00620 Pyruvate metabolism - Solanum lycopersicum (tomato); sly01200 Carbon metabolism - Solanum lycopersicum (tomato); sly00710 Carbon fixation in photosynthetic organisms - Solanum lycopersicum (tomato); sly01100 Metabolic pathways - Solanum lycopersicum (tomato);	IPR015813;	Pyruvate/Phosphoenolpyruvate kinase-like domain;
K4CGT6	196	1.57892	Up	6.66586e-05	Y	Uncharacterized protein	101267723	0.999995	5.75e-07	155.48	NCLSQLY(1)AK	2	-0.96953	1	cytoplasm	GO:0044707 single-multicellular organism process; GO:0048827 phyllome development; GO:0044699 single-organism process; GO:0044237 cellular metabolic process; GO:0071704 organic substance metabolic process; GO:0008152 metabolic process; GO:0006091 generation of precursor metabolites and energy; GO:0015977 carbon fixation; GO:0007275 multicellular organism development; GO:0009987 cellular process; …	GO:0043226 organelle; GO:0043231 intracellular membrane-bounded organelle; GO:0043229 intracellular organelle; GO:0048046 apoplast; GO:0044464 cell part; GO:0005622 intracellular; GO:0005737 cytoplasm; GO:0044424 intracellular part; GO:0043227 membrane-bounded organelle; GO:0005829 cytosol; GO:0005623 cell; GO:0005576 extracellular region; GO:0009536 plastid; GO:0044444 cytoplasmic part; GO:00095…	GO:0016831 carboxy-lyase activity; GO:0016829 lyase activity; GO:0008964 phosphoenolpyruvate carboxylase activity; GO:0003824 catalytic activity; GO:0016830 carbon-carbon lyase activity; GO:0004611 phosphoenolpyruvate carboxykinase activity;	K01595	ppc; phosphoenolpyruvate carboxylase [EC:4.1.1.31]	sly00620 Pyruvate metabolism - Solanum lycopersicum (tomato); sly01200 Carbon metabolism - Solanum lycopersicum (tomato); sly00710 Carbon fixation in photosynthetic organisms - Solanum lycopersicum (tomato); sly01100 Metabolic pathways - Solanum lycopersicum (tomato);	IPR015813;	Pyruvate/Phosphoenolpyruvate kinase-like domain;
K4CGT6	193	1.54849	Up	2.31705e-05	S	Uncharacterized protein	101267723	0.999818	0.000796	88.021	NCLS(1)QLYAK	3	-0.58445	2	cytoplasm	GO:0044707 single-multicellular organism process; GO:0048827 phyllome development; GO:0044699 single-organism process; GO:0044237 cellular metabolic process; GO:0071704 organic substance metabolic process; GO:0008152 metabolic process; GO:0006091 generation of precursor metabolites and energy; GO:0015977 carbon fixation; GO:0007275 multicellular organism development; GO:0009987 cellular process; …	GO:0043226 organelle; GO:0043231 intracellular membrane-bounded organelle; GO:0043229 intracellular organelle; GO:0048046 apoplast; GO:0044464 cell part; GO:0005622 intracellular; GO:0005737 cytoplasm; GO:0044424 intracellular part; GO:0043227 membrane-bounded organelle; GO:0005829 cytosol; GO:0005623 cell; GO:0005576 extracellular region; GO:0009536 plastid; GO:0044444 cytoplasmic part; GO:00095…	GO:0016831 carboxy-lyase activity; GO:0016829 lyase activity; GO:0008964 phosphoenolpyruvate carboxylase activity; GO:0003824 catalytic activity; GO:0016830 carbon-carbon lyase activity; GO:0004611 phosphoenolpyruvate carboxykinase activity;	K01595	ppc; phosphoenolpyruvate carboxylase [EC:4.1.1.31]	sly00620 Pyruvate metabolism - Solanum lycopersicum (tomato); sly01200 Carbon metabolism - Solanum lycopersicum (tomato); sly00710 Carbon fixation in photosynthetic organisms - Solanum lycopersicum (tomato); sly01100 Metabolic pathways - Solanum lycopersicum (tomato);	IPR015813;	Pyruvate/Phosphoenolpyruvate kinase-like domain;
K4CGW9	159	1.5307	Up	0.000183379	T	Uncharacterized protein	---	0.990232	6.57e-07	90.412	KLS(0.01)EAQPAVMT(0.99)EQR	3	0.72643	1	cytoplasm	GO:0070682 proteasome regulatory particle assembly; GO:0044085 cellular component biogenesis; GO:0016043 cellular component organization; GO:0043248 proteasome assembly; GO:0034622 cellular macromolecular complex assembly; GO:0071822 protein complex subunit organization; GO:0022607 cellular component assembly; GO:0065003 macromolecular complex assembly; GO:0070271 protein complex biogenesis; GO:0…	GO:1902494 catalytic complex; GO:0000502 proteasome complex; GO:0022624 proteasome accessory complex; GO:0044464 cell part; GO:0005622 intracellular; GO:0005838 proteasome regulatory particle; GO:0032991 macromolecular complex; GO:0044424 intracellular part; GO:1905368 peptidase complex; GO:0005623 cell; GO:0043234 protein complex; GO:0008540 proteasome regulatory particle, base subcomplex; GO:19…
K4CH91	1092	0.63391	Down	0.0125457	S	Uncharacterized protein	---	1	0.00039	83.182	IFTPEKLS(1)R	3	0.53733	3	nucleus							IPR026854;	Vacuolar protein sorting-associated protein 13, N-terminal domain;
K4CIY7	350	0.436525	Down	6.66532e-05	S	Uncharacterized protein	101264744	0.996206	0.00152	55.261	DHKDGEEKY(0.004)WS(0.996)E	3	0.66966	5	chloroplast	GO:0008152 metabolic process; GO:0005975 carbohydrate metabolic process; GO:0044238 primary metabolic process; GO:0071704 organic substance metabolic process;	GO:0044424 intracellular part; GO:0005623 cell; GO:0044464 cell part; GO:0005622 intracellular; GO:0005737 cytoplasm;	GO:0016829 lyase activity; GO:0016832 aldehyde-lyase activity; GO:0003824 catalytic activity; GO:0016830 carbon-carbon lyase activity;				IPR015813; IPR005000;	Pyruvate/Phosphoenolpyruvate kinase-like domain; HpcH/HpaI aldolase/citrate lyase domain;
K4CL54	459	0.569299	Down	0.000534891	T	Uncharacterized protein	101251015	0.997435	3.81e-06	120.87	DLSFVGY(0.001)T(0.997)Y(0.001)K	2	-0.31436	4	cytoplasm	GO:0050794 regulation of cellular process; GO:0044700 single organism signaling; GO:0051716 cellular response to stimulus; GO:0016310 phosphorylation; GO:0035556 intracellular signal transduction; GO:0018209 peptidyl-serine modification; GO:0044267 cellular protein metabolic process; GO:0044699 single-organism process; GO:0023052 signaling; GO:0050896 response to stimulus; GO:0044238 primary meta…	GO:0005623 cell; GO:0005622 intracellular; GO:0044464 cell part;	GO:0005524 ATP binding; GO:1901265 nucleoside phosphate binding; GO:0016773 phosphotransferase activity, alcohol group as acceptor; GO:0001882 nucleoside binding; GO:0043167 ion binding; GO:0004672 protein kinase activity; GO:0000166 nucleotide binding; GO:0097159 organic cyclic compound binding; GO:1901363 heterocyclic compound binding; GO:0032549 ribonucleoside binding; GO:0097367 carbohydrate …	K08790			IPR000719; IPR011009; IPR000961;	Protein kinase domain; Protein kinase-like domain; AGC-kinase, C-terminal;
K4CLP5	74	0.172594	Down	0.00116068	S	Uncharacterized protein	101256021	0.875766	0.000265	81.92	S(0.124)DS(0.876)FFSIESK	3	-1.4701	1	endoplasmic reticulum		GO:0031224 intrinsic component of membrane; GO:0016020 membrane; GO:0016021 integral component of membrane; GO:0044425 membrane part;
K4CLU2	17	1.64394	Up	0.00132526	T	Uncharacterized protein	101264846	0.898256	0.0096	90.135	T(0.898)S(0.102)LEFGR	2	0.65796	1	chloroplast	GO:0002084 protein depalmitoylation; GO:0044267 cellular protein metabolic process; GO:0098734 macromolecule depalmitoylation; GO:0044238 primary metabolic process; GO:0044237 cellular metabolic process; GO:0042157 lipoprotein metabolic process; GO:0071704 organic substance metabolic process; GO:1901575 organic substance catabolic process; GO:0008152 metabolic process; GO:0035601 protein deacylat…	GO:0044424 intracellular part; GO:0005623 cell; GO:0044464 cell part; GO:0005622 intracellular; GO:0005737 cytoplasm;	GO:0098599 palmitoyl hydrolase activity; GO:0052689 carboxylic ester hydrolase activity; GO:0003824 catalytic activity; GO:0016788 hydrolase activity, acting on ester bonds; GO:0016787 hydrolase activity; GO:0016790 thiolester hydrolase activity; GO:0008474 palmitoyl-(protein) hydrolase activity;	K06130	LYPLA2; lysophospholipase II [EC:3.1.1.5]	sly00564 Glycerophospholipid metabolism - Solanum lycopersicum (tomato);	IPR029058; IPR003140;	Alpha/Beta hydrolase fold; Phospholipase/carboxylesterase/thioesterase;
K4CME5	231	0.560147	Down	0.00872454	S	40S ribosomal protein S6	101249290	0.999214	0.00355	78.342	RS(0.001)ES(0.999)LAK	2	0.08159	3	nucleus	GO:0044085 cellular component biogenesis; GO:0022613 ribonucleoprotein complex biogenesis; GO:0006518 peptide metabolic process; GO:0006725 cellular aromatic compound metabolic process; GO:0044267 cellular protein metabolic process; GO:0009058 biosynthetic process; GO:1901566 organonitrogen compound biosynthetic process; GO:0044237 cellular metabolic process; GO:0071704 organic substance metaboli…	GO:0005840 ribosome; GO:0043229 intracellular organelle; GO:0043232 intracellular non-membrane-bounded organelle; GO:0015935 small ribosomal subunit; GO:0044446 intracellular organelle part; GO:0005737 cytoplasm; GO:0032991 macromolecular complex; GO:0044424 intracellular part; GO:0005829 cytosol; GO:0005623 cell; GO:0044422 organelle part; GO:0043228 non-membrane-bounded organelle; GO:0043226 or…	GO:0003735 structural constituent of ribosome; GO:0005198 structural molecule activity;	K02991	RP-S6e; small subunit ribosomal protein S6e	sly03010 Ribosome - Solanum lycopersicum (tomato);
K4CME5	229	0.255934	Down	0.000656477	S	40S ribosomal protein S6	101249290	0.999863	0.000327	75.819	ERRS(1)ESLAK	4	0.41049	7	nucleus	GO:0044085 cellular component biogenesis; GO:0022613 ribonucleoprotein complex biogenesis; GO:0006518 peptide metabolic process; GO:0006725 cellular aromatic compound metabolic process; GO:0044267 cellular protein metabolic process; GO:0009058 biosynthetic process; GO:1901566 organonitrogen compound biosynthetic process; GO:0044237 cellular metabolic process; GO:0071704 organic substance metaboli…	GO:0005840 ribosome; GO:0043229 intracellular organelle; GO:0043232 intracellular non-membrane-bounded organelle; GO:0015935 small ribosomal subunit; GO:0044446 intracellular organelle part; GO:0005737 cytoplasm; GO:0032991 macromolecular complex; GO:0044424 intracellular part; GO:0005829 cytosol; GO:0005623 cell; GO:0044422 organelle part; GO:0043228 non-membrane-bounded organelle; GO:0043226 or…	GO:0003735 structural constituent of ribosome; GO:0005198 structural molecule activity;	K02991	RP-S6e; small subunit ribosomal protein S6e	sly03010 Ribosome - Solanum lycopersicum (tomato);
K4CMQ9	474	0.552877	Down	0.00631349	S	Uncharacterized protein	101252617	0.992886	9.91e-05	70.907	NDHHHY(0.006)RDS(0.993)EDDDS(0.001)GR	4	-0.24456	3	nucleus							IPR019339;	CBF1-interacting co-repressor CIR, N-terminal domain;
K4CMW3	35	1.68229	Up	4.97555e-05	T	Uncharacterized protein	101260752	0.999474	1.62e-07	102.65	HIDAT(0.999)LGS(0.001)GNLR	3	-0.59023	5	nucleus				K06685
K4CN90	197	1.78116	Up	0.000524806	S	UMP-CMP kinase	101259471	1	0.0125	66.692	VIFS(1)PGKDNK	3	-0.12088	2	cytoplasm	GO:0016310 phosphorylation; GO:0009165 nucleotide biosynthetic process; GO:0006725 cellular aromatic compound metabolic process; GO:0009117 nucleotide metabolic process; GO:0044699 single-organism process; GO:0006221 pyrimidine nucleotide biosynthetic process; GO:0009058 biosynthetic process; GO:0046939 nucleotide phosphorylation; GO:1901566 organonitrogen compound biosynthetic process; GO:004423…	GO:0043226 organelle; GO:0043231 intracellular membrane-bounded organelle; GO:0043229 intracellular organelle; GO:0005634 nucleus; GO:0044464 cell part; GO:0005622 intracellular; GO:0005737 cytoplasm; GO:0044424 intracellular part; GO:0043227 membrane-bounded organelle; GO:0005623 cell;	GO:0005524 ATP binding; GO:1901265 nucleoside phosphate binding; GO:0019205 nucleobase-containing compound kinase activity; GO:0001882 nucleoside binding; GO:0043167 ion binding; GO:0009041 uridylate kinase activity; GO:0000166 nucleotide binding; GO:0016776 phosphotransferase activity, phosphate group as acceptor; GO:0019201 nucleotide kinase activity; GO:0004127 cytidylate kinase activity; GO:0…	K13800	CMPK1; UMP-CMP kinase [EC:2.7.4.14]	sly01100 Metabolic pathways - Solanum lycopersicum (tomato); sly00240 Pyrimidine metabolism - Solanum lycopersicum (tomato);	IPR027417;	P-loop containing nucleoside triphosphate hydrolase;
K4CNM0	104	0.660799	Down	0.00269465	S	Uncharacterized protein	---	0.999083	0.00255	47.499	S(0.999)KS(0.999)PECRS(0.951)PVS(0.051)AR	3	-0.10906	1	nucleus			GO:0097159 organic cyclic compound binding; GO:1901363 heterocyclic compound binding; GO:0046914 transition metal ion binding; GO:0005488 binding; GO:0003676 nucleic acid binding; GO:0043167 ion binding; GO:0046872 metal ion binding; GO:0043169 cation binding; GO:0008270 zinc ion binding;				IPR001878;	Zinc finger, CCHC-type;
K4CNW3	292	0.617951	Down	0.0149345	T	Uncharacterized protein	101260750	0.915574	0.000786	85.536	QT(0.028)T(0.916)PT(0.012)S(0.021)S(0.021)S(0.001)FR	2	0.30225	1	chloroplast							IPR005175;	PPC domain;
K4CNY3	138	2.61345	Up	8.59734e-06	S	Uncharacterized protein	544169	0.904012	0.0145	107.79	ILGS(0.096)S(0.904)PVK	2	0.10083	1	chloroplast	GO:0006801 superoxide metabolic process; GO:0033554 cellular response to stress; GO:0000303 response to superoxide; GO:0030001 metal ion transport; GO:1901700 response to oxygen-containing compound; GO:0044699 single-organism process; GO:0050896 response to stimulus; GO:0044237 cellular metabolic process; GO:0051234 establishment of localization; GO:0019430 removal of superoxide radicals; GO:0008…	GO:0044424 intracellular part; GO:0005623 cell; GO:0044464 cell part; GO:0005622 intracellular; GO:0005737 cytoplasm;	GO:0004784 superoxide dismutase activity; GO:0046914 transition metal ion binding; GO:0003824 catalytic activity; GO:0016721 oxidoreductase activity, acting on superoxide radicals as acceptor; GO:0005488 binding; GO:0043167 ion binding; GO:0016209 antioxidant activity; GO:0043169 cation binding; GO:0046872 metal ion binding; GO:0005507 copper ion binding; GO:0008270 zinc ion binding; GO:0016491 o…	K04569			IPR006121; IPR001424;	Heavy metal-associated domain, HMA; Superoxide dismutase, copper/zinc binding domain;
K4CPY1	20	0.644365	Down	0.0340166	S	Uncharacterized protein	101258580	0.99334	0.0126	49.472	ILS(0.001)S(0.005)LS(0.993)RR	3	-0.23685	2	cytoplasm	GO:0008152 metabolic process; GO:0044237 cellular metabolic process; GO:0006793 phosphorus metabolic process; GO:0009987 cellular process; GO:0006796 phosphate-containing compound metabolic process;	GO:0044424 intracellular part; GO:0005623 cell; GO:0044464 cell part; GO:0005622 intracellular; GO:0005737 cytoplasm;	GO:0000287 magnesium ion binding; GO:0004427 inorganic diphosphatase activity; GO:0016462 pyrophosphatase activity; GO:0003824 catalytic activity; GO:0005488 binding; GO:0043167 ion binding; GO:0046872 metal ion binding; GO:0043169 cation binding; GO:0016817 hydrolase activity, acting on acid anhydrides; GO:0016787 hydrolase activity; GO:0016818 hydrolase activity, acting on acid anhydrides, in p…	K01507	ppa; inorganic pyrophosphatase [EC:3.6.1.1]	sly00190 Oxidative phosphorylation - Solanum lycopersicum (tomato);
K4CQH6	651	2.04793	Up	0.000364687	S	Uncharacterized protein	543928	0.93823	1.34e-05	101.3	S(0.059)LS(0.938)GKLEDT(0.002)GSGTGSLSR	3	-0.33272	1	plasma membrane	GO:0050794 regulation of cellular process; GO:0044700 single organism signaling; GO:0051716 cellular response to stimulus; GO:0009873 ethylene-activated signaling pathway; GO:0035556 intracellular signal transduction; GO:0009723 response to ethylene; GO:0071310 cellular response to organic substance; GO:0044699 single-organism process; GO:0000160 phosphorelay signal transduction system; GO:001003…	GO:0016020 membrane; GO:0005622 intracellular; GO:0044464 cell part; GO:0044425 membrane part; GO:0031224 intrinsic component of membrane; GO:0005623 cell; GO:0016021 integral component of membrane;	GO:0005215 transporter activity;	K14513	EIN2; ethylene-insensitive protein 2	sly04016 MAPK signaling pathway - plant - Solanum lycopersicum (tomato); sly04075 Plant hormone signal transduction - Solanum lycopersicum (tomato);
K4CQS8	62	1.72452	Up	5.1806e-05	S	Uncharacterized protein	101245195	1	0.000194	93.345	LERHPS(1)DGLPLKHDPK	5	-0.32458	22	cytoplasm
K4CQT8	48	0.665132	Down	0.00104476	S	Uncharacterized protein	---	0.905204	7.59e-17	133.75	YSVTGGGGGGGGVAPYY(0.001)ES(0.093)HS(0.905)GEK	3	0.60889	2	chloroplast	GO:0050794 regulation of cellular process; GO:0044700 single organism signaling; GO:0051716 cellular response to stimulus; GO:0016310 phosphorylation; GO:0035556 intracellular signal transduction; GO:0044267 cellular protein metabolic process; GO:0044699 single-organism process; GO:0023052 signaling; GO:0050896 response to stimulus; GO:0044238 primary metabolic process; GO:0044237 cellular metabo…	GO:0005623 cell; GO:0005622 intracellular; GO:0044464 cell part;	GO:0005524 ATP binding; GO:1901265 nucleoside phosphate binding; GO:0016773 phosphotransferase activity, alcohol group as acceptor; GO:0001882 nucleoside binding; GO:0043167 ion binding; GO:0004672 protein kinase activity; GO:0000166 nucleotide binding; GO:0004871 signal transducer activity; GO:0097159 organic cyclic compound binding; GO:1901363 heterocyclic compound binding; GO:0032549 ribonucle…	K14510	CTR1; serine/threonine-protein kinase CTR1 [EC:2.7.11.1]	sly04016 MAPK signaling pathway - plant - Solanum lycopersicum (tomato); sly04075 Plant hormone signal transduction - Solanum lycopersicum (tomato);	IPR000719; IPR001245; IPR011009;	Protein kinase domain; Serine-threonine/tyrosine-protein kinase catalytic domain; Protein kinase-like domain;
K4CRH3	44	2.32495	Up	3.78429e-05	S	Uncharacterized protein	101243814	0.999521	1.57e-06	110.38	GHGS(1)MNSEQLK	3	0.0010417	2	nucleus	GO:0006970 response to osmotic stress; GO:0009651 response to salt stress; GO:0050896 response to stimulus; GO:0006950 response to stress; GO:0009628 response to abiotic stimulus;
K4CRS9	106	2.2339	Up	0.000234119	T	"Chlorophyll a-b binding protein, chloroplastic"	101249002	0.997076	2.99e-06	107.21	NLAGDIIGT(0.997)RT(0.003)EVADVK	3	0.10243	1	chloroplast	GO:0009416 response to light stimulus; GO:0009628 response to abiotic stimulus; GO:0044267 cellular protein metabolic process; GO:0019684 photosynthesis, light reaction; GO:0044238 primary metabolic process; GO:0050896 response to stimulus; GO:0044237 cellular metabolic process; GO:0071704 organic substance metabolic process; GO:0009768 photosynthesis, light harvesting in photosystem I; GO:000815…	GO:0016020 membrane; GO:0009535 chloroplast thylakoid membrane; GO:0044434 chloroplast part; GO:0098796 membrane protein complex; GO:0005737 cytoplasm; GO:0009534 chloroplast thylakoid; GO:0042651 thylakoid membrane; GO:0031224 intrinsic component of membrane; GO:0032991 macromolecular complex; GO:0044424 intracellular part; GO:0005623 cell; GO:0009941 chloroplast envelope; GO:0044422 organelle p…	GO:0097159 organic cyclic compound binding; GO:1901363 heterocyclic compound binding; GO:0031409 pigment binding; GO:0016168 chlorophyll binding; GO:0046906 tetrapyrrole binding; GO:0005488 binding;	K08915	LHCB4; light-harvesting complex II chlorophyll a/b binding protein 4	sly00196 Photosynthesis - antenna proteins - Solanum lycopersicum (tomato); sly01100 Metabolic pathways - Solanum lycopersicum (tomato);	IPR023329;	Chlorophyll a/b binding protein domain;
K4CS51	447	1.56008	Up	0.000894491	T	MRLK1	MRLK1	0.997807	1.92e-05	91.64	TGPT(0.002)LDHT(0.998)HVS(1)T(1)VVK	3	-1.1331	2	chloroplast	GO:0009741 response to brassinosteroid; GO:0009968 negative regulation of signal transduction; GO:0022414 reproductive process; GO:0023051 regulation of signaling; GO:0098542 defense response to other organism; GO:0044699 single-organism process; GO:0044237 cellular metabolic process; GO:0009788 negative regulation of abscisic acid-activated signaling pathway; GO:0006796 phosphate-containing comp…	GO:0016020 membrane; GO:0030312 external encapsulating structure; GO:0030054 cell junction; GO:0071944 cell periphery; GO:0043680 filiform apparatus; GO:0031224 intrinsic component of membrane; GO:0005911 cell-cell junction; GO:0005623 cell; GO:0055044 symplast; GO:0016021 integral component of membrane; GO:0005886 plasma membrane; GO:0044462 external encapsulating structure part; GO:0009506 plas…	GO:0005524 ATP binding; GO:1901265 nucleoside phosphate binding; GO:0016773 phosphotransferase activity, alcohol group as acceptor; GO:0001882 nucleoside binding; GO:0043167 ion binding; GO:0004672 protein kinase activity; GO:0000166 nucleotide binding; GO:0097159 organic cyclic compound binding; GO:1901363 heterocyclic compound binding; GO:0032549 ribonucleoside binding; GO:0097367 carbohydrate …				IPR000719; IPR001245; IPR024788; IPR013320; IPR011009;	Protein kinase domain; Serine-threonine/tyrosine-protein kinase catalytic domain; Malectin-like carbohydrate-binding domain; Concanavalin A-like lectin/glucanase domain; Protein kinase-like domain;
K4CSN4	576	0.5924	Down	0.00106615	T	Uncharacterized protein	101267641	0.999785	7.2e-33	181.4	EAIACGIDGYDT(1)ETK	2	-0.0073888	3	chloroplast	GO:0016043 cellular component organization; GO:0046907 intracellular transport; GO:0072594 establishment of protein localization to organelle; GO:0017038 protein import; GO:0045037 protein import into chloroplast stroma; GO:0044699 single-organism process; GO:0015031 protein transport; GO:0051234 establishment of localization; GO:0006605 protein targeting; GO:0051649 establishment of localization…	GO:0043229 intracellular organelle; GO:0016020 membrane; GO:0044434 chloroplast part; GO:0009526 plastid envelope; GO:0031967 organelle envelope; GO:0044446 intracellular organelle part; GO:0005737 cytoplasm; GO:0044435 plastid part; GO:0031224 intrinsic component of membrane; GO:0044424 intracellular part; GO:0005623 cell; GO:0016021 integral component of membrane; GO:0044422 organelle part; GO:…
K4CV09	97	2.09183	Up	0.000419081	S	Serine/threonine-protein phosphatase	---	1	0.000672	60.55	LRPAGEPPS(1)PR	3	0.91834	1	chloroplast	GO:0050794 regulation of cellular process; GO:0044700 single organism signaling; GO:0009741 response to brassinosteroid; GO:0071310 cellular response to organic substance; GO:1901700 response to oxygen-containing compound; GO:0044267 cellular protein metabolic process; GO:0044699 single-organism process; GO:0050896 response to stimulus; GO:0071383 cellular response to steroid hormone stimulus; GO…		GO:0042578 phosphoric ester hydrolase activity; GO:0003824 catalytic activity; GO:0016791 phosphatase activity; GO:0005488 binding; GO:0016788 hydrolase activity, acting on ester bonds; GO:0005515 protein binding; GO:0016787 hydrolase activity; GO:0004721 phosphoprotein phosphatase activity;	K01090			IPR029052; IPR004843; IPR015915; IPR006186;	Metallo-dependent phosphatase-like; Calcineurin-like phosphoesterase domain, ApaH type; Kelch-type beta propeller; Serine/threonine-specific protein phosphatase/bis(5-nucleosyl)-tetraphosphatase;
K4CW20	364	1.96025	Up	1.83846e-05	S	Uncharacterized protein	101249209	1	0.0381	74.92	VAS(1)VAMK	2	0.12514	1	chloroplast							IPR024553; IPR002035;	Domain of unknown function DUF2828; von Willebrand factor, type A;
K4CWC4	53	2.15064	Up	0.000749674	S	PR10 protein	101246381	1	1.66e-05	90.442	SIEIVEGDGGAGS(1)IK	3	1.32	1	cytoplasm	GO:0006952 defense response; GO:0050896 response to stimulus; GO:0006950 response to stress; GO:0009607 response to biotic stimulus;						IPR023393; IPR000916;	START-like domain; Bet v I/Major latex protein;
K4CWK1	942	1.67197	Up	0.000902948	S	Uncharacterized protein	101261856	0.866622	4.53e-08	142.89	S(0.867)S(0.133)PSGFVLLR	2	-0.50956	1	endoplasmic reticulum	GO:0050789 regulation of biological process; GO:0080090 regulation of primary metabolic process; GO:0050790 regulation of catalytic activity; GO:0060255 regulation of macromolecule metabolic process; GO:0051246 regulation of protein metabolic process; GO:0009894 regulation of catabolic process; GO:0065009 regulation of molecular function; GO:0019222 regulation of metabolic process; GO:0042176 reg…	GO:0016020 membrane; GO:1902494 catalytic complex; GO:0000502 proteasome complex; GO:0044425 membrane part; GO:0044464 cell part; GO:0005622 intracellular; GO:0031224 intrinsic component of membrane; GO:0032991 macromolecular complex; GO:0044424 intracellular part; GO:1905368 peptidase complex; GO:0005623 cell; GO:0043234 protein complex; GO:0016021 integral component of membrane; GO:1905369 endo…	GO:0030234 enzyme regulator activity; GO:0098772 molecular function regulator; GO:0005488 binding;	K03032	PSMD1; 26S proteasome regulatory subunit N2	sly03050 Proteasome - Solanum lycopersicum (tomato);	IPR011989; IPR016024;	Armadillo-like helical; Armadillo-type fold;
K4CWX8	551	1.57474	Up	0.000684055	S	Uncharacterized protein	101264464	0.993727	2.04e-05	95.926	QLPAALNS(0.994)GVY(0.006)PDGPPVPVR	3	-0.058281	1	nucleus							IPR020864;	Membrane attack complex component/perforin (MACPF) domain;
K4CXH0	518	1.78158	Up	0.000779063	S	Uncharacterized protein	101248430	0.999646	0.00364	74.987	EYVLLHENS(1)A	2	0.26542	1	nucleus	GO:0010608 posttranscriptional regulation of gene expression; GO:0035194 posttranscriptional gene silencing by RNA; GO:0044699 single-organism process; GO:0044237 cellular metabolic process; GO:0008152 metabolic process; GO:0043170 macromolecule metabolic process; GO:0010558 negative regulation of macromolecule biosynthetic process; GO:0070887 cellular response to chemical stimulus; GO:0006396 RN…	GO:0043226 organelle; GO:0043231 intracellular membrane-bounded organelle; GO:0043229 intracellular organelle; GO:0005634 nucleus; GO:0044464 cell part; GO:0005622 intracellular; GO:0044424 intracellular part; GO:0043227 membrane-bounded organelle; GO:0005623 cell;	GO:0097159 organic cyclic compound binding; GO:1901363 heterocyclic compound binding; GO:0003729 mRNA binding; GO:0003723 RNA binding; GO:0005515 protein binding; GO:0005488 binding; GO:0003676 nucleic acid binding;	K13108			IPR008984; IPR000253;	SMAD/FHA domain; Forkhead-associated (FHA) domain;
K4CXH7	272	1.64354	Up	1.37542e-05	S	Uncharacterized protein	104649484	1	7.83e-06	124.78	S(1)NQFIDLEPK	2	0.12918	2	plasma membrane		GO:0043229 intracellular organelle; GO:0016020 membrane; GO:0005783 endoplasmic reticulum; GO:0005737 cytoplasm; GO:0031224 intrinsic component of membrane; GO:0012505 endomembrane system; GO:0044424 intracellular part; GO:0005623 cell; GO:0016021 integral component of membrane; GO:0043231 intracellular membrane-bounded organelle; GO:0043226 organelle; GO:0005622 intracellular; GO:0044464 cell pa…					IPR011991;	Winged helix-turn-helix DNA-binding domain;
K4CXH8	55	1.60356	Up	9.71465e-05	S	Uncharacterized protein	101247963	0.996183	0.00284	79.148	KEFS(0.996)Y(0.004)NK	3	0.11138	1	cytoplasm	GO:0006518 peptide metabolic process; GO:0043043 peptide biosynthetic process; GO:0044267 cellular protein metabolic process; GO:0006807 nitrogen compound metabolic process; GO:0009058 biosynthetic process; GO:0043603 cellular amide metabolic process; GO:0044238 primary metabolic process; GO:1901566 organonitrogen compound biosynthetic process; GO:0044237 cellular metabolic process; GO:1901576 or…		GO:0097159 organic cyclic compound binding; GO:1901363 heterocyclic compound binding; GO:0003723 RNA binding; GO:0008135 translation factor activity, RNA binding; GO:0005488 binding; GO:0003676 nucleic acid binding; GO:0003743 translation initiation factor activity;	K03113	EIF1; translation initiation factor 1	sly03013 RNA transport - Solanum lycopersicum (tomato);	IPR001950;	SUI1 domain;
K4CY41	460	0.62564	Down	0.00547509	S	Diacylglycerol kinase	101257014	1	2.48e-69	211.25	SVHDPSGHVNHDCDDGDS(1)DGEEDDSVVEEQRK	5	-0.61397	1	nucleus	GO:0050794 regulation of cellular process; GO:0044700 single organism signaling; GO:0007205 protein kinase C-activating G-protein coupled receptor signaling pathway; GO:0051716 cellular response to stimulus; GO:0016310 phosphorylation; GO:0044699 single-organism process; GO:0023052 signaling; GO:0050896 response to stimulus; GO:0044237 cellular metabolic process; GO:0006796 phosphate-containing c…		GO:0005524 ATP binding; GO:1901265 nucleoside phosphate binding; GO:0016773 phosphotransferase activity, alcohol group as acceptor; GO:0001882 nucleoside binding; GO:0043167 ion binding; GO:0004143 diacylglycerol kinase activity; GO:0000166 nucleotide binding; GO:0097159 organic cyclic compound binding; GO:1901363 heterocyclic compound binding; GO:0032549 ribonucleoside binding; GO:0097367 carboh…	K00901	dgkA; diacylglycerol kinase (ATP) [EC:2.7.1.107]	sly01110 Biosynthesis of secondary metabolites - Solanum lycopersicum (tomato); sly00564 Glycerophospholipid metabolism - Solanum lycopersicum (tomato); sly00561 Glycerolipid metabolism - Solanum lycopersicum (tomato); sly01100 Metabolic pathways - Solanum lycopersicum (tomato); sly04070 Phosphatidylinositol signaling system - Solanum lycopersicum (tomato);	IPR001206; IPR000756; IPR016064;	Diacylglycerol kinase, catalytic domain; Diacylglycerol kinase, accessory domain; NAD kinase/diacylglycerol kinase-like domain;
K4CZH2	657	0.572374	Down	0.000590939	S	Chloride channel protein	---	0.98861	0.00202	88.224	VLS(0.007)AS(0.989)NILS(0.004)R	2	-0.084912	2	plasma membrane	GO:0098661 inorganic anion transmembrane transport; GO:0034220 ion transmembrane transport; GO:0098660 inorganic ion transmembrane transport; GO:0051049 regulation of transport; GO:0044070 regulation of anion transport; GO:0043269 regulation of ion transport; GO:0006821 chloride transport; GO:0098656 anion transmembrane transport; GO:1903959 regulation of anion transmembrane transport; GO:1902476…	GO:0043229 intracellular organelle; GO:0016020 membrane; GO:0098588 bounding membrane of organelle; GO:0031090 organelle membrane; GO:0005737 cytoplasm; GO:0044446 intracellular organelle part; GO:0031224 intrinsic component of membrane; GO:0009705 plant-type vacuole membrane; GO:0044424 intracellular part; GO:0005623 cell; GO:0016021 integral component of membrane; GO:0044422 organelle part; GO:…	GO:0015075 ion transmembrane transporter activity; GO:0022803 passive transmembrane transporter activity; GO:0005253 anion channel activity; GO:0022892 substrate-specific transporter activity; GO:0005254 chloride channel activity; GO:0015103 inorganic anion transmembrane transporter activity; GO:0015267 channel activity; GO:0022891 substrate-specific transmembrane transporter activity; GO:0015108…	K05016			IPR014743; IPR000644;	Chloride channel, core; CBS domain;
K4CZS0	137	1.51777	Up	0.0127675	S	Uncharacterized protein	101250936	0.996467	2.47e-14	136.26	S(0.001)IALS(0.996)PT(0.002)AVSY(0.001)ANR	3	-0.127	3	chloroplast			GO:0005515 protein binding; GO:0005488 binding;	K23002			IPR025986; IPR011990; IPR013026;	RNA-polymerase II-associated protein 3-like, C-terminal domain; Tetratricopeptide-like helical domain; Tetratricopeptide repeat-containing domain;
K4D2E1	84	1.57319	Up	0.00179934	T	Calcium load-activated calcium channel	101257715	0.970317	0.0129	57.175	IDRVET(0.97)S(0.03)LK	3	-0.56106	1	vacuolar membrane	GO:0065008 regulation of biological quality; GO:0072503 cellular divalent inorganic cation homeostasis; GO:0072511 divalent inorganic cation transport; GO:0034220 ion transmembrane transport; GO:0030001 metal ion transport; GO:0030003 cellular cation homeostasis; GO:0044699 single-organism process; GO:0055082 cellular chemical homeostasis; GO:0051234 establishment of localization; GO:0042592 home…	GO:0043229 intracellular organelle; GO:0016020 membrane; GO:0005783 endoplasmic reticulum; GO:0042175 nuclear outer membrane-endoplasmic reticulum membrane network; GO:0005737 cytoplasm; GO:0044446 intracellular organelle part; GO:0031224 intrinsic component of membrane; GO:0012505 endomembrane system; GO:0044424 intracellular part; GO:0005623 cell; GO:0016021 integral component of membrane; GO:0…	GO:0015075 ion transmembrane transporter activity; GO:0022803 passive transmembrane transporter activity; GO:0022892 substrate-specific transporter activity; GO:0015267 channel activity; GO:0022891 substrate-specific transmembrane transporter activity; GO:0046873 metal ion transmembrane transporter activity; GO:0072509 divalent inorganic cation transmembrane transporter activity; GO:0022838 subst…	K21891
K4D359	235	1.76677	Up	0.000160298	T	Uncharacterized protein	101244726	0.87266	0.00395	94.804	T(0.873)S(0.105)AGFS(0.022)FR	2	0.21026	1	nucleus							IPR027329;	TPX2, C-terminal;
K4D3F0	915	0.664067	Down	0.00671342	S	Uncharacterized protein	101263652	1	0.0369	76.1	ADS(1)FIAR	2	0.38581	1	nucleus	GO:0033554 cellular response to stress; GO:0051716 cellular response to stimulus; GO:0006284 base-excision repair; GO:0006725 cellular aromatic compound metabolic process; GO:0006950 response to stress; GO:0006259 DNA metabolic process; GO:1901360 organic cyclic compound metabolic process; GO:0006807 nitrogen compound metabolic process; GO:0044238 primary metabolic process; GO:0050896 response to…		GO:0051539 4 iron, 4 sulfur cluster binding; GO:0003824 catalytic activity; GO:0005488 binding; GO:0051536 iron-sulfur cluster binding; GO:0051540 metal cluster binding;				IPR011257; IPR028924; IPR028925; IPR003265; IPR023170;	DNA glycosylase; Permuted single zf-CXXC unit; Demeter, RRM-fold domain; HhH-GPD domain; Helix-turn-helix, base-excision DNA repair, C-terminal;
K4D3F0	1148	0.439284	Down	0.000321462	S	Uncharacterized protein	101263652	1	0.0176	41.876	ELIS(1)PKK	3	-0.094258	1	nucleus	GO:0033554 cellular response to stress; GO:0051716 cellular response to stimulus; GO:0006284 base-excision repair; GO:0006725 cellular aromatic compound metabolic process; GO:0006950 response to stress; GO:0006259 DNA metabolic process; GO:1901360 organic cyclic compound metabolic process; GO:0006807 nitrogen compound metabolic process; GO:0044238 primary metabolic process; GO:0050896 response to…		GO:0051539 4 iron, 4 sulfur cluster binding; GO:0003824 catalytic activity; GO:0005488 binding; GO:0051536 iron-sulfur cluster binding; GO:0051540 metal cluster binding;				IPR011257; IPR028924; IPR028925; IPR003265; IPR023170;	DNA glycosylase; Permuted single zf-CXXC unit; Demeter, RRM-fold domain; HhH-GPD domain; Helix-turn-helix, base-excision DNA repair, C-terminal;
K4D3S7	408	0.393249	Down	0.000340426	S	Uncharacterized protein	101265495	1	0.00159	92.151	VADS(1)FELIER	2	0.5096	1	nucleus	GO:0016310 phosphorylation; GO:0044267 cellular protein metabolic process; GO:0044238 primary metabolic process; GO:0044237 cellular metabolic process; GO:0006796 phosphate-containing compound metabolic process; GO:0071704 organic substance metabolic process; GO:0008152 metabolic process; GO:0006468 protein phosphorylation; GO:0006793 phosphorus metabolic process; GO:0044260 cellular macromolecul…		GO:0005524 ATP binding; GO:1901265 nucleoside phosphate binding; GO:0016773 phosphotransferase activity, alcohol group as acceptor; GO:0001882 nucleoside binding; GO:0043167 ion binding; GO:0004672 protein kinase activity; GO:0000166 nucleotide binding; GO:0097159 organic cyclic compound binding; GO:1901363 heterocyclic compound binding; GO:0032549 ribonucleoside binding; GO:0097367 carbohydrate …				IPR000719; IPR011009;	Protein kinase domain; Protein kinase-like domain;
K4D4V8	286	0.535159	Down	8.68864e-05	T	Uncharacterized protein	101267668	0.999958	0.000254	109.39	RPET(1)DDESY	2	0.081705	7	chloroplast		GO:0043229 intracellular organelle; GO:0016020 membrane; GO:0009535 chloroplast thylakoid membrane; GO:0044434 chloroplast part; GO:0005737 cytoplasm; GO:0044446 intracellular organelle part; GO:0009534 chloroplast thylakoid; GO:0042651 thylakoid membrane; GO:0044435 plastid part; GO:0044424 intracellular part; GO:0009532 plastid stroma; GO:0005623 cell; GO:0044422 organelle part; GO:0009507 chlo…
K4D6V7	376	1.73718	Up	0.000128331	S	Uncharacterized protein	100134914	0.998714	0.004	92.838	DAS(0.999)LS(0.001)FK	3	-0.015098	3	chloroplast	GO:0006457 protein folding; GO:0009987 cellular process;		GO:0005524 ATP binding; GO:1901265 nucleoside phosphate binding; GO:0001882 nucleoside binding; GO:0043167 ion binding; GO:0005515 protein binding; GO:0000166 nucleotide binding; GO:0097159 organic cyclic compound binding; GO:1901363 heterocyclic compound binding; GO:0032549 ribonucleoside binding; GO:0097367 carbohydrate derivative binding; GO:0032553 ribonucleotide binding; GO:0005488 binding; …	K03283	HSPA1s; heat shock 70kDa protein 1/2/6/8	sly03040 Spliceosome - Solanum lycopersicum (tomato); sly04144 Endocytosis - Solanum lycopersicum (tomato); sly04141 Protein processing in endoplasmic reticulum - Solanum lycopersicum (tomato);	IPR029048; IPR029047;	Heat shock protein 70kD, C-terminal domain; Heat shock protein 70kD, peptide-binding domain;
K4D713	47	0.527334	Down	0.000960503	S	Uncharacterized protein	---	0.999994	9.78e-08	107.62	GLDNYENAYS(1)PGR	2	-0.39303	4	cytoplasm		GO:0044464 cell part; GO:0005622 intracellular; GO:0005737 cytoplasm; GO:0044424 intracellular part; GO:0005829 cytosol; GO:0005623 cell; GO:0044444 cytoplasmic part;	GO:0033926 glycopeptide alpha-N-acetylgalactosaminidase activity; GO:0004553 hydrolase activity, hydrolyzing O-glycosyl compounds; GO:0016787 hydrolase activity; GO:0003824 catalytic activity; GO:0016798 hydrolase activity, acting on glycosyl bonds;				IPR008928;	Six-hairpin glycosidase-like;
K4D7R0	884	1.51472	Up	0.0041582	S	Uncharacterized protein	---	1	0.0108	76.85	DRES(1)LDR	2	-0.47357	1	nucleus	GO:0023014 signal transduction by protein phosphorylation; GO:0050794 regulation of cellular process; GO:0044700 single organism signaling; GO:0016310 phosphorylation; GO:0051716 cellular response to stimulus; GO:0044763 single-organism cellular process; GO:0044267 cellular protein metabolic process; GO:0044699 single-organism process; GO:0044238 primary metabolic process; GO:0023052 signaling; G…	GO:0044424 intracellular part; GO:0005623 cell; GO:0044464 cell part; GO:0005622 intracellular; GO:0005737 cytoplasm;	GO:0005524 ATP binding; GO:1901265 nucleoside phosphate binding; GO:0016773 phosphotransferase activity, alcohol group as acceptor; GO:0001882 nucleoside binding; GO:0043167 ion binding; GO:0005515 protein binding; GO:0004672 protein kinase activity; GO:0000166 nucleotide binding; GO:0004702 signal transducer, downstream of receptor, with serine/threonine kinase activity; GO:0004871 signal transd…				IPR000719; IPR011989; IPR001245; IPR016024; IPR011009;	Protein kinase domain; Armadillo-like helical; Serine-threonine/tyrosine-protein kinase catalytic domain; Armadillo-type fold; Protein kinase-like domain;
K4D7Y6	85	0.659547	Down	0.00632514	S	DNA helicase	---	0.996997	2.87e-45	195.05	NFDDTDAMPS(0.003)S(0.997)PGASQR	2	-0.55189	2	nucleus	GO:0006268 DNA unwinding involved in DNA replication; GO:0022414 reproductive process; GO:0032392 DNA geometric change; GO:0044699 single-organism process; GO:0009058 biosynthetic process; GO:0044237 cellular metabolic process; GO:0010015 root morphogenesis; GO:0008152 metabolic process; GO:0048364 root development; GO:0044702 single organism reproductive process; GO:0010075 regulation of meriste…	GO:0043229 intracellular organelle; GO:0005737 cytoplasm; GO:0044446 intracellular organelle part; GO:0032991 macromolecular complex; GO:0044424 intracellular part; GO:0000347 THO complex; GO:0005829 cytosol; GO:0042555 MCM complex; GO:0005623 cell; GO:0044422 organelle part; GO:0043231 intracellular membrane-bounded organelle; GO:0043226 organelle; GO:0005634 nucleus; GO:0005622 intracellular; G…	GO:0003677 DNA binding; GO:0005524 ATP binding; GO:1901265 nucleoside phosphate binding; GO:0004386 helicase activity; GO:0001882 nucleoside binding; GO:0043167 ion binding; GO:0016817 hydrolase activity, acting on acid anhydrides; GO:0016787 hydrolase activity; GO:0000166 nucleotide binding; GO:0017111 nucleoside-triphosphatase activity; GO:1901363 heterocyclic compound binding; GO:0097159 organ…	K02540	MCM2; DNA replication licensing factor MCM2 [EC:3.6.4.12]	sly03030 DNA replication - Solanum lycopersicum (tomato);	IPR012340; IPR001208; IPR027417; IPR033762; IPR027925;	Nucleic acid-binding, OB-fold; MCM domain; P-loop containing nucleoside triphosphate hydrolase; MCM OB domain; MCM N-terminal domain;
K4D8S6	41	1.50583	Up	4.11564e-05	T	Uncharacterized protein	101255264	1	4.05e-07	112.58	ESTPQPEPVPVPET(1)PEK	3	0.071876	1	nucleus	GO:0006810 transport; GO:0051179 localization; GO:0051234 establishment of localization;	GO:0031224 intrinsic component of membrane; GO:0016020 membrane; GO:0016021 integral component of membrane; GO:0044425 membrane part;					IPR001251; IPR009038; IPR011074;	CRAL-TRIO lipid binding domain; GOLD domain; CRAL/TRIO, N-terminal domain;
K4DAV6	45	2.89552	Up	0.000474443	S	Uncharacterized protein	101249607	1	0.000837	68.676	EAPQKIS(1)PR	3	0.83271	1	chloroplast		GO:0016020 membrane; GO:0005623 cell; GO:0044464 cell part; GO:0071944 cell periphery; GO:0005886 plasma membrane;
K4DAX8	190	1.78846	Up	0.000194657	S	Uncharacterized protein	100037733	1	0.000722	84.954	GIPRVS(1)EDLR	2	0.1023	3	nucleus	GO:0023014 signal transduction by protein phosphorylation; GO:0050794 regulation of cellular process; GO:0044700 single organism signaling; GO:0016310 phosphorylation; GO:0051716 cellular response to stimulus; GO:0035556 intracellular signal transduction; GO:0044763 single-organism cellular process; GO:0044267 cellular protein metabolic process; GO:0044699 single-organism process; GO:0000160 phos…	GO:0016020 membrane; GO:0043226 organelle; GO:0043231 intracellular membrane-bounded organelle; GO:0043229 intracellular organelle; GO:0005634 nucleus; GO:0071944 cell periphery; GO:0044464 cell part; GO:0005622 intracellular; GO:0005737 cytoplasm; GO:0044424 intracellular part; GO:0043227 membrane-bounded organelle; GO:0005623 cell; GO:0005886 plasma membrane;	GO:1901265 nucleoside phosphate binding; GO:0016773 phosphotransferase activity, alcohol group as acceptor; GO:0004672 protein kinase activity; GO:0016775 phosphotransferase activity, nitrogenous group as acceptor; GO:0004871 signal transducer activity; GO:0097159 organic cyclic compound binding; GO:1901363 heterocyclic compound binding; GO:0016301 kinase activity; GO:0003824 catalytic activity; …	K20715			IPR000719; IPR000014; IPR000700; IPR011009;	Protein kinase domain; PAS domain; PAS-associated, C-terminal; Protein kinase-like domain;
K4DAX8	427	2.21334	Up	0.0013094	S	Uncharacterized protein	100037733	1	0.00189	60.102	LS(1)FMGIMK	3	-0.070053	3	nucleus	GO:0023014 signal transduction by protein phosphorylation; GO:0050794 regulation of cellular process; GO:0044700 single organism signaling; GO:0016310 phosphorylation; GO:0051716 cellular response to stimulus; GO:0035556 intracellular signal transduction; GO:0044763 single-organism cellular process; GO:0044267 cellular protein metabolic process; GO:0044699 single-organism process; GO:0000160 phos…	GO:0016020 membrane; GO:0043226 organelle; GO:0043231 intracellular membrane-bounded organelle; GO:0043229 intracellular organelle; GO:0005634 nucleus; GO:0071944 cell periphery; GO:0044464 cell part; GO:0005622 intracellular; GO:0005737 cytoplasm; GO:0044424 intracellular part; GO:0043227 membrane-bounded organelle; GO:0005623 cell; GO:0005886 plasma membrane;	GO:1901265 nucleoside phosphate binding; GO:0016773 phosphotransferase activity, alcohol group as acceptor; GO:0004672 protein kinase activity; GO:0016775 phosphotransferase activity, nitrogenous group as acceptor; GO:0004871 signal transducer activity; GO:0097159 organic cyclic compound binding; GO:1901363 heterocyclic compound binding; GO:0016301 kinase activity; GO:0003824 catalytic activity; …	K20715			IPR000719; IPR000014; IPR000700; IPR011009;	Protein kinase domain; PAS domain; PAS-associated, C-terminal; Protein kinase-like domain;
K4DAX8	30	1.75642	Up	0.00228908	Y	Uncharacterized protein	100037733	0.921676	9.58e-12	129.88	GS(0.058)LEVFNPS(0.016)T(0.004)Y(0.922)SSR	2	0.52418	4	nucleus	GO:0023014 signal transduction by protein phosphorylation; GO:0050794 regulation of cellular process; GO:0044700 single organism signaling; GO:0016310 phosphorylation; GO:0051716 cellular response to stimulus; GO:0035556 intracellular signal transduction; GO:0044763 single-organism cellular process; GO:0044267 cellular protein metabolic process; GO:0044699 single-organism process; GO:0000160 phos…	GO:0016020 membrane; GO:0043226 organelle; GO:0043231 intracellular membrane-bounded organelle; GO:0043229 intracellular organelle; GO:0005634 nucleus; GO:0071944 cell periphery; GO:0044464 cell part; GO:0005622 intracellular; GO:0005737 cytoplasm; GO:0044424 intracellular part; GO:0043227 membrane-bounded organelle; GO:0005623 cell; GO:0005886 plasma membrane;	GO:1901265 nucleoside phosphate binding; GO:0016773 phosphotransferase activity, alcohol group as acceptor; GO:0004672 protein kinase activity; GO:0016775 phosphotransferase activity, nitrogenous group as acceptor; GO:0004871 signal transducer activity; GO:0097159 organic cyclic compound binding; GO:1901363 heterocyclic compound binding; GO:0016301 kinase activity; GO:0003824 catalytic activity; …	K20715			IPR000719; IPR000014; IPR000700; IPR011009;	Protein kinase domain; PAS domain; PAS-associated, C-terminal; Protein kinase-like domain;
K4DBZ8	186	0.306934	Down	3.4322e-05	Y	Uncharacterized protein	101249332	0.822218	7.48e-40	207.43	S(0.013)LY(0.822)S(0.165)PLQPSSSLEGLR	2	0.77737	1	plasma membrane		GO:0031224 intrinsic component of membrane; GO:0016020 membrane; GO:0016021 integral component of membrane; GO:0044425 membrane part;
K4DC52	118	1.5044	Up	0.00629989	S	Uncharacterized protein	104644837	1	0.00156	73.887	EHS(1)HEIVR	3	1.0818	4	nucleus	GO:0050794 regulation of cellular process; GO:0010468 regulation of gene expression; GO:0006355 regulation of transcription, DNA-templated; GO:0031326 regulation of cellular biosynthetic process; GO:0080090 regulation of primary metabolic process; GO:0060255 regulation of macromolecule metabolic process; GO:0019219 regulation of nucleobase-containing compound metabolic process; GO:0006357 regulat…	GO:0043226 organelle; GO:0043231 intracellular membrane-bounded organelle; GO:0043229 intracellular organelle; GO:0005634 nucleus; GO:0044464 cell part; GO:0005622 intracellular; GO:0044424 intracellular part; GO:0043227 membrane-bounded organelle; GO:0005623 cell;	GO:0003677 DNA binding; GO:0000976 transcription regulatory region sequence-specific DNA binding; GO:0003690 double-stranded DNA binding; GO:0046983 protein dimerization activity; GO:1990837 sequence-specific double-stranded DNA binding; GO:0001012 RNA polymerase II regulatory region DNA binding; GO:0005515 protein binding; GO:0043565 sequence-specific DNA binding; GO:0003700 transcription factor…				IPR008906; IPR012337; IPR025525; IPR003656;	HAT, C-terminal dimerisation domain; Ribonuclease H-like domain; hAT-like transposase, RNase-H fold; Zinc finger, BED-type;
K4DCJ1	353	0.580869	Down	0.00942759	S	Uncharacterized protein	101262385	1	0.00232	87.568	EREFS(1)PQR	2	0.062916	4	nucleus	GO:0006396 RNA processing; GO:0006725 cellular aromatic compound metabolic process; GO:1901360 organic cyclic compound metabolic process; GO:0006807 nitrogen compound metabolic process; GO:0044238 primary metabolic process; GO:0044237 cellular metabolic process; GO:0071704 organic substance metabolic process; GO:0006397 mRNA processing; GO:0016070 RNA metabolic process; GO:0000398 mRNA splicing, …	GO:0043226 organelle; GO:0043231 intracellular membrane-bounded organelle; GO:0043229 intracellular organelle; GO:0005634 nucleus; GO:0044464 cell part; GO:0005622 intracellular; GO:0044424 intracellular part; GO:0043227 membrane-bounded organelle; GO:0005623 cell;	GO:0097159 organic cyclic compound binding; GO:1901363 heterocyclic compound binding; GO:1901265 nucleoside phosphate binding; GO:0005488 binding; GO:0003676 nucleic acid binding; GO:0000166 nucleotide binding; GO:0036094 small molecule binding;				IPR012921; IPR000504; IPR012677;	Spen paralogue and orthologue SPOC, C-terminal; RNA recognition motif domain; Nucleotide-binding alpha-beta plait domain;
K4DCJ1	118	0.57843	Down	0.0147542	Y	Uncharacterized protein	101262385	0.996684	8.99e-05	79.467	AEKS(0.003)S(0.001)PAPPRDEEY(0.997)FPR	4	0.24025	1	nucleus	GO:0006396 RNA processing; GO:0006725 cellular aromatic compound metabolic process; GO:1901360 organic cyclic compound metabolic process; GO:0006807 nitrogen compound metabolic process; GO:0044238 primary metabolic process; GO:0044237 cellular metabolic process; GO:0071704 organic substance metabolic process; GO:0006397 mRNA processing; GO:0016070 RNA metabolic process; GO:0000398 mRNA splicing, …	GO:0043226 organelle; GO:0043231 intracellular membrane-bounded organelle; GO:0043229 intracellular organelle; GO:0005634 nucleus; GO:0044464 cell part; GO:0005622 intracellular; GO:0044424 intracellular part; GO:0043227 membrane-bounded organelle; GO:0005623 cell;	GO:0097159 organic cyclic compound binding; GO:1901363 heterocyclic compound binding; GO:1901265 nucleoside phosphate binding; GO:0005488 binding; GO:0003676 nucleic acid binding; GO:0000166 nucleotide binding; GO:0036094 small molecule binding;				IPR012921; IPR000504; IPR012677;	Spen paralogue and orthologue SPOC, C-terminal; RNA recognition motif domain; Nucleotide-binding alpha-beta plait domain;
K4DCJ1	250	0.500256	Down	0.00303315	T	Uncharacterized protein	101262385	0.877199	4.54e-05	83.37	ERS(0.999)PT(0.877)NDS(0.122)PS(0.001)SHLR	3	-0.0097349	2	nucleus	GO:0006396 RNA processing; GO:0006725 cellular aromatic compound metabolic process; GO:1901360 organic cyclic compound metabolic process; GO:0006807 nitrogen compound metabolic process; GO:0044238 primary metabolic process; GO:0044237 cellular metabolic process; GO:0071704 organic substance metabolic process; GO:0006397 mRNA processing; GO:0016070 RNA metabolic process; GO:0000398 mRNA splicing, …	GO:0043226 organelle; GO:0043231 intracellular membrane-bounded organelle; GO:0043229 intracellular organelle; GO:0005634 nucleus; GO:0044464 cell part; GO:0005622 intracellular; GO:0044424 intracellular part; GO:0043227 membrane-bounded organelle; GO:0005623 cell;	GO:0097159 organic cyclic compound binding; GO:1901363 heterocyclic compound binding; GO:1901265 nucleoside phosphate binding; GO:0005488 binding; GO:0003676 nucleic acid binding; GO:0000166 nucleotide binding; GO:0036094 small molecule binding;				IPR012921; IPR000504; IPR012677;	Spen paralogue and orthologue SPOC, C-terminal; RNA recognition motif domain; Nucleotide-binding alpha-beta plait domain;
K4DCJ1	253	0.624592	Down	0.00799363	S	Uncharacterized protein	101262385	0.976494	3.13e-15	139.44	ERS(0.947)PT(0.053)NDS(0.976)PS(0.02)S(0.003)HLR	2	0.82989	12	nucleus	GO:0006396 RNA processing; GO:0006725 cellular aromatic compound metabolic process; GO:1901360 organic cyclic compound metabolic process; GO:0006807 nitrogen compound metabolic process; GO:0044238 primary metabolic process; GO:0044237 cellular metabolic process; GO:0071704 organic substance metabolic process; GO:0006397 mRNA processing; GO:0016070 RNA metabolic process; GO:0000398 mRNA splicing, …	GO:0043226 organelle; GO:0043231 intracellular membrane-bounded organelle; GO:0043229 intracellular organelle; GO:0005634 nucleus; GO:0044464 cell part; GO:0005622 intracellular; GO:0044424 intracellular part; GO:0043227 membrane-bounded organelle; GO:0005623 cell;	GO:0097159 organic cyclic compound binding; GO:1901363 heterocyclic compound binding; GO:1901265 nucleoside phosphate binding; GO:0005488 binding; GO:0003676 nucleic acid binding; GO:0000166 nucleotide binding; GO:0036094 small molecule binding;				IPR012921; IPR000504; IPR012677;	Spen paralogue and orthologue SPOC, C-terminal; RNA recognition motif domain; Nucleotide-binding alpha-beta plait domain;
K4DCJ1	248	0.61575	Down	0.0125015	S	Uncharacterized protein	101262385	0.999866	8.81e-16	143.43	ERS(1)PTNDSPSSHLR	3	1.524	15	nucleus	GO:0006396 RNA processing; GO:0006725 cellular aromatic compound metabolic process; GO:1901360 organic cyclic compound metabolic process; GO:0006807 nitrogen compound metabolic process; GO:0044238 primary metabolic process; GO:0044237 cellular metabolic process; GO:0071704 organic substance metabolic process; GO:0006397 mRNA processing; GO:0016070 RNA metabolic process; GO:0000398 mRNA splicing, …	GO:0043226 organelle; GO:0043231 intracellular membrane-bounded organelle; GO:0043229 intracellular organelle; GO:0005634 nucleus; GO:0044464 cell part; GO:0005622 intracellular; GO:0044424 intracellular part; GO:0043227 membrane-bounded organelle; GO:0005623 cell;	GO:0097159 organic cyclic compound binding; GO:1901363 heterocyclic compound binding; GO:1901265 nucleoside phosphate binding; GO:0005488 binding; GO:0003676 nucleic acid binding; GO:0000166 nucleotide binding; GO:0036094 small molecule binding;				IPR012921; IPR000504; IPR012677;	Spen paralogue and orthologue SPOC, C-terminal; RNA recognition motif domain; Nucleotide-binding alpha-beta plait domain;
K4DCJ1	287	0.600587	Down	0.0129638	S	Uncharacterized protein	101262385	1	0.00209	77.288	DHGMRS(1)PR	3	0.62057	13	nucleus	GO:0006396 RNA processing; GO:0006725 cellular aromatic compound metabolic process; GO:1901360 organic cyclic compound metabolic process; GO:0006807 nitrogen compound metabolic process; GO:0044238 primary metabolic process; GO:0044237 cellular metabolic process; GO:0071704 organic substance metabolic process; GO:0006397 mRNA processing; GO:0016070 RNA metabolic process; GO:0000398 mRNA splicing, …	GO:0043226 organelle; GO:0043231 intracellular membrane-bounded organelle; GO:0043229 intracellular organelle; GO:0005634 nucleus; GO:0044464 cell part; GO:0005622 intracellular; GO:0044424 intracellular part; GO:0043227 membrane-bounded organelle; GO:0005623 cell;	GO:0097159 organic cyclic compound binding; GO:1901363 heterocyclic compound binding; GO:1901265 nucleoside phosphate binding; GO:0005488 binding; GO:0003676 nucleic acid binding; GO:0000166 nucleotide binding; GO:0036094 small molecule binding;				IPR012921; IPR000504; IPR012677;	Spen paralogue and orthologue SPOC, C-terminal; RNA recognition motif domain; Nucleotide-binding alpha-beta plait domain;
K4DCJ1	475	0.588886	Down	0.00234057	T	Uncharacterized protein	101262385	0.999993	2.71e-05	87.519	RLT(1)PEPHASSK	4	0.30888	7	nucleus	GO:0006396 RNA processing; GO:0006725 cellular aromatic compound metabolic process; GO:1901360 organic cyclic compound metabolic process; GO:0006807 nitrogen compound metabolic process; GO:0044238 primary metabolic process; GO:0044237 cellular metabolic process; GO:0071704 organic substance metabolic process; GO:0006397 mRNA processing; GO:0016070 RNA metabolic process; GO:0000398 mRNA splicing, …	GO:0043226 organelle; GO:0043231 intracellular membrane-bounded organelle; GO:0043229 intracellular organelle; GO:0005634 nucleus; GO:0044464 cell part; GO:0005622 intracellular; GO:0044424 intracellular part; GO:0043227 membrane-bounded organelle; GO:0005623 cell;	GO:0097159 organic cyclic compound binding; GO:1901363 heterocyclic compound binding; GO:1901265 nucleoside phosphate binding; GO:0005488 binding; GO:0003676 nucleic acid binding; GO:0000166 nucleotide binding; GO:0036094 small molecule binding;				IPR012921; IPR000504; IPR012677;	Spen paralogue and orthologue SPOC, C-terminal; RNA recognition motif domain; Nucleotide-binding alpha-beta plait domain;
K4DCW0	11	0.638562	Down	9.00235e-05	S	Uncharacterized protein	101260311	1	0.00408	86.911	LAS(1)IDAQLR	2	0.12291	5	cytoplasm	GO:0044707 single-multicellular organism process; GO:0048827 phyllome development; GO:0044699 single-organism process; GO:0044237 cellular metabolic process; GO:0071704 organic substance metabolic process; GO:0008152 metabolic process; GO:0006091 generation of precursor metabolites and energy; GO:0015977 carbon fixation; GO:0007275 multicellular organism development; GO:0009987 cellular process; …	GO:0043226 organelle; GO:0043231 intracellular membrane-bounded organelle; GO:0043229 intracellular organelle; GO:0048046 apoplast; GO:0044464 cell part; GO:0005622 intracellular; GO:0005737 cytoplasm; GO:0044424 intracellular part; GO:0043227 membrane-bounded organelle; GO:0005829 cytosol; GO:0005623 cell; GO:0005576 extracellular region; GO:0009536 plastid; GO:0044444 cytoplasmic part; GO:00095…	GO:0016831 carboxy-lyase activity; GO:0016829 lyase activity; GO:0008964 phosphoenolpyruvate carboxylase activity; GO:0003824 catalytic activity; GO:0016830 carbon-carbon lyase activity; GO:0004611 phosphoenolpyruvate carboxykinase activity;	K01595	ppc; phosphoenolpyruvate carboxylase [EC:4.1.1.31]	sly00620 Pyruvate metabolism - Solanum lycopersicum (tomato); sly01200 Carbon metabolism - Solanum lycopersicum (tomato); sly00710 Carbon fixation in photosynthetic organisms - Solanum lycopersicum (tomato); sly01100 Metabolic pathways - Solanum lycopersicum (tomato);	IPR015813;	Pyruvate/Phosphoenolpyruvate kinase-like domain;
K4DCW0	261	1.5387	Up	0.000157639	T	Uncharacterized protein	101260311	1	0.00836	73.327	RVDT(1)ALK	2	0.53805	3	cytoplasm	GO:0044707 single-multicellular organism process; GO:0048827 phyllome development; GO:0044699 single-organism process; GO:0044237 cellular metabolic process; GO:0071704 organic substance metabolic process; GO:0008152 metabolic process; GO:0006091 generation of precursor metabolites and energy; GO:0015977 carbon fixation; GO:0007275 multicellular organism development; GO:0009987 cellular process; …	GO:0043226 organelle; GO:0043231 intracellular membrane-bounded organelle; GO:0043229 intracellular organelle; GO:0048046 apoplast; GO:0044464 cell part; GO:0005622 intracellular; GO:0005737 cytoplasm; GO:0044424 intracellular part; GO:0043227 membrane-bounded organelle; GO:0005829 cytosol; GO:0005623 cell; GO:0005576 extracellular region; GO:0009536 plastid; GO:0044444 cytoplasmic part; GO:00095…	GO:0016831 carboxy-lyase activity; GO:0016829 lyase activity; GO:0008964 phosphoenolpyruvate carboxylase activity; GO:0003824 catalytic activity; GO:0016830 carbon-carbon lyase activity; GO:0004611 phosphoenolpyruvate carboxykinase activity;	K01595	ppc; phosphoenolpyruvate carboxylase [EC:4.1.1.31]	sly00620 Pyruvate metabolism - Solanum lycopersicum (tomato); sly01200 Carbon metabolism - Solanum lycopersicum (tomato); sly00710 Carbon fixation in photosynthetic organisms - Solanum lycopersicum (tomato); sly01100 Metabolic pathways - Solanum lycopersicum (tomato);	IPR015813;	Pyruvate/Phosphoenolpyruvate kinase-like domain;
K4DD78	123	1.62892	Up	0.000245771	S	Uncharacterized protein	101257147	0.868627	7.82e-06	96.379	KS(0.869)S(0.131)GPQAGGGNVSSR	3	-0.74875	1	plasma membrane		GO:0031224 intrinsic component of membrane; GO:0016020 membrane; GO:0016021 integral component of membrane; GO:0044425 membrane part;
K4DD78	167	1.80444	Up	0.000280162	S	Uncharacterized protein	101257147	0.958015	0.00128	50.957	KVS(0.958)GPLDS(0.287)T(0.202)GS(0.553)IK	4	0.41869	1	plasma membrane		GO:0031224 intrinsic component of membrane; GO:0016020 membrane; GO:0016021 integral component of membrane; GO:0044425 membrane part;
K4DEW2	537	1.63357	Up	0.00211041	S	Mitogen-activated protein kinase	100736539	0.975831	0.0191	70.942	S(0.017)AS(0.976)IS(0.005)GS(0.002)K	2	0.44793	1	cytoplasm	GO:0050794 regulation of cellular process; GO:0044700 single organism signaling; GO:0016310 phosphorylation; GO:0060255 regulation of macromolecule metabolic process; GO:0044267 cellular protein metabolic process; GO:0044699 single-organism process; GO:0050896 response to stimulus; GO:0044237 cellular metabolic process; GO:0006796 phosphate-containing compound metabolic process; GO:0071704 organi…	GO:0043226 organelle; GO:0043231 intracellular membrane-bounded organelle; GO:0043229 intracellular organelle; GO:0005634 nucleus; GO:0044464 cell part; GO:0005622 intracellular; GO:0005737 cytoplasm; GO:0044424 intracellular part; GO:0043227 membrane-bounded organelle; GO:0005623 cell;	GO:0005524 ATP binding; GO:1901265 nucleoside phosphate binding; GO:0016773 phosphotransferase activity, alcohol group as acceptor; GO:0001882 nucleoside binding; GO:0043167 ion binding; GO:0004672 protein kinase activity; GO:0000166 nucleotide binding; GO:0004702 signal transducer, downstream of receptor, with serine/threonine kinase activity; GO:0004871 signal transducer activity; GO:0004707 MA…	K20538	MPK8; mitogen-activated protein kinase 8 [EC:2.7.11.24]	sly04016 MAPK signaling pathway - plant - Solanum lycopersicum (tomato);	IPR000719; IPR011009;	Protein kinase domain; Protein kinase-like domain;
K4DG09	97	0.528581	Down	0.000928048	S	Uncharacterized protein	101255970	0.977052	0.00793	43.297	QEGKS(0.977)PT(0.023)FLK	3	-0.46969	1	cytoplasm,nucleus							IPR007052; IPR008978;	CS domain; HSP20-like chaperone;
P10967	149	1.97183	Up	3.2663e-05	S	1-aminocyclopropane-1-carboxylate oxidase homolog	ACO3	1	0.00262	97.452	SSVPAAS(1)WR	2	-0.018835	2	nucleus	GO:0000003 reproduction; GO:0044707 single-multicellular organism process; GO:0021700 developmental maturation; GO:1900674 olefin biosynthetic process; GO:0009692 ethylene metabolic process; GO:0022414 reproductive process; GO:0009693 ethylene biosynthetic process; GO:0044699 single-organism process; GO:0043449 cellular alkene metabolic process; GO:0009058 biosynthetic process; GO:0044237 cellula…		GO:0019842 vitamin binding; GO:0031406 carboxylic acid binding; GO:0003824 catalytic activity; GO:0031418 L-ascorbic acid binding; GO:0005488 binding; GO:0043167 ion binding; GO:0043177 organic acid binding; GO:0030246 carbohydrate binding; GO:0043169 cation binding; GO:0046872 metal ion binding; GO:0043168 anion binding; GO:0048029 monosaccharide binding; GO:0016491 oxidoreductase activity; GO:0…				IPR027443; IPR005123; IPR026992;	Isopenicillin N synthase-like; Oxoglutarate/iron-dependent dioxygenase; Non-haem dioxygenase N-terminal domain;
P10967	10	1.91409	Up	0.000452301	Y	1-aminocyclopropane-1-carboxylate oxidase homolog	ACO3	0.981933	0.000472	75.316	VEES(0.003)Y(0.982)DKMS(0.015)ELK	3	1.4081	2	nucleus	GO:0000003 reproduction; GO:0044707 single-multicellular organism process; GO:0021700 developmental maturation; GO:1900674 olefin biosynthetic process; GO:0009692 ethylene metabolic process; GO:0022414 reproductive process; GO:0009693 ethylene biosynthetic process; GO:0044699 single-organism process; GO:0043449 cellular alkene metabolic process; GO:0009058 biosynthetic process; GO:0044237 cellula…		GO:0019842 vitamin binding; GO:0031406 carboxylic acid binding; GO:0003824 catalytic activity; GO:0031418 L-ascorbic acid binding; GO:0005488 binding; GO:0043167 ion binding; GO:0043177 organic acid binding; GO:0030246 carbohydrate binding; GO:0043169 cation binding; GO:0046872 metal ion binding; GO:0043168 anion binding; GO:0048029 monosaccharide binding; GO:0016491 oxidoreductase activity; GO:0…				IPR027443; IPR005123; IPR026992;	Isopenicillin N synthase-like; Oxoglutarate/iron-dependent dioxygenase; Non-haem dioxygenase N-terminal domain;
P10967	355	0.561448	Down	0.00503399	T	1-aminocyclopropane-1-carboxylate oxidase homolog	ACO3	0.879991	0.000166	102.05	GLDGT(0.88)S(0.111)ALS(0.009)R	2	0.22175	4	nucleus	GO:0000003 reproduction; GO:0044707 single-multicellular organism process; GO:0021700 developmental maturation; GO:1900674 olefin biosynthetic process; GO:0009692 ethylene metabolic process; GO:0022414 reproductive process; GO:0009693 ethylene biosynthetic process; GO:0044699 single-organism process; GO:0043449 cellular alkene metabolic process; GO:0009058 biosynthetic process; GO:0044237 cellula…		GO:0019842 vitamin binding; GO:0031406 carboxylic acid binding; GO:0003824 catalytic activity; GO:0031418 L-ascorbic acid binding; GO:0005488 binding; GO:0043167 ion binding; GO:0043177 organic acid binding; GO:0030246 carbohydrate binding; GO:0043169 cation binding; GO:0046872 metal ion binding; GO:0043168 anion binding; GO:0048029 monosaccharide binding; GO:0016491 oxidoreductase activity; GO:0…				IPR027443; IPR005123; IPR026992;	Isopenicillin N synthase-like; Oxoglutarate/iron-dependent dioxygenase; Non-haem dioxygenase N-terminal domain;
P17786	176	0.650617	Down	0.000244462	S	Elongation factor 1-alpha	---	0.899247	7.15e-10	166.19	EVS(0.014)S(0.899)Y(0.086)LK	2	-0.47913	4	cytoplasm	GO:0006518 peptide metabolic process; GO:0006414 translational elongation; GO:0043043 peptide biosynthetic process; GO:0044267 cellular protein metabolic process; GO:0006807 nitrogen compound metabolic process; GO:0009058 biosynthetic process; GO:0043603 cellular amide metabolic process; GO:0044238 primary metabolic process; GO:1901566 organonitrogen compound biosynthetic process; GO:1901576 orga…	GO:0044424 intracellular part; GO:0005623 cell; GO:0005622 intracellular; GO:0044464 cell part; GO:0005737 cytoplasm;	GO:1901265 nucleoside phosphate binding; GO:0003746 translation elongation factor activity; GO:0016817 hydrolase activity, acting on acid anhydrides; GO:0016787 hydrolase activity; GO:1901363 heterocyclic compound binding; GO:0097159 organic cyclic compound binding; GO:0016462 pyrophosphatase activity; GO:0032553 ribonucleotide binding; GO:0003824 catalytic activity; GO:0005488 binding; GO:003255…	K03231	EEF1A; elongation factor 1-alpha	sly03013 RNA transport - Solanum lycopersicum (tomato);	IPR004160; IPR004161; IPR009001; IPR027417; IPR000795; IPR009000;	Translation elongation factor EFTu/EF1A, C-terminal; Translation elongation factor EFTu-like, domain 2; Translation elongation factor EF1A/initiation factor IF2gamma, C-terminal; P-loop containing nucleoside triphosphate hydrolase; Transcription factor, GTP-binding domain; Translation protein, beta-barrel domain;
P21568	154	2.01794	Up	3.1907e-05	S	Peptidyl-prolyl cis-trans isomerase	CYP	0.754876	0.000532	63.062	KAEAVGS(0.755)S(0.224)S(0.021)GR	3	0.012745	1	cytoplasm	GO:0044267 cellular protein metabolic process; GO:0044238 primary metabolic process; GO:0018208 peptidyl-proline modification; GO:0000413 protein peptidyl-prolyl isomerization; GO:0044237 cellular metabolic process; GO:0071704 organic substance metabolic process; GO:0006457 protein folding; GO:0018193 peptidyl-amino acid modification; GO:0008152 metabolic process; GO:0044260 cellular macromolecul…	GO:0044424 intracellular part; GO:0005623 cell; GO:0044464 cell part; GO:0005622 intracellular; GO:0005737 cytoplasm;	GO:0003755 peptidyl-prolyl cis-trans isomerase activity; GO:0016853 isomerase activity; GO:0042277 peptide binding; GO:0003824 catalytic activity; GO:0005488 binding; GO:0033218 amide binding; GO:0008144 drug binding; GO:0016018 cyclosporin A binding; GO:0016859 cis-trans isomerase activity;	K01802			IPR002130; IPR029000;	Cyclophilin-type peptidyl-prolyl cis-trans isomerase domain; Cyclophilin-like domain;
P21568	156	1.51596	Up	0.00593129	S	Peptidyl-prolyl cis-trans isomerase	CYP	0.801096	0.00259	58.079	KAEAVGS(0.011)S(0.187)S(0.801)GR	2	0.27098	1	cytoplasm	GO:0044267 cellular protein metabolic process; GO:0044238 primary metabolic process; GO:0018208 peptidyl-proline modification; GO:0000413 protein peptidyl-prolyl isomerization; GO:0044237 cellular metabolic process; GO:0071704 organic substance metabolic process; GO:0006457 protein folding; GO:0018193 peptidyl-amino acid modification; GO:0008152 metabolic process; GO:0044260 cellular macromolecul…	GO:0044424 intracellular part; GO:0005623 cell; GO:0044464 cell part; GO:0005622 intracellular; GO:0005737 cytoplasm;	GO:0003755 peptidyl-prolyl cis-trans isomerase activity; GO:0016853 isomerase activity; GO:0042277 peptide binding; GO:0003824 catalytic activity; GO:0005488 binding; GO:0033218 amide binding; GO:0008144 drug binding; GO:0016018 cyclosporin A binding; GO:0016859 cis-trans isomerase activity;	K01802			IPR002130; IPR029000;	Cyclophilin-type peptidyl-prolyl cis-trans isomerase domain; Cyclophilin-like domain;
P36181	219	1.84388	Up	0.000114279	S	Heat shock cognate protein 80	HSC80	1	6.25e-29	174.82	TIEKEIS(1)DDEEEEEK	3	-0.30542	2	cytoplasm	GO:0006457 protein folding; GO:0006950 response to stress; GO:0050896 response to stimulus; GO:0009987 cellular process;	GO:0044424 intracellular part; GO:0005623 cell; GO:0044464 cell part; GO:0005622 intracellular; GO:0005737 cytoplasm;	GO:0005524 ATP binding; GO:1901265 nucleoside phosphate binding; GO:0001882 nucleoside binding; GO:0043167 ion binding; GO:0005515 protein binding; GO:0000166 nucleotide binding; GO:0097159 organic cyclic compound binding; GO:1901363 heterocyclic compound binding; GO:0032549 ribonucleoside binding; GO:0097367 carbohydrate derivative binding; GO:0032553 ribonucleotide binding; GO:0005488 binding; …	K04079	HSP90A; molecular chaperone HtpG	sly04626 Plant-pathogen interaction - Solanum lycopersicum (tomato); sly04141 Protein processing in endoplasmic reticulum - Solanum lycopersicum (tomato);	IPR020575; IPR020568; IPR003594;	Heat shock protein Hsp90, N-terminal; Ribosomal protein S5 domain 2-type fold; Histidine kinase-like ATPase, C-terminal domain;
Q0PY39	27	2.31008	Up	0.000975908	S	Auxin repressed/dormancy associated protein	101258429	0.775912	1.4e-05	98.292	S(0.776)LT(0.224)IQTGGESGEGSSK	3	-0.031769	1	cytoplasm
Q0PY39	16	0.412441	Down	6.30847e-05	S	Auxin repressed/dormancy associated protein	101258429	1	1.96e-06	98.281	LWDDVMAGPS(1)PDKGLGK	3	0.32832	3	cytoplasm
Q0PY39	29	1.657	Up	2.3511e-05	T	Auxin repressed/dormancy associated protein	101258429	0.9622	1.49e-29	174.29	S(0.034)LT(0.962)IQT(0.004)GGESGEGSSK	3	0.032807	8	cytoplasm
Q2MI72	3	1.72793	Up	0.000293472	T	Photosystem II reaction center protein H	psbH	0.999986	3.06e-07	132.31	AT(1)QT(0.993)VENS(0.003)S(0.004)R	2	1.2959	5	chloroplast	GO:0008152 metabolic process; GO:0065008 regulation of biological quality; GO:0031647 regulation of protein stability; GO:0009987 cellular process; GO:0044237 cellular metabolic process; GO:0050821 protein stabilization; GO:0015979 photosynthesis; GO:0065007 biological regulation;	GO:0016020 membrane; GO:0009535 chloroplast thylakoid membrane; GO:0044434 chloroplast part; GO:0098796 membrane protein complex; GO:0005737 cytoplasm; GO:0009534 chloroplast thylakoid; GO:0042651 thylakoid membrane; GO:0031224 intrinsic component of membrane; GO:0032991 macromolecular complex; GO:0044424 intracellular part; GO:0005623 cell; GO:0044422 organelle part; GO:0044425 membrane part; GO…	GO:0042301 phosphate ion binding; GO:0043168 anion binding; GO:0005488 binding; GO:0043167 ion binding;	K02709	psbH; photosystem II PsbH protein	sly00195 Photosynthesis - Solanum lycopersicum (tomato); sly01100 Metabolic pathways - Solanum lycopersicum (tomato);
Q2MI72	5	2.68285	Up	3.38067e-05	T	Photosystem II reaction center protein H	psbH	0.999946	8.17e-08	133.04	ATQT(1)VENSSR	2	0.49332	3	chloroplast	GO:0008152 metabolic process; GO:0065008 regulation of biological quality; GO:0031647 regulation of protein stability; GO:0009987 cellular process; GO:0044237 cellular metabolic process; GO:0050821 protein stabilization; GO:0015979 photosynthesis; GO:0065007 biological regulation;	GO:0016020 membrane; GO:0009535 chloroplast thylakoid membrane; GO:0044434 chloroplast part; GO:0098796 membrane protein complex; GO:0005737 cytoplasm; GO:0009534 chloroplast thylakoid; GO:0042651 thylakoid membrane; GO:0031224 intrinsic component of membrane; GO:0032991 macromolecular complex; GO:0044424 intracellular part; GO:0005623 cell; GO:0044422 organelle part; GO:0044425 membrane part; GO…	GO:0042301 phosphate ion binding; GO:0043168 anion binding; GO:0005488 binding; GO:0043167 ion binding;	K02709	psbH; photosystem II PsbH protein	sly00195 Photosynthesis - Solanum lycopersicum (tomato); sly01100 Metabolic pathways - Solanum lycopersicum (tomato);
Q6UJX4	219	1.59084	Up	4.62534e-05	S	Molecular chaperone Hsp90-1	543902	0.999997	4.74e-18	134.87	TIEKEIS(1)DDEDEEEK	3	1.6211	1	cytoplasm	GO:0006457 protein folding; GO:0006950 response to stress; GO:0050896 response to stimulus; GO:0009987 cellular process;		GO:0005524 ATP binding; GO:1901265 nucleoside phosphate binding; GO:0001882 nucleoside binding; GO:0043167 ion binding; GO:0005515 protein binding; GO:0000166 nucleotide binding; GO:0097159 organic cyclic compound binding; GO:1901363 heterocyclic compound binding; GO:0032549 ribonucleoside binding; GO:0097367 carbohydrate derivative binding; GO:0032553 ribonucleotide binding; GO:0005488 binding; …	K04079	HSP90A; molecular chaperone HtpG	sly04626 Plant-pathogen interaction - Solanum lycopersicum (tomato); sly04141 Protein processing in endoplasmic reticulum - Solanum lycopersicum (tomato);	IPR020568; IPR020575; IPR003594;	Ribosomal protein S5 domain 2-type fold; Heat shock protein Hsp90, N-terminal; Histidine kinase-like ATPase, C-terminal domain;
Q9XET8	515	0.539601	Down	0.00144654	S	Ethylene receptor	ETR4	0.996984	0.0202	70.056	VLPES(0.003)VS(0.997)R	2	-0.39607	2	plasma membrane	GO:0050794 regulation of cellular process; GO:0044700 single organism signaling; GO:0016310 phosphorylation; GO:0009968 negative regulation of signal transduction; GO:0023051 regulation of signaling; GO:0071310 cellular response to organic substance; GO:0044267 cellular protein metabolic process; GO:0044699 single-organism process; GO:0048519 negative regulation of biological process; GO:0048523 …	GO:0043229 intracellular organelle; GO:0016020 membrane; GO:0005783 endoplasmic reticulum; GO:0042175 nuclear outer membrane-endoplasmic reticulum membrane network; GO:0005737 cytoplasm; GO:0044446 intracellular organelle part; GO:0012505 endomembrane system; GO:0031224 intrinsic component of membrane; GO:0044424 intracellular part; GO:0005623 cell; GO:0016021 integral component of membrane; GO:0…	GO:0038023 signaling receptor activity; GO:0072328 alkene binding; GO:0016773 phosphotransferase activity, alcohol group as acceptor; GO:0043167 ion binding; GO:0004673 protein histidine kinase activity; GO:0005515 protein binding; GO:0004672 protein kinase activity; GO:0016775 phosphotransferase activity, nitrogenous group as acceptor; GO:0004871 signal transducer activity; GO:0051740 ethylene b…	K14509	ETR; ethylene receptor [EC:2.7.13.-]	sly04016 MAPK signaling pathway - plant - Solanum lycopersicum (tomato); sly04075 Plant hormone signal transduction - Solanum lycopersicum (tomato);	IPR011006; IPR005467; IPR001789; IPR029016; IPR003661; IPR003594; IPR003018;	CheY-like superfamily; Histidine kinase domain; Signal transduction response regulator, receiver domain; GAF domain-like; Signal transduction histidine kinase, dimerisation/phosphoacceptor domain; Histidine kinase-like ATPase, C-terminal domain; GAF domain;

## Sheet: AC-B4vsrin-B4
Protein accession	Position	AC-B4/rin-B4 Ratio	Regulated Type	AC-B4/rin-B4 P value	Amino acid	Protein description	Gene name	Localization probability	PEP	Score	Modified sequence	Charge	Mass error [ppm]	MS/MS Count	Subcellular localization	Biological Process	Cellular Component	Molecular Function	KEGG KO No.	KEGG Gene	KEGG pathway	IPR ID	Domain description
A0ZXL1	17	1.79354	Up	0.0260241	S	Mini zinc finger protein	ima	0.969831	0.000697	66.393	NST(0.006)NS(0.97)S(0.023)FTMR	3	0.0010955	2	mitochondria							IPR006456;	ZF-HD homeobox protein, Cys/His-rich dimerisation domain;
A1IKU3	154	0.601858	Down	0.000738437	S	SNF1-related kinase	LeSRK2C	0.999942	0.000922	68.355	SAALHS(1)QPK	3	0.27367	5	cytoplasm	GO:0050794 regulation of cellular process; GO:0044700 single organism signaling; GO:0051716 cellular response to stimulus; GO:0016310 phosphorylation; GO:0035556 intracellular signal transduction; GO:0044267 cellular protein metabolic process; GO:0044699 single-organism process; GO:0023052 signaling; GO:0050896 response to stimulus; GO:0044238 primary metabolic process; GO:0044237 cellular metabo…	GO:0043226 organelle; GO:0043231 intracellular membrane-bounded organelle; GO:0043229 intracellular organelle; GO:0005634 nucleus; GO:0044464 cell part; GO:0005622 intracellular; GO:0005737 cytoplasm; GO:0044424 intracellular part; GO:0043227 membrane-bounded organelle; GO:0005623 cell;	GO:0005524 ATP binding; GO:1901265 nucleoside phosphate binding; GO:0016773 phosphotransferase activity, alcohol group as acceptor; GO:0001882 nucleoside binding; GO:0043167 ion binding; GO:0004672 protein kinase activity; GO:0000166 nucleotide binding; GO:0097159 organic cyclic compound binding; GO:1901363 heterocyclic compound binding; GO:0032549 ribonucleoside binding; GO:0097367 carbohydrate …	K14498	SNRK2; serine/threonine-protein kinase SRK2 [EC:2.7.11.1]	sly04016 MAPK signaling pathway - plant - Solanum lycopersicum (tomato); sly04075 Plant hormone signal transduction - Solanum lycopersicum (tomato);	IPR000719; IPR011009;	Protein kinase domain; Protein kinase-like domain;
B6C9K2	352	0.477663	Down	0.000923121	S	Phosphoinositide phospholipase C	100301920	0.994306	9.7e-05	77.372	RLS(0.994)LS(0.006)EQALEK	3	-0.090955	1	mitochondria	GO:0050794 regulation of cellular process; GO:0044700 single organism signaling; GO:0051716 cellular response to stimulus; GO:0016042 lipid catabolic process; GO:0035556 intracellular signal transduction; GO:0044712 single-organism catabolic process; GO:0044699 single-organism process; GO:0023052 signaling; GO:0050896 response to stimulus; GO:0044238 primary metabolic process; GO:0071704 organic …	GO:0005623 cell; GO:0005622 intracellular; GO:0044464 cell part;	GO:0004435 phosphatidylinositol phospholipase C activity; GO:0003824 catalytic activity; GO:0042578 phosphoric ester hydrolase activity; GO:0005488 binding; GO:0004629 phospholipase C activity; GO:0016788 hydrolase activity, acting on ester bonds; GO:0004620 phospholipase activity; GO:0005515 protein binding; GO:0016787 hydrolase activity; GO:0008081 phosphoric diester hydrolase activity; GO:0016…	K05857	PLCD; phosphatidylinositol phospholipase C, delta [EC:3.1.4.11]	sly04933 AGE-RAGE signaling pathway in diabetic complications - Solanum lycopersicum (tomato); sly00562 Inositol phosphate metabolism - Solanum lycopersicum (tomato); sly01100 Metabolic pathways - Solanum lycopersicum (tomato); sly04070 Phosphatidylinositol signaling system - Solanum lycopersicum (tomato);	IPR000909; IPR015359; IPR017946; IPR011992; IPR000008; IPR001711;	Phosphatidylinositol-specific phospholipase C, X domain; Phosphoinositide-specific phospholipase C, EF-hand-like domain; PLC-like phosphodiesterase, TIM beta/alpha-barrel domain; EF-hand domain pair; C2 domain; Phospholipase C, phosphatidylinositol-specific, Y domain;
E1CFU1	118	1.69675	Up	0.000599301	S	Calcium dependent protein kinase	LeCDPK2	1	0.0287	83.948	EFFS(1)IGK	2	0.61921	1	chloroplast	GO:0050794 regulation of cellular process; GO:0044700 single organism signaling; GO:0016310 phosphorylation; GO:0009738 abscisic acid-activated signaling pathway; GO:0001101 response to acid chemical; GO:0018209 peptidyl-serine modification; GO:0071310 cellular response to organic substance; GO:0044267 cellular protein metabolic process; GO:1901700 response to oxygen-containing compound; GO:00446…	GO:0043226 organelle; GO:0043231 intracellular membrane-bounded organelle; GO:0043229 intracellular organelle; GO:0005634 nucleus; GO:0044464 cell part; GO:0005622 intracellular; GO:0005737 cytoplasm; GO:0044424 intracellular part; GO:0043227 membrane-bounded organelle; GO:0005623 cell;	GO:1901265 nucleoside phosphate binding; GO:0016773 phosphotransferase activity, alcohol group as acceptor; GO:0005515 protein binding; GO:0004683 calmodulin-dependent protein kinase activity; GO:0004672 protein kinase activity; GO:0097159 organic cyclic compound binding; GO:1901363 heterocyclic compound binding; GO:0016301 kinase activity; GO:0003824 catalytic activity; GO:0032553 ribonucleotide…	K13412	CPK; calcium-dependent protein kinase [EC:2.7.11.1]	sly04626 Plant-pathogen interaction - Solanum lycopersicum (tomato);	IPR000719; IPR011992; IPR002048; IPR011009;	Protein kinase domain; EF-hand domain pair; EF-hand domain; Protein kinase-like domain;
E1CFU1	570	0.656614	Down	0.0061898	S	Calcium dependent protein kinase	LeCDPK2	0.999975	4.28e-10	136.93	GLEHS(1)FS(0.999)T(0.001)GFR	2	-0.92538	4	chloroplast	GO:0050794 regulation of cellular process; GO:0044700 single organism signaling; GO:0016310 phosphorylation; GO:0009738 abscisic acid-activated signaling pathway; GO:0001101 response to acid chemical; GO:0018209 peptidyl-serine modification; GO:0071310 cellular response to organic substance; GO:0044267 cellular protein metabolic process; GO:1901700 response to oxygen-containing compound; GO:00446…	GO:0043226 organelle; GO:0043231 intracellular membrane-bounded organelle; GO:0043229 intracellular organelle; GO:0005634 nucleus; GO:0044464 cell part; GO:0005622 intracellular; GO:0005737 cytoplasm; GO:0044424 intracellular part; GO:0043227 membrane-bounded organelle; GO:0005623 cell;	GO:1901265 nucleoside phosphate binding; GO:0016773 phosphotransferase activity, alcohol group as acceptor; GO:0005515 protein binding; GO:0004683 calmodulin-dependent protein kinase activity; GO:0004672 protein kinase activity; GO:0097159 organic cyclic compound binding; GO:1901363 heterocyclic compound binding; GO:0016301 kinase activity; GO:0003824 catalytic activity; GO:0032553 ribonucleotide…	K13412	CPK; calcium-dependent protein kinase [EC:2.7.11.1]	sly04626 Plant-pathogen interaction - Solanum lycopersicum (tomato);	IPR000719; IPR011992; IPR002048; IPR011009;	Protein kinase domain; EF-hand domain pair; EF-hand domain; Protein kinase-like domain;
E2FYC4	302	0.617605	Down	0.000269831	S	LysM receptor-like kinase	Bti9	0.999925	9.51e-23	148.66	LADGNS(1)PVLSGITVDK	3	-0.41758	4	plasma membrane	GO:0050794 regulation of cellular process; GO:0044700 single organism signaling; GO:0051716 cellular response to stimulus; GO:0016310 phosphorylation; GO:0007166 cell surface receptor signaling pathway; GO:0044267 cellular protein metabolic process; GO:0044699 single-organism process; GO:0023052 signaling; GO:0050896 response to stimulus; GO:0044238 primary metabolic process; GO:0044237 cellular …	GO:0016020 membrane; GO:0044464 cell part; GO:0071944 cell periphery; GO:0044425 membrane part; GO:0031224 intrinsic component of membrane; GO:0005623 cell; GO:0016021 integral component of membrane; GO:0005886 plasma membrane;	GO:1901265 nucleoside phosphate binding; GO:0016773 phosphotransferase activity, alcohol group as acceptor; GO:0004672 protein kinase activity; GO:0004888 transmembrane signaling receptor activity; GO:0004871 signal transducer activity; GO:0097159 organic cyclic compound binding; GO:1901363 heterocyclic compound binding; GO:0016301 kinase activity; GO:0003824 catalytic activity; GO:0032553 ribonu…	K13429	CERK1; chitin elicitor receptor kinase 1	sly04626 Plant-pathogen interaction - Solanum lycopersicum (tomato);	IPR018392; IPR000719; IPR001245; IPR013320; IPR011009;	LysM domain; Protein kinase domain; Serine-threonine/tyrosine-protein kinase catalytic domain; Concanavalin A-like lectin/glucanase domain; Protein kinase-like domain;
G3K2M4	24	2.14459	Up	5.63842e-05	S	Methionine sulfoxide reductase A4	MSRA4	0.920739	0.0393	53.136	S(0.921)T(0.079)LLLPPFSR	2	0.29719	1	chloroplast	GO:0033554 cellular response to stress; GO:0051716 cellular response to stimulus; GO:0006950 response to stress; GO:0009416 response to light stimulus; GO:0055114 oxidation-reduction process; GO:0009628 response to abiotic stimulus; GO:0044699 single-organism process; GO:0010033 response to organic substance; GO:0009735 response to cytokinin; GO:0050896 response to stimulus; GO:0008152 metabolic …	GO:0043229 intracellular organelle; GO:0044434 chloroplast part; GO:0009526 plastid envelope; GO:0031967 organelle envelope; GO:0044446 intracellular organelle part; GO:0005737 cytoplasm; GO:0044435 plastid part; GO:0044424 intracellular part; GO:0009532 plastid stroma; GO:0005623 cell; GO:0044422 organelle part; GO:0009941 chloroplast envelope; GO:0005739 mitochondrion; GO:0009507 chloroplast; G…	GO:0016667 oxidoreductase activity, acting on a sulfur group of donors; GO:0008113 peptide-methionine (S)-S-oxide reductase activity; GO:0016671 oxidoreductase activity, acting on a sulfur group of donors, disulfide as acceptor; GO:0003824 catalytic activity; GO:0016491 oxidoreductase activity;	K07304			IPR002569;	Peptide methionine sulphoxide reductase MsrA;
G8Z254	572	0.522407	Down	0.000103214	S	Hop-interacting protein THI016	101055514	0.960546	1.02e-10	129.88	DDAAS(0.005)HIS(0.961)GT(0.034)EPIPSTP	3	1.4683	3	cytoplasm	GO:0000226 microtubule cytoskeleton organization; GO:0016043 cellular component organization; GO:0000910 cytokinesis; GO:0006996 organelle organization; GO:0044763 single-organism cellular process; GO:0044699 single-organism process; GO:0051301 cell division; GO:0022402 cell cycle process; GO:0007010 cytoskeleton organization; GO:0009987 cellular process; GO:0007017 microtubule-based process; GO:…		GO:0015631 tubulin binding; GO:0005515 protein binding; GO:0008092 cytoskeletal protein binding; GO:0008017 microtubule binding; GO:0005488 binding;	K16732
G8Z254	580	0.643147	Down	0.00103508	T	Hop-interacting protein THI016	101055514	0.843032	6.77e-40	182.15	DDAASHIS(0.295)GT(0.705)EPIPS(0.157)T(0.843)P	3	0.3392	7	cytoplasm	GO:0000226 microtubule cytoskeleton organization; GO:0016043 cellular component organization; GO:0000910 cytokinesis; GO:0006996 organelle organization; GO:0044763 single-organism cellular process; GO:0044699 single-organism process; GO:0051301 cell division; GO:0022402 cell cycle process; GO:0007010 cytoskeleton organization; GO:0009987 cellular process; GO:0007017 microtubule-based process; GO:…		GO:0015631 tubulin binding; GO:0005515 protein binding; GO:0008092 cytoskeletal protein binding; GO:0008017 microtubule binding; GO:0005488 binding;	K16732
G8Z286	163	0.605868	Down	0.0288842	S	Hop-interacting protein THI135	101055536	0.787664	6.63e-06	98.062	AHVNHGDSDINS(0.788)T(0.17)S(0.042)R	3	-0.31959	1	cytoplasm	GO:0050794 regulation of cellular process; GO:0044700 single organism signaling; GO:0051716 cellular response to stimulus; GO:0016310 phosphorylation; GO:0035556 intracellular signal transduction; GO:0044267 cellular protein metabolic process; GO:0044699 single-organism process; GO:0023052 signaling; GO:0050896 response to stimulus; GO:0044238 primary metabolic process; GO:0044237 cellular metabo…	GO:0044464 cell part; GO:0005622 intracellular; GO:0005737 cytoplasm; GO:0044424 intracellular part; GO:0005829 cytosol; GO:0005623 cell; GO:0044444 cytoplasmic part;	GO:0005524 ATP binding; GO:0016597 amino acid binding; GO:1901265 nucleoside phosphate binding; GO:0016773 phosphotransferase activity, alcohol group as acceptor; GO:0001882 nucleoside binding; GO:0043167 ion binding; GO:0043177 organic acid binding; GO:0004672 protein kinase activity; GO:0000166 nucleotide binding; GO:0004871 signal transducer activity; GO:0097159 organic cyclic compound binding…				IPR000719; IPR002912; IPR001245; IPR011009;	Protein kinase domain; ACT domain; Serine-threonine/tyrosine-protein kinase catalytic domain; Protein kinase-like domain;
G8Z286	434	0.65739	Down	7.6219e-06	T	Hop-interacting protein THI135	101055536	0.999197	4.84e-39	198.05	VQTQTGVMT(0.999)AETGTYR	2	-0.20332	9	cytoplasm	GO:0050794 regulation of cellular process; GO:0044700 single organism signaling; GO:0051716 cellular response to stimulus; GO:0016310 phosphorylation; GO:0035556 intracellular signal transduction; GO:0044267 cellular protein metabolic process; GO:0044699 single-organism process; GO:0023052 signaling; GO:0050896 response to stimulus; GO:0044238 primary metabolic process; GO:0044237 cellular metabo…	GO:0044464 cell part; GO:0005622 intracellular; GO:0005737 cytoplasm; GO:0044424 intracellular part; GO:0005829 cytosol; GO:0005623 cell; GO:0044444 cytoplasmic part;	GO:0005524 ATP binding; GO:0016597 amino acid binding; GO:1901265 nucleoside phosphate binding; GO:0016773 phosphotransferase activity, alcohol group as acceptor; GO:0001882 nucleoside binding; GO:0043167 ion binding; GO:0043177 organic acid binding; GO:0004672 protein kinase activity; GO:0000166 nucleotide binding; GO:0004871 signal transducer activity; GO:0097159 organic cyclic compound binding…				IPR000719; IPR002912; IPR001245; IPR011009;	Protein kinase domain; ACT domain; Serine-threonine/tyrosine-protein kinase catalytic domain; Protein kinase-like domain;
H9BYP6	157	1.58442	Up	0.00463288	S	Sucrose-phosphate synthase B	101055573	0.99999	1.19e-25	178.57	NFS(1)NLEVWSDSNK	2	0.093109	1	nucleus	GO:0044723 single-organism carbohydrate metabolic process; GO:0008152 metabolic process; GO:0005985 sucrose metabolic process; GO:0044262 cellular carbohydrate metabolic process; GO:0044710 single-organism metabolic process; GO:0044763 single-organism cellular process; GO:0044699 single-organism process; GO:0009311 oligosaccharide metabolic process; GO:0005984 disaccharide metabolic process; GO:0…		GO:0016746 transferase activity, transferring acyl groups; GO:0016758 transferase activity, transferring hexosyl groups; GO:0003824 catalytic activity; GO:0046524 sucrose-phosphate synthase activity; GO:0035251 UDP-glucosyltransferase activity; GO:0047947 glutamine N-phenylacetyltransferase activity; GO:0008194 UDP-glycosyltransferase activity; GO:0046527 glucosyltransferase activity; GO:0016757 …	K00696	E2.4.1.14; sucrose-phosphate synthase [EC:2.4.1.14]	sly00500 Starch and sucrose metabolism - Solanum lycopersicum (tomato); sly01100 Metabolic pathways - Solanum lycopersicum (tomato);	IPR006380; IPR000368; IPR001296;	Sucrose-phosphatase, N-terminal; Sucrose synthase; Glycosyl transferase, family 1;
K4AS69	1051	0.653629	Down	0.00141705	S	Uncharacterized protein	778208	0.999949	0.000468	80.871	S(1)FPGISAAK	2	-0.64751	4	plasma membrane	GO:0065008 regulation of biological quality; GO:0035725 sodium ion transmembrane transport; GO:0034220 ion transmembrane transport; GO:0006885 regulation of pH; GO:0030001 metal ion transport; GO:0071804 cellular potassium ion transport; GO:0030003 cellular cation homeostasis; GO:0030641 regulation of cellular pH; GO:0030004 cellular monovalent inorganic cation homeostasis; GO:0044699 single-orga…	GO:0043229 intracellular organelle; GO:0016020 membrane; GO:0044434 chloroplast part; GO:0071944 cell periphery; GO:0009526 plastid envelope; GO:0031967 organelle envelope; GO:0044446 intracellular organelle part; GO:0005737 cytoplasm; GO:0044435 plastid part; GO:0031224 intrinsic component of membrane; GO:0044424 intracellular part; GO:0005623 cell; GO:0016021 integral component of membrane; GO:…	GO:0015298 solute:cation antiporter activity; GO:0022804 active transmembrane transporter activity; GO:0015291 secondary active transmembrane transporter activity; GO:0015075 ion transmembrane transporter activity; GO:0015299 solute:proton antiporter activity; GO:0022892 substrate-specific transporter activity; GO:0015077 monovalent inorganic cation transmembrane transporter activity; GO:0015078 …				IPR000595; IPR006153; IPR018490; IPR014710;	Cyclic nucleotide-binding domain; Cation/H+ exchanger; Cyclic nucleotide-binding-like; RmlC-like jelly roll fold;
K4AS92	137	0.430683	Down	0.000265174	S	Uncharacterized protein	101258686	0.777273	6.37e-05	73.266	GTIVVDNS(0.777)S(0.223)AFR	3	0.45526	1	chloroplast	GO:0043648 dicarboxylic acid metabolic process; GO:0000097 sulfur amino acid biosynthetic process; GO:0016053 organic acid biosynthetic process; GO:0009082 branched-chain amino acid biosynthetic process; GO:0009066 aspartate family amino acid metabolic process; GO:0044699 single-organism process; GO:0009058 biosynthetic process; GO:1901566 organonitrogen compound biosynthetic process; GO:0044237 …	GO:0044424 intracellular part; GO:0005623 cell; GO:0044464 cell part; GO:0005622 intracellular; GO:0005737 cytoplasm;	GO:1901265 nucleoside phosphate binding; GO:0046983 protein dimerization activity; GO:0016903 oxidoreductase activity, acting on the aldehyde or oxo group of donors; GO:0005515 protein binding; GO:0000166 nucleotide binding; GO:0048037 cofactor binding; GO:0004073 aspartate-semialdehyde dehydrogenase activity; GO:0016491 oxidoreductase activity; GO:0016620 oxidoreductase activity, acting on the a…	K00133	asd; aspartate-semialdehyde dehydrogenase [EC:1.2.1.11]	sly00260 Glycine, serine and threonine metabolism - Solanum lycopersicum (tomato); sly01110 Biosynthesis of secondary metabolites - Solanum lycopersicum (tomato); sly01210 2-Oxocarboxylic acid metabolism - Solanum lycopersicum (tomato); sly00300 Lysine biosynthesis - Solanum lycopersicum (tomato); sly00270 Cysteine and methionine metabolism - Solanum lycopersicum (tomato); sly00261 Monobactam bio…	IPR012280; IPR000534; IPR016040;	Semialdehyde dehydrogenase, dimerisation domain; Semialdehyde dehydrogenase, NAD-binding; NAD(P)-binding domain;
K4ASJ4	167	0.57923	Down	0.000613498	T	Uncharacterized protein	101265950	0.98028	5.39e-06	117.09	IFHES(0.018)T(0.98)QS(0.002)DK	3	-1.7412	1	cytoplasm	GO:0051188 cofactor biosynthetic process; GO:0043648 dicarboxylic acid metabolic process; GO:0042559 pteridine-containing compound biosynthetic process; GO:0046148 pigment biosynthetic process; GO:0016053 organic acid biosynthetic process; GO:0006725 cellular aromatic compound metabolic process; GO:0042398 cellular modified amino acid biosynthetic process; GO:0044699 single-organism process; GO:0…	GO:0044424 intracellular part; GO:0005623 cell; GO:0044464 cell part; GO:0005622 intracellular; GO:0005737 cytoplasm;	GO:0016645 oxidoreductase activity, acting on the CH-NH group of donors; GO:1901265 nucleoside phosphate binding; GO:0016874 ligase activity; GO:0004488 methylenetetrahydrofolate dehydrogenase (NADP+) activity; GO:0016787 hydrolase activity; GO:0097159 organic cyclic compound binding; GO:1901363 heterocyclic compound binding; GO:0016646 oxidoreductase activity, acting on the CH-NH group of donors…	K01938	fhs; formate--tetrahydrofolate ligase [EC:6.3.4.3]	sly01200 Carbon metabolism - Solanum lycopersicum (tomato); sly01100 Metabolic pathways - Solanum lycopersicum (tomato); sly00670 One carbon pool by folate - Solanum lycopersicum (tomato);	IPR027417;	P-loop containing nucleoside triphosphate hydrolase;
K4ASP9	336	0.547485	Down	9.55946e-05	S	Uncharacterized protein	---	0.998555	2.18e-07	115.58	NSTSTTNSSESGGS(0.001)CFS(0.999)PR	3	-0.35327	1	nucleus							IPR027329;	TPX2, C-terminal;
K4ASS3	348	0.51057	Down	6.30603e-05	S	Uncharacterized protein	101244699	0.999949	2.85e-05	92.563	TLGEEDS(1)LGGKIEGSR	3	0.028311	1	nucleus	GO:0001101 response to acid chemical; GO:0048869 cellular developmental process; GO:0044699 single-organism process; GO:0048229 gametophyte development; GO:0010197 polar nucleus fusion; GO:0009607 response to biotic stimulus; GO:0009605 response to external stimulus; GO:2001141 regulation of RNA biosynthetic process; GO:0010201 response to continuous far red light stimulus by the high-irradiance …	GO:0043226 organelle; GO:0043231 intracellular membrane-bounded organelle; GO:0043229 intracellular organelle; GO:0005634 nucleus; GO:0044464 cell part; GO:0005622 intracellular; GO:0005737 cytoplasm; GO:0044424 intracellular part; GO:0043227 membrane-bounded organelle; GO:0005623 cell;	GO:0097159 organic cyclic compound binding; GO:1901363 heterocyclic compound binding; GO:0003677 DNA binding; GO:0042802 identical protein binding; GO:0046982 protein heterodimerization activity; GO:0042803 protein homodimerization activity; GO:0005488 binding; GO:0046983 protein dimerization activity; GO:0003676 nucleic acid binding; GO:0005515 protein binding;				IPR001356; IPR009057; IPR008422; IPR006563;	Homeobox domain; Homeobox domain-like; Homeobox KN domain; POX domain;
K4AST1	509	0.642938	Down	0.000362002	S	Coatomer subunit beta	101265667	0.880345	3.72e-10	119.68	TQQANSITTLS(0.88)S(0.119)R	2	-0.12387	2	cytoplasm	GO:0046907 intracellular transport; GO:0006891 intra-Golgi vesicle-mediated transport; GO:0016192 vesicle-mediated transport; GO:0048193 Golgi vesicle transport; GO:0071702 organic substance transport; GO:0015031 protein transport; GO:0051641 cellular localization; GO:0051234 establishment of localization; GO:0006810 transport; GO:0045184 establishment of protein localization; GO:0070727 cellular…	GO:0016020 membrane; GO:0031090 organelle membrane; GO:0031410 cytoplasmic vesicle; GO:0098796 membrane protein complex; GO:0030137 COPI-coated vesicle; GO:0030660 Golgi-associated vesicle membrane; GO:0005737 cytoplasm; GO:0031982 vesicle; GO:0044433 cytoplasmic vesicle part; GO:0032991 macromolecular complex; GO:0044424 intracellular part; GO:0030120 vesicle coat; GO:0030663 COPI-coated vesicle…	GO:0005198 structural molecule activity; GO:0005488 binding;	K17301			IPR011710; IPR011989; IPR016024; IPR029446; IPR002553;	Coatomer beta subunit, C-terminal; Armadillo-like helical; Armadillo-type fold; Coatomer beta subunit, appendage platform domain; Clathrin/coatomer adaptor, adaptin-like, N-terminal;
K4AT42	518	0.580542	Down	0.00370465	S	Uncharacterized protein	101265949	0.99191	0.00513	63.076	FNS(0.008)LS(0.992)LK	3	0.19078	1	cytoplasm	GO:0050794 regulation of cellular process; GO:0044700 single organism signaling; GO:0016310 phosphorylation; GO:0009738 abscisic acid-activated signaling pathway; GO:0001101 response to acid chemical; GO:0018209 peptidyl-serine modification; GO:0071310 cellular response to organic substance; GO:0044267 cellular protein metabolic process; GO:1901700 response to oxygen-containing compound; GO:00446…	GO:0016020 membrane; GO:0043226 organelle; GO:0043231 intracellular membrane-bounded organelle; GO:0043229 intracellular organelle; GO:0005634 nucleus; GO:0071944 cell periphery; GO:0044464 cell part; GO:0005622 intracellular; GO:0005737 cytoplasm; GO:0044424 intracellular part; GO:0043227 membrane-bounded organelle; GO:0005623 cell; GO:0005886 plasma membrane;	GO:1901265 nucleoside phosphate binding; GO:0016773 phosphotransferase activity, alcohol group as acceptor; GO:0005515 protein binding; GO:0004683 calmodulin-dependent protein kinase activity; GO:0004672 protein kinase activity; GO:0097159 organic cyclic compound binding; GO:1901363 heterocyclic compound binding; GO:0016301 kinase activity; GO:0003824 catalytic activity; GO:0032553 ribonucleotide…	K13412	CPK; calcium-dependent protein kinase [EC:2.7.11.1]	sly04626 Plant-pathogen interaction - Solanum lycopersicum (tomato);	IPR000719; IPR011992; IPR002048; IPR011009;	Protein kinase domain; EF-hand domain pair; EF-hand domain; Protein kinase-like domain;
K4AT42	441	0.274115	Down	0.000149025	S	Uncharacterized protein	101265949	1	0.0402	72.928	AFS(1)FFDK	2	0.10211	1	cytoplasm	GO:0050794 regulation of cellular process; GO:0044700 single organism signaling; GO:0016310 phosphorylation; GO:0009738 abscisic acid-activated signaling pathway; GO:0001101 response to acid chemical; GO:0018209 peptidyl-serine modification; GO:0071310 cellular response to organic substance; GO:0044267 cellular protein metabolic process; GO:1901700 response to oxygen-containing compound; GO:00446…	GO:0016020 membrane; GO:0043226 organelle; GO:0043231 intracellular membrane-bounded organelle; GO:0043229 intracellular organelle; GO:0005634 nucleus; GO:0071944 cell periphery; GO:0044464 cell part; GO:0005622 intracellular; GO:0005737 cytoplasm; GO:0044424 intracellular part; GO:0043227 membrane-bounded organelle; GO:0005623 cell; GO:0005886 plasma membrane;	GO:1901265 nucleoside phosphate binding; GO:0016773 phosphotransferase activity, alcohol group as acceptor; GO:0005515 protein binding; GO:0004683 calmodulin-dependent protein kinase activity; GO:0004672 protein kinase activity; GO:0097159 organic cyclic compound binding; GO:1901363 heterocyclic compound binding; GO:0016301 kinase activity; GO:0003824 catalytic activity; GO:0032553 ribonucleotide…	K13412	CPK; calcium-dependent protein kinase [EC:2.7.11.1]	sly04626 Plant-pathogen interaction - Solanum lycopersicum (tomato);	IPR000719; IPR011992; IPR002048; IPR011009;	Protein kinase domain; EF-hand domain pair; EF-hand domain; Protein kinase-like domain;
K4ATM2	50	0.514718	Down	0.000771058	S	Uncharacterized protein	101258583	0.992794	3.89e-06	55.49	TNPQAVQS(0.005)EAQPINKEPVAAPS(0.993)PPADAT(0.002)K	5	0.15257	1	nucleus				K18635
K4AV67	401	2.13929	Up	1.10836e-05	T	Uncharacterized protein	101253713	0.77098	0.000202	93.166	S(0.115)S(0.115)T(0.771)PVALAVK	3	0.033378	2	nucleus			GO:0097159 organic cyclic compound binding; GO:1901363 heterocyclic compound binding; GO:0003723 RNA binding; GO:0005488 binding; GO:0003676 nucleic acid binding;	K20102			IPR007275;	YTH domain;
K4AVB7	85	0.586478	Down	0.000325502	S	Uncharacterized protein	101262450	1	0.0123	96.342	DDS(1)FIWPR	2	-0.32445	3	chloroplast	GO:0046907 intracellular transport; GO:0006607 NLS-bearing protein import into nucleus; GO:0072594 establishment of protein localization to organelle; GO:0000060 protein import into nucleus, translocation; GO:0017038 protein import; GO:1902593 single-organism nuclear import; GO:0044699 single-organism process; GO:0051169 nuclear transport; GO:0071702 organic substance transport; GO:0006610 riboso…	GO:0016020 membrane; GO:0043229 intracellular organelle; GO:0030312 external encapsulating structure; GO:0031090 organelle membrane; GO:0005635 nuclear envelope; GO:0071944 cell periphery; GO:0005737 cytoplasm; GO:0044446 intracellular organelle part; GO:0031967 organelle envelope; GO:0031981 nuclear lumen; GO:0012505 endomembrane system; GO:0044424 intracellular part; GO:0005829 cytosol; GO:0005…	GO:0005048 signal sequence binding; GO:0008565 protein transporter activity; GO:0042277 peptide binding; GO:0005488 binding; GO:0008139 nuclear localization sequence binding; GO:0022892 substrate-specific transporter activity; GO:0005515 protein binding; GO:0033218 amide binding; GO:0005215 transporter activity;	K20222			IPR034085; IPR011989; IPR016024;	TOG domain; Armadillo-like helical; Armadillo-type fold;
K4AW53	461	0.619938	Down	0.000103394	S	Uncharacterized protein	101267262	0.998991	1.27e-11	127.49	NQVQMSHS(0.001)AGQS(0.999)PFR	2	0.082377	6	nucleus			GO:0097159 organic cyclic compound binding; GO:1901363 heterocyclic compound binding; GO:0003723 RNA binding; GO:1901265 nucleoside phosphate binding; GO:0005488 binding; GO:0003676 nucleic acid binding; GO:0005515 protein binding; GO:0000166 nucleotide binding; GO:0036094 small molecule binding;				IPR000504; IPR001202; IPR012677;	RNA recognition motif domain; WW domain; Nucleotide-binding alpha-beta plait domain;
K4AWF0	44	0.598947	Down	2.83296e-06	S	Importin subunit alpha	101257502	1	0.00226	85.807	REES(1)LLK	2	0.30128	3	nucleus	GO:0046907 intracellular transport; GO:0006607 NLS-bearing protein import into nucleus; GO:0072594 establishment of protein localization to organelle; GO:0017038 protein import; GO:1902593 single-organism nuclear import; GO:0044699 single-organism process; GO:0071702 organic substance transport; GO:0051169 nuclear transport; GO:0015031 protein transport; GO:1902582 single-organism intracellular t…	GO:0043229 intracellular organelle; GO:0005643 nuclear pore; GO:0005635 nuclear envelope; GO:0005737 cytoplasm; GO:0031967 organelle envelope; GO:0044446 intracellular organelle part; GO:0032991 macromolecular complex; GO:0012505 endomembrane system; GO:0031981 nuclear lumen; GO:0044424 intracellular part; GO:0005829 cytosol; GO:0005623 cell; GO:0044422 organelle part; GO:0043226 organelle; GO:00…	GO:0005048 signal sequence binding; GO:0008565 protein transporter activity; GO:0042277 peptide binding; GO:0005488 binding; GO:0008139 nuclear localization sequence binding; GO:0022892 substrate-specific transporter activity; GO:0005515 protein binding; GO:0033218 amide binding; GO:0005215 transporter activity;				IPR002652; IPR011989; IPR016024;	Importin-alpha, importin-beta-binding domain; Armadillo-like helical; Armadillo-type fold;
K4AXA7	289	0.64237	Down	0.00603964	S	Uncharacterized protein	101252111	0.900651	0.00344	91.867	VYLSSFS(0.099)S(0.901)Y	2	1.3867	2	chloroplast		GO:0043226 organelle; GO:0043231 intracellular membrane-bounded organelle; GO:0043229 intracellular organelle; GO:0044464 cell part; GO:0005622 intracellular; GO:0005737 cytoplasm; GO:0044424 intracellular part; GO:0043227 membrane-bounded organelle; GO:0005623 cell; GO:0009536 plastid; GO:0044444 cytoplasmic part; GO:0009507 chloroplast;					IPR023393; IPR005031;	START-like domain; Coenzyme Q-binding protein COQ10, START domain;
K4AXV8	1235	0.566967	Down	0.00107357	S	Uncharacterized protein	101246375	0.983528	0.0237	66.92	IPS(0.984)EAS(0.016)WR	2	0.055835	1	plasma membrane	GO:0006810 transport; GO:0055085 transmembrane transport; GO:0051179 localization; GO:0051234 establishment of localization;	GO:0043229 intracellular organelle; GO:0016020 membrane; GO:0098588 bounding membrane of organelle; GO:0031090 organelle membrane; GO:0005737 cytoplasm; GO:0044446 intracellular organelle part; GO:0031224 intrinsic component of membrane; GO:0044424 intracellular part; GO:0005623 cell; GO:0016021 integral component of membrane; GO:0044422 organelle part; GO:0043226 organelle; GO:0043231 intracellu…	GO:1901265 nucleoside phosphate binding; GO:0015399 primary active transmembrane transporter activity; GO:0016817 hydrolase activity, acting on acid anhydrides; GO:0016787 hydrolase activity; GO:0016887 ATPase activity; GO:0097159 organic cyclic compound binding; GO:1901363 heterocyclic compound binding; GO:0016462 pyrophosphatase activity; GO:0003824 catalytic activity; GO:0032553 ribonucleotide…	K05665	ABCC1; ATP-binding cassette, subfamily C (CFTR/MRP), member 1 [EC:7.6.2.3]	sly02010 ABC transporters - Solanum lycopersicum (tomato);	IPR003593; IPR003439; IPR011527; IPR027417;	AAA+ ATPase domain; ABC transporter-like; ABC transporter type 1, transmembrane domain; P-loop containing nucleoside triphosphate hydrolase;
K4AY19	12	0.620465	Down	0.00135619	S	Uncharacterized protein	101258000	0.934919	0.0184	59.367	T(0.014)WS(0.935)S(0.051)PFGLR	2	0.10435	1	cytoplasm			GO:0005515 protein binding; GO:0005488 binding;	K00799	GST; glutathione S-transferase [EC:2.5.1.18]	sly00480 Glutathione metabolism - Solanum lycopersicum (tomato);	IPR004046; IPR010987; IPR004045; IPR012336;	Glutathione S-transferase, C-terminal; Glutathione S-transferase, C-terminal-like; Glutathione S-transferase, N-terminal; Thioredoxin-like fold;
K4AY82	51	0.649287	Down	0.000603505	T	Uncharacterized protein	101265475	0.893449	1.26e-06	110.44	TTSSILGAS(0.107)T(0.893)PK	2	-0.093058	2	nucleus	GO:0006396 RNA processing; GO:0006725 cellular aromatic compound metabolic process; GO:1901360 organic cyclic compound metabolic process; GO:0006807 nitrogen compound metabolic process; GO:0044238 primary metabolic process; GO:0044237 cellular metabolic process; GO:0071704 organic substance metabolic process; GO:0016070 RNA metabolic process; GO:0008152 metabolic process; GO:0090304 nucleic acid …		GO:0097159 organic cyclic compound binding; GO:1901363 heterocyclic compound binding; GO:0003723 RNA binding; GO:0005488 binding; GO:0003676 nucleic acid binding;	K13096			IPR000061; IPR000467;	SWAP/Surp; G-patch domain;
K4AYR0	183	0.564385	Down	5.05836e-05	S	Uncharacterized protein	101248714	0.996467	3.36e-14	138.05	TS(0.003)S(0.996)APPNLDEQKR	2	0.062162	5	nucleus			GO:0097159 organic cyclic compound binding; GO:1901363 heterocyclic compound binding; GO:0003723 RNA binding; GO:0005515 protein binding; GO:0005488 binding; GO:0003676 nucleic acid binding;	K03260	EIF4G; translation initiation factor 4G	sly03013 RNA transport - Solanum lycopersicum (tomato);	IPR003891; IPR016024; IPR003890; IPR016021;	Initiation factor eIF-4 gamma, MA3; Armadillo-type fold; MIF4G-like, type 3; MIF4G-like domain;
K4AYW0	274	0.647336	Down	2.50596e-05	S	Uncharacterized protein	101255921	0.978074	0.00336	136.02	S(0.978)S(0.022)DEIFVK	2	0.1508	3	nucleus				K13199			IPR019084; IPR006861;	Stm1-like, N-terminal; Hyaluronan/mRNA-binding protein;
K4AZE6	1032	0.593919	Down	6.50557e-05	S	Uncharacterized protein	---	1	1.87e-06	110.44	MQS(1)IPENAFLK	3	-0.99928	9	chloroplast							IPR031570; IPR013320;	Domain of unknown function DUF4704; Concanavalin A-like lectin/glucanase domain;
K4AZH0	1185	0.415422	Down	0.00572219	S	Uncharacterized protein	101246664	0.798276	1.47e-16	145.77	AQAS(0.016)DS(0.798)S(0.186)DENQIGEGTLAI	3	-0.301	2	plasma membrane	GO:0098655 cation transmembrane transport; GO:0034220 ion transmembrane transport; GO:0098660 inorganic ion transmembrane transport; GO:0030001 metal ion transport; GO:0071804 cellular potassium ion transport; GO:0044763 single-organism cellular process; GO:0044699 single-organism process; GO:0015992 proton transport; GO:0006818 hydrogen transport; GO:0051234 establishment of localization; GO:000…	GO:0043226 organelle; GO:0043231 intracellular membrane-bounded organelle; GO:0043229 intracellular organelle; GO:0016020 membrane; GO:0044464 cell part; GO:0005622 intracellular; GO:0044425 membrane part; GO:0005737 cytoplasm; GO:0031224 intrinsic component of membrane; GO:0044424 intracellular part; GO:0005623 cell; GO:0043227 membrane-bounded organelle; GO:0016021 integral component of membran…	GO:0015298 solute:cation antiporter activity; GO:0022804 active transmembrane transporter activity; GO:0015291 secondary active transmembrane transporter activity; GO:0015075 ion transmembrane transporter activity; GO:0015299 solute:proton antiporter activity; GO:0022892 substrate-specific transporter activity; GO:0015077 monovalent inorganic cation transmembrane transporter activity; GO:0015078 …				IPR004771; IPR006153; IPR016040; IPR003148;	K+/H+ exchanger; Cation/H+ exchanger; NAD(P)-binding domain; Regulator of K+ conductance, N-terminal;
K4AZP5	45	0.630642	Down	0.000181975	Y	Uncharacterized protein	101266760	0.999816	1.44e-27	194.59	AY(1)FDSADWALGK	2	-0.17351	3	nucleus	GO:0050794 regulation of cellular process; GO:0035305 negative regulation of dephosphorylation; GO:0051174 regulation of phosphorus metabolic process; GO:0080090 regulation of primary metabolic process; GO:0060255 regulation of macromolecule metabolic process; GO:0031399 regulation of protein modification process; GO:0031324 negative regulation of cellular metabolic process; GO:0048523 negative r…	GO:0016020 membrane; GO:0005622 intracellular; GO:0044464 cell part; GO:0071944 cell periphery; GO:0005737 cytoplasm; GO:0044424 intracellular part; GO:0005623 cell; GO:0005886 plasma membrane;	GO:0004864 protein phosphatase inhibitor activity; GO:0030234 enzyme regulator activity; GO:0019208 phosphatase regulator activity; GO:0019888 protein phosphatase regulator activity; GO:0098772 molecular function regulator; GO:0004857 enzyme inhibitor activity; GO:0019212 phosphatase inhibitor activity;
K4AZX9	1547	1.72458	Up	5.37725e-05	S	Uncharacterized protein	101251035	0.956427	5.11e-05	82.663	THNVPT(0.01)S(0.034)DNS(0.956)PK	2	0.73652	2	nucleus			GO:0005515 protein binding; GO:0005488 binding;	K03255			IPR023231; IPR011990; IPR033646; IPR028275; IPR013026;	GSKIP domain; Tetratricopeptide-like helical domain; CLU central domain; Clustered mitochondria protein, N-terminal; Tetratricopeptide repeat-containing domain;
K4B059	113	0.664031	Down	0.0024752	S	Uncharacterized protein	101246965	0.99972	5.79e-09	117.38	VAIEEHHDS(1)EDEYKK	3	-0.22477	2	nucleus		GO:0043226 organelle; GO:0043231 intracellular membrane-bounded organelle; GO:0043229 intracellular organelle; GO:0005634 nucleus; GO:0044464 cell part; GO:0005622 intracellular; GO:0005737 cytoplasm; GO:0044424 intracellular part; GO:0005829 cytosol; GO:0043227 membrane-bounded organelle; GO:0005623 cell; GO:0044444 cytoplasmic part;	GO:0005515 protein binding; GO:0046982 protein heterodimerization activity; GO:0005488 binding; GO:0046983 protein dimerization activity;	K21752			IPR003958; IPR009072;	Transcription factor CBF/NF-Y/archaeal histone domain; Histone-fold;
K4B084	271	0.629001	Down	9.2918e-06	S	Uncharacterized protein	101253228	0.999371	1.24e-05	84.375	FFDDQLMS(0.999)PESSK	3	-0.03203	7	cytoplasm,nucleus		GO:0031224 intrinsic component of membrane; GO:0016020 membrane; GO:0016021 integral component of membrane; GO:0044425 membrane part;					IPR002068; IPR008978;	Alpha crystallin/Hsp20 domain; HSP20-like chaperone;
K4B084	144	0.438603	Down	0.000266945	T	Uncharacterized protein	101253228	0.916428	3.28e-05	86.288	T(0.012)T(0.012)HPT(0.059)VET(0.916)PRK	4	-0.015177	1	cytoplasm,nucleus		GO:0031224 intrinsic component of membrane; GO:0016020 membrane; GO:0016021 integral component of membrane; GO:0044425 membrane part;					IPR002068; IPR008978;	Alpha crystallin/Hsp20 domain; HSP20-like chaperone;
K4B0G4	547	2.02575	Up	1.31274e-06	S	Uncharacterized protein	---	0.999999	0.000367	86.463	NRLS(1)EQTEK	3	0.54443	3	cytoplasm,nucleus	GO:0044700 single organism signaling; GO:0010118 stomatal movement; GO:0044070 regulation of anion transport; GO:0044699 single-organism process; GO:0044237 cellular metabolic process; GO:0006796 phosphate-containing compound metabolic process; GO:0009605 response to external stimulus; GO:0007165 signal transduction; GO:0008152 metabolic process; GO:0007154 cell communication; GO:0032879 regulati…	GO:0043229 intracellular organelle; GO:0016020 membrane; GO:0071944 cell periphery; GO:0005737 cytoplasm; GO:0012505 endomembrane system; GO:0044424 intracellular part; GO:0005623 cell; GO:0005886 plasma membrane; GO:0043231 intracellular membrane-bounded organelle; GO:0043226 organelle; GO:0005634 nucleus; GO:0005622 intracellular; GO:0044464 cell part; GO:0043227 membrane-bounded organelle; GO:…	GO:1901265 nucleoside phosphate binding; GO:0016773 phosphotransferase activity, alcohol group as acceptor; GO:0005515 protein binding; GO:0016775 phosphotransferase activity, nitrogenous group as acceptor; GO:0004672 protein kinase activity; GO:0004871 signal transducer activity; GO:0097159 organic cyclic compound binding; GO:1901363 heterocyclic compound binding; GO:0042802 identical protein bi…	K20715			IPR000719; IPR000014; IPR000700; IPR011009;	Protein kinase domain; PAS domain; PAS-associated, C-terminal; Protein kinase-like domain;
K4B0H6	359	2.76014	Up	3.96534e-05	S	Uncharacterized protein	101245401	1	0.0109	85.813	NCVS(1)PIFK	3	0.17986	5	nucleus	GO:0050794 regulation of cellular process; GO:0010468 regulation of gene expression; GO:0006355 regulation of transcription, DNA-templated; GO:0031326 regulation of cellular biosynthetic process; GO:0080090 regulation of primary metabolic process; GO:0060255 regulation of macromolecule metabolic process; GO:0019219 regulation of nucleobase-containing compound metabolic process; GO:0010556 regulat…
K4B0J6	371	1.64503	Up	0.00189325	S	Uncharacterized protein	---	0.999977	2.72e-22	174.39	VS(1)LEGSTPVPVYK	3	0.0050067	3	chloroplast			GO:0005515 protein binding; GO:0005488 binding;	K15361			IPR017986; IPR015943;	WD40-repeat-containing domain; WD40/YVTN repeat-like-containing domain;
K4B0M2	370	0.545055	Down	0.00133419	S	Uncharacterized protein	101252821	1	0.00155	135.8	GRES(1)DRER	2	0.095786	3	nucleus	GO:1904031 positive regulation of cyclin-dependent protein kinase activity; GO:0032270 positive regulation of cellular protein metabolic process; GO:0009891 positive regulation of biosynthetic process; GO:0071900 regulation of protein serine/threonine kinase activity; GO:2001141 regulation of RNA biosynthetic process; GO:0009893 positive regulation of metabolic process; GO:0051173 positive regula…	GO:0043229 intracellular organelle; GO:0061695 transferase complex, transferring phosphorus-containing groups; GO:0030054 cell junction; GO:0032991 macromolecular complex; GO:0000307 cyclin-dependent protein kinase holoenzyme complex; GO:0044424 intracellular part; GO:1990234 transferase complex; GO:1902554 serine/threonine protein kinase complex; GO:0005911 cell-cell junction; GO:0005623 cell; G…	GO:0016538 cyclin-dependent protein serine/threonine kinase regulator activity; GO:0030234 enzyme regulator activity; GO:0005488 binding; GO:0019901 protein kinase binding; GO:0005515 protein binding; GO:0019887 protein kinase regulator activity; GO:0019207 kinase regulator activity; GO:0098772 molecular function regulator; GO:0019900 kinase binding; GO:0019899 enzyme binding;				IPR013763; IPR006671;	Cyclin-like; Cyclin, N-terminal;
K4B0M2	266	0.473814	Down	0.000334331	S	Uncharacterized protein	101252821	0.998745	9.77e-06	104.97	SRDS(0.999)PS(0.001)LPVSK	2	0.60287	4	nucleus	GO:1904031 positive regulation of cyclin-dependent protein kinase activity; GO:0032270 positive regulation of cellular protein metabolic process; GO:0009891 positive regulation of biosynthetic process; GO:0071900 regulation of protein serine/threonine kinase activity; GO:2001141 regulation of RNA biosynthetic process; GO:0009893 positive regulation of metabolic process; GO:0051173 positive regula…	GO:0043229 intracellular organelle; GO:0061695 transferase complex, transferring phosphorus-containing groups; GO:0030054 cell junction; GO:0032991 macromolecular complex; GO:0000307 cyclin-dependent protein kinase holoenzyme complex; GO:0044424 intracellular part; GO:1990234 transferase complex; GO:1902554 serine/threonine protein kinase complex; GO:0005911 cell-cell junction; GO:0005623 cell; G…	GO:0016538 cyclin-dependent protein serine/threonine kinase regulator activity; GO:0030234 enzyme regulator activity; GO:0005488 binding; GO:0019901 protein kinase binding; GO:0005515 protein binding; GO:0019887 protein kinase regulator activity; GO:0019207 kinase regulator activity; GO:0098772 molecular function regulator; GO:0019900 kinase binding; GO:0019899 enzyme binding;				IPR013763; IPR006671;	Cyclin-like; Cyclin, N-terminal;
K4B103	101	2.04513	Up	0.000123868	S	ATP-dependent Clp protease proteolytic subunit	101253726	0.977792	0.00156	73.885	S(0.021)VS(0.978)Y(0.001)NEHR	3	0.20021	2	chloroplast	GO:0006508 proteolysis; GO:0008152 metabolic process; GO:0043170 macromolecule metabolic process; GO:0019538 protein metabolic process; GO:0044238 primary metabolic process; GO:0071704 organic substance metabolic process;	GO:0031224 intrinsic component of membrane; GO:0016020 membrane; GO:0016021 integral component of membrane; GO:0044425 membrane part;	GO:0004252 serine-type endopeptidase activity; GO:0004175 endopeptidase activity; GO:0008233 peptidase activity; GO:0003824 catalytic activity; GO:0017171 serine hydrolase activity; GO:0008236 serine-type peptidase activity; GO:0070011 peptidase activity, acting on L-amino acid peptides; GO:0016787 hydrolase activity;				IPR029045;	ClpP/crotonase-like domain;
K4B119	289	0.660816	Down	0.00579266	S	Uncharacterized protein	101258600	0.995337	2.42e-05	101.2	SPT(0.001)T(0.004)LGS(0.995)LK	3	-0.21621	3	chloroplast		GO:0031224 intrinsic component of membrane; GO:0016020 membrane; GO:0016021 integral component of membrane; GO:0044425 membrane part;					IPR018143;	Folate receptor-like;
K4B1F9	515	0.589051	Down	1.53032e-06	S	Uncharacterized protein	101267652	0.999986	3.56e-05	91.276	VKES(1)PKGEPVVPESSK	3	0.15281	1	cytoplasm
K4B1W9	354	0.504098	Down	0.000802253	S	Uncharacterized protein	101248921	1	0.000293	99.941	QAHQS(1)LGEVR	2	-0.5321	4	cytoskeleton	GO:0050794 regulation of cellular process; GO:0044700 single organism signaling; GO:0051716 cellular response to stimulus; GO:0016310 phosphorylation; GO:0035556 intracellular signal transduction; GO:0044267 cellular protein metabolic process; GO:0044699 single-organism process; GO:0023052 signaling; GO:0050896 response to stimulus; GO:0044238 primary metabolic process; GO:0044237 cellular metabo…	GO:0043226 organelle; GO:0043231 intracellular membrane-bounded organelle; GO:0043229 intracellular organelle; GO:0005634 nucleus; GO:0044464 cell part; GO:0005622 intracellular; GO:0005737 cytoplasm; GO:0044424 intracellular part; GO:0043227 membrane-bounded organelle; GO:0005623 cell;	GO:0005524 ATP binding; GO:1901265 nucleoside phosphate binding; GO:0016773 phosphotransferase activity, alcohol group as acceptor; GO:0001882 nucleoside binding; GO:0043167 ion binding; GO:0004672 protein kinase activity; GO:0000166 nucleotide binding; GO:0097159 organic cyclic compound binding; GO:1901363 heterocyclic compound binding; GO:0032549 ribonucleoside binding; GO:0097367 carbohydrate …	K14498	SNRK2; serine/threonine-protein kinase SRK2 [EC:2.7.11.1]	sly04016 MAPK signaling pathway - plant - Solanum lycopersicum (tomato); sly04075 Plant hormone signal transduction - Solanum lycopersicum (tomato);	IPR000719; IPR011009;	Protein kinase domain; Protein kinase-like domain;
K4B1Y9	245	0.422668	Down	3.66655e-05	S	Phosphatidylinositol 4-phosphate 5-kinase	101254537	0.997084	0.0141	70.332	IS(0.017)S(0.985)S(0.997)LLR	2	-0.36277	3	nucleus	GO:0016310 phosphorylation; GO:0046486 glycerolipid metabolic process; GO:0046854 phosphatidylinositol phosphorylation; GO:0044763 single-organism cellular process; GO:0044699 single-organism process; GO:0044255 cellular lipid metabolic process; GO:0044238 primary metabolic process; GO:0044237 cellular metabolic process; GO:0046834 lipid phosphorylation; GO:0006796 phosphate-containing compound m…		GO:0016307 phosphatidylinositol phosphate kinase activity; GO:0005524 ATP binding; GO:1901265 nucleoside phosphate binding; GO:0016773 phosphotransferase activity, alcohol group as acceptor; GO:0001882 nucleoside binding; GO:0043167 ion binding; GO:0000166 nucleotide binding; GO:0097159 organic cyclic compound binding; GO:1901363 heterocyclic compound binding; GO:0032549 ribonucleoside binding; G…	K00889	PIP5K; 1-phosphatidylinositol-4-phosphate 5-kinase [EC:2.7.1.68]	sly00562 Inositol phosphate metabolism - Solanum lycopersicum (tomato); sly04144 Endocytosis - Solanum lycopersicum (tomato); sly01100 Metabolic pathways - Solanum lycopersicum (tomato); sly04070 Phosphatidylinositol signaling system - Solanum lycopersicum (tomato);	IPR027483; IPR027484; IPR002498;	Phosphatidylinositol-4-phosphate 5-kinase, C-terminal; Phosphatidylinositol-4-phosphate 5-kinase, N-terminal domain; Phosphatidylinositol-4-phosphate 5-kinase, core;
K4B256	95	0.652093	Down	0.000119437	S	Uncharacterized protein	---	1	0.00131	110.53	DFDS(1)DRPR	2	-0.49956	3	chloroplast			GO:0097159 organic cyclic compound binding; GO:1901363 heterocyclic compound binding; GO:1901265 nucleoside phosphate binding; GO:0046914 transition metal ion binding; GO:0005488 binding; GO:0003676 nucleic acid binding; GO:0043167 ion binding; GO:0046872 metal ion binding; GO:0043169 cation binding; GO:0000166 nucleotide binding; GO:0008270 zinc ion binding; GO:0036094 small molecule binding;				IPR000504; IPR012677; IPR001878;	RNA recognition motif domain; Nucleotide-binding alpha-beta plait domain; Zinc finger, CCHC-type;
K4B293	394	1.85031	Up	0.000158291	S	Uncharacterized protein	101055571	0.999407	0.0117	68.525	KVDS(0.999)FS(0.001)R	3	0.0040912	2	nucleus	GO:0050794 regulation of cellular process; GO:0006725 cellular aromatic compound metabolic process; GO:0097659 nucleic acid-templated transcription; GO:0060255 regulation of macromolecule metabolic process; GO:0019219 regulation of nucleobase-containing compound metabolic process; GO:0009891 positive regulation of biosynthetic process; GO:0009058 biosynthetic process; GO:0044237 cellular metaboli…	GO:0043226 organelle; GO:0043231 intracellular membrane-bounded organelle; GO:0043229 intracellular organelle; GO:0005634 nucleus; GO:0044464 cell part; GO:0005622 intracellular; GO:0044424 intracellular part; GO:0043227 membrane-bounded organelle; GO:0005623 cell;	GO:0097159 organic cyclic compound binding; GO:1901363 heterocyclic compound binding; GO:0000981 RNA polymerase II transcription factor activity, sequence-specific DNA binding; GO:0001228 transcriptional activator activity, RNA polymerase II transcription regulatory region sequence-specific binding; GO:0003677 DNA binding; GO:0001077 transcriptional activator activity, RNA polymerase II core prom…	K21596			IPR013783; IPR014756; IPR020683; IPR027417; IPR005559; IPR002909;	Immunoglobulin-like fold; Immunoglobulin E-set; Ankyrin repeat-containing domain; P-loop containing nucleoside triphosphate hydrolase; CG-1 DNA-binding domain; IPT domain;
K4B2I9	557	0.4514	Down	1.71014e-06	S	Uncharacterized protein	101267273	0.999999	1.03e-10	135.47	SSGGLS(1)EDEIDK	2	-0.24848	4	mitochondria	GO:0006457 protein folding; GO:0009987 cellular process;		GO:0005524 ATP binding; GO:1901265 nucleoside phosphate binding; GO:0001882 nucleoside binding; GO:0043167 ion binding; GO:0005515 protein binding; GO:0000166 nucleotide binding; GO:0097159 organic cyclic compound binding; GO:1901363 heterocyclic compound binding; GO:0032549 ribonucleoside binding; GO:0097367 carbohydrate derivative binding; GO:0032553 ribonucleotide binding; GO:0005488 binding; …	K04043	dnaK; molecular chaperone DnaK	sly03018 RNA degradation - Solanum lycopersicum (tomato);	IPR029048; IPR029047;	Heat shock protein 70kD, C-terminal domain; Heat shock protein 70kD, peptide-binding domain;
K4B2K0	492	0.658512	Down	2.04474e-05	S	Uncharacterized protein	101252825	0.830754	0.000139	86.944	VVPVKPT(0.041)QT(0.128)S(0.831)V	2	0.30697	1	cytoplasm			GO:0005515 protein binding; GO:0005488 binding;				IPR000270;	PB1 domain;
K4B372	310	2.28191	Up	0.0064054	S	Uncharacterized protein	101249683	0.831335	0.0395	57.281	LAS(0.169)FLNQS(0.831)	2	-0.57493	1	cytoplasm	GO:0008152 metabolic process; GO:0009056 catabolic process;	GO:0044464 cell part; GO:0005622 intracellular; GO:0005737 cytoplasm; GO:0044424 intracellular part; GO:0005829 cytosol; GO:0005623 cell; GO:0044444 cytoplasmic part;	GO:0016787 hydrolase activity; GO:0052689 carboxylic ester hydrolase activity; GO:0003824 catalytic activity; GO:0016788 hydrolase activity, acting on ester bonds;				IPR029058; IPR013094;	Alpha/Beta hydrolase fold; Alpha/beta hydrolase fold-3;
K4B3J0	190	1.93114	Up	0.0116395	S	Protein RER1	101268521	0.843033	0.000906	63.602	RPSASGS(0.157)S(0.843)PR	3	0.51155	1	plasma membrane	GO:0006810 transport; GO:0048193 Golgi vesicle transport; GO:0051179 localization; GO:0006890 retrograde vesicle-mediated transport, Golgi to ER; GO:0051234 establishment of localization; GO:0016192 vesicle-mediated transport;	GO:0031224 intrinsic component of membrane; GO:0016020 membrane; GO:0016021 integral component of membrane; GO:0044425 membrane part;
K4B3K2	321	0.386885	Down	0.00011581	S	Uncharacterized protein	101248245	0.940067	6.07e-07	104.53	RDS(0.94)S(0.789)LRS(0.135)ENT(0.135)DMVDSGPSSN	3	0.095179	2	cytoplasm							IPR026894; IPR001623;	DNAJ-containing protein, X-domain; DnaJ domain;
K4B3K2	322	0.386885	Down	0.00011581	S	Uncharacterized protein	101248245	0.7887	1.26e-05	98.98	RDS(0.94)S(0.789)LRS(0.135)ENT(0.135)DMVDSGPSSN	3	0.095179	2	cytoplasm							IPR026894; IPR001623;	DNAJ-containing protein, X-domain; DnaJ domain;
K4B3M6	16	0.550567	Down	0.000267502	T	DNA helicase	101264867	0.799022	3.08e-17	133.75	GGPS(0.143)T(0.799)PDDS(0.058)ISSPIGNTYSSPGDSAR	3	-0.44538	1	cytoplasm	GO:0016043 cellular component organization; GO:0006260 DNA replication; GO:0006725 cellular aromatic compound metabolic process; GO:0032508 DNA duplex unwinding; GO:0006259 DNA metabolic process; GO:0032392 DNA geometric change; GO:1901360 organic cyclic compound metabolic process; GO:0006807 nitrogen compound metabolic process; GO:0009058 biosynthetic process; GO:0044238 primary metabolic proces…	GO:0043229 intracellular organelle; GO:0005737 cytoplasm; GO:0044446 intracellular organelle part; GO:0032991 macromolecular complex; GO:0044424 intracellular part; GO:0000347 THO complex; GO:0005829 cytosol; GO:0042555 MCM complex; GO:0005623 cell; GO:0044422 organelle part; GO:0043231 intracellular membrane-bounded organelle; GO:0043226 organelle; GO:0005634 nucleus; GO:0005622 intracellular; G…	GO:0003677 DNA binding; GO:0005524 ATP binding; GO:1901265 nucleoside phosphate binding; GO:0004386 helicase activity; GO:0001882 nucleoside binding; GO:0043167 ion binding; GO:0016817 hydrolase activity, acting on acid anhydrides; GO:0016787 hydrolase activity; GO:0000166 nucleotide binding; GO:0017111 nucleoside-triphosphatase activity; GO:1901363 heterocyclic compound binding; GO:0097159 organ…	K02212	MCM4; DNA replication licensing factor MCM4 [EC:3.6.4.12]	sly03030 DNA replication - Solanum lycopersicum (tomato);	IPR012340; IPR003593; IPR001208; IPR004039; IPR033762; IPR027417; IPR027925;	Nucleic acid-binding, OB-fold; AAA+ ATPase domain; MCM domain; Rubredoxin-type fold; MCM OB domain; P-loop containing nucleoside triphosphate hydrolase; MCM N-terminal domain;
K4B3R1	348	0.602478	Down	2.0269e-05	S	Uncharacterized protein	101250636	0.978506	7.12e-05	101.53	S(0.018)VS(0.979)MDS(0.004)FMGK	2	-0.36216	19	nucleus	GO:0050794 regulation of cellular process; GO:0010468 regulation of gene expression; GO:0006355 regulation of transcription, DNA-templated; GO:0031326 regulation of cellular biosynthetic process; GO:0080090 regulation of primary metabolic process; GO:0060255 regulation of macromolecule metabolic process; GO:0019219 regulation of nucleobase-containing compound metabolic process; GO:0010556 regulat…	GO:0043226 organelle; GO:0043231 intracellular membrane-bounded organelle; GO:0043229 intracellular organelle; GO:0005634 nucleus; GO:0044464 cell part; GO:0005622 intracellular; GO:0044424 intracellular part; GO:0043227 membrane-bounded organelle; GO:0005623 cell;	GO:0097159 organic cyclic compound binding; GO:1901363 heterocyclic compound binding; GO:0003677 DNA binding; GO:0005488 binding; GO:0001071 nucleic acid binding transcription factor activity; GO:0003676 nucleic acid binding; GO:0043565 sequence-specific DNA binding; GO:0003700 transcription factor activity, sequence-specific DNA binding;				IPR004827;	Basic-leucine zipper domain;
K4B3R1	57	0.639958	Down	0.000581255	S	Uncharacterized protein	101250636	1	4.38e-06	97.45	QFS(1)PNFGVENSK	3	-0.023941	3	nucleus	GO:0050794 regulation of cellular process; GO:0010468 regulation of gene expression; GO:0006355 regulation of transcription, DNA-templated; GO:0031326 regulation of cellular biosynthetic process; GO:0080090 regulation of primary metabolic process; GO:0060255 regulation of macromolecule metabolic process; GO:0019219 regulation of nucleobase-containing compound metabolic process; GO:0010556 regulat…	GO:0043226 organelle; GO:0043231 intracellular membrane-bounded organelle; GO:0043229 intracellular organelle; GO:0005634 nucleus; GO:0044464 cell part; GO:0005622 intracellular; GO:0044424 intracellular part; GO:0043227 membrane-bounded organelle; GO:0005623 cell;	GO:0097159 organic cyclic compound binding; GO:1901363 heterocyclic compound binding; GO:0003677 DNA binding; GO:0005488 binding; GO:0001071 nucleic acid binding transcription factor activity; GO:0003676 nucleic acid binding; GO:0043565 sequence-specific DNA binding; GO:0003700 transcription factor activity, sequence-specific DNA binding;				IPR004827;	Basic-leucine zipper domain;
K4B3Z9	543	0.610475	Down	0.00219656	S	Uncharacterized protein	104644279	0.99811	6.38e-05	97.57	SHSS(0.002)AS(0.998)YGAR	2	0.28156	10	plasma membrane		GO:0031224 intrinsic component of membrane; GO:0016020 membrane; GO:0016021 integral component of membrane; GO:0044425 membrane part;
K4B3Z9	540	0.597355	Down	0.00245864	S	Uncharacterized protein	104644279	0.953385	6.38e-05	110.31	S(0.009)HS(0.953)S(0.049)AS(0.988)YGAR	2	0.63159	10	plasma membrane		GO:0031224 intrinsic component of membrane; GO:0016020 membrane; GO:0016021 integral component of membrane; GO:0044425 membrane part;
K4B4Z2	785	0.535335	Down	0.00055432	S	Uncharacterized protein	101259383	1	4e-11	128.05	S(1)PAFNALAATFENPNAR	3	-1.3951	7	nucleus	GO:0044085 cellular component biogenesis; GO:0016043 cellular component organization; GO:0044763 single-organism cellular process; GO:0044699 single-organism process; GO:0007015 actin filament organization; GO:0051017 actin filament bundle assembly; GO:0061572 actin filament bundle organization; GO:1902589 single-organism organelle organization; GO:0030036 actin cytoskeleton organization; GO:0022…		GO:0051015 actin filament binding; GO:0008092 cytoskeletal protein binding; GO:0005488 binding; GO:0044877 macromolecular complex binding; GO:0003779 actin binding; GO:0005515 protein binding; GO:0032403 protein complex binding;				IPR003128; IPR029006; IPR007123;	Villin headpiece; ADF-H/Gelsolin-like domain; Gelsolin-like domain;
K4B4Z4	421	2.29641	Up	8.44933e-06	T	Non-specific serine/threonine protein kinase	101259992	1	0.00202	58.172	AGGDT(1)LEFHK	3	-0.67078	1	chloroplast	GO:0050794 regulation of cellular process; GO:0044700 single organism signaling; GO:0016310 phosphorylation; GO:0001101 response to acid chemical; GO:0034220 ion transmembrane transport; GO:0010118 stomatal movement; GO:0030001 metal ion transport; GO:0009628 response to abiotic stimulus; GO:0071804 cellular potassium ion transport; GO:0044267 cellular protein metabolic process; GO:1901700 respon…	GO:0043229 intracellular organelle; GO:0016020 membrane; GO:0071944 cell periphery; GO:0005737 cytoplasm; GO:0044424 intracellular part; GO:0005623 cell; GO:0005829 cytosol; GO:0005886 plasma membrane; GO:0043231 intracellular membrane-bounded organelle; GO:0043226 organelle; GO:0005634 nucleus; GO:0005622 intracellular; GO:0044464 cell part; GO:0043227 membrane-bounded organelle; GO:0009536 plas…	GO:0005524 ATP binding; GO:1901265 nucleoside phosphate binding; GO:0016773 phosphotransferase activity, alcohol group as acceptor; GO:0001882 nucleoside binding; GO:0043167 ion binding; GO:0004672 protein kinase activity; GO:0000166 nucleotide binding; GO:0097159 organic cyclic compound binding; GO:1901363 heterocyclic compound binding; GO:0032549 ribonucleoside binding; GO:0097367 carbohydrate …				IPR004041; IPR000719; IPR018451; IPR011009;	NAF domain; Protein kinase domain; NAF/FISL domain; Protein kinase-like domain;
K4B503	17	0.560437	Down	0.000445589	S	Uncharacterized protein	---	0.923429	4.39e-08	80.676	S(0.049)S(0.028)S(0.923)VEDR	2	-0.83228	2	nucleus	GO:0006518 peptide metabolic process; GO:0043043 peptide biosynthetic process; GO:0044267 cellular protein metabolic process; GO:0006807 nitrogen compound metabolic process; GO:0009058 biosynthetic process; GO:0043603 cellular amide metabolic process; GO:0044238 primary metabolic process; GO:1901566 organonitrogen compound biosynthetic process; GO:0044237 cellular metabolic process; GO:1901576 or…	GO:0044424 intracellular part; GO:0005623 cell; GO:0044464 cell part; GO:0005622 intracellular; GO:0005737 cytoplasm;	GO:0097159 organic cyclic compound binding; GO:1901363 heterocyclic compound binding; GO:0003723 RNA binding; GO:0008135 translation factor activity, RNA binding; GO:0005488 binding; GO:0003676 nucleic acid binding; GO:0003743 translation initiation factor activity;	K03259	EIF4E; translation initiation factor 4E	sly03013 RNA transport - Solanum lycopersicum (tomato);
K4B5D7	482	1.70479	Up	2.05571e-06	S	Uncharacterized protein	101248436	0.995175	6.27e-06	86.005	MNDQES(0.995)PAS(0.005)VVNLK	3	-0.049668	3	nucleus	GO:0050794 regulation of cellular process; GO:0044700 single organism signaling; GO:0051716 cellular response to stimulus; GO:0016310 phosphorylation; GO:0035556 intracellular signal transduction; GO:0044267 cellular protein metabolic process; GO:0044699 single-organism process; GO:0023052 signaling; GO:0050896 response to stimulus; GO:0044238 primary metabolic process; GO:0044237 cellular metabo…	GO:0044424 intracellular part; GO:0005623 cell; GO:0044464 cell part; GO:0005622 intracellular; GO:0005737 cytoplasm;	GO:0005524 ATP binding; GO:1901265 nucleoside phosphate binding; GO:0016773 phosphotransferase activity, alcohol group as acceptor; GO:0001882 nucleoside binding; GO:0043167 ion binding; GO:0005515 protein binding; GO:0004672 protein kinase activity; GO:0000166 nucleotide binding; GO:0004871 signal transducer activity; GO:0097159 organic cyclic compound binding; GO:1901363 heterocyclic compound b…				IPR000270; IPR000719; IPR001245; IPR011009;	PB1 domain; Protein kinase domain; Serine-threonine/tyrosine-protein kinase catalytic domain; Protein kinase-like domain;
K4B6F0	227	0.657106	Down	0.000119746	S	Nuclear cap-binding protein subunit 2	---	0.999949	0.00034	68.972	RNS(1)DHESRPEK	3	0.66913	1	nucleus	GO:0006396 RNA processing; GO:0006725 cellular aromatic compound metabolic process; GO:0045292 mRNA cis splicing, via spliceosome; GO:1901360 organic cyclic compound metabolic process; GO:0006807 nitrogen compound metabolic process; GO:0044238 primary metabolic process; GO:0044237 cellular metabolic process; GO:0071704 organic substance metabolic process; GO:0006397 mRNA processing; GO:0016070 RN…	GO:0032991 macromolecular complex; GO:0044424 intracellular part; GO:0034518 RNA cap binding complex; GO:0005623 cell; GO:0044464 cell part; GO:0005622 intracellular; GO:0005846 nuclear cap binding complex;	GO:0097159 organic cyclic compound binding; GO:1901363 heterocyclic compound binding; GO:0003723 RNA binding; GO:0000339 RNA cap binding; GO:1901265 nucleoside phosphate binding; GO:0005488 binding; GO:0003676 nucleic acid binding; GO:0000166 nucleotide binding; GO:0036094 small molecule binding;	K12883	NCBP2; nuclear cap-binding protein subunit 2	sly03040 Spliceosome - Solanum lycopersicum (tomato); sly03015 mRNA surveillance pathway - Solanum lycopersicum (tomato); sly03013 RNA transport - Solanum lycopersicum (tomato);	IPR000504; IPR012677; IPR034148;	RNA recognition motif domain; Nucleotide-binding alpha-beta plait domain; NCBP2, RNA recognition motif;
K4B6I0	106	0.659023	Down	0.0107671	T	U2 snRNP auxiliary factor large subunit	101263485	1	7.06e-07	158.01	T(1)RDRDDDER	3	-0.013328	3	nucleus	GO:0006396 RNA processing; GO:0006725 cellular aromatic compound metabolic process; GO:1901360 organic cyclic compound metabolic process; GO:0006807 nitrogen compound metabolic process; GO:0044238 primary metabolic process; GO:0044237 cellular metabolic process; GO:0071704 organic substance metabolic process; GO:0006397 mRNA processing; GO:0016070 RNA metabolic process; GO:0008152 metabolic proce…	GO:0043229 intracellular organelle; GO:0089701 U2AF; GO:0044446 intracellular organelle part; GO:0005684 U2-type spliceosomal complex; GO:0031981 nuclear lumen; GO:0032991 macromolecular complex; GO:0044424 intracellular part; GO:0005681 spliceosomal complex; GO:0016604 nuclear body; GO:0005623 cell; GO:0044422 organelle part; GO:0031974 membrane-enclosed lumen; GO:0043231 intracellular membrane-…	GO:0097159 organic cyclic compound binding; GO:1901363 heterocyclic compound binding; GO:0003723 RNA binding; GO:0008187 poly-pyrimidine tract binding; GO:1901265 nucleoside phosphate binding; GO:0030628 pre-mRNA 3'-splice site binding; GO:0005488 binding; GO:0003676 nucleic acid binding; GO:0036002 pre-mRNA binding; GO:0000166 nucleotide binding; GO:0036094 small molecule binding; GO:0003727 sin…	K12837	U2AF2; splicing factor U2AF 65 kDa subunit	sly03040 Spliceosome - Solanum lycopersicum (tomato);	IPR000504; IPR012677; IPR003954;	RNA recognition motif domain; Nucleotide-binding alpha-beta plait domain; RNA recognition motif domain, eukaryote;
K4B6J3	9	0.663161	Down	0.00110428	S	Uncharacterized protein	---	0.802355	9.62e-08	136.33	NLS(0.802)S(0.198)NLLLAK	3	0.22561	2	nucleus
K4B6V8	184	1.88171	Up	0.00573487	S	Uncharacterized protein	101261578	0.998665	1.8e-18	180.84	TS(0.001)S(0.999)LFLEDLSK	2	0.074379	2	cytoplasm							IPR029058; IPR000073;	Alpha/Beta hydrolase fold; Alpha/beta hydrolase fold-1;
K4B7B8	294	0.640869	Down	0.00125293	S	Glucose-6-phosphate 1-epimerase	101255458	0.998313	1.01e-10	126.86	QELSTVSSS(0.001)Y(0.001)CS(0.998)GQLDPR	3	0.82168	1	nucleus	GO:0008152 metabolic process; GO:0005975 carbohydrate metabolic process; GO:0044238 primary metabolic process; GO:0071704 organic substance metabolic process;		GO:0030246 carbohydrate binding; GO:0016853 isomerase activity; GO:0003824 catalytic activity; GO:0005488 binding;	K01792	E5.1.3.15; glucose-6-phosphate 1-epimerase [EC:5.1.3.15]	sly01110 Biosynthesis of secondary metabolites - Solanum lycopersicum (tomato); sly00010 Glycolysis / Gluconeogenesis - Solanum lycopersicum (tomato); sly01100 Metabolic pathways - Solanum lycopersicum (tomato);	IPR011013; IPR014718;	Galactose mutarotase-like domain; Glycoside hydrolase-type carbohydrate-binding;
K4B7P4	256	0.661727	Down	0.0165718	S	Uncharacterized protein	101251441	1	0.00114	56.08	LLNEPHGS(1)VGAR	3	0.16758	1	cytoplasm		GO:0043226 organelle; GO:0043231 intracellular membrane-bounded organelle; GO:0043229 intracellular organelle; GO:0005634 nucleus; GO:0044464 cell part; GO:0005622 intracellular; GO:0005737 cytoplasm; GO:0044424 intracellular part; GO:0043227 membrane-bounded organelle; GO:0005623 cell;	GO:0043169 cation binding; GO:0046872 metal ion binding; GO:0008270 zinc ion binding; GO:0046914 transition metal ion binding; GO:0005488 binding; GO:0043167 ion binding;	K06874			IPR004457;	Zinc finger, ZPR1-type;
K4B836	287	0.64179	Down	0.000477786	S	Uncharacterized protein	101245912	0.999765	2.89e-10	69.019	VDS(1)QDEEEGDHLSK	3	0.48928	3	cytoskeleton	GO:0006396 RNA processing; GO:0006725 cellular aromatic compound metabolic process; GO:1901360 organic cyclic compound metabolic process; GO:0006807 nitrogen compound metabolic process; GO:0044238 primary metabolic process; GO:0044237 cellular metabolic process; GO:0071704 organic substance metabolic process; GO:0016070 RNA metabolic process; GO:0008152 metabolic process; GO:0090304 nucleic acid …	GO:0043226 organelle; GO:0043231 intracellular membrane-bounded organelle; GO:0043229 intracellular organelle; GO:0005634 nucleus; GO:0044464 cell part; GO:0005622 intracellular; GO:0032991 macromolecular complex; GO:0044424 intracellular part; GO:1990904 ribonucleoprotein complex; GO:0030529 intracellular ribonucleoprotein complex; GO:0043227 membrane-bounded organelle; GO:0005623 cell;	GO:0097159 organic cyclic compound binding; GO:1901363 heterocyclic compound binding; GO:0003723 RNA binding; GO:1901265 nucleoside phosphate binding; GO:0005488 binding; GO:0003676 nucleic acid binding; GO:0000166 nucleotide binding; GO:0036094 small molecule binding;	K15191			IPR011991; IPR006630; IPR000504; IPR012677;	Winged helix-turn-helix DNA-binding domain; RNA-binding protein Lupus La; RNA recognition motif domain; Nucleotide-binding alpha-beta plait domain;
K4B910	584	0.608556	Down	0.00131689	S	Uncharacterized protein	---	0.999532	0.00114	89.266	SFS(1)QEHTR	3	0.054378	5	chloroplast		GO:0031224 intrinsic component of membrane; GO:0016020 membrane; GO:0016021 integral component of membrane; GO:0044425 membrane part;	GO:0005515 protein binding; GO:0005488 binding;				IPR032675; IPR024788;	Leucine-rich repeat domain, L domain-like; Malectin-like carbohydrate-binding domain;
K4B939	125	1.61659	Up	0.000643861	S	Uncharacterized protein	101252042	0.791709	0.00316	57.785	ES(0.031)KS(0.792)PT(0.177)LR	3	0.16422	1	nucleus	GO:0050794 regulation of cellular process; GO:0044700 single organism signaling; GO:0051716 cellular response to stimulus; GO:0016310 phosphorylation; GO:0035556 intracellular signal transduction; GO:0044267 cellular protein metabolic process; GO:0044699 single-organism process; GO:0023052 signaling; GO:0050896 response to stimulus; GO:0044238 primary metabolic process; GO:0044237 cellular metabo…	GO:0044424 intracellular part; GO:0005623 cell; GO:0044464 cell part; GO:0005622 intracellular; GO:0005737 cytoplasm;	GO:0005524 ATP binding; GO:1901265 nucleoside phosphate binding; GO:0016773 phosphotransferase activity, alcohol group as acceptor; GO:0001882 nucleoside binding; GO:0043167 ion binding; GO:0004672 protein kinase activity; GO:0000166 nucleotide binding; GO:0004871 signal transducer activity; GO:0097159 organic cyclic compound binding; GO:1901363 heterocyclic compound binding; GO:0032549 ribonucle…				IPR000719; IPR001245; IPR011009;	Protein kinase domain; Serine-threonine/tyrosine-protein kinase catalytic domain; Protein kinase-like domain;
K4B988	2018	0.595868	Down	0.00202635	S	Uncharacterized protein	101263666	0.803663	0.00214	64.82	LKS(0.804)GS(0.196)MEF	3	0.43357	1	nucleus	GO:0044085 cellular component biogenesis; GO:0016043 cellular component organization; GO:0031109 microtubule polymerization or depolymerization; GO:0048285 organelle fission; GO:0007067 mitotic nuclear division; GO:0007051 spindle organization; GO:0044699 single-organism process; GO:0030951 establishment or maintenance of microtubule cytoskeleton polarity; GO:0032506 cytokinetic process; GO:19024…	GO:0005938 cell cortex; GO:0005874 microtubule; GO:0071944 cell periphery; GO:0030054 cell junction; GO:0099568 cytoplasmic region; GO:0005737 cytoplasm; GO:0030863 cortical cytoskeleton; GO:0032991 macromolecular complex; GO:0099512 supramolecular fiber; GO:0044424 intracellular part; GO:0005911 cell-cell junction; GO:0099080 supramolecular complex; GO:0005623 cell; GO:0055044 symplast; GO:00444…	GO:0015631 tubulin binding; GO:0005515 protein binding; GO:0008092 cytoskeletal protein binding; GO:0051010 microtubule plus-end binding; GO:0005488 binding; GO:0008017 microtubule binding;	K16803			IPR034085; IPR011989; IPR024395; IPR016024;	TOG domain; Armadillo-like helical; CLASP N-terminal domain; Armadillo-type fold;
K4B9A8	70	0.642616	Down	0.000502844	S	Secretory carrier-associated membrane protein	101260101	0.999991	6.75e-22	149.33	NAS(1)IDIPLDSASDLK	4	0.46563	4	plasma membrane	GO:0045184 establishment of protein localization; GO:0006810 transport; GO:0071702 organic substance transport; GO:0051179 localization; GO:0033036 macromolecule localization; GO:0008104 protein localization; GO:0015031 protein transport; GO:0051234 establishment of localization;	GO:0030658 transport vesicle membrane; GO:0016020 membrane; GO:0043229 intracellular organelle; GO:0097708 intracellular vesicle; GO:0098588 bounding membrane of organelle; GO:0031090 organelle membrane; GO:0031410 cytoplasmic vesicle; GO:0071944 cell periphery; GO:0031982 vesicle; GO:0005737 cytoplasm; GO:0044446 intracellular organelle part; GO:0044433 cytoplasmic vesicle part; GO:0031224 intri…		K19995
K4B9I0	697	0.447338	Down	0.000141782	T	Serine/threonine-protein kinase	101263787	0.999969	2.63e-11	128.64	IFGGDETEGNT(1)KR	3	0.96744	2	vacuolar membrane	GO:0000003 reproduction; GO:0016310 phosphorylation; GO:0022414 reproductive process; GO:0044763 single-organism cellular process; GO:0044267 cellular protein metabolic process; GO:0044699 single-organism process; GO:0009875 pollen-pistil interaction; GO:0044238 primary metabolic process; GO:0008037 cell recognition; GO:0032501 multicellular organismal process; GO:0044237 cellular metabolic proce…	GO:0016020 membrane; GO:0044464 cell part; GO:0071944 cell periphery; GO:0044425 membrane part; GO:0031224 intrinsic component of membrane; GO:0005623 cell; GO:0016021 integral component of membrane; GO:0005886 plasma membrane;	GO:1901265 nucleoside phosphate binding; GO:0016773 phosphotransferase activity, alcohol group as acceptor; GO:0031625 ubiquitin protein ligase binding; GO:0005515 protein binding; GO:0004672 protein kinase activity; GO:0097159 organic cyclic compound binding; GO:1901363 heterocyclic compound binding; GO:0016301 kinase activity; GO:0003824 catalytic activity; GO:0032553 ribonucleotide binding; GO…				IPR001480; IPR003609; IPR021820; IPR000719; IPR000858; IPR022126; IPR001245; IPR013320; IPR011009;	Bulb-type lectin domain; PAN/Apple domain; S-locus receptor kinase, C-terminal; Protein kinase domain; S-locus glycoprotein domain; S-locus, receptor kinase; Serine-threonine/tyrosine-protein kinase catalytic domain; Concanavalin A-like lectin/glucanase domain; Protein kinase-like domain;
K4B9R8	590	2.02803	Up	0.000308268	S	Uncharacterized protein	101255159	0.983063	0.0152	118.23	S(0.983)FAT(0.017)DSER	2	-0.080347	1	nucleus			GO:0005524 ATP binding; GO:1901265 nucleoside phosphate binding; GO:0001882 nucleoside binding; GO:0043167 ion binding; GO:0000166 nucleotide binding; GO:0097159 organic cyclic compound binding; GO:1901363 heterocyclic compound binding; GO:0032549 ribonucleoside binding; GO:0097367 carbohydrate derivative binding; GO:0032553 ribonucleotide binding; GO:0005488 binding; GO:0032550 purine ribonucleo…	K09489			IPR029048; IPR029047;	Heat shock protein 70kD, C-terminal domain; Heat shock protein 70kD, peptide-binding domain;
K4B9T4	178	0.632318	Down	0.000710756	S	Lactoylglutathione lyase	---	0.912678	3.68e-09	149.49	GGS(0.087)S(0.913)VIAFVK	3	0.52554	5	chloroplast			GO:0004462 lactoylglutathione lyase activity; GO:0046872 metal ion binding; GO:0043169 cation binding; GO:0016829 lyase activity; GO:0016846 carbon-sulfur lyase activity; GO:0003824 catalytic activity; GO:0005488 binding; GO:0043167 ion binding;	K01759	GLO1; lactoylglutathione lyase [EC:4.4.1.5]	sly00620 Pyruvate metabolism - Solanum lycopersicum (tomato);	IPR029068; IPR004360;	Glyoxalase/Bleomycin resistance protein/Dihydroxybiphenyl dioxygenase; Glyoxalase/fosfomycin resistance/dioxygenase domain;
K4B9T4	177	0.655001	Down	0.00421465	S	Lactoylglutathione lyase	---	0.961607	0.00348	76.326	GGS(0.962)S(0.038)VIAFVK	2	0.18637	2	chloroplast			GO:0004462 lactoylglutathione lyase activity; GO:0046872 metal ion binding; GO:0043169 cation binding; GO:0016829 lyase activity; GO:0016846 carbon-sulfur lyase activity; GO:0003824 catalytic activity; GO:0005488 binding; GO:0043167 ion binding;	K01759	GLO1; lactoylglutathione lyase [EC:4.4.1.5]	sly00620 Pyruvate metabolism - Solanum lycopersicum (tomato);	IPR029068; IPR004360;	Glyoxalase/Bleomycin resistance protein/Dihydroxybiphenyl dioxygenase; Glyoxalase/fosfomycin resistance/dioxygenase domain;
K4BA97	256	1.69675	Up	4.39212e-05	S	Uncharacterized protein	101267474	0.999236	4.49e-12	123.55	VLDYPISSGIT(0.001)MPS(0.999)PR	2	-0.17513	14	nucleus			GO:0097159 organic cyclic compound binding; GO:1901363 heterocyclic compound binding; GO:1901265 nucleoside phosphate binding; GO:0005488 binding; GO:0003676 nucleic acid binding; GO:0000166 nucleotide binding; GO:0036094 small molecule binding;				IPR000504; IPR012677;	RNA recognition motif domain; Nucleotide-binding alpha-beta plait domain;
K4BAB3	495	0.632233	Down	0.0166783	S	MLO-like protein	MLO	0.999995	5.94e-11	126.8	FQGYS(1)DQEAS(1)DLENDPTTPMTR	3	-0.46066	5	plasma membrane	GO:0006952 defense response; GO:0050896 response to stimulus; GO:0006950 response to stress; GO:0009607 response to biotic stimulus;	GO:0016020 membrane; GO:0044464 cell part; GO:0071944 cell periphery; GO:0044425 membrane part; GO:0031224 intrinsic component of membrane; GO:0005623 cell; GO:0016021 integral component of membrane; GO:0005886 plasma membrane;	GO:0005515 protein binding; GO:0005516 calmodulin binding; GO:0005488 binding;	K08472
K4BAB3	500	0.613065	Down	0.0109489	S	MLO-like protein	MLO	0.999989	5.94e-11	126.8	FQGYS(1)DQEAS(1)DLENDPTTPMTR	3	-0.61346	7	plasma membrane	GO:0006952 defense response; GO:0050896 response to stimulus; GO:0006950 response to stress; GO:0009607 response to biotic stimulus;	GO:0016020 membrane; GO:0044464 cell part; GO:0071944 cell periphery; GO:0044425 membrane part; GO:0031224 intrinsic component of membrane; GO:0005623 cell; GO:0016021 integral component of membrane; GO:0005886 plasma membrane;	GO:0005515 protein binding; GO:0005516 calmodulin binding; GO:0005488 binding;	K08472
K4BAD9	404	0.459147	Down	0.000480978	S	Uncharacterized protein	101257625	0.999779	0.0439	70.256	SPPS(1)LPR	2	-0.1134	2	nucleus	GO:0050794 regulation of cellular process; GO:0060627 regulation of vesicle-mediated transport; GO:0043547 positive regulation of GTPase activity; GO:0051049 regulation of transport; GO:0051046 regulation of secretion; GO:0017157 regulation of exocytosis; GO:1903530 regulation of secretion by cell; GO:0043085 positive regulation of catalytic activity; GO:0050789 regulation of biological process; …	GO:0016020 membrane; GO:0005622 intracellular; GO:0044464 cell part; GO:0071944 cell periphery; GO:0005737 cytoplasm; GO:0044424 intracellular part; GO:0005623 cell; GO:0005886 plasma membrane;	GO:0031267 small GTPase binding; GO:0000149 SNARE binding; GO:0030234 enzyme regulator activity; GO:0017016 Ras GTPase binding; GO:0060589 nucleoside-triphosphatase regulator activity; GO:0005488 binding; GO:0030695 GTPase regulator activity; GO:0005515 protein binding; GO:0098772 molecular function regulator; GO:0051020 GTPase binding; GO:0019905 syntaxin binding; GO:0008047 enzyme activator act…				IPR017986; IPR015943;	WD40-repeat-containing domain; WD40/YVTN repeat-like-containing domain;
K4BAJ6	32	2.87258	Up	0.00170651	S	Uncharacterized protein	101247880	0.960582	0.0109	67.08	S(0.039)VS(0.961)LIPMAR	2	-0.39539	1	chloroplast							IPR001763;	Rhodanese-like domain;
K4BAQ8	2	1.61939	Up	0.00239148	S	Uncharacterized protein	101258912	1	9.29e-05	79.804	S(1)PIQDFEQHSR	3	-0.45108	2	plasma membrane	GO:0018393 internal peptidyl-lysine acetylation; GO:0016043 cellular component organization; GO:0016310 phosphorylation; GO:0006475 internal protein amino acid acetylation; GO:0018394 peptidyl-lysine acetylation; GO:0016570 histone modification; GO:0044267 cellular protein metabolic process; GO:0044238 primary metabolic process; GO:0044237 cellular metabolic process; GO:0006796 phosphate-containi…	GO:0043229 intracellular organelle; GO:0044446 intracellular organelle part; GO:0032991 macromolecular complex; GO:0031981 nuclear lumen; GO:0044424 intracellular part; GO:1990234 transferase complex; GO:0005623 cell; GO:0000123 histone acetyltransferase complex; GO:0044422 organelle part; GO:0031974 membrane-enclosed lumen; GO:0043231 intracellular membrane-bounded organelle; GO:0043226 organell…	GO:0005515 protein binding; GO:0016301 kinase activity; GO:0003824 catalytic activity; GO:0016740 transferase activity; GO:0005488 binding; GO:0016772 transferase activity, transferring phosphorus-containing groups;	K08874			IPR000403; IPR011989; IPR003151; IPR014009; IPR016024; IPR003152; IPR011009;	Phosphatidylinositol 3-/4-kinase, catalytic domain; Armadillo-like helical; PIK-related kinase, FAT; PIK-related kinase; Armadillo-type fold; FATC domain; Protein kinase-like domain;
K4BAW0	58	2.07576	Up	0.00203645	S	Fructose-bisphosphate aldolase	101250853	0.99968	0.0265	86.136	TIAS(1)PGR	2	0.54147	1	chloroplast	GO:0006757 ATP generation from ADP; GO:0009116 nucleoside metabolic process; GO:0042278 purine nucleoside metabolic process; GO:0006165 nucleoside diphosphate phosphorylation; GO:0046031 ADP metabolic process; GO:0019362 pyridine nucleotide metabolic process; GO:0006096 glycolytic process; GO:0009167 purine ribonucleoside monophosphate metabolic process; GO:0009117 nucleotide metabolic process; G…		GO:0016829 lyase activity; GO:0004332 fructose-bisphosphate aldolase activity; GO:0016832 aldehyde-lyase activity; GO:0003824 catalytic activity; GO:0016830 carbon-carbon lyase activity;	K01623	ALDO; fructose-bisphosphate aldolase, class I [EC:4.1.2.13]	sly01110 Biosynthesis of secondary metabolites - Solanum lycopersicum (tomato); sly01200 Carbon metabolism - Solanum lycopersicum (tomato); sly00710 Carbon fixation in photosynthetic organisms - Solanum lycopersicum (tomato); sly00051 Fructose and mannose metabolism - Solanum lycopersicum (tomato); sly00010 Glycolysis / Gluconeogenesis - Solanum lycopersicum (tomato); sly01230 Biosynthesis of ami…	IPR013785;	Aldolase-type TIM barrel;
K4BBF4	3562	0.454353	Down	1.00789e-05	S	Uncharacterized protein	---	0.928327	5.92e-05	138.99	VTEHFT(0.072)S(0.928)LK	2	0.18774	3	cytoplasm
K4BBI2	773	1.83788	Up	0.000779401	S	Uncharacterized protein	101252451	0.885079	0.000225	99.174	S(0.115)ES(0.885)PLSSLK	3	0.11537	2	nucleus							IPR000313;	PWWP domain;
K4BBI6	501	0.596307	Down	0.0279681	S	Uncharacterized protein	---	0.852996	0.000446	79.201	NY(0.141)S(0.853)GPLQY(0.006)R	3	-0.17173	1	cytoplasm	GO:0023014 signal transduction by protein phosphorylation; GO:0050794 regulation of cellular process; GO:0044700 single organism signaling; GO:0016310 phosphorylation; GO:0051716 cellular response to stimulus; GO:0044763 single-organism cellular process; GO:0044267 cellular protein metabolic process; GO:0044699 single-organism process; GO:0044238 primary metabolic process; GO:0023052 signaling; G…	GO:0016020 membrane; GO:0005622 intracellular; GO:0044464 cell part; GO:0071944 cell periphery; GO:0005737 cytoplasm; GO:0044424 intracellular part; GO:0005623 cell; GO:0005886 plasma membrane;	GO:0005524 ATP binding; GO:1901265 nucleoside phosphate binding; GO:0016773 phosphotransferase activity, alcohol group as acceptor; GO:0001882 nucleoside binding; GO:0043167 ion binding; GO:0004672 protein kinase activity; GO:0000166 nucleotide binding; GO:0004702 signal transducer, downstream of receptor, with serine/threonine kinase activity; GO:0004871 signal transducer activity; GO:0097159 or…	K08835			IPR000719; IPR011009;	Protein kinase domain; Protein kinase-like domain;
K4BBI6	506	0.604064	Down	0.000696673	Y	Uncharacterized protein	---	0.979734	0.000189	120.77	NY(0.014)S(0.007)GPLQY(0.98)R	2	0.065316	3	cytoplasm	GO:0023014 signal transduction by protein phosphorylation; GO:0050794 regulation of cellular process; GO:0044700 single organism signaling; GO:0016310 phosphorylation; GO:0051716 cellular response to stimulus; GO:0044763 single-organism cellular process; GO:0044267 cellular protein metabolic process; GO:0044699 single-organism process; GO:0044238 primary metabolic process; GO:0023052 signaling; G…	GO:0016020 membrane; GO:0005622 intracellular; GO:0044464 cell part; GO:0071944 cell periphery; GO:0005737 cytoplasm; GO:0044424 intracellular part; GO:0005623 cell; GO:0005886 plasma membrane;	GO:0005524 ATP binding; GO:1901265 nucleoside phosphate binding; GO:0016773 phosphotransferase activity, alcohol group as acceptor; GO:0001882 nucleoside binding; GO:0043167 ion binding; GO:0004672 protein kinase activity; GO:0000166 nucleotide binding; GO:0004702 signal transducer, downstream of receptor, with serine/threonine kinase activity; GO:0004871 signal transducer activity; GO:0097159 or…	K08835			IPR000719; IPR011009;	Protein kinase domain; Protein kinase-like domain;
K4BBI6	532	0.471022	Down	5.07397e-05	S	Uncharacterized protein	---	0.838137	0.000299	91.812	FQVT(0.16)S(0.838)ADLS(0.002)PK	3	-0.3504	2	cytoplasm	GO:0023014 signal transduction by protein phosphorylation; GO:0050794 regulation of cellular process; GO:0044700 single organism signaling; GO:0016310 phosphorylation; GO:0051716 cellular response to stimulus; GO:0044763 single-organism cellular process; GO:0044267 cellular protein metabolic process; GO:0044699 single-organism process; GO:0044238 primary metabolic process; GO:0023052 signaling; G…	GO:0016020 membrane; GO:0005622 intracellular; GO:0044464 cell part; GO:0071944 cell periphery; GO:0005737 cytoplasm; GO:0044424 intracellular part; GO:0005623 cell; GO:0005886 plasma membrane;	GO:0005524 ATP binding; GO:1901265 nucleoside phosphate binding; GO:0016773 phosphotransferase activity, alcohol group as acceptor; GO:0001882 nucleoside binding; GO:0043167 ion binding; GO:0004672 protein kinase activity; GO:0000166 nucleotide binding; GO:0004702 signal transducer, downstream of receptor, with serine/threonine kinase activity; GO:0004871 signal transducer activity; GO:0097159 or…	K08835			IPR000719; IPR011009;	Protein kinase domain; Protein kinase-like domain;
K4BC27	503	0.605347	Down	0.0177195	T	Uncharacterized protein	---	0.875632	3.33e-05	78.69	IT(0.101)PT(0.876)S(0.023)DHQQTRPR	4	-0.086014	2	nucleus			GO:0097159 organic cyclic compound binding; GO:1901363 heterocyclic compound binding; GO:1901265 nucleoside phosphate binding; GO:0005488 binding; GO:0003676 nucleic acid binding; GO:0000166 nucleotide binding; GO:0036094 small molecule binding;				IPR000504; IPR012677;	RNA recognition motif domain; Nucleotide-binding alpha-beta plait domain;
K4BCI8	174	0.408837	Down	0.000180843	S	Uncharacterized protein	101251432	0.808926	1.14e-07	106.58	S(0.809)T(0.055)VGT(0.02)PAY(0.117)IAPEVLLR	2	-0.25229	2	cytoplasm	GO:0050794 regulation of cellular process; GO:0044700 single organism signaling; GO:0051716 cellular response to stimulus; GO:0016310 phosphorylation; GO:0035556 intracellular signal transduction; GO:0044267 cellular protein metabolic process; GO:0044699 single-organism process; GO:0023052 signaling; GO:0050896 response to stimulus; GO:0044238 primary metabolic process; GO:0044237 cellular metabo…	GO:0043226 organelle; GO:0043231 intracellular membrane-bounded organelle; GO:0043229 intracellular organelle; GO:0005634 nucleus; GO:0044464 cell part; GO:0005622 intracellular; GO:0005737 cytoplasm; GO:0044424 intracellular part; GO:0043227 membrane-bounded organelle; GO:0005623 cell;	GO:0005524 ATP binding; GO:1901265 nucleoside phosphate binding; GO:0016773 phosphotransferase activity, alcohol group as acceptor; GO:0001882 nucleoside binding; GO:0043167 ion binding; GO:0004672 protein kinase activity; GO:0000166 nucleotide binding; GO:0097159 organic cyclic compound binding; GO:1901363 heterocyclic compound binding; GO:0032549 ribonucleoside binding; GO:0097367 carbohydrate …	K14498	SNRK2; serine/threonine-protein kinase SRK2 [EC:2.7.11.1]	sly04016 MAPK signaling pathway - plant - Solanum lycopersicum (tomato); sly04075 Plant hormone signal transduction - Solanum lycopersicum (tomato);	IPR000719; IPR011009;	Protein kinase domain; Protein kinase-like domain;
K4BCI8	150	0.541935	Down	0.00167586	S	Uncharacterized protein	101251432	0.999892	9.2e-08	108.25	LENTLLDGS(1)PAPR	2	-0.28628	2	cytoplasm	GO:0050794 regulation of cellular process; GO:0044700 single organism signaling; GO:0051716 cellular response to stimulus; GO:0016310 phosphorylation; GO:0035556 intracellular signal transduction; GO:0044267 cellular protein metabolic process; GO:0044699 single-organism process; GO:0023052 signaling; GO:0050896 response to stimulus; GO:0044238 primary metabolic process; GO:0044237 cellular metabo…	GO:0043226 organelle; GO:0043231 intracellular membrane-bounded organelle; GO:0043229 intracellular organelle; GO:0005634 nucleus; GO:0044464 cell part; GO:0005622 intracellular; GO:0005737 cytoplasm; GO:0044424 intracellular part; GO:0043227 membrane-bounded organelle; GO:0005623 cell;	GO:0005524 ATP binding; GO:1901265 nucleoside phosphate binding; GO:0016773 phosphotransferase activity, alcohol group as acceptor; GO:0001882 nucleoside binding; GO:0043167 ion binding; GO:0004672 protein kinase activity; GO:0000166 nucleotide binding; GO:0097159 organic cyclic compound binding; GO:1901363 heterocyclic compound binding; GO:0032549 ribonucleoside binding; GO:0097367 carbohydrate …	K14498	SNRK2; serine/threonine-protein kinase SRK2 [EC:2.7.11.1]	sly04016 MAPK signaling pathway - plant - Solanum lycopersicum (tomato); sly04075 Plant hormone signal transduction - Solanum lycopersicum (tomato);	IPR000719; IPR011009;	Protein kinase domain; Protein kinase-like domain;
K4BCM5	749	1.64256	Up	1.17717e-05	S	Uncharacterized protein	---	1	1.85e-06	106.58	DQDIDHHS(1)PRR	4	-0.70478	16	nucleus	GO:0032502 developmental process; GO:0000003 reproduction; GO:0044707 single-multicellular organism process; GO:0003006 developmental process involved in reproduction; GO:0010154 fruit development; GO:0022414 reproductive process; GO:0048731 system development; GO:0048316 seed development; GO:0048608 reproductive structure development; GO:0044699 single-organism process; GO:0009791 post-embryonic…		GO:0097159 organic cyclic compound binding; GO:1901363 heterocyclic compound binding; GO:0003729 mRNA binding; GO:0003723 RNA binding; GO:0005488 binding; GO:0003676 nucleic acid binding;
K4BCN3	58	0.620549	Down	0.00216945	S	Uncharacterized protein	101244139	0.93209	1.04e-14	137.69	S(0.048)KS(0.932)VT(0.02)DEDFDEIK	3	0.97562	2	chloroplast
K4BD13	457	0.659998	Down	0.0128506	S	Uncharacterized protein	101265979	0.75498	6.61e-36	218.45	DSS(0.755)S(0.245)INQISSVK	2	-0.13346	2	nucleus							IPR005607;	BSD domain;
K4BDT3	578	0.398372	Down	0.00166118	S	Uncharacterized protein	---	0.857792	8.13e-17	172.85	AS(0.138)S(0.858)FS(0.004)ISSLSSR	2	0.37503	1	plasma membrane	GO:0008152 metabolic process;		GO:0005515 protein binding; GO:0003824 catalytic activity; GO:0005488 binding;				IPR020683; IPR025110; IPR000873;	Ankyrin repeat-containing domain; AMP-binding enzyme C-terminal domain; AMP-dependent synthetase/ligase;
K4BE01	38	0.509917	Down	0.00564826	T	"Chlorophyll a-b binding protein, chloroplastic"	101245729	0.996721	4.74e-05	83.602	T(0.997)AAKPKPASSGSPWY(0.003)GPDR	4	-0.080051	5	chloroplast	GO:0009416 response to light stimulus; GO:0009628 response to abiotic stimulus; GO:0044267 cellular protein metabolic process; GO:0019684 photosynthesis, light reaction; GO:0044238 primary metabolic process; GO:0050896 response to stimulus; GO:0044237 cellular metabolic process; GO:0071704 organic substance metabolic process; GO:0009768 photosynthesis, light harvesting in photosystem I; GO:000815…	GO:0016020 membrane; GO:0009535 chloroplast thylakoid membrane; GO:0044434 chloroplast part; GO:0098796 membrane protein complex; GO:0005737 cytoplasm; GO:0009534 chloroplast thylakoid; GO:0042651 thylakoid membrane; GO:0031224 intrinsic component of membrane; GO:0032991 macromolecular complex; GO:0044424 intracellular part; GO:0005623 cell; GO:0009941 chloroplast envelope; GO:0044422 organelle p…	GO:0097159 organic cyclic compound binding; GO:1901363 heterocyclic compound binding; GO:0031409 pigment binding; GO:0016168 chlorophyll binding; GO:0046906 tetrapyrrole binding; GO:0005488 binding;	K08912	LHCB1; light-harvesting complex II chlorophyll a/b binding protein 1	sly00196 Photosynthesis - antenna proteins - Solanum lycopersicum (tomato); sly01100 Metabolic pathways - Solanum lycopersicum (tomato);	IPR023329;	Chlorophyll a/b binding protein domain;
K4BF01	697	0.537253	Down	0.00048055	S	Uncharacterized protein	---	1	0.00576	58.32	KDS(1)NLELDR	2	2.5606	1	nucleus	GO:0006396 RNA processing; GO:0006725 cellular aromatic compound metabolic process; GO:1901360 organic cyclic compound metabolic process; GO:0006807 nitrogen compound metabolic process; GO:0044238 primary metabolic process; GO:0044237 cellular metabolic process; GO:0071704 organic substance metabolic process; GO:0016070 RNA metabolic process; GO:0008152 metabolic process; GO:0090304 nucleic acid …		GO:0097159 organic cyclic compound binding; GO:1901363 heterocyclic compound binding; GO:0003723 RNA binding; GO:1901265 nucleoside phosphate binding; GO:0005488 binding; GO:0003676 nucleic acid binding; GO:0000166 nucleotide binding; GO:0036094 small molecule binding;	K12842	SR140; U2-associated protein SR140	sly03040 Spliceosome - Solanum lycopersicum (tomato);	IPR003034; IPR000061; IPR000504; IPR006569; IPR012677; IPR013170; IPR008942;	SAP domain; SWAP/Surp; RNA recognition motif domain; CID domain; Nucleotide-binding alpha-beta plait domain; mRNA splicing factor Cwf21 domain; ENTH/VHS;
K4BFK3	191	0.591902	Down	0.00155042	S	Uncharacterized protein	---	0.999434	0.000418	64.298	DY(0.004)S(0.999)PRRS(0.92)PY(0.076)GGR	4	0.28077	11	nucleus			GO:0097159 organic cyclic compound binding; GO:1901363 heterocyclic compound binding; GO:1901265 nucleoside phosphate binding; GO:0005488 binding; GO:0003676 nucleic acid binding; GO:0000166 nucleotide binding; GO:0036094 small molecule binding;				IPR000504; IPR012677;	RNA recognition motif domain; Nucleotide-binding alpha-beta plait domain;
K4BFK3	141	0.654112	Down	0.00642938	Y	Uncharacterized protein	---	0.952568	1.14e-05	110.15	T(0.047)PTPGHY(0.953)LGLK	2	-0.83583	4	nucleus			GO:0097159 organic cyclic compound binding; GO:1901363 heterocyclic compound binding; GO:1901265 nucleoside phosphate binding; GO:0005488 binding; GO:0003676 nucleic acid binding; GO:0000166 nucleotide binding; GO:0036094 small molecule binding;				IPR000504; IPR012677;	RNA recognition motif domain; Nucleotide-binding alpha-beta plait domain;
K4BFK3	135	0.64681	Down	0.00160504	T	Uncharacterized protein	---	0.868235	4.26e-06	105.65	T(0.868)PT(0.132)PGHYLGLK	3	-0.12374	11	nucleus			GO:0097159 organic cyclic compound binding; GO:1901363 heterocyclic compound binding; GO:1901265 nucleoside phosphate binding; GO:0005488 binding; GO:0003676 nucleic acid binding; GO:0000166 nucleotide binding; GO:0036094 small molecule binding;				IPR000504; IPR012677;	RNA recognition motif domain; Nucleotide-binding alpha-beta plait domain;
K4BG35	451	0.629773	Down	8.11083e-05	T	Uncharacterized protein	101245333	0.966476	0.000251	83.312	T(0.014)T(0.014)VRT(0.966)PIGS(0.173)T(0.173)T(0.659)PDMNLGLK	3	0.31249	1	plasma membrane	GO:0016310 phosphorylation; GO:0044267 cellular protein metabolic process; GO:0044238 primary metabolic process; GO:0044237 cellular metabolic process; GO:0006796 phosphate-containing compound metabolic process; GO:0071704 organic substance metabolic process; GO:0008152 metabolic process; GO:0006468 protein phosphorylation; GO:0006793 phosphorus metabolic process; GO:0044260 cellular macromolecul…	GO:0031224 intrinsic component of membrane; GO:0016020 membrane; GO:0016021 integral component of membrane; GO:0044425 membrane part;	GO:0005524 ATP binding; GO:1901265 nucleoside phosphate binding; GO:0016773 phosphotransferase activity, alcohol group as acceptor; GO:0001882 nucleoside binding; GO:0043167 ion binding; GO:0004672 protein kinase activity; GO:0000166 nucleotide binding; GO:0097159 organic cyclic compound binding; GO:1901363 heterocyclic compound binding; GO:0032549 ribonucleoside binding; GO:0097367 carbohydrate …				IPR000719; IPR001245; IPR024788; IPR013320; IPR011009;	Protein kinase domain; Serine-threonine/tyrosine-protein kinase catalytic domain; Malectin-like carbohydrate-binding domain; Concanavalin A-like lectin/glucanase domain; Protein kinase-like domain;
K4BGB8	467	0.642426	Down	0.000719783	T	Uncharacterized protein	101255771	0.948425	7.32e-08	129.29	T(0.948)S(0.051)PLLSTYSYR	2	-0.040043	3	nucleus			GO:0097159 organic cyclic compound binding; GO:1901363 heterocyclic compound binding; GO:0046914 transition metal ion binding; GO:0005488 binding; GO:0003676 nucleic acid binding; GO:0043167 ion binding; GO:0046872 metal ion binding; GO:0043169 cation binding; GO:0008270 zinc ion binding;	K13128			IPR006568; IPR001878;	PSP, proline-rich; Zinc finger, CCHC-type;
K4BGK0	58	0.645759	Down	0.0118102	S	Uncharacterized protein	101263192	0.970996	0.000248	46.145	NRPMT(0.004)AEPLAPS(0.025)HGGPPS(0.971)GNDR	3	0.32205	1	nucleus	GO:0006725 cellular aromatic compound metabolic process; GO:1901360 organic cyclic compound metabolic process; GO:0006807 nitrogen compound metabolic process; GO:0044238 primary metabolic process; GO:0044237 cellular metabolic process; GO:0071704 organic substance metabolic process; GO:0016070 RNA metabolic process; GO:0008152 metabolic process; GO:0090304 nucleic acid metabolic process; GO:00464…		GO:1901265 nucleoside phosphate binding; GO:0008026 ATP-dependent helicase activity; GO:0016817 hydrolase activity, acting on acid anhydrides; GO:0016787 hydrolase activity; GO:0016887 ATPase activity; GO:0097159 organic cyclic compound binding; GO:1901363 heterocyclic compound binding; GO:0016462 pyrophosphatase activity; GO:0003824 catalytic activity; GO:0032553 ribonucleotide binding; GO:00054…	K11594			IPR011545; IPR014014; IPR014001; IPR027417; IPR001650;	DEAD/DEAH box helicase domain; RNA helicase, DEAD-box type, Q motif; Helicase superfamily 1/2, ATP-binding domain; P-loop containing nucleoside triphosphate hydrolase; Helicase, C-terminal;
K4BIB5	269	0.650518	Down	7.38877e-05	S	Uncharacterized protein	101255475	0.999996	5.37e-12	121.44	S(1)MGLPTSDETQK	2	0.48786	7	nucleus	GO:0032502 developmental process; GO:0006457 protein folding; GO:0044707 single-multicellular organism process; GO:0044767 single-organism developmental process; GO:0044699 single-organism process; GO:0007275 multicellular organism development; GO:0048856 anatomical structure development; GO:0009987 cellular process; GO:0032501 multicellular organismal process;	GO:0044424 intracellular part; GO:0005623 cell; GO:0044464 cell part; GO:0005622 intracellular; GO:0005737 cytoplasm;	GO:0005515 protein binding; GO:0051082 unfolded protein binding; GO:0005488 binding;				IPR007052; IPR008978;	CS domain; HSP20-like chaperone;
K4BIJ3	75	0.443531	Down	4.30988e-05	S	Uncharacterized protein	101259518	0.999706	0.00764	65.241	ESFEKS(1)PR	2	-0.067078	2	nucleus	GO:0044085 cellular component biogenesis; GO:0006376 mRNA splice site selection; GO:0016043 cellular component organization; GO:0022613 ribonucleoprotein complex biogenesis; GO:0022618 ribonucleoprotein complex assembly; GO:0006725 cellular aromatic compound metabolic process; GO:0044237 cellular metabolic process; GO:0071704 organic substance metabolic process; GO:0000398 mRNA splicing, via spli…	GO:0005685 U1 snRNP; GO:0043229 intracellular organelle; GO:0044446 intracellular organelle part; GO:0005684 U2-type spliceosomal complex; GO:0032991 macromolecular complex; GO:0044424 intracellular part; GO:0005681 spliceosomal complex; GO:0005623 cell; GO:0044422 organelle part; GO:0097525 spliceosomal snRNP complex; GO:0043231 intracellular membrane-bounded organelle; GO:0043226 organelle; GO:…	GO:0097159 organic cyclic compound binding; GO:1901363 heterocyclic compound binding; GO:0003729 mRNA binding; GO:0003723 RNA binding; GO:0005488 binding; GO:0003676 nucleic acid binding;
K4BIK7	341	0.538845	Down	0.0272505	S	Uncharacterized protein	101263091	1	9.96e-05	72.793	EKS(1)GAQPIIAPIVLR	3	-0.18952	1	nucleus							IPR027417;	P-loop containing nucleoside triphosphate hydrolase;
K4BIU3	298	0.649265	Down	0.00103962	T	Uncharacterized protein	101248277	0.839245	0.00232	58.32	EMY(0.001)VET(0.152)T(0.839)DS(0.008)EAD	2	-0.040705	2	chloroplast	GO:0006801 superoxide metabolic process; GO:0033554 cellular response to stress; GO:0051716 cellular response to stimulus; GO:0000303 response to superoxide; GO:0034614 cellular response to reactive oxygen species; GO:0006950 response to stress; GO:0071451 cellular response to superoxide; GO:0071450 cellular response to oxygen radical; GO:0055114 oxidation-reduction process; GO:0009636 response t…		GO:0004784 superoxide dismutase activity; GO:0003824 catalytic activity; GO:0016721 oxidoreductase activity, acting on superoxide radicals as acceptor; GO:0005488 binding; GO:0043167 ion binding; GO:0016209 antioxidant activity; GO:0043169 cation binding; GO:0046872 metal ion binding; GO:0016491 oxidoreductase activity;	K04564	SOD2; superoxide dismutase, Fe-Mn family [EC:1.15.1.1]	sly04146 Peroxisome - Solanum lycopersicum (tomato);	IPR019831; IPR019832;	Manganese/iron superoxide dismutase, N-terminal; Manganese/iron superoxide dismutase, C-terminal;
K4BIW5	147	0.542098	Down	0.00268685	S	Uncharacterized protein	---	1	2.09e-09	143.25	GVDGLFDS(1)FAR	2	0.33053	2	chloroplast	GO:0098876 vesicle-mediated transport to the plasma membrane; GO:0016192 vesicle-mediated transport; GO:0044763 single-organism cellular process; GO:0048193 Golgi vesicle transport; GO:0044699 single-organism process; GO:0048278 vesicle docking; GO:0022406 membrane docking; GO:0051234 establishment of localization; GO:0006810 transport; GO:1902578 single-organism localization; GO:0032940 secretio…	GO:0005938 cell cortex; GO:0044464 cell part; GO:0044448 cell cortex part; GO:0005622 intracellular; GO:0071944 cell periphery; GO:0005737 cytoplasm; GO:0099568 cytoplasmic region; GO:0032991 macromolecular complex; GO:0044424 intracellular part; GO:0000145 exocyst; GO:0043234 protein complex; GO:0005623 cell; GO:0044444 cytoplasmic part; GO:0099023 tethering complex;		K19984
K4BJ97	452	0.661029	Down	0.00315514	S	Uncharacterized protein	101244264	0.999892	7.86e-05	89.979	DDS(1)GRFS(0.001)GLLS(0.021)S(0.06)S(0.236)GS(0.682)PR	3	1.8068	2	nucleus	GO:0044248 cellular catabolic process; GO:0008152 metabolic process; GO:0006914 autophagy; GO:0009056 catabolic process; GO:0044237 cellular metabolic process; GO:0009987 cellular process;	GO:1902494 catalytic complex; GO:0061695 transferase complex, transferring phosphorus-containing groups; GO:1990316 ATG1/ULK1 kinase complex; GO:0044464 cell part; GO:0005622 intracellular; GO:0005737 cytoplasm; GO:0032991 macromolecular complex; GO:0044424 intracellular part; GO:1990234 transferase complex; GO:1902554 serine/threonine protein kinase complex; GO:0005623 cell; GO:0043234 protein c…		K08331	ATG13; autophagy-related protein 13	sly04136 Autophagy - other - Solanum lycopersicum (tomato);
K4BJ97	462	0.525089	Down	0.000957653	S	Uncharacterized protein	101244264	0.7825	8.99e-05	91.076	FSGLLS(0.034)S(0.183)S(0.783)GS(0.001)PR	2	0.11909	1	nucleus	GO:0044248 cellular catabolic process; GO:0008152 metabolic process; GO:0006914 autophagy; GO:0009056 catabolic process; GO:0044237 cellular metabolic process; GO:0009987 cellular process;	GO:1902494 catalytic complex; GO:0061695 transferase complex, transferring phosphorus-containing groups; GO:1990316 ATG1/ULK1 kinase complex; GO:0044464 cell part; GO:0005622 intracellular; GO:0005737 cytoplasm; GO:0032991 macromolecular complex; GO:0044424 intracellular part; GO:1990234 transferase complex; GO:1902554 serine/threonine protein kinase complex; GO:0005623 cell; GO:0043234 protein c…		K08331	ATG13; autophagy-related protein 13	sly04136 Autophagy - other - Solanum lycopersicum (tomato);
K4BJB3	271	0.647032	Down	1.56693e-06	S	Vacuolar glucose transporter 2	101248755	0.890715	0.00189	89.43	GAAIGDS(0.891)AS(0.109)R	2	1.404	1	plasma membrane	GO:0035428 hexose transmembrane transport; GO:0015749 monosaccharide transport; GO:0044699 single-organism process; GO:0071702 organic substance transport; GO:0006818 hydrogen transport; GO:0015992 proton transport; GO:1904659 glucose transmembrane transport; GO:0051234 establishment of localization; GO:0006810 transport; GO:0055085 transmembrane transport; GO:0034219 carbohydrate transmembrane t…	GO:0031224 intrinsic component of membrane; GO:0016020 membrane; GO:0016021 integral component of membrane; GO:0044425 membrane part;	GO:0015294 solute:cation symporter activity; GO:0022804 active transmembrane transporter activity; GO:0015291 secondary active transmembrane transporter activity; GO:0005402 cation:sugar symporter activity; GO:0005355 glucose transmembrane transporter activity; GO:0015075 ion transmembrane transporter activity; GO:0051119 sugar transmembrane transporter activity; GO:0015293 symporter activity; GO…				IPR020846;	Major facilitator superfamily domain;
K4BJE4	180	0.493883	Down	0.000165788	Y	Cysteine proteinase inhibitor	543631	0.99955	0.00632	100.88	SNSIHPY(1)K	2	0.15681	3	vacuolar membrane	GO:0052548 regulation of endopeptidase activity; GO:0050794 regulation of cellular process; GO:0010951 negative regulation of endopeptidase activity; GO:0045861 negative regulation of proteolysis; GO:0080090 regulation of primary metabolic process; GO:0060255 regulation of macromolecule metabolic process; GO:0048523 negative regulation of cellular process; GO:0048519 negative regulation of biolog…		GO:0061135 endopeptidase regulator activity; GO:0004857 enzyme inhibitor activity; GO:0098772 molecular function regulator; GO:0030234 enzyme regulator activity; GO:0004866 endopeptidase inhibitor activity; GO:0004869 cysteine-type endopeptidase inhibitor activity; GO:0030414 peptidase inhibitor activity; GO:0061134 peptidase regulator activity;				IPR000010;	Cystatin domain;
K4BJP4	507	0.48841	Down	6.86788e-05	S	Sucrose synthase	101255377	1	2.92e-05	106.42	VVS(1)GINVFDPK	2	0.83773	2	cytoplasm	GO:0052545 callose localization; GO:0044763 single-organism cellular process; GO:0044699 single-organism process; GO:0033037 polysaccharide localization; GO:0005984 disaccharide metabolic process; GO:0005975 carbohydrate metabolic process; GO:0044238 primary metabolic process; GO:0044237 cellular metabolic process; GO:0071704 organic substance metabolic process; GO:0044723 single-organism carbohy…	GO:0005618 cell wall; GO:0030312 external encapsulating structure; GO:0005623 cell; GO:0044464 cell part; GO:0071944 cell periphery;	GO:0016758 transferase activity, transferring hexosyl groups; GO:0003824 catalytic activity; GO:0035251 UDP-glucosyltransferase activity; GO:0008194 UDP-glycosyltransferase activity; GO:0046527 glucosyltransferase activity; GO:0016757 transferase activity, transferring glycosyl groups; GO:0016157 sucrose synthase activity; GO:0016740 transferase activity;	K00695	E2.4.1.13; sucrose synthase [EC:2.4.1.13]	sly00500 Starch and sucrose metabolism - Solanum lycopersicum (tomato); sly01100 Metabolic pathways - Solanum lycopersicum (tomato);	IPR000368; IPR001296;	Sucrose synthase; Glycosyl transferase, family 1;
K4BK77	111	0.483572	Down	0.000307784	S	Uncharacterized protein	101268268	0.999428	5.38e-05	86.214	SSGNSTPLRS(0.999)PR	2	0.084697	4	chloroplast			GO:0043169 cation binding; GO:0046872 metal ion binding; GO:0005515 protein binding; GO:0008270 zinc ion binding; GO:0046914 transition metal ion binding; GO:0005488 binding; GO:0043167 ion binding;	K17987			IPR000270; IPR032350; IPR000433; IPR009060;	PB1 domain; Next to BRCA1, central domain; Zinc finger, ZZ-type; UBA-like;
K4BK89	440	0.397759	Down	0.000191854	S	Uncharacterized protein	101265421	1	0.000468	93.345	VIIGS(1)PELK	3	0.078131	3	nucleus	GO:0006725 cellular aromatic compound metabolic process; GO:1901360 organic cyclic compound metabolic process; GO:0006807 nitrogen compound metabolic process; GO:0044238 primary metabolic process; GO:0044237 cellular metabolic process; GO:0071704 organic substance metabolic process; GO:0016070 RNA metabolic process; GO:0008152 metabolic process; GO:0090304 nucleic acid metabolic process; GO:00464…		GO:1901265 nucleoside phosphate binding; GO:0008026 ATP-dependent helicase activity; GO:0016817 hydrolase activity, acting on acid anhydrides; GO:0016787 hydrolase activity; GO:0016887 ATPase activity; GO:0097159 organic cyclic compound binding; GO:1901363 heterocyclic compound binding; GO:0016462 pyrophosphatase activity; GO:0003824 catalytic activity; GO:0032553 ribonucleotide binding; GO:00054…	K12823	DDX5; ATP-dependent RNA helicase DDX5/DBP2 [EC:3.6.4.13]	sly03040 Spliceosome - Solanum lycopersicum (tomato);	IPR014014; IPR011545; IPR027417; IPR014001; IPR001650;	RNA helicase, DEAD-box type, Q motif; DEAD/DEAH box helicase domain; P-loop containing nucleoside triphosphate hydrolase; Helicase superfamily 1/2, ATP-binding domain; Helicase, C-terminal;
K4BKW0	373	1.8035	Up	0.000234607	S	Uncharacterized protein	---	0.997235	0.000169	103.2	GIPHS(0.997)YS(0.003)TQR	2	0.096028	2	vacuolar membrane	GO:0046132 pyrimidine ribonucleoside biosynthetic process; GO:0001101 response to acid chemical; GO:0009116 nucleoside metabolic process; GO:0009130 pyrimidine nucleoside monophosphate biosynthetic process; GO:0009117 nucleotide metabolic process; GO:0044699 single-organism process; GO:0009058 biosynthetic process; GO:0009163 nucleoside biosynthetic process; GO:0009156 ribonucleoside monophosphat…	GO:0044464 cell part; GO:0005622 intracellular; GO:0005737 cytoplasm; GO:0044424 intracellular part; GO:0005829 cytosol; GO:0005623 cell; GO:0044444 cytoplasmic part;	GO:0005524 ATP binding; GO:0019206 nucleoside kinase activity; GO:1901265 nucleoside phosphate binding; GO:0019205 nucleobase-containing compound kinase activity; GO:0001882 nucleoside binding; GO:0043167 ion binding; GO:0000166 nucleotide binding; GO:0097159 organic cyclic compound binding; GO:1901363 heterocyclic compound binding; GO:0032549 ribonucleoside binding; GO:0004849 uridine kinase act…	K00876	udk; uridine kinase [EC:2.7.1.48]	sly01100 Metabolic pathways - Solanum lycopersicum (tomato); sly00240 Pyrimidine metabolism - Solanum lycopersicum (tomato);	IPR006083; IPR033469; IPR027417; IPR023577;	Phosphoribulokinase/uridine kinase; CYTH-like domain; P-loop containing nucleoside triphosphate hydrolase; CYTH domain;
K4BKZ7	638	1.67174	Up	0.000105682	S	Uncharacterized protein	101258351	0.816641	0.00128	84.479	QLQGY(0.016)KS(0.167)DS(0.817)	2	0.44665	1	plasma membrane	GO:0006810 transport; GO:0055085 transmembrane transport; GO:0051179 localization; GO:0051234 establishment of localization;	GO:0031224 intrinsic component of membrane; GO:0016020 membrane; GO:0016021 integral component of membrane; GO:0044425 membrane part;	GO:1901265 nucleoside phosphate binding; GO:0015399 primary active transmembrane transporter activity; GO:0016817 hydrolase activity, acting on acid anhydrides; GO:0016787 hydrolase activity; GO:0016887 ATPase activity; GO:0097159 organic cyclic compound binding; GO:1901363 heterocyclic compound binding; GO:0016462 pyrophosphatase activity; GO:0003824 catalytic activity; GO:0032553 ribonucleotide…				IPR003593; IPR003439; IPR011527; IPR027417;	AAA+ ATPase domain; ABC transporter-like; ABC transporter type 1, transmembrane domain; P-loop containing nucleoside triphosphate hydrolase;
K4BLH0	387	0.57025	Down	0.0213156	S	Uncharacterized protein	101251458	0.793787	1.86e-07	100.23	AHT(0.011)PQHQS(0.794)S(0.185)AT(0.008)IS(0.002)C	2	-0.094064	2	cytoplasm		GO:0043226 organelle; GO:0043231 intracellular membrane-bounded organelle; GO:0043229 intracellular organelle; GO:0005634 nucleus; GO:0044464 cell part; GO:0005622 intracellular; GO:0044424 intracellular part; GO:0043227 membrane-bounded organelle; GO:0005623 cell;	GO:0097159 organic cyclic compound binding; GO:1901363 heterocyclic compound binding; GO:0003677 DNA binding; GO:0005488 binding; GO:0003676 nucleic acid binding;				IPR016177; IPR001739;	DNA-binding domain; Methyl-CpG DNA binding;
K4BLH0	382	0.481131	Down	0.00450614	T	Uncharacterized protein	101251458	0.989055	2.41e-15	144.73	AHT(0.989)PQHQS(0.009)S(0.002)ATISC	2	-0.13716	3	cytoplasm		GO:0043226 organelle; GO:0043231 intracellular membrane-bounded organelle; GO:0043229 intracellular organelle; GO:0005634 nucleus; GO:0044464 cell part; GO:0005622 intracellular; GO:0044424 intracellular part; GO:0043227 membrane-bounded organelle; GO:0005623 cell;	GO:0097159 organic cyclic compound binding; GO:1901363 heterocyclic compound binding; GO:0003677 DNA binding; GO:0005488 binding; GO:0003676 nucleic acid binding;				IPR016177; IPR001739;	DNA-binding domain; Methyl-CpG DNA binding;
K4BLH7	286	0.643541	Down	0.00737994	T	Uncharacterized protein	101250003	0.998772	4.28e-16	145.34	T(0.999)PPAS(0.001)NAALDYQTADSEHVLK	3	0.38358	1	chloroplast			GO:0005515 protein binding; GO:0005488 binding;				IPR017986; IPR015943; IPR006595; IPR006594;	WD40-repeat-containing domain; WD40/YVTN repeat-like-containing domain; CTLH, C-terminal LisH motif; LIS1 homology motif;
K4BLN8	214	0.613121	Down	0.000905311	S	TOPLESS	101252765	1	1.66e-07	114.55	APS(1)PANNPLLGSVPK	3	0.022201	4	chloroplast	GO:0050794 regulation of cellular process; GO:0010468 regulation of gene expression; GO:0006355 regulation of transcription, DNA-templated; GO:0031326 regulation of cellular biosynthetic process; GO:0080090 regulation of primary metabolic process; GO:0060255 regulation of macromolecule metabolic process; GO:0019219 regulation of nucleobase-containing compound metabolic process; GO:0010556 regulat…		GO:0005515 protein binding; GO:0005488 binding;				IPR017986; IPR006595; IPR015943; IPR006594;	WD40-repeat-containing domain; CTLH, C-terminal LisH motif; WD40/YVTN repeat-like-containing domain; LIS1 homology motif;
K4BM63	34	0.57712	Down	9.01353e-05	S	Uncharacterized protein	101263689	0.845471	0.00381	89.301	LSDVLS(0.845)S(0.155)ER	2	0.75865	1	plasma membrane	GO:0050794 regulation of cellular process; GO:0044700 single organism signaling; GO:0051716 cellular response to stimulus; GO:0016310 phosphorylation; GO:0035556 intracellular signal transduction; GO:0044267 cellular protein metabolic process; GO:0044699 single-organism process; GO:0023052 signaling; GO:0050896 response to stimulus; GO:0044238 primary metabolic process; GO:0044237 cellular metabo…	GO:0005623 cell; GO:0005622 intracellular; GO:0044464 cell part;	GO:0005524 ATP binding; GO:1901265 nucleoside phosphate binding; GO:0016773 phosphotransferase activity, alcohol group as acceptor; GO:0001882 nucleoside binding; GO:0043167 ion binding; GO:0004672 protein kinase activity; GO:0000166 nucleotide binding; GO:0004871 signal transducer activity; GO:0097159 organic cyclic compound binding; GO:1901363 heterocyclic compound binding; GO:0032549 ribonucle…				IPR000719; IPR001245; IPR011009;	Protein kinase domain; Serine-threonine/tyrosine-protein kinase catalytic domain; Protein kinase-like domain;
K4BM63	907	0.552347	Down	0.00244161	S	Uncharacterized protein	101263689	0.954868	0.00136	104.39	HSTFLS(0.955)S(0.045)R	2	0.097143	2	plasma membrane	GO:0050794 regulation of cellular process; GO:0044700 single organism signaling; GO:0051716 cellular response to stimulus; GO:0016310 phosphorylation; GO:0035556 intracellular signal transduction; GO:0044267 cellular protein metabolic process; GO:0044699 single-organism process; GO:0023052 signaling; GO:0050896 response to stimulus; GO:0044238 primary metabolic process; GO:0044237 cellular metabo…	GO:0005623 cell; GO:0005622 intracellular; GO:0044464 cell part;	GO:0005524 ATP binding; GO:1901265 nucleoside phosphate binding; GO:0016773 phosphotransferase activity, alcohol group as acceptor; GO:0001882 nucleoside binding; GO:0043167 ion binding; GO:0004672 protein kinase activity; GO:0000166 nucleotide binding; GO:0004871 signal transducer activity; GO:0097159 organic cyclic compound binding; GO:1901363 heterocyclic compound binding; GO:0032549 ribonucle…				IPR000719; IPR001245; IPR011009;	Protein kinase domain; Serine-threonine/tyrosine-protein kinase catalytic domain; Protein kinase-like domain;
K4BMV7	385	1.57829	Up	0.000344868	S	Uncharacterized protein	101267299	0.957689	0.00054	76.728	EDPT(0.042)S(0.958)PPGLFFR	2	0.54117	5	nucleus			GO:0005515 protein binding; GO:0005488 binding;	K10752			IPR022052; IPR017986; IPR015943;	Histone-binding protein RBBP4, N-terminal; WD40-repeat-containing domain; WD40/YVTN repeat-like-containing domain;
K4BN27	131	1.57113	Up	0.00222124	S	Uncharacterized protein	---	0.960078	0.0101	87.568	S(0.038)AS(0.96)ALGS(0.002)R	2	0.26565	1	chloroplast	GO:0044699 single-organism process; GO:0008152 metabolic process; GO:0044238 primary metabolic process; GO:0044710 single-organism metabolic process; GO:0006629 lipid metabolic process; GO:0071704 organic substance metabolic process;		GO:0016787 hydrolase activity; GO:0003824 catalytic activity;				IPR002921; IPR029058;	Fungal lipase-like domain; Alpha/Beta hydrolase fold;
K4BN90	141	0.58219	Down	0.000574505	S	Uncharacterized protein	---	0.998704	0.000235	81.904	KIS(0.999)GPLDS(0.001)AK	3	-0.37505	5	plasma membrane		GO:0031224 intrinsic component of membrane; GO:0016020 membrane; GO:0016021 integral component of membrane; GO:0044425 membrane part;
K4BN90	79	0.626867	Down	0.00243888	S	Uncharacterized protein	---	0.944753	0.00523	55.353	KS(0.052)NS(0.945)GPLT(0.004)K	3	-0.30184	2	plasma membrane		GO:0031224 intrinsic component of membrane; GO:0016020 membrane; GO:0016021 integral component of membrane; GO:0044425 membrane part;
K4BNK4	432	0.623009	Down	0.00153007	S	Uncharacterized protein	101245149	0.999356	3.93e-09	123.95	SASLS(0.001)AS(0.999)QLLQR	3	0.61829	2	cytoplasm	GO:0072350 tricarboxylic acid metabolic process; GO:0055114 oxidation-reduction process; GO:0044281 small molecule metabolic process; GO:0044763 single-organism cellular process; GO:0006099 tricarboxylic acid cycle; GO:0044699 single-organism process; GO:0044238 primary metabolic process; GO:0045333 cellular respiration; GO:0044237 cellular metabolic process; GO:0071704 organic substance metaboli…	GO:0044464 cell part; GO:0005622 intracellular; GO:0005737 cytoplasm; GO:0044424 intracellular part; GO:0005829 cytosol; GO:0005623 cell; GO:0044444 cytoplasmic part;	GO:0016831 carboxy-lyase activity; GO:0016829 lyase activity; GO:0008964 phosphoenolpyruvate carboxylase activity; GO:0003824 catalytic activity; GO:0016830 carbon-carbon lyase activity; GO:0004611 phosphoenolpyruvate carboxykinase activity;	K01595	ppc; phosphoenolpyruvate carboxylase [EC:4.1.1.31]	sly00620 Pyruvate metabolism - Solanum lycopersicum (tomato); sly01200 Carbon metabolism - Solanum lycopersicum (tomato); sly00710 Carbon fixation in photosynthetic organisms - Solanum lycopersicum (tomato); sly01100 Metabolic pathways - Solanum lycopersicum (tomato);	IPR015813;	Pyruvate/Phosphoenolpyruvate kinase-like domain;
K4BNK4	430	0.574038	Down	0.00369552	S	Uncharacterized protein	101245149	0.856836	6.84e-06	104.09	S(0.005)AS(0.128)LS(0.857)AS(0.011)QLLQR	2	0.0099108	3	cytoplasm	GO:0072350 tricarboxylic acid metabolic process; GO:0055114 oxidation-reduction process; GO:0044281 small molecule metabolic process; GO:0044763 single-organism cellular process; GO:0006099 tricarboxylic acid cycle; GO:0044699 single-organism process; GO:0044238 primary metabolic process; GO:0045333 cellular respiration; GO:0044237 cellular metabolic process; GO:0071704 organic substance metaboli…	GO:0044464 cell part; GO:0005622 intracellular; GO:0005737 cytoplasm; GO:0044424 intracellular part; GO:0005829 cytosol; GO:0005623 cell; GO:0044444 cytoplasmic part;	GO:0016831 carboxy-lyase activity; GO:0016829 lyase activity; GO:0008964 phosphoenolpyruvate carboxylase activity; GO:0003824 catalytic activity; GO:0016830 carbon-carbon lyase activity; GO:0004611 phosphoenolpyruvate carboxykinase activity;	K01595	ppc; phosphoenolpyruvate carboxylase [EC:4.1.1.31]	sly00620 Pyruvate metabolism - Solanum lycopersicum (tomato); sly01200 Carbon metabolism - Solanum lycopersicum (tomato); sly00710 Carbon fixation in photosynthetic organisms - Solanum lycopersicum (tomato); sly01100 Metabolic pathways - Solanum lycopersicum (tomato);	IPR015813;	Pyruvate/Phosphoenolpyruvate kinase-like domain;
K4BNN0	243	1.88744	Up	1.06084e-05	S	Uncharacterized protein	101254375	0.959119	5.94e-06	126.83	S(0.006)LDS(0.959)PT(0.035)SVTK	3	-0.089848	3	chloroplast	GO:0045184 establishment of protein localization; GO:0006810 transport; GO:0071702 organic substance transport; GO:0051179 localization; GO:0033036 macromolecule localization; GO:0008104 protein localization; GO:0015031 protein transport; GO:0051234 establishment of localization;			K19476	IST1; vacuolar protein sorting-associated protein IST1	sly04144 Endocytosis - Solanum lycopersicum (tomato);
K4BNV7	688	0.579905	Down	0.0006208	S	Uncharacterized protein	101265122	0.857643	0.000262	80.737	FS(0.001)S(0.019)AS(0.123)S(0.858)MKEL	3	-0.24819	5	cytoplasm	GO:0050794 regulation of cellular process; GO:0042325 regulation of phosphorylation; GO:0051174 regulation of phosphorus metabolic process; GO:0080090 regulation of primary metabolic process; GO:0031323 regulation of cellular metabolic process; GO:0019216 regulation of lipid metabolic process; GO:0050789 regulation of biological process; GO:0050790 regulation of catalytic activity; GO:0051338 reg…	GO:0016020 membrane; GO:0043229 intracellular organelle; GO:0061695 transferase complex, transferring phosphorus-containing groups; GO:0098588 bounding membrane of organelle; GO:0019898 extrinsic component of membrane; GO:0031090 organelle membrane; GO:0005737 cytoplasm; GO:0044446 intracellular organelle part; GO:0032991 macromolecular complex; GO:0035032 phosphatidylinositol 3-kinase complex, c…	GO:0005488 binding;	K15305			IPR021841; IPR011989; IPR032878; IPR016024;	Vacuolar protein 14 C-terminal Fig4-binding domain; Armadillo-like helical; Vacuole morphology and inheritance protein 14, Fab1-binding region; Armadillo-type fold;
K4BPJ1	182	0.37629	Down	0.000127354	S	Uncharacterized protein	544288	0.997689	1.04e-18	143.33	QRLS(0.998)ES(0.002)DSKTEPQSIR	4	-0.25886	2	nucleus	GO:0050794 regulation of cellular process; GO:0044700 single organism signaling; GO:0044699 single-organism process; GO:0050896 response to stimulus; GO:0022406 membrane docking; GO:0015031 protein transport; GO:0051234 establishment of localization; GO:0007165 signal transduction; GO:0007154 cell communication; GO:1902578 single-organism localization; GO:0009306 protein secretion; GO:0008104 pro…	GO:0005623 cell; GO:0005622 intracellular; GO:0044464 cell part;	GO:1901265 nucleoside phosphate binding; GO:0001882 nucleoside binding; GO:0043167 ion binding; GO:0000166 nucleotide binding; GO:0097159 organic cyclic compound binding; GO:1901363 heterocyclic compound binding; GO:0032549 ribonucleoside binding; GO:0097367 carbohydrate derivative binding; GO:0032553 ribonucleotide binding; GO:0005488 binding; GO:0032550 purine ribonucleoside binding; GO:0043168…	K07901	RAB8A; Ras-related protein Rab-8A	sly04144 Endocytosis - Solanum lycopersicum (tomato);	IPR005225; IPR027417;	Small GTP-binding protein domain; P-loop containing nucleoside triphosphate hydrolase;
K4BPV2	16	3.02059	Up	0.000816213	T	Uncharacterized protein	101268271	0.995441	0.000616	87.789	FLLS(0.005)PT(0.995)IHR	3	-0.093136	4	cytoplasm	GO:0006457 protein folding; GO:0042221 response to chemical; GO:0006950 response to stress; GO:0009408 response to heat; GO:0009628 response to abiotic stimulus; GO:0000302 response to reactive oxygen species; GO:0009266 response to temperature stimulus; GO:0006979 response to oxidative stress; GO:1901700 response to oxygen-containing compound; GO:0050896 response to stimulus; GO:0009987 cellular…	GO:0043229 intracellular organelle; GO:0044439 peroxisomal part; GO:0005777 peroxisome; GO:0005737 cytoplasm; GO:0044446 intracellular organelle part; GO:0044438 microbody part; GO:0044424 intracellular part; GO:0005623 cell; GO:0044422 organelle part; GO:0031974 membrane-enclosed lumen; GO:0043226 organelle; GO:0043231 intracellular membrane-bounded organelle; GO:0070013 intracellular organelle …		K13993	HSP20; HSP20 family protein	sly04141 Protein processing in endoplasmic reticulum - Solanum lycopersicum (tomato);	IPR002068; IPR008978;	Alpha crystallin/Hsp20 domain; HSP20-like chaperone;
K4BPV2	14	1.67205	Up	1.46926e-06	S	Uncharacterized protein	101268271	0.998679	1.22e-05	146.57	FLLS(0.999)PT(0.001)IHR	3	-0.59501	7	cytoplasm	GO:0006457 protein folding; GO:0042221 response to chemical; GO:0006950 response to stress; GO:0009408 response to heat; GO:0009628 response to abiotic stimulus; GO:0000302 response to reactive oxygen species; GO:0009266 response to temperature stimulus; GO:0006979 response to oxidative stress; GO:1901700 response to oxygen-containing compound; GO:0050896 response to stimulus; GO:0009987 cellular…	GO:0043229 intracellular organelle; GO:0044439 peroxisomal part; GO:0005777 peroxisome; GO:0005737 cytoplasm; GO:0044446 intracellular organelle part; GO:0044438 microbody part; GO:0044424 intracellular part; GO:0005623 cell; GO:0044422 organelle part; GO:0031974 membrane-enclosed lumen; GO:0043226 organelle; GO:0043231 intracellular membrane-bounded organelle; GO:0070013 intracellular organelle …		K13993	HSP20; HSP20 family protein	sly04141 Protein processing in endoplasmic reticulum - Solanum lycopersicum (tomato);	IPR002068; IPR008978;	Alpha crystallin/Hsp20 domain; HSP20-like chaperone;
K4BPW0	387	0.531929	Down	0.00047966	T	Uncharacterized protein	101266210	0.999983	0.00032	63.624	T(1)PPRDESK	2	0.15735	3	nucleus	GO:0006970 response to osmotic stress; GO:0010226 response to lithium ion; GO:0042221 response to chemical; GO:0006950 response to stress; GO:0009628 response to abiotic stimulus; GO:0010035 response to inorganic substance; GO:0009651 response to salt stress; GO:0050896 response to stimulus; GO:0010038 response to metal ion;	GO:0043229 intracellular organelle; GO:0044446 intracellular organelle part; GO:0032991 macromolecular complex; GO:0044424 intracellular part; GO:0005681 spliceosomal complex; GO:0005623 cell; GO:0044422 organelle part; GO:0071011 precatalytic spliceosome; GO:0043231 intracellular membrane-bounded organelle; GO:0043226 organelle; GO:0005634 nucleus; GO:0044464 cell part; GO:0005622 intracellular;…		K12850	PRPF38B; pre-mRNA-splicing factor 38B	sly03040 Spliceosome - Solanum lycopersicum (tomato);
K4BPW0	256	0.572352	Down	0.00198531	S	Uncharacterized protein	101266210	1	3.64e-05	113.69	DLS(1)DRENSER	3	0.097092	2	nucleus	GO:0006970 response to osmotic stress; GO:0010226 response to lithium ion; GO:0042221 response to chemical; GO:0006950 response to stress; GO:0009628 response to abiotic stimulus; GO:0010035 response to inorganic substance; GO:0009651 response to salt stress; GO:0050896 response to stimulus; GO:0010038 response to metal ion;	GO:0043229 intracellular organelle; GO:0044446 intracellular organelle part; GO:0032991 macromolecular complex; GO:0044424 intracellular part; GO:0005681 spliceosomal complex; GO:0005623 cell; GO:0044422 organelle part; GO:0071011 precatalytic spliceosome; GO:0043231 intracellular membrane-bounded organelle; GO:0043226 organelle; GO:0005634 nucleus; GO:0044464 cell part; GO:0005622 intracellular;…		K12850	PRPF38B; pre-mRNA-splicing factor 38B	sly03040 Spliceosome - Solanum lycopersicum (tomato);
K4BPW0	222	0.610806	Down	0.0127751	S	Uncharacterized protein	101266210	0.98934	0.0353	50.473	DS(0.011)S(0.989)PIRR	2	0.81664	1	nucleus	GO:0006970 response to osmotic stress; GO:0010226 response to lithium ion; GO:0042221 response to chemical; GO:0006950 response to stress; GO:0009628 response to abiotic stimulus; GO:0010035 response to inorganic substance; GO:0009651 response to salt stress; GO:0050896 response to stimulus; GO:0010038 response to metal ion;	GO:0043229 intracellular organelle; GO:0044446 intracellular organelle part; GO:0032991 macromolecular complex; GO:0044424 intracellular part; GO:0005681 spliceosomal complex; GO:0005623 cell; GO:0044422 organelle part; GO:0071011 precatalytic spliceosome; GO:0043231 intracellular membrane-bounded organelle; GO:0043226 organelle; GO:0005634 nucleus; GO:0044464 cell part; GO:0005622 intracellular;…		K12850	PRPF38B; pre-mRNA-splicing factor 38B	sly03040 Spliceosome - Solanum lycopersicum (tomato);
K4BRD3	764	2.09954	Up	3.4456e-05	S	Mediator of RNA polymerase II transcription subunit 13	---	0.811939	9.06e-05	73.058	ETQVAESPFSGFNS(0.027)T(0.161)NS(0.812)VK	3	-0.072228	1	nucleus	GO:0050794 regulation of cellular process; GO:0010468 regulation of gene expression; GO:0006355 regulation of transcription, DNA-templated; GO:0031326 regulation of cellular biosynthetic process; GO:0080090 regulation of primary metabolic process; GO:0060255 regulation of macromolecule metabolic process; GO:0019219 regulation of nucleobase-containing compound metabolic process; GO:0006357 regulat…	GO:0016020 membrane; GO:0043229 intracellular organelle; GO:0044446 intracellular organelle part; GO:0031224 intrinsic component of membrane; GO:0031981 nuclear lumen; GO:0032991 macromolecular complex; GO:0044424 intracellular part; GO:0005623 cell; GO:0016021 integral component of membrane; GO:0044422 organelle part; GO:0031974 membrane-enclosed lumen; GO:0043226 organelle; GO:0043231 intracell…	GO:0015144 carbohydrate transmembrane transporter activity; GO:0001104 RNA polymerase II transcription cofactor activity; GO:0001076 transcription factor activity, RNA polymerase II transcription factor binding; GO:0051119 sugar transmembrane transporter activity; GO:1901476 carbohydrate transporter activity; GO:0000989 transcription factor activity, transcription factor binding; GO:0022892 subst…	K15164
K4BRF6	83	0.569138	Down	0.00632294	S	Uncharacterized protein	101256176	0.840529	6.81e-06	93.716	VPNVQYICT(0.159)S(0.841)PK	3	-0.027432	1	chloroplast	GO:0008152 metabolic process; GO:0032259 methylation;	GO:0044424 intracellular part; GO:0005623 cell; GO:0044464 cell part; GO:0005622 intracellular; GO:0005737 cytoplasm;	GO:0008757 S-adenosylmethionine-dependent methyltransferase activity; GO:0016741 transferase activity, transferring one-carbon groups; GO:0008168 methyltransferase activity; GO:0003824 catalytic activity; GO:0016740 transferase activity;				IPR029063; IPR013216;	S-adenosyl-L-methionine-dependent methyltransferase; Methyltransferase type 11;
K4BSW1	337	0.56192	Down	0.00145222	S	Uncharacterized protein	101251876	0.963648	2.41e-39	180.04	SIGFVSNPT(0.004)NS(0.964)S(0.032)LS(0.001)VSR	2	-0.89079	4	cytoplasm		GO:0043226 organelle; GO:0043231 intracellular membrane-bounded organelle; GO:0043229 intracellular organelle; GO:0044464 cell part; GO:0005622 intracellular; GO:0005737 cytoplasm; GO:0005773 vacuole; GO:0044424 intracellular part; GO:0043227 membrane-bounded organelle; GO:0005623 cell; GO:0044444 cytoplasmic part;					IPR000644;	CBS domain;
K4BT71	95	0.639881	Down	0.00158913	S	Uncharacterized protein	---	0.919023	0.0124	54.898	DNY(0.086)HY(0.106)KS(0.919)MS(0.889)PAFER	3	-1.1531	1	nucleus			GO:0046872 metal ion binding; GO:0043169 cation binding; GO:0005488 binding; GO:0043167 ion binding;				IPR000571;	Zinc finger, CCCH-type;
K4BT71	97	0.639881	Down	0.00158913	S	Uncharacterized protein	---	0.888868	0.00654	54.898	DNY(0.086)HY(0.106)KS(0.919)MS(0.889)PAFER	3	-1.1531	3	nucleus			GO:0046872 metal ion binding; GO:0043169 cation binding; GO:0005488 binding; GO:0043167 ion binding;				IPR000571;	Zinc finger, CCCH-type;
K4BT71	307	0.648834	Down	0.00162339	S	Uncharacterized protein	---	0.999605	2.47e-32	201.04	STS(1)FEHGQDNQATR	2	0.1791	2	nucleus			GO:0046872 metal ion binding; GO:0043169 cation binding; GO:0005488 binding; GO:0043167 ion binding;				IPR000571;	Zinc finger, CCCH-type;
K4BTA8	150	0.472631	Down	0.000227813	S	Uncharacterized protein	101263700	0.956452	1.15e-22	150.17	HS(0.043)NS(0.956)MDGSFSAASFEAESSVK	3	-0.4201	2	nucleus	GO:0050794 regulation of cellular process; GO:0010468 regulation of gene expression; GO:0006355 regulation of transcription, DNA-templated; GO:0031326 regulation of cellular biosynthetic process; GO:0080090 regulation of primary metabolic process; GO:0060255 regulation of macromolecule metabolic process; GO:0019219 regulation of nucleobase-containing compound metabolic process; GO:0010556 regulat…	GO:0043226 organelle; GO:0043231 intracellular membrane-bounded organelle; GO:0043229 intracellular organelle; GO:0005634 nucleus; GO:0044464 cell part; GO:0005622 intracellular; GO:0044424 intracellular part; GO:0043227 membrane-bounded organelle; GO:0005623 cell;	GO:0097159 organic cyclic compound binding; GO:1901363 heterocyclic compound binding; GO:0003677 DNA binding; GO:0005488 binding; GO:0001071 nucleic acid binding transcription factor activity; GO:0003676 nucleic acid binding; GO:0043565 sequence-specific DNA binding; GO:0003700 transcription factor activity, sequence-specific DNA binding;	K20557	VIP1; transcription factor VIP1	sly04016 MAPK signaling pathway - plant - Solanum lycopersicum (tomato);	IPR004827;	Basic-leucine zipper domain;
K4BTC7	1013	0.662651	Down	2.73766e-05	S	Uncharacterized protein	101266933	1	3.49e-19	159.44	RPT(1)RGS(1)DDVFLDDR	3	-0.11635	15	nucleus	GO:0044085 cellular component biogenesis; GO:0016043 cellular component organization; GO:0048193 Golgi vesicle transport; GO:0044699 single-organism process; GO:0022406 membrane docking; GO:0051234 establishment of localization; GO:1902578 single-organism localization; GO:0022607 cellular component assembly; GO:0065003 macromolecular complex assembly; GO:0006893 Golgi to plasma membrane transport…	GO:0005938 cell cortex; GO:0044464 cell part; GO:0044448 cell cortex part; GO:0005622 intracellular; GO:0071944 cell periphery; GO:0005737 cytoplasm; GO:0099568 cytoplasmic region; GO:0032991 macromolecular complex; GO:0044424 intracellular part; GO:0000145 exocyst; GO:0043234 protein complex; GO:0005623 cell; GO:0044444 cytoplasmic part; GO:0099023 tethering complex;		K17637			IPR016159;	Cullin repeat-like-containing domain;
K4BTC7	1010	0.563173	Down	9.38069e-07	T	Uncharacterized protein	101266933	1	3.44e-09	106.39	RPT(1)RGS(1)DDVFLDDR	3	-0.11635	12	nucleus	GO:0044085 cellular component biogenesis; GO:0016043 cellular component organization; GO:0048193 Golgi vesicle transport; GO:0044699 single-organism process; GO:0022406 membrane docking; GO:0051234 establishment of localization; GO:1902578 single-organism localization; GO:0022607 cellular component assembly; GO:0065003 macromolecular complex assembly; GO:0006893 Golgi to plasma membrane transport…	GO:0005938 cell cortex; GO:0044464 cell part; GO:0044448 cell cortex part; GO:0005622 intracellular; GO:0071944 cell periphery; GO:0005737 cytoplasm; GO:0099568 cytoplasmic region; GO:0032991 macromolecular complex; GO:0044424 intracellular part; GO:0000145 exocyst; GO:0043234 protein complex; GO:0005623 cell; GO:0044444 cytoplasmic part; GO:0099023 tethering complex;		K17637			IPR016159;	Cullin repeat-like-containing domain;
K4BUC0	251	1.51127	Up	9.98744e-05	S	Uncharacterized protein	101265728	0.995812	4.34e-06	99.813	HIIGENVIS(0.996)PADY(0.004)QR	3	1.3932	1	nucleus			GO:0005515 protein binding; GO:0005488 binding;				IPR000270;	PB1 domain;
K4BUC5	60	1.53111	Up	8.22552e-07	S	Uncharacterized protein	543812	0.999955	0.00129	100.88	S(1)APTTPIK	2	-0.39755	2	cytoplasm	GO:0016051 carbohydrate biosynthetic process; GO:0019319 hexose biosynthetic process; GO:0044711 single-organism biosynthetic process; GO:0044281 small molecule metabolic process; GO:0044699 single-organism process; GO:0009058 biosynthetic process; GO:0046364 monosaccharide biosynthetic process; GO:0044238 primary metabolic process; GO:0005975 carbohydrate metabolic process; GO:1901576 organic su…	GO:0044464 cell part; GO:0005622 intracellular; GO:0005737 cytoplasm; GO:0044424 intracellular part; GO:0005829 cytosol; GO:0005623 cell; GO:0044444 cytoplasmic part;	GO:0005524 ATP binding; GO:1901265 nucleoside phosphate binding; GO:0004611 phosphoenolpyruvate carboxykinase activity; GO:0001882 nucleoside binding; GO:0043167 ion binding; GO:0016829 lyase activity; GO:0000166 nucleotide binding; GO:0004612 phosphoenolpyruvate carboxykinase (ATP) activity; GO:0097159 organic cyclic compound binding; GO:1901363 heterocyclic compound binding; GO:0032549 ribonucl…	K01610	E4.1.1.49; phosphoenolpyruvate carboxykinase (ATP) [EC:4.1.1.49]	sly00620 Pyruvate metabolism - Solanum lycopersicum (tomato); sly01110 Biosynthesis of secondary metabolites - Solanum lycopersicum (tomato); sly01200 Carbon metabolism - Solanum lycopersicum (tomato); sly00710 Carbon fixation in photosynthetic organisms - Solanum lycopersicum (tomato); sly00010 Glycolysis / Gluconeogenesis - Solanum lycopersicum (tomato); sly01100 Metabolic pathways - Solanum ly…	IPR008210; IPR013035;	Phosphoenolpyruvate carboxykinase, N-terminal; Phosphoenolpyruvate carboxykinase, C-terminal;
K4BUM4	46	0.541992	Down	5.19891e-05	S	Calcium-transporting ATPase	101260132	1	0.0013	86.898	FTANLS(1)K	2	-0.284	4	plasma membrane	GO:0070588 calcium ion transmembrane transport; GO:0072511 divalent inorganic cation transport; GO:0098655 cation transmembrane transport; GO:0034220 ion transmembrane transport; GO:0098660 inorganic ion transmembrane transport; GO:0090662 ATP hydrolysis coupled transmembrane transport; GO:0030001 metal ion transport; GO:0051234 establishment of localization; GO:0006810 transport; GO:0055085 tran…	GO:0016020 membrane; GO:0005783 endoplasmic reticulum; GO:0031090 organelle membrane; GO:0044434 chloroplast part; GO:0071944 cell periphery; GO:0005737 cytoplasm; GO:0031224 intrinsic component of membrane; GO:0044424 intracellular part; GO:0005887 integral component of plasma membrane; GO:0005623 cell; GO:0044422 organelle part; GO:0009941 chloroplast envelope; GO:0044425 membrane part; GO:0005…	GO:0042625 ATPase coupled ion transmembrane transporter activity; GO:1901265 nucleoside phosphate binding; GO:0015399 primary active transmembrane transporter activity; GO:0022892 substrate-specific transporter activity; GO:0016817 hydrolase activity, acting on acid anhydrides; GO:0005515 protein binding; GO:0016787 hydrolase activity; GO:0022891 substrate-specific transmembrane transporter activ…	K01537			IPR004014; IPR023298; IPR024750; IPR008250; IPR023299; IPR023214; IPR006068;	Cation-transporting P-type ATPase, N-terminal; P-type ATPase, transmembrane domain; Calcium-transporting P-type ATPase, N-terminal autoinhibitory domain; P-type ATPase, A domain; P-type ATPase, cytoplasmic domain N; HAD-like domain; Cation-transporting P-type ATPase, C-terminal;
K4BVC5	31	1.83852	Up	0.000752277	S	Uncharacterized protein	---	0.918942	0.00063	60.246	QS(0.014)S(0.919)MMGS(0.06)S(0.007)QAIR	2	-0.55668	2	plasma membrane	GO:0035428 hexose transmembrane transport; GO:0015749 monosaccharide transport; GO:0044699 single-organism process; GO:0071702 organic substance transport; GO:0006818 hydrogen transport; GO:0015992 proton transport; GO:1904659 glucose transmembrane transport; GO:0051234 establishment of localization; GO:0006810 transport; GO:0055085 transmembrane transport; GO:0034219 carbohydrate transmembrane t…	GO:0031224 intrinsic component of membrane; GO:0016020 membrane; GO:0016021 integral component of membrane; GO:0044425 membrane part;	GO:0015294 solute:cation symporter activity; GO:0022804 active transmembrane transporter activity; GO:0015291 secondary active transmembrane transporter activity; GO:0005402 cation:sugar symporter activity; GO:0005355 glucose transmembrane transporter activity; GO:0015075 ion transmembrane transporter activity; GO:0051119 sugar transmembrane transporter activity; GO:0015293 symporter activity; GO…	K08145			IPR020846;	Major facilitator superfamily domain;
K4BVK0	560	1.50407	Up	0.0280359	S	Uncharacterized protein	101256771	0.999702	2.64e-06	87.429	DAAPS(1)ENSVPHSTR	3	0.49548	2	nucleus			GO:0005515 protein binding; GO:0005488 binding;				IPR025064;	Domain of unknown function DUF4005;
K4BVL3	139	0.61454	Down	0.00665113	S	HVA22-like protein	---	0.950511	0.0295	61.815	QPT(0.049)AS(0.951)LNR	2	0.39321	1	extracellular		GO:0016020 membrane;		K17338
K4BVQ4	495	0.426182	Down	0.000225689	S	Uncharacterized protein	101268468	0.999994	7.24e-11	139.29	STGLQS(1)HEDLAK	2	0.058221	3	nucleus	GO:0044085 cellular component biogenesis; GO:0016043 cellular component organization; GO:0065008 regulation of biological quality; GO:0010256 endomembrane system organization; GO:0055076 transition metal ion homeostasis; GO:0050801 ion homeostasis; GO:0016192 vesicle-mediated transport; GO:0098771 inorganic ion homeostasis; GO:0055072 iron ion homeostasis; GO:0016050 vesicle organization; GO:0036…	GO:0016020 membrane; GO:0031410 cytoplasmic vesicle; GO:0031090 organelle membrane; GO:0098796 membrane protein complex; GO:0005737 cytoplasm; GO:0031982 vesicle; GO:0044433 cytoplasmic vesicle part; GO:0032991 macromolecular complex; GO:0044424 intracellular part; GO:0005623 cell; GO:0044422 organelle part; GO:0036452 ESCRT complex; GO:0000813 ESCRT I complex; GO:0044425 membrane part; GO:000562…	GO:0097159 organic cyclic compound binding; GO:1901363 heterocyclic compound binding; GO:0003729 mRNA binding; GO:0003723 RNA binding; GO:0005488 binding; GO:0003676 nucleic acid binding; GO:0043167 ion binding; GO:0043169 cation binding; GO:0046872 metal ion binding; GO:0043130 ubiquitin binding; GO:0005515 protein binding; GO:0032182 ubiquitin-like protein binding;				IPR000306; IPR017455; IPR013083; IPR011011;	FYVE zinc finger; Zinc finger, FYVE-related; Zinc finger, RING/FYVE/PHD-type; Zinc finger, FYVE/PHD-type;
K4BVQ4	383	1.63462	Up	0.000405937	S	Uncharacterized protein	101268468	0.999735	4.05e-05	89.08	IMSSES(1)PK	3	0.72179	9	nucleus	GO:0044085 cellular component biogenesis; GO:0016043 cellular component organization; GO:0065008 regulation of biological quality; GO:0010256 endomembrane system organization; GO:0055076 transition metal ion homeostasis; GO:0050801 ion homeostasis; GO:0016192 vesicle-mediated transport; GO:0098771 inorganic ion homeostasis; GO:0055072 iron ion homeostasis; GO:0016050 vesicle organization; GO:0036…	GO:0016020 membrane; GO:0031410 cytoplasmic vesicle; GO:0031090 organelle membrane; GO:0098796 membrane protein complex; GO:0005737 cytoplasm; GO:0031982 vesicle; GO:0044433 cytoplasmic vesicle part; GO:0032991 macromolecular complex; GO:0044424 intracellular part; GO:0005623 cell; GO:0044422 organelle part; GO:0036452 ESCRT complex; GO:0000813 ESCRT I complex; GO:0044425 membrane part; GO:000562…	GO:0097159 organic cyclic compound binding; GO:1901363 heterocyclic compound binding; GO:0003729 mRNA binding; GO:0003723 RNA binding; GO:0005488 binding; GO:0003676 nucleic acid binding; GO:0043167 ion binding; GO:0043169 cation binding; GO:0046872 metal ion binding; GO:0043130 ubiquitin binding; GO:0005515 protein binding; GO:0032182 ubiquitin-like protein binding;				IPR000306; IPR017455; IPR013083; IPR011011;	FYVE zinc finger; Zinc finger, FYVE-related; Zinc finger, RING/FYVE/PHD-type; Zinc finger, FYVE/PHD-type;
K4BVU7	59	0.605293	Down	5.3733e-05	S	Uncharacterized protein	101253585	1	1.91e-07	97.271	VNVS(1)EEVEPKEEEK	3	0.59603	1	nucleus	GO:0009414 response to water deprivation; GO:0001101 response to acid chemical; GO:0006950 response to stress; GO:0009628 response to abiotic stimulus; GO:1901700 response to oxygen-containing compound; GO:0097305 response to alcohol; GO:0010033 response to organic substance; GO:0050896 response to stimulus; GO:0009631 cold acclimation; GO:0033993 response to lipid; GO:0009409 response to cold; G…	GO:0016020 membrane; GO:0044464 cell part; GO:0005622 intracellular; GO:0005737 cytoplasm; GO:0044424 intracellular part; GO:0005829 cytosol; GO:0005623 cell; GO:0044444 cytoplasmic part;
K4BVU7	119	0.439818	Down	8.98535e-06	S	Uncharacterized protein	101253585	0.750976	1.23e-05	57.735	IS(0.001)GDHKEES(0.751)KAEDT(0.108)S(0.14)VPVEK	4	0.46145	1	nucleus	GO:0009414 response to water deprivation; GO:0001101 response to acid chemical; GO:0006950 response to stress; GO:0009628 response to abiotic stimulus; GO:1901700 response to oxygen-containing compound; GO:0097305 response to alcohol; GO:0010033 response to organic substance; GO:0050896 response to stimulus; GO:0009631 cold acclimation; GO:0033993 response to lipid; GO:0009409 response to cold; G…	GO:0016020 membrane; GO:0044464 cell part; GO:0005622 intracellular; GO:0005737 cytoplasm; GO:0044424 intracellular part; GO:0005829 cytosol; GO:0005623 cell; GO:0044444 cytoplasmic part;
K4BVV3	216	0.619326	Down	0.000478068	Y	Uncharacterized protein	101254198	0.835144	3.12e-28	175.56	S(0.004)Y(0.835)S(0.016)T(0.016)NLAY(0.104)TPPEY(0.026)LR	2	-0.19675	2	nucleus	GO:0050794 regulation of cellular process; GO:0044700 single organism signaling; GO:0016310 phosphorylation; GO:0009741 response to brassinosteroid; GO:0007166 cell surface receptor signaling pathway; GO:0071310 cellular response to organic substance; GO:1901700 response to oxygen-containing compound; GO:0044267 cellular protein metabolic process; GO:0044699 single-organism process; GO:0050896 re…	GO:0016020 membrane; GO:0005623 cell; GO:0044464 cell part; GO:0071944 cell periphery; GO:0005886 plasma membrane;	GO:1901265 nucleoside phosphate binding; GO:0016773 phosphotransferase activity, alcohol group as acceptor; GO:0005515 protein binding; GO:0004672 protein kinase activity; GO:0004888 transmembrane signaling receptor activity; GO:0004871 signal transducer activity; GO:0097159 organic cyclic compound binding; GO:1901363 heterocyclic compound binding; GO:0016301 kinase activity; GO:0003824 catalytic…	K14500	BSK; BR-signaling kinase [EC:2.7.11.1]	sly04075 Plant hormone signal transduction - Solanum lycopersicum (tomato);	IPR000719; IPR011990; IPR001245; IPR011009;	Protein kinase domain; Tetratricopeptide-like helical domain; Serine-threonine/tyrosine-protein kinase catalytic domain; Protein kinase-like domain;
K4BVZ7	276	0.541859	Down	0.000298863	S	Uncharacterized protein	---	0.949259	1.23e-17	150.59	PVT(0.001)GQS(0.05)S(0.949)LALVSR	2	0.78213	3	plasma membrane	GO:0035428 hexose transmembrane transport; GO:0015749 monosaccharide transport; GO:0044699 single-organism process; GO:0071702 organic substance transport; GO:0043207 response to external biotic stimulus; GO:0050896 response to stimulus; GO:0051707 response to other organism; GO:0051704 multi-organism process; GO:0006818 hydrogen transport; GO:0015992 proton transport; GO:1904659 glucose transmem…	GO:0043229 intracellular organelle; GO:0016020 membrane; GO:0098588 bounding membrane of organelle; GO:0031090 organelle membrane; GO:0005737 cytoplasm; GO:0044446 intracellular organelle part; GO:0031224 intrinsic component of membrane; GO:0009705 plant-type vacuole membrane; GO:0044424 intracellular part; GO:0005623 cell; GO:0016021 integral component of membrane; GO:0044422 organelle part; GO:…	GO:0015294 solute:cation symporter activity; GO:0022804 active transmembrane transporter activity; GO:0015291 secondary active transmembrane transporter activity; GO:0005402 cation:sugar symporter activity; GO:0005355 glucose transmembrane transporter activity; GO:0015075 ion transmembrane transporter activity; GO:0051119 sugar transmembrane transporter activity; GO:0015293 symporter activity; GO…				IPR020846;	Major facilitator superfamily domain;
K4BVZ7	313	0.515662	Down	1.05234e-05	S	Uncharacterized protein	---	0.999106	0.0115	93.667	LPDT(0.001)GS(0.999)MR	2	-0.2871	3	plasma membrane	GO:0035428 hexose transmembrane transport; GO:0015749 monosaccharide transport; GO:0044699 single-organism process; GO:0071702 organic substance transport; GO:0043207 response to external biotic stimulus; GO:0050896 response to stimulus; GO:0051707 response to other organism; GO:0051704 multi-organism process; GO:0006818 hydrogen transport; GO:0015992 proton transport; GO:1904659 glucose transmem…	GO:0043229 intracellular organelle; GO:0016020 membrane; GO:0098588 bounding membrane of organelle; GO:0031090 organelle membrane; GO:0005737 cytoplasm; GO:0044446 intracellular organelle part; GO:0031224 intrinsic component of membrane; GO:0009705 plant-type vacuole membrane; GO:0044424 intracellular part; GO:0005623 cell; GO:0016021 integral component of membrane; GO:0044422 organelle part; GO:…	GO:0015294 solute:cation symporter activity; GO:0022804 active transmembrane transporter activity; GO:0015291 secondary active transmembrane transporter activity; GO:0005402 cation:sugar symporter activity; GO:0005355 glucose transmembrane transporter activity; GO:0015075 ion transmembrane transporter activity; GO:0051119 sugar transmembrane transporter activity; GO:0015293 symporter activity; GO…				IPR020846;	Major facilitator superfamily domain;
K4BVZ7	275	0.602041	Down	0.000261169	S	Uncharacterized protein	---	0.942691	1.25e-14	136.39	PVT(0.001)GQS(0.943)S(0.056)LALVSR	3	1.3158	5	plasma membrane	GO:0035428 hexose transmembrane transport; GO:0015749 monosaccharide transport; GO:0044699 single-organism process; GO:0071702 organic substance transport; GO:0043207 response to external biotic stimulus; GO:0050896 response to stimulus; GO:0051707 response to other organism; GO:0051704 multi-organism process; GO:0006818 hydrogen transport; GO:0015992 proton transport; GO:1904659 glucose transmem…	GO:0043229 intracellular organelle; GO:0016020 membrane; GO:0098588 bounding membrane of organelle; GO:0031090 organelle membrane; GO:0005737 cytoplasm; GO:0044446 intracellular organelle part; GO:0031224 intrinsic component of membrane; GO:0009705 plant-type vacuole membrane; GO:0044424 intracellular part; GO:0005623 cell; GO:0016021 integral component of membrane; GO:0044422 organelle part; GO:…	GO:0015294 solute:cation symporter activity; GO:0022804 active transmembrane transporter activity; GO:0015291 secondary active transmembrane transporter activity; GO:0005402 cation:sugar symporter activity; GO:0005355 glucose transmembrane transporter activity; GO:0015075 ion transmembrane transporter activity; GO:0051119 sugar transmembrane transporter activity; GO:0015293 symporter activity; GO…				IPR020846;	Major facilitator superfamily domain;
K4BWL7	139	0.5076	Down	0.00090608	S	Uncharacterized protein	101254382	0.948327	0.000411	117.86	ILLSNS(0.948)T(0.051)ER	2	1.6336	1	chloroplast	GO:0043173 nucleotide salvage; GO:0009165 nucleotide biosynthetic process; GO:0006725 cellular aromatic compound metabolic process; GO:0009167 purine ribonucleoside monophosphate metabolic process; GO:0009259 ribonucleotide metabolic process; GO:0009117 nucleotide metabolic process; GO:0044699 single-organism process; GO:0009058 biosynthetic process; GO:1901566 organonitrogen compound biosyntheti…	GO:0031224 intrinsic component of membrane; GO:0016020 membrane; GO:0016021 integral component of membrane; GO:0044425 membrane part;	GO:0047623 adenosine-phosphate deaminase activity; GO:0019239 deaminase activity; GO:0016787 hydrolase activity; GO:0016814 hydrolase activity, acting on carbon-nitrogen (but not peptide) bonds, in cyclic amidines; GO:0003876 AMP deaminase activity; GO:0003824 catalytic activity; GO:0016810 hydrolase activity, acting on carbon-nitrogen (but not peptide) bonds;	K01490	AMPD; AMP deaminase [EC:3.5.4.6]	sly01110 Biosynthesis of secondary metabolites - Solanum lycopersicum (tomato); sly00230 Purine metabolism - Solanum lycopersicum (tomato); sly01100 Metabolic pathways - Solanum lycopersicum (tomato);	IPR001365; IPR032466;	Adenosine/AMP deaminase domain; Metal-dependent hydrolase;
K4BWM9	745	0.549376	Down	9.1219e-05	S	Uncharacterized protein	---	0.989545	0.00407	67.685	NLS(0.004)QS(0.99)VS(0.006)FSER	2	4.1003	1	nucleus
K4BXI4	396	1.60851	Up	0.00502773	S	Uncharacterized protein	---	0.991114	3.97e-17	138.28	GQAIS(0.991)PVS(0.009)GEVSGSK	3	-0.4792	3	nucleus	GO:0006396 RNA processing; GO:0034470 ncRNA processing; GO:0006725 cellular aromatic compound metabolic process; GO:1901360 organic cyclic compound metabolic process; GO:0006807 nitrogen compound metabolic process; GO:0044238 primary metabolic process; GO:0009451 RNA modification; GO:0044237 cellular metabolic process; GO:0071704 organic substance metabolic process; GO:0016070 RNA metabolic proce…		GO:0016814 hydrolase activity, acting on carbon-nitrogen (but not peptide) bonds, in cyclic amidines; GO:0004000 adenosine deaminase activity; GO:0046914 transition metal ion binding; GO:0003824 catalytic activity; GO:0005488 binding; GO:0043167 ion binding; GO:0046872 metal ion binding; GO:0043169 cation binding; GO:0019239 deaminase activity; GO:0016787 hydrolase activity; GO:0008270 zinc ion b…	K11991			IPR002125; IPR016193;	Cytidine and deoxycytidylate deaminases, zinc-binding; Cytidine deaminase-like;
K4BXJ9	118	0.660563	Down	0.000401886	S	Uncharacterized protein	---	0.999767	0.000146	67.994	YLGMGVS(1)GGEEGAR	2	-1.0926	4	cytoplasm	GO:0006739 NADP metabolic process; GO:0019362 pyridine nucleotide metabolic process; GO:0006725 cellular aromatic compound metabolic process; GO:0046496 nicotinamide nucleotide metabolic process; GO:0009117 nucleotide metabolic process; GO:0044699 single-organism process; GO:0072524 pyridine-containing compound metabolic process; GO:0044237 cellular metabolic process; GO:0006796 phosphate-contain…		GO:0016614 oxidoreductase activity, acting on CH-OH group of donors; GO:0016616 oxidoreductase activity, acting on the CH-OH group of donors, NAD or NADP as acceptor; GO:0004616 phosphogluconate dehydrogenase (decarboxylating) activity; GO:0003824 catalytic activity; GO:0016491 oxidoreductase activity;				IPR006115; IPR013328; IPR008927; IPR006114; IPR016040;	6-phosphogluconate dehydrogenase, NADP-binding; 6-phosphogluconate dehydrogenase, domain 2; 6-phosphogluconate dehydrogenase C-terminal domain-like; 6-phosphogluconate dehydrogenase, C-terminal; NAD(P)-binding domain;
K4BY70	594	0.303335	Down	0.00143294	T	Uncharacterized protein	---	0.954779	0.000329	68.972	VLTSVQAVT(0.045)T(0.955)PK	2	0.7605	3	nucleus				K20892
K4BY70	669	0.328028	Down	0.00126095	S	Uncharacterized protein	---	0.999992	1.29e-07	114.46	SREESEDHDRS(1)PANLEK	4	0.22245	3	nucleus				K20892
K4BY70	518	0.444205	Down	0.00206222	S	Uncharacterized protein	---	0.98414	3.5e-79	224.06	SIDS(0.001)S(0.006)RS(0.984)T(0.008)EDDDDDEVEVEAAR	3	1.0452	1	nucleus				K20892
K4BY70	923	0.413224	Down	0.0016435	S	Uncharacterized protein	---	1	0.0164	50.354	HRS(1)PS(1)PLR	2	0.56106	2	nucleus				K20892
K4BY70	681	0.409271	Down	0.00371986	S	Uncharacterized protein	---	0.999999	4.01e-08	143.56	MS(1)PNVGTDDR	2	0.28054	5	nucleus				K20892
K4BY70	948	0.387616	Down	0.00160372	Y	Uncharacterized protein	---	0.910531	0.000858	92.781	S(0.089)PY(0.911)PASESIR	2	0.040776	3	nucleus				K20892
K4BY70	946	0.322115	Down	0.000226832	S	Uncharacterized protein	---	0.987975	0.00266	50.305	RRS(0.988)PY(0.012)PASESIR	3	-0.69935	1	nucleus				K20892
K4BY70	921	0.413224	Down	0.0016435	S	Uncharacterized protein	---	1	0.0164	50.354	HRS(1)PS(1)PLR	2	0.56106	2	nucleus				K20892
K4BYV8	106	1.57879	Up	0.000537997	S	Uncharacterized protein	101248198	0.950895	0.00215	61.48	TMETES(0.049)S(0.951)RR	2	0.70297	2	nucleus			GO:0005515 protein binding; GO:0005488 binding;				IPR003169;	GYF domain;
K4BYV9	1358	0.639767	Down	0.0100951	S	Uncharacterized protein	101253285	0.830992	5.65e-24	150.61	HT(0.169)S(0.831)LGTGGGSLDSYNDK	3	0.17621	2	nucleus			GO:0005515 protein binding; GO:0005488 binding;				IPR003169;	GYF domain;
K4BYV9	252	0.497906	Down	0.000738113	S	Uncharacterized protein	101253285	0.891155	2.36e-69	237.14	T(0.044)S(0.065)S(0.891)GGAIGASPFENSVPGK	2	-0.34516	2	nucleus			GO:0005515 protein binding; GO:0005488 binding;				IPR003169;	GYF domain;
K4BZ03	429	0.523334	Down	0.00080481	S	Uncharacterized protein	101258260	0.989112	4.9e-05	77.372	IS(0.989)PLVGS(0.008)S(0.003)DPTK	3	0.022438	1	nucleus	GO:0050794 regulation of cellular process; GO:0016310 phosphorylation; GO:0065008 regulation of biological quality; GO:0018209 peptidyl-serine modification; GO:0044267 cellular protein metabolic process; GO:0044237 cellular metabolic process; GO:0006796 phosphate-containing compound metabolic process; GO:0051234 establishment of localization; GO:0071704 organic substance metabolic process; GO:000…	GO:0043226 organelle; GO:0043231 intracellular membrane-bounded organelle; GO:0043229 intracellular organelle; GO:0005634 nucleus; GO:0044464 cell part; GO:0005622 intracellular; GO:0005737 cytoplasm; GO:0044424 intracellular part; GO:0043227 membrane-bounded organelle; GO:0005623 cell;	GO:0005524 ATP binding; GO:1901265 nucleoside phosphate binding; GO:0016773 phosphotransferase activity, alcohol group as acceptor; GO:0001882 nucleoside binding; GO:0043167 ion binding; GO:0004672 protein kinase activity; GO:0000166 nucleotide binding; GO:0097159 organic cyclic compound binding; GO:1901363 heterocyclic compound binding; GO:0032549 ribonucleoside binding; GO:0097367 carbohydrate …	K02218			IPR000719; IPR011009;	Protein kinase domain; Protein kinase-like domain;
K4BZ85	71	1.64461	Up	0.00210026	S	Uncharacterized protein	101265334	0.999923	8.06e-05	92.439	VS(1)AQFLPPDGSR	2	0.22653	4	plasma membrane	GO:0016310 phosphorylation; GO:0044267 cellular protein metabolic process; GO:0006470 protein dephosphorylation; GO:0044238 primary metabolic process; GO:0016311 dephosphorylation; GO:0044237 cellular metabolic process; GO:0006796 phosphate-containing compound metabolic process; GO:0071704 organic substance metabolic process; GO:0008152 metabolic process; GO:0006468 protein phosphorylation; GO:00…	GO:0016020 membrane; GO:0005623 cell; GO:0044464 cell part; GO:0071944 cell periphery; GO:0005886 plasma membrane;	GO:1901265 nucleoside phosphate binding; GO:0016773 phosphotransferase activity, alcohol group as acceptor; GO:0016791 phosphatase activity; GO:0016787 hydrolase activity; GO:0004721 phosphoprotein phosphatase activity; GO:0004672 protein kinase activity; GO:0097159 organic cyclic compound binding; GO:1901363 heterocyclic compound binding; GO:0016301 kinase activity; GO:0003824 catalytic activity…				IPR000595; IPR000719; IPR018490; IPR001932; IPR014710; IPR011009;	Cyclic nucleotide-binding domain; Protein kinase domain; Cyclic nucleotide-binding-like; PPM-type phosphatase domain; RmlC-like jelly roll fold; Protein kinase-like domain;
K4BZ89	80	0.643551	Down	0.000585875	S	Uncharacterized protein	101267115	0.97059	5.67e-41	179.17	NADHRYS(0.971)T(0.029)DFDHSGGPPR	3	0.15342	7	nucleus			GO:0046872 metal ion binding; GO:0043169 cation binding; GO:0008270 zinc ion binding; GO:0046914 transition metal ion binding; GO:0005488 binding; GO:0043167 ion binding;				IPR001876;	Zinc finger, RanBP2-type;
K4BZC9	544	0.568038	Down	0.0012465	S	Uncharacterized protein	101250117	0.999836	3.27e-12	132.84	SSVDGDGRIS(1)PFHSAGVSTK	4	0.65752	4	nucleus			GO:0005515 protein binding; GO:0005488 binding;				IPR009060;	UBA-like;
K4BZL6	40	0.613795	Down	0.0022637	S	Uncharacterized protein	---	0.818577	2.19e-09	132.86	S(0.09)S(0.09)S(0.819)IT(0.002)GMSNIK	3	-0.027357	4	chloroplast
K4BZL6	95	1.71216	Up	0.00153733	S	Uncharacterized protein	---	0.990645	0.000879	81.185	FSAPPPPS(0.991)FS(0.009)R	2	-0.18032	1	chloroplast
K4BZS8	43	2.00363	Up	0.000200944	T	Uncharacterized protein	101257076	0.999989	4.91e-05	96.059	VYSFGGEFT(1)PR	2	0.14037	3	cytoplasm			GO:0005515 protein binding; GO:0005488 binding;				IPR015915;	Kelch-type beta propeller;
K4C144	373	0.653962	Down	0.00303553	T	Malic enzyme	543522	1	0.000898	84.507	KET(1)LQAFK	3	-0.39175	2	plasma membrane	GO:0043648 dicarboxylic acid metabolic process; GO:0055114 oxidation-reduction process; GO:0044281 small molecule metabolic process; GO:0044763 single-organism cellular process; GO:0044699 single-organism process; GO:0044237 cellular metabolic process; GO:0071704 organic substance metabolic process; GO:0008152 metabolic process; GO:0006090 pyruvate metabolic process; GO:0044710 single-organism me…	GO:0043226 organelle; GO:0043231 intracellular membrane-bounded organelle; GO:0043229 intracellular organelle; GO:0044464 cell part; GO:0005622 intracellular; GO:0005737 cytoplasm; GO:0044424 intracellular part; GO:0043227 membrane-bounded organelle; GO:0005623 cell; GO:0009536 plastid; GO:0044444 cytoplasmic part; GO:0009507 chloroplast;	GO:0004471 malate dehydrogenase (decarboxylating) (NAD+) activity; GO:1901265 nucleoside phosphate binding; GO:0043167 ion binding; GO:0000166 nucleotide binding; GO:0048037 cofactor binding; GO:0016491 oxidoreductase activity; GO:0016614 oxidoreductase activity, acting on CH-OH group of donors; GO:1901363 heterocyclic compound binding; GO:0097159 organic cyclic compound binding; GO:0016616 oxido…	K00029	E1.1.1.40; malate dehydrogenase (oxaloacetate-decarboxylating)(NADP+) [EC:1.1.1.40]	sly00620 Pyruvate metabolism - Solanum lycopersicum (tomato); sly01200 Carbon metabolism - Solanum lycopersicum (tomato); sly00710 Carbon fixation in photosynthetic organisms - Solanum lycopersicum (tomato); sly01100 Metabolic pathways - Solanum lycopersicum (tomato);	IPR012302; IPR012301; IPR016040;	Malic enzyme, NAD-binding; Malic enzyme, N-terminal domain; NAD(P)-binding domain;
K4C1V6	348	0.546765	Down	0.000103745	S	Phosphoinositide phospholipase C	---	0.999472	3.24e-08	126.25	RLS(0.999)LS(0.001)EQELGK	3	0.45399	1	mitochondria	GO:0050794 regulation of cellular process; GO:0044700 single organism signaling; GO:0051716 cellular response to stimulus; GO:0016042 lipid catabolic process; GO:0035556 intracellular signal transduction; GO:0044712 single-organism catabolic process; GO:0044699 single-organism process; GO:0023052 signaling; GO:0050896 response to stimulus; GO:0044238 primary metabolic process; GO:0071704 organic …	GO:0005623 cell; GO:0005622 intracellular; GO:0044464 cell part;	GO:0004435 phosphatidylinositol phospholipase C activity; GO:0003824 catalytic activity; GO:0042578 phosphoric ester hydrolase activity; GO:0005488 binding; GO:0004629 phospholipase C activity; GO:0016788 hydrolase activity, acting on ester bonds; GO:0004620 phospholipase activity; GO:0005515 protein binding; GO:0016787 hydrolase activity; GO:0008081 phosphoric diester hydrolase activity; GO:0016…	K05857	PLCD; phosphatidylinositol phospholipase C, delta [EC:3.1.4.11]	sly04933 AGE-RAGE signaling pathway in diabetic complications - Solanum lycopersicum (tomato); sly00562 Inositol phosphate metabolism - Solanum lycopersicum (tomato); sly01100 Metabolic pathways - Solanum lycopersicum (tomato); sly04070 Phosphatidylinositol signaling system - Solanum lycopersicum (tomato);	IPR015359; IPR000909; IPR017946; IPR011992; IPR000008; IPR001711;	Phosphoinositide-specific phospholipase C, EF-hand-like domain; Phosphatidylinositol-specific phospholipase C, X domain; PLC-like phosphodiesterase, TIM beta/alpha-barrel domain; EF-hand domain pair; C2 domain; Phospholipase C, phosphatidylinositol-specific, Y domain;
K4C2E1	277	0.637919	Down	0.000577807	T	Uncharacterized protein	---	0.752705	0.000211	75.764	Y(0.016)HLGT(0.753)S(0.198)Y(0.033)DRPTR	3	-0.35131	1	mitochondria	GO:0072350 tricarboxylic acid metabolic process; GO:0055114 oxidation-reduction process; GO:0044281 small molecule metabolic process; GO:0044763 single-organism cellular process; GO:0006099 tricarboxylic acid cycle; GO:0044699 single-organism process; GO:0044238 primary metabolic process; GO:0044237 cellular metabolic process; GO:0045333 cellular respiration; GO:0071704 organic substance metaboli…	GO:0043229 intracellular organelle; GO:0005737 cytoplasm; GO:0032991 macromolecular complex; GO:0044424 intracellular part; GO:1990234 transferase complex; GO:0005623 cell; GO:0005739 mitochondrion; GO:0045240 dihydrolipoyl dehydrogenase complex; GO:0043226 organelle; GO:0043231 intracellular membrane-bounded organelle; GO:1902494 catalytic complex; GO:0005622 intracellular; GO:0044464 cell part;…	GO:0019842 vitamin binding; GO:0043167 ion binding; GO:0016903 oxidoreductase activity, acting on the aldehyde or oxo group of donors; GO:0048037 cofactor binding; GO:1901681 sulfur compound binding; GO:0030976 thiamine pyrophosphate binding; GO:0016491 oxidoreductase activity; GO:1901363 heterocyclic compound binding; GO:0097159 organic cyclic compound binding; GO:0003824 catalytic activity; GO:…				IPR031717; IPR005475; IPR032106; IPR001017; IPR029061;	Multifunctional 2-oxoglutarate metabolism enzyme, C-terminal; Transketolase-like, pyrimidine-binding domain; 2-oxoglutarate dehydrogenase E1 component, N-terminal domain; Dehydrogenase, E1 component; Thiamin diphosphate-binding fold;
K4C2G9	246	0.656578	Down	0.0130269	S	Uncharacterized protein	---	1	0.00579	71.806	KHS(1)LS(1)PDER	3	-0.28032	2	nucleus			GO:0097159 organic cyclic compound binding; GO:1901363 heterocyclic compound binding; GO:1901265 nucleoside phosphate binding; GO:0046914 transition metal ion binding; GO:0005488 binding; GO:0003676 nucleic acid binding; GO:0043167 ion binding; GO:0046872 metal ion binding; GO:0043169 cation binding; GO:0000166 nucleotide binding; GO:0008270 zinc ion binding; GO:0036094 small molecule binding;	K12896	SFRS7; splicing factor, arginine/serine-rich 7	sly03040 Spliceosome - Solanum lycopersicum (tomato);	IPR000504; IPR012677; IPR001878;	RNA recognition motif domain; Nucleotide-binding alpha-beta plait domain; Zinc finger, CCHC-type;
K4C2G9	219	0.532726	Down	0.00376209	S	Uncharacterized protein	---	1	0.000597	69.03	DRS(1)IEREEK	4	0.18866	2	nucleus			GO:0097159 organic cyclic compound binding; GO:1901363 heterocyclic compound binding; GO:1901265 nucleoside phosphate binding; GO:0046914 transition metal ion binding; GO:0005488 binding; GO:0003676 nucleic acid binding; GO:0043167 ion binding; GO:0046872 metal ion binding; GO:0043169 cation binding; GO:0000166 nucleotide binding; GO:0008270 zinc ion binding; GO:0036094 small molecule binding;	K12896	SFRS7; splicing factor, arginine/serine-rich 7	sly03040 Spliceosome - Solanum lycopersicum (tomato);	IPR000504; IPR012677; IPR001878;	RNA recognition motif domain; Nucleotide-binding alpha-beta plait domain; Zinc finger, CCHC-type;
K4C2G9	248	0.656578	Down	0.0130269	S	Uncharacterized protein	---	1	0.00579	71.806	KHS(1)LS(1)PDER	3	-0.28032	2	nucleus			GO:0097159 organic cyclic compound binding; GO:1901363 heterocyclic compound binding; GO:1901265 nucleoside phosphate binding; GO:0046914 transition metal ion binding; GO:0005488 binding; GO:0003676 nucleic acid binding; GO:0043167 ion binding; GO:0046872 metal ion binding; GO:0043169 cation binding; GO:0000166 nucleotide binding; GO:0008270 zinc ion binding; GO:0036094 small molecule binding;	K12896	SFRS7; splicing factor, arginine/serine-rich 7	sly03040 Spliceosome - Solanum lycopersicum (tomato);	IPR000504; IPR012677; IPR001878;	RNA recognition motif domain; Nucleotide-binding alpha-beta plait domain; Zinc finger, CCHC-type;
K4C2M0	25	0.592768	Down	0.000674848	S	Histone H2B	101267024	0.997672	7.06e-05	94.487	T(0.002)PLAEKS(0.998)PAEK	2	0.5307	1	nucleus		GO:0043229 intracellular organelle; GO:0043232 intracellular non-membrane-bounded organelle; GO:0044446 intracellular organelle part; GO:0032991 macromolecular complex; GO:0044424 intracellular part; GO:0005623 cell; GO:0044422 organelle part; GO:0044427 chromosomal part; GO:0000786 nucleosome; GO:0043228 non-membrane-bounded organelle; GO:0043231 intracellular membrane-bounded organelle; GO:0043…	GO:0097159 organic cyclic compound binding; GO:1901363 heterocyclic compound binding; GO:0003677 DNA binding; GO:0046982 protein heterodimerization activity; GO:0005488 binding; GO:0046983 protein dimerization activity; GO:0003676 nucleic acid binding; GO:0005515 protein binding;	K11252			IPR009072; IPR007125;	Histone-fold; Histone H2A/H2B/H3;
K4C353	375	0.389189	Down	0.00261548	T	Uncharacterized protein	101257969	1	3.01e-14	149	AAAT(1)IAKEPEEK	2	0.37938	2	chloroplast							IPR016040;	NAD(P)-binding domain;
K4C353	432	0.601766	Down	0.00109945	T	Uncharacterized protein	101257969	1	3.43e-22	163.56	ANEESDAQVAT(1)VR	3	2.0854	5	chloroplast							IPR016040;	NAD(P)-binding domain;
K4C3J2	30	0.590328	Down	0.000852676	S	Uncharacterized protein	101262117	0.858981	3.64e-28	176.49	FS(0.123)S(0.859)S(0.018)ISESPIVYQGK	2	-1.0399	1	mitochondria	GO:0016043 cellular component organization; GO:0046907 intracellular transport; GO:0072594 establishment of protein localization to organelle; GO:0007006 mitochondrial membrane organization; GO:0017038 protein import; GO:0006839 mitochondrial transport; GO:0044699 single-organism process; GO:0015031 protein transport; GO:0051234 establishment of localization; GO:0006605 protein targeting; GO:0045…	GO:0016020 membrane; GO:0019867 outer membrane; GO:0031090 organelle membrane; GO:0098796 membrane protein complex; GO:0005737 cytoplasm; GO:0031306 intrinsic component of mitochondrial outer membrane; GO:0032991 macromolecular complex; GO:0031224 intrinsic component of membrane; GO:0098798 mitochondrial protein complex; GO:0044424 intracellular part; GO:0044455 mitochondrial membrane part; GO:00…		K17769
K4C3J2	31	0.549643	Down	0.0053687	S	Uncharacterized protein	101262117	0.826569	6.07e-39	207.79	FS(0.027)S(0.146)S(0.827)IS(0.001)ESPIVYQGK	3	0.10764	2	mitochondria	GO:0016043 cellular component organization; GO:0046907 intracellular transport; GO:0072594 establishment of protein localization to organelle; GO:0007006 mitochondrial membrane organization; GO:0017038 protein import; GO:0006839 mitochondrial transport; GO:0044699 single-organism process; GO:0015031 protein transport; GO:0051234 establishment of localization; GO:0006605 protein targeting; GO:0045…	GO:0016020 membrane; GO:0019867 outer membrane; GO:0031090 organelle membrane; GO:0098796 membrane protein complex; GO:0005737 cytoplasm; GO:0031306 intrinsic component of mitochondrial outer membrane; GO:0032991 macromolecular complex; GO:0031224 intrinsic component of membrane; GO:0098798 mitochondrial protein complex; GO:0044424 intracellular part; GO:0044455 mitochondrial membrane part; GO:00…		K17769
K4C3J3	181	0.579137	Down	5.97187e-06	S	Uncharacterized protein	101262421	0.972002	6.33e-23	161.95	AGSTSGSGIPVS(0.972)PT(0.028)K	3	0.082087	9	nucleus	GO:0016571 histone methylation; GO:0016043 cellular component organization; GO:0016570 histone modification; GO:0044267 cellular protein metabolic process; GO:0044238 primary metabolic process; GO:0044237 cellular metabolic process; GO:0032259 methylation; GO:0071704 organic substance metabolic process; GO:0018022 peptidyl-lysine methylation; GO:0018205 peptidyl-lysine modification; GO:0018193 pe…		GO:0008757 S-adenosylmethionine-dependent methyltransferase activity; GO:0008168 methyltransferase activity; GO:0008276 protein methyltransferase activity; GO:0003824 catalytic activity; GO:0042054 histone methyltransferase activity; GO:0016278 lysine N-methyltransferase activity; GO:0016279 protein-lysine N-methyltransferase activity; GO:0016741 transferase activity, transferring one-carbon grou…				IPR018848;	WIYLD domain;
K4C3N2	22	0.629113	Down	6.15843e-05	S	Uncharacterized protein	101245764	0.871086	5.9e-71	242.59	AS(0.015)S(0.098)S(0.871)YS(0.015)S(0.002)HEIDEQENER	3	-0.85149	5	cytoplasm		GO:0043226 organelle; GO:0043231 intracellular membrane-bounded organelle; GO:0043229 intracellular organelle; GO:0016020 membrane; GO:0005634 nucleus; GO:0071944 cell periphery; GO:0044425 membrane part; GO:0044464 cell part; GO:0005622 intracellular; GO:0031224 intrinsic component of membrane; GO:0044424 intracellular part; GO:0043227 membrane-bounded organelle; GO:0005623 cell; GO:0016021 inte…	GO:0005515 protein binding; GO:0005488 binding;	K08504	BET1; blocked early in transport 1	sly04130 SNARE interactions in vesicular transport - Solanum lycopersicum (tomato);	IPR000727;	Target SNARE coiled-coil homology domain;
K4C3N2	24	0.654065	Down	2.58037e-05	S	Uncharacterized protein	101245764	0.901874	1.29e-46	202.07	AS(0.001)S(0.008)S(0.082)YS(0.902)S(0.008)HEIDEQENER	3	-1.3817	2	cytoplasm		GO:0043226 organelle; GO:0043231 intracellular membrane-bounded organelle; GO:0043229 intracellular organelle; GO:0016020 membrane; GO:0005634 nucleus; GO:0071944 cell periphery; GO:0044425 membrane part; GO:0044464 cell part; GO:0005622 intracellular; GO:0031224 intrinsic component of membrane; GO:0044424 intracellular part; GO:0043227 membrane-bounded organelle; GO:0005623 cell; GO:0016021 inte…	GO:0005515 protein binding; GO:0005488 binding;	K08504	BET1; blocked early in transport 1	sly04130 SNARE interactions in vesicular transport - Solanum lycopersicum (tomato);	IPR000727;	Target SNARE coiled-coil homology domain;
K4C4W2	60	0.47886	Down	4.67415e-05	S	Uncharacterized protein	101266641	0.999407	0.000593	60.549	KGS(0.999)IDRDAT(0.001)LAR	3	0.34729	2	cytoplasm							IPR005516; IPR005518;	Remorin, C-terminal; Remorin, N-terminal;
K4C4W2	66	0.662481	Down	0.000310051	T	Uncharacterized protein	101266641	0.999739	0.00053	65.374	KGSIDRDAT(1)LAR	3	-0.0034028	2	cytoplasm							IPR005516; IPR005518;	Remorin, C-terminal; Remorin, N-terminal;
K4C5C7	137	1.5649	Up	0.00265056	S	Uncharacterized protein	---	0.988015	0.000348	120.04	FS(0.012)FAS(0.988)DEGR	2	-0.48304	3	chloroplast		GO:0031224 intrinsic component of membrane; GO:0016020 membrane; GO:0016021 integral component of membrane; GO:0044425 membrane part;
K4C5V3	330	0.585547	Down	0.00105577	S	Phosphoinositide phospholipase C	---	0.998975	1.51e-06	111.07	RLS(0.999)LS(0.001)EPELEK	3	-0.051951	1	chloroplast	GO:0050794 regulation of cellular process; GO:0044700 single organism signaling; GO:0051716 cellular response to stimulus; GO:0016042 lipid catabolic process; GO:0035556 intracellular signal transduction; GO:0044712 single-organism catabolic process; GO:0044699 single-organism process; GO:0023052 signaling; GO:0050896 response to stimulus; GO:0044238 primary metabolic process; GO:0071704 organic …	GO:0005623 cell; GO:0005622 intracellular; GO:0044464 cell part;	GO:0004435 phosphatidylinositol phospholipase C activity; GO:0003824 catalytic activity; GO:0042578 phosphoric ester hydrolase activity; GO:0005488 binding; GO:0004629 phospholipase C activity; GO:0016788 hydrolase activity, acting on ester bonds; GO:0004620 phospholipase activity; GO:0005515 protein binding; GO:0016787 hydrolase activity; GO:0008081 phosphoric diester hydrolase activity; GO:0016…	K05857	PLCD; phosphatidylinositol phospholipase C, delta [EC:3.1.4.11]	sly04933 AGE-RAGE signaling pathway in diabetic complications - Solanum lycopersicum (tomato); sly00562 Inositol phosphate metabolism - Solanum lycopersicum (tomato); sly01100 Metabolic pathways - Solanum lycopersicum (tomato); sly04070 Phosphatidylinositol signaling system - Solanum lycopersicum (tomato);	IPR000909; IPR015359; IPR017946; IPR011992; IPR000008; IPR001711;	Phosphatidylinositol-specific phospholipase C, X domain; Phosphoinositide-specific phospholipase C, EF-hand-like domain; PLC-like phosphodiesterase, TIM beta/alpha-barrel domain; EF-hand domain pair; C2 domain; Phospholipase C, phosphatidylinositol-specific, Y domain;
K4C7H6	60	0.611434	Down	0.000958856	T	RNA-binding protein 8A	101248886	1	5.45e-11	151.3	GFREET(1)AEAER	2	-0.39267	4	nucleus	GO:0050794 regulation of cellular process; GO:0000381 regulation of alternative mRNA splicing, via spliceosome; GO:0006725 cellular aromatic compound metabolic process; GO:0060255 regulation of macromolecule metabolic process; GO:0019219 regulation of nucleobase-containing compound metabolic process; GO:0048519 negative regulation of biological process; GO:0044237 cellular metabolic process; GO:0…	GO:0043229 intracellular organelle; GO:0043232 intracellular non-membrane-bounded organelle; GO:0005737 cytoplasm; GO:0044446 intracellular organelle part; GO:0032991 macromolecular complex; GO:0031981 nuclear lumen; GO:0044424 intracellular part; GO:0005730 nucleolus; GO:0016604 nuclear body; GO:0005623 cell; GO:0044422 organelle part; GO:0043228 non-membrane-bounded organelle; GO:0043226 organe…	GO:0097159 organic cyclic compound binding; GO:1901363 heterocyclic compound binding; GO:0003729 mRNA binding; GO:0003723 RNA binding; GO:1901265 nucleoside phosphate binding; GO:0005488 binding; GO:0003676 nucleic acid binding; GO:0000166 nucleotide binding; GO:0036094 small molecule binding;	K12876	RBM8A; RNA-binding protein 8A	sly03040 Spliceosome - Solanum lycopersicum (tomato); sly03015 mRNA surveillance pathway - Solanum lycopersicum (tomato); sly03013 RNA transport - Solanum lycopersicum (tomato);	IPR033744; IPR000504; IPR012677;	RBM8, RNA recognition motif; RNA recognition motif domain; Nucleotide-binding alpha-beta plait domain;
K4C8R4	234	1.81722	Up	0.000428184	S	Glyceraldehyde-3-phosphate dehydrogenase	101255800	0.999999	0.0244	87.258	LTGMS(1)FR	2	-0.11116	2	cytoplasm	GO:0006006 glucose metabolic process; GO:0044723 single-organism carbohydrate metabolic process; GO:0008152 metabolic process; GO:0055114 oxidation-reduction process; GO:0044710 single-organism metabolic process; GO:0044281 small molecule metabolic process; GO:0005996 monosaccharide metabolic process; GO:0044699 single-organism process; GO:0044238 primary metabolic process; GO:0005975 carbohydrat…		GO:0016620 oxidoreductase activity, acting on the aldehyde or oxo group of donors, NAD or NADP as acceptor; GO:0097159 organic cyclic compound binding; GO:1901363 heterocyclic compound binding; GO:1901265 nucleoside phosphate binding; GO:0051287 NAD binding; GO:0003824 catalytic activity; GO:0005488 binding; GO:0016903 oxidoreductase activity, acting on the aldehyde or oxo group of donors; GO:005…	K00134	GAPDH; glyceraldehyde 3-phosphate dehydrogenase [EC:1.2.1.12]	sly01110 Biosynthesis of secondary metabolites - Solanum lycopersicum (tomato); sly01200 Carbon metabolism - Solanum lycopersicum (tomato); sly00710 Carbon fixation in photosynthetic organisms - Solanum lycopersicum (tomato); sly00010 Glycolysis / Gluconeogenesis - Solanum lycopersicum (tomato); sly01230 Biosynthesis of amino acids - Solanum lycopersicum (tomato); sly01100 Metabolic pathways - So…	IPR020829; IPR016040; IPR020828;	Glyceraldehyde 3-phosphate dehydrogenase, catalytic domain; NAD(P)-binding domain; Glyceraldehyde 3-phosphate dehydrogenase, NAD(P) binding domain;
K4C8T3	278	0.648768	Down	0.00157403	S	Uncharacterized protein	101251098	0.998879	1.3e-32	186.11	AQS(0.999)LQDLS(0.001)FAGGGIK	3	0.56919	2	chloroplast		GO:0043226 organelle; GO:0043231 intracellular membrane-bounded organelle; GO:0043229 intracellular organelle; GO:0005783 endoplasmic reticulum; GO:0044464 cell part; GO:0005622 intracellular; GO:0005737 cytoplasm; GO:0012505 endomembrane system; GO:0044424 intracellular part; GO:0043227 membrane-bounded organelle; GO:0005623 cell; GO:0044444 cytoplasmic part;	GO:0008289 lipid binding; GO:0005488 binding;
K4C9Z4	545	1.5136	Up	0.00939831	Y	Uncharacterized protein	101245368	0.883059	1.11e-06	131.17	AY(0.883)LGNALS(0.117)PK	2	-0.27533	1	nucleus			GO:0097159 organic cyclic compound binding; GO:1901363 heterocyclic compound binding; GO:0003723 RNA binding; GO:0005488 binding; GO:0003676 nucleic acid binding;	K17943			IPR012940; IPR011989; IPR033712; IPR016024; IPR033133;	Nucleic acid binding NABP; Armadillo-like helical; Pumilio, RNA binding domain; Armadillo-type fold; Pumilio homology domain;
K4C9Z4	293	0.66047	Down	0.000964221	T	Uncharacterized protein	101245368	0.993857	0.000379	78.848	APS(0.387)PS(0.619)LT(0.994)PIGGGR	3	0.016911	5	nucleus			GO:0097159 organic cyclic compound binding; GO:1901363 heterocyclic compound binding; GO:0003723 RNA binding; GO:0005488 binding; GO:0003676 nucleic acid binding;	K17943			IPR012940; IPR011989; IPR033712; IPR016024; IPR033133;	Nucleic acid binding NABP; Armadillo-like helical; Pumilio, RNA binding domain; Armadillo-type fold; Pumilio homology domain;
K4CA81	261	0.615004	Down	0.000973171	S	Uncharacterized protein	---	0.828732	6.56e-23	153.19	NTGGGY(0.008)GS(0.163)S(0.829)PAEAPVK	2	0.4247	3	nucleus			GO:0097159 organic cyclic compound binding; GO:1901363 heterocyclic compound binding; GO:1901265 nucleoside phosphate binding; GO:0005488 binding; GO:0003676 nucleic acid binding; GO:0000166 nucleotide binding; GO:0036094 small molecule binding;	K13098			IPR000504; IPR012677;	RNA recognition motif domain; Nucleotide-binding alpha-beta plait domain;
K4CAA6	566	0.607995	Down	0.000119856	S	Uncharacterized protein	101246543	1	0.0036	57.164	NKS(1)LVDMR	2	-0.097653	4	nucleus	GO:0050794 regulation of cellular process; GO:0044700 single organism signaling; GO:0051716 cellular response to stimulus; GO:0016310 phosphorylation; GO:0035556 intracellular signal transduction; GO:0044267 cellular protein metabolic process; GO:0044699 single-organism process; GO:0023052 signaling; GO:0050896 response to stimulus; GO:0044238 primary metabolic process; GO:0044237 cellular metabo…	GO:0043226 organelle; GO:0043231 intracellular membrane-bounded organelle; GO:0043229 intracellular organelle; GO:0005634 nucleus; GO:0044464 cell part; GO:0005622 intracellular; GO:0005737 cytoplasm; GO:0044424 intracellular part; GO:0005829 cytosol; GO:0043227 membrane-bounded organelle; GO:0005623 cell; GO:0044444 cytoplasmic part;	GO:0005524 ATP binding; GO:1901265 nucleoside phosphate binding; GO:0016773 phosphotransferase activity, alcohol group as acceptor; GO:0001882 nucleoside binding; GO:0043167 ion binding; GO:0004672 protein kinase activity; GO:0000166 nucleotide binding; GO:0097159 organic cyclic compound binding; GO:1901363 heterocyclic compound binding; GO:0032549 ribonucleoside binding; GO:0097367 carbohydrate …	K08867			IPR000719; IPR011009;	Protein kinase domain; Protein kinase-like domain;
K4CAD9	69	0.623721	Down	0.000527474	S	Uncharacterized protein	101260243	0.999906	0.0549	62.466	SSNNNS(1)K	2	-0.91305	1	nucleus	GO:0006810 transport; GO:0006898 receptor-mediated endocytosis; GO:0051179 localization; GO:0006897 endocytosis; GO:0051234 establishment of localization; GO:0016192 vesicle-mediated transport;	GO:0043226 organelle; GO:0043227 membrane-bounded organelle; GO:0031982 vesicle;					IPR001623;	DnaJ domain;
K4CAH4	554	0.638456	Down	8.73509e-05	S	Peptidylprolyl isomerase	101253200	0.939896	4.01e-08	108.45	LNKQDS(0.94)S(0.059)NS(0.002)ANSAPK	3	0.21816	2	peroxisome	GO:0061077 chaperone-mediated protein folding; GO:0044267 cellular protein metabolic process; GO:0044238 primary metabolic process; GO:0018208 peptidyl-proline modification; GO:0000413 protein peptidyl-prolyl isomerization; GO:0044237 cellular metabolic process; GO:0071704 organic substance metabolic process; GO:0018193 peptidyl-amino acid modification; GO:0006457 protein folding; GO:0008152 meta…	GO:0044424 intracellular part; GO:0005623 cell; GO:0044464 cell part; GO:0005622 intracellular; GO:0005737 cytoplasm;	GO:0097159 organic cyclic compound binding; GO:1901363 heterocyclic compound binding; GO:0003755 peptidyl-prolyl cis-trans isomerase activity; GO:0016853 isomerase activity; GO:0003824 catalytic activity; GO:0005488 binding; GO:0005515 protein binding; GO:0008144 drug binding; GO:0005528 FK506 binding; GO:0005527 macrolide binding; GO:0016859 cis-trans isomerase activity;	K09571			IPR011990; IPR013026; IPR001179;	Tetratricopeptide-like helical domain; Tetratricopeptide repeat-containing domain; FKBP-type peptidyl-prolyl cis-trans isomerase domain;
K4CAM3	91	4.74597	Up	0.000863526	S	Uncharacterized protein	101266426	0.999826	0.00338	72.928	KES(1)YWYK	3	0.45199	1	chloroplast	GO:0008152 metabolic process; GO:0044237 cellular metabolic process; GO:0009987 cellular process; GO:0015979 photosynthesis;	GO:0016020 membrane; GO:0098796 membrane protein complex; GO:0032991 macromolecular complex; GO:0044424 intracellular part; GO:0005623 cell; GO:0034357 photosynthetic membrane; GO:0009521 photosystem; GO:0009538 photosystem I reaction center; GO:0044464 cell part; GO:0005622 intracellular; GO:0044425 membrane part; GO:0009579 thylakoid; GO:0043234 protein complex; GO:0044436 thylakoid part; GO:00…		K02693	psaE; photosystem I subunit IV	sly00195 Photosynthesis - Solanum lycopersicum (tomato); sly01100 Metabolic pathways - Solanum lycopersicum (tomato);	IPR008990;	Electron transport accessory protein-like domain;
K4CB74	1302	0.591175	Down	0.000795149	S	Uncharacterized protein	101252601	0.983145	7.4e-11	129.85	LTPNESAASS(0.01)GLS(0.983)PAS(0.007)K	2	-0.33488	6	nucleus			GO:0005515 protein binding; GO:0005488 binding;	K03255			IPR033646; IPR011990; IPR028275; IPR013026;	CLU central domain; Tetratricopeptide-like helical domain; Clustered mitochondria protein, N-terminal; Tetratricopeptide repeat-containing domain;
K4CB74	1287	0.597735	Down	0.00389864	S	Uncharacterized protein	101252601	0.999991	7.15e-05	72.096	TTNFPS(1)PR	2	0.56374	5	nucleus			GO:0005515 protein binding; GO:0005488 binding;	K03255			IPR033646; IPR011990; IPR028275; IPR013026;	CLU central domain; Tetratricopeptide-like helical domain; Clustered mitochondria protein, N-terminal; Tetratricopeptide repeat-containing domain;
K4CB74	1313	1.62029	Up	0.000332419	S	Uncharacterized protein	101252601	0.978228	0.0109	71.614	S(0.023)AS(0.978)FS(0.999)PK	2	-1.5509	3	nucleus			GO:0005515 protein binding; GO:0005488 binding;	K03255			IPR033646; IPR011990; IPR028275; IPR013026;	CLU central domain; Tetratricopeptide-like helical domain; Clustered mitochondria protein, N-terminal; Tetratricopeptide repeat-containing domain;
K4CB74	1340	0.282852	Down	6.07197e-05	T	Uncharacterized protein	101252601	0.997454	8.25e-19	149.52	S(0.003)APLT(0.997)PAQAEQVVK	2	-0.15207	3	nucleus			GO:0005515 protein binding; GO:0005488 binding;	K03255			IPR033646; IPR011990; IPR028275; IPR013026;	CLU central domain; Tetratricopeptide-like helical domain; Clustered mitochondria protein, N-terminal; Tetratricopeptide repeat-containing domain;
K4CB74	1620	0.645878	Down	0.00224017	S	Uncharacterized protein	101252601	0.999669	0.000459	84.188	S(1)PHQSATAR	2	0.41216	4	nucleus			GO:0005515 protein binding; GO:0005488 binding;	K03255			IPR033646; IPR011990; IPR028275; IPR013026;	CLU central domain; Tetratricopeptide-like helical domain; Clustered mitochondria protein, N-terminal; Tetratricopeptide repeat-containing domain;
K4CBE9	10	0.64309	Down	3.11339e-05	S	Uncharacterized protein	---	0.998137	5.03e-24	152.01	KS(0.998)MT(0.002)DTTPLLDSTYLNQR	3	-0.45468	7	cytoplasm	GO:0008152 metabolic process; GO:0005975 carbohydrate metabolic process; GO:0044238 primary metabolic process; GO:0071704 organic substance metabolic process;	GO:0043226 organelle; GO:0043231 intracellular membrane-bounded organelle; GO:0043229 intracellular organelle; GO:0044464 cell part; GO:0005622 intracellular; GO:0005737 cytoplasm; GO:0044424 intracellular part; GO:0043227 membrane-bounded organelle; GO:0005623 cell; GO:0009536 plastid; GO:0044444 cytoplasmic part; GO:0009507 chloroplast;	GO:0016773 phosphotransferase activity, alcohol group as acceptor; GO:0003824 catalytic activity; GO:0016740 transferase activity; GO:0016772 transferase activity, transferring phosphorus-containing groups;				IPR018485; IPR018484;	Carbohydrate kinase, FGGY, C-terminal; Carbohydrate kinase, FGGY, N-terminal;
K4CBF0	320	0.29689	Down	9.53739e-06	S	Acetyltransferase component of pyruvate dehydrogenase complex	101244498	0.930118	0.0014	77.08	ADT(0.048)S(0.93)LDY(0.017)T(0.005)DIPVAQIR	2	3.4322	1	chloroplast	GO:0006090 pyruvate metabolic process; GO:0008152 metabolic process; GO:0044710 single-organism metabolic process; GO:0044281 small molecule metabolic process; GO:0044763 single-organism cellular process; GO:0019752 carboxylic acid metabolic process; GO:0044699 single-organism process; GO:0032787 monocarboxylic acid metabolic process; GO:0006082 organic acid metabolic process; GO:0009987 cellular…	GO:0005759 mitochondrial matrix; GO:0043229 intracellular organelle; GO:0044429 mitochondrial part; GO:0005737 cytoplasm; GO:0044446 intracellular organelle part; GO:0032991 macromolecular complex; GO:0044424 intracellular part; GO:0045254 pyruvate dehydrogenase complex; GO:0005623 cell; GO:0005739 mitochondrion; GO:0044422 organelle part; GO:0031974 membrane-enclosed lumen; GO:0043226 organelle;…	GO:0016417 S-acyltransferase activity; GO:0004742 dihydrolipoyllysine-residue acetyltransferase activity; GO:0016746 transferase activity, transferring acyl groups; GO:0003824 catalytic activity; GO:0016418 S-acetyltransferase activity; GO:0016747 transferase activity, transferring acyl groups other than amino-acyl groups; GO:0030523 dihydrolipoamide S-acyltransferase activity; GO:0016740 transfe…	K00627	DLAT; pyruvate dehydrogenase E2 component (dihydrolipoamide acetyltransferase) [EC:2.3.1.12]	sly00620 Pyruvate metabolism - Solanum lycopersicum (tomato); sly01110 Biosynthesis of secondary metabolites - Solanum lycopersicum (tomato); sly01200 Carbon metabolism - Solanum lycopersicum (tomato); sly00010 Glycolysis / Gluconeogenesis - Solanum lycopersicum (tomato); sly01100 Metabolic pathways - Solanum lycopersicum (tomato); sly00020 Citrate cycle (TCA cycle) - Solanum lycopersicum (tomato…	IPR004167; IPR001078; IPR011053; IPR000089; IPR023213;	E3-binding domain; 2-oxoacid dehydrogenase acyltransferase, catalytic domain; Single hybrid motif; Biotin/lipoyl attachment; Chloramphenicol acetyltransferase-like domain;
K4CBP9	737	0.538021	Down	0.00141505	S	Uncharacterized protein	543516	0.991727	0.00175	90.707	LENAVLS(0.992)LS(0.008)K	2	0.36412	1	nucleus	GO:0044763 single-organism cellular process; GO:0044699 single-organism process; GO:0005984 disaccharide metabolic process; GO:0005975 carbohydrate metabolic process; GO:0044238 primary metabolic process; GO:0044237 cellular metabolic process; GO:0071704 organic substance metabolic process; GO:0051234 establishment of localization; GO:0006810 transport; GO:0044723 single-organism carbohydrate met…	GO:0016020 membrane; GO:0009506 plasmodesma; GO:0071944 cell periphery; GO:0044464 cell part; GO:0005622 intracellular; GO:0030054 cell junction; GO:0005737 cytoplasm; GO:0044424 intracellular part; GO:0005623 cell; GO:0005911 cell-cell junction; GO:0005829 cytosol; GO:0055044 symplast; GO:0005886 plasma membrane; GO:0044444 cytoplasmic part;	GO:0016758 transferase activity, transferring hexosyl groups; GO:0003824 catalytic activity; GO:0046524 sucrose-phosphate synthase activity; GO:0035251 UDP-glucosyltransferase activity; GO:0008194 UDP-glycosyltransferase activity; GO:0046527 glucosyltransferase activity; GO:0016757 transferase activity, transferring glycosyl groups; GO:0016157 sucrose synthase activity; GO:0016740 transferase act…	K00696	E2.4.1.14; sucrose-phosphate synthase [EC:2.4.1.14]	sly00500 Starch and sucrose metabolism - Solanum lycopersicum (tomato); sly01100 Metabolic pathways - Solanum lycopersicum (tomato);	IPR006380; IPR000368; IPR001296;	Sucrose-phosphatase, N-terminal; Sucrose synthase; Glycosyl transferase, family 1;
K4CBP9	706	0.270431	Down	4.01266e-05	S	Uncharacterized protein	543516	1	0.0453	69.275	FS(1)LDGEK	2	0.040507	1	nucleus	GO:0044763 single-organism cellular process; GO:0044699 single-organism process; GO:0005984 disaccharide metabolic process; GO:0005975 carbohydrate metabolic process; GO:0044238 primary metabolic process; GO:0044237 cellular metabolic process; GO:0071704 organic substance metabolic process; GO:0051234 establishment of localization; GO:0006810 transport; GO:0044723 single-organism carbohydrate met…	GO:0016020 membrane; GO:0009506 plasmodesma; GO:0071944 cell periphery; GO:0044464 cell part; GO:0005622 intracellular; GO:0030054 cell junction; GO:0005737 cytoplasm; GO:0044424 intracellular part; GO:0005623 cell; GO:0005911 cell-cell junction; GO:0005829 cytosol; GO:0055044 symplast; GO:0005886 plasma membrane; GO:0044444 cytoplasmic part;	GO:0016758 transferase activity, transferring hexosyl groups; GO:0003824 catalytic activity; GO:0046524 sucrose-phosphate synthase activity; GO:0035251 UDP-glucosyltransferase activity; GO:0008194 UDP-glycosyltransferase activity; GO:0046527 glucosyltransferase activity; GO:0016757 transferase activity, transferring glycosyl groups; GO:0016157 sucrose synthase activity; GO:0016740 transferase act…	K00696	E2.4.1.14; sucrose-phosphate synthase [EC:2.4.1.14]	sly00500 Starch and sucrose metabolism - Solanum lycopersicum (tomato); sly01100 Metabolic pathways - Solanum lycopersicum (tomato);	IPR006380; IPR000368; IPR001296;	Sucrose-phosphatase, N-terminal; Sucrose synthase; Glycosyl transferase, family 1;
K4CCD2	51	0.576264	Down	0.000164736	Y	Uncharacterized protein	---	0.984757	2.1e-05	103.14	S(0.015)PSAEY(0.985)VNASR	2	0.23074	1	cytoplasm	GO:0006518 peptide metabolic process; GO:0006414 translational elongation; GO:0043043 peptide biosynthetic process; GO:0044267 cellular protein metabolic process; GO:0006807 nitrogen compound metabolic process; GO:0009058 biosynthetic process; GO:0043603 cellular amide metabolic process; GO:0044238 primary metabolic process; GO:1901566 organonitrogen compound biosynthetic process; GO:1901576 orga…	GO:0044464 cell part; GO:0005622 intracellular; GO:0005737 cytoplasm; GO:0032991 macromolecular complex; GO:0044424 intracellular part; GO:0043234 protein complex; GO:0005623 cell; GO:0044444 cytoplasmic part; GO:0005853 eukaryotic translation elongation factor 1 complex;	GO:0097159 organic cyclic compound binding; GO:1901363 heterocyclic compound binding; GO:0003723 RNA binding; GO:0008135 translation factor activity, RNA binding; GO:0003746 translation elongation factor activity; GO:0005488 binding; GO:0003676 nucleic acid binding;	K03232			IPR014717; IPR014038; IPR010987;	Translation elongation factor EF1B/ribosomal protein S6; Translation elongation factor EF1B, beta/delta subunit, guanine nucleotide exchange domain; Glutathione S-transferase, C-terminal-like;
[truncated: 189 more rows]

## Sheet: AC-B4vsAC-MG
Protein accession	Position	AC-B4/AC-MG Ratio	Regulated Type	AC-B4/AC-MG P value	Amino acid	Protein description	Gene name	Localization probability	PEP	Score	Modified sequence	Charge	Mass error [ppm]	MS/MS Count	Subcellular localization	Biological Process	Cellular Component	Molecular Function	KEGG KO No.	KEGG Gene	KEGG pathway	IPR ID	Domain description
[truncated: 525 more rows]
