# Supplementary material for: Novel Translational and Phosphorylation Modification Regulation Mechanisms of Tomato (Solanum lycopersicum) Fruit Ripening Revealed by Integrative Proteomics and Phosphoproteomics
Source: Int J Mol Sci. 2021 Oct 29;22(21):11782. doi: 10.3390/ijms222111782 (PMC8584006; doi:10.3390/ijms222111782)
Supplement: Supplementary file 1 [file ijms-22-11782-s001.zip › Table S3 Proteome-subcellular localization.xlsx]

## Sheet: Subcellular localization
Protein accession	Protein description	Gene name	MW [kDa]	Score	Coverage [%]	Peptides	PSMs	Unique peptides	Subcellular localization
A0A0J9YZP9	"Chlorophyll a-b binding protein, chloroplastic OS=Solanum lycopersicum GN=544310"	544310	26.466	16.818	28	6	7	6	chloroplast
A0FKE6	Threonine dehydratase OS=Solanum lycopersicum GN=100037737	100037737	66.182	35.254	23.9	12	16	12	chloroplast
A0RZC9	Constitutive plastid-lipid associated protein OS=Solanum lycopersicum GN=CHRD	CHRD	19.784	106.11	57.2	9	16	9	chloroplast
A0RZD0	Inducible plastid-lipid associated protein OS=Solanum lycopersicum GN=CHRD	CHRD	18.085	24.448	46.6	9	15	9	chloroplast
A1X876	Putative L19 ribosomal protein OS=Solanum lycopersicum GN=100037517	100037517	28.379	3.4077	6	2	2	2	chloroplast
A6MIZ0	Trehalose-phosphate synthase 1 OS=Solanum lycopersicum GN=100134910	100134910	104.51	29.723	15.3	12	15	12	chloroplast
A6N6K8	Phenylacetaldehyde reductase OS=Solanum lycopersicum GN=PAR2	PAR2	35.468	43.255	34.7	9	19	6	chloroplast
A7X331	Expansin-like protein OS=Solanum lycopersicum GN=EXLA1	EXLA1	28.311	19.682	20.7	6	12	6	chloroplast
A9LRT7	Isopentenyl diphosphate isomerase OS=Solanum lycopersicum GN=IPI	IPI	27.186	37.342	57.4	12	26	8	chloroplast
A9QPL5	Sterol 22-desaturase OS=Solanum lycopersicum GN=SD1	SD1	57.616	20.161	18.8	6	7	6	chloroplast
A9ZSX8	Trehalose-6-phosphate synthase OS=Solanum lycopersicum GN=SlTPS1	SlTPS1	98.644	52.85	18.9	14	16	13	chloroplast
B1N662	Mitochondrial carrier protein OS=Solanum lycopersicum GN=101262875	101262875	30.571	44.866	37.4	9	16	8	chloroplast
B2LW68	PR1 protein OS=Solanum lycopersicum GN=100191111	100191111	20.123	53.457	29.1	3	10	3	chloroplast
B2ZGM9	"Starch synthase, chloroplastic/amyloplastic OS=Solanum lycopersicum GN=100191117"	100191117	68.643	10.89	7	4	5	4	chloroplast
B5M9E4	Beta-glucosidase 01 OS=Solanum lycopersicum GN=100191127	100191127	58.669	78.995	18.2	6	10	6	chloroplast
C0KZ34	Violaxanthin de-epoxidase OS=Solanum lycopersicum GN=543696	543696	54.346	38.887	13.6	7	12	7	chloroplast
C0LIR3	UDP-sulfoquinovose synthase OS=Solanum lycopersicum GN=SQD1	SQD1	53.276	77.211	35	14	32	14	chloroplast
C0LIR4	Sulfurtransferase OS=Solanum lycopersicum GN=MST1	MST1	40.948	217.74	66	15	37	13	chloroplast
C4NFG1	N-acetyl-glutamate synthase OS=Solanum lycopersicum GN=100301981	100301981	66.452	1.5126	2.7	1	1	1	chloroplast
C5IU71	"Chloroplast sedoheptulose-1,7-bisphosphatase OS=Solanum lycopersicum GN=SBPase"	SBPase	42.587	102.89	42.4	14	39	14	chloroplast
C6K8M2	Plastid isopentenyl diphosphate isomerase OS=Solanum lycopersicum GN=IPI	IPI	33.774	20.564	29.9	8	20	4	chloroplast
C6KI36	Starch synthase III OS=Solanum lycopersicum GN=100316882	100316882	139.16	47.18	14.7	16	22	16	chloroplast
C9EID2	Putative alfin-like transcription factor OS=Solanum lycopersicum GN=fin1	fin1	27.949	3.6542	7.3	2	3	1	chloroplast
D2CV80	Cytochrome P450-type monooxygenase 97A29 OS=Solanum lycopersicum GN=CYP97A29	CYP97A29	67.999	13.148	6.3	3	4	3	chloroplast
D3J5I7	Plastid-dividing ring protein OS=Solanum lycopersicum GN=FtsZ1	FtsZ1	43.981	37.645	26.5	9	14	9	chloroplast
D7S016	Glycosyltransferase OS=Solanum lycopersicum GN=101244237	101244237	52.492	4.9226	6.1	3	3	3	chloroplast
E0YCS9	Methylketone synthase IIb OS=Solanum lycopersicum GN=MKS2b	MKS2b	23.352	2.8894	5.4	1	2	1	chloroplast
E1CFU1	Calcium dependent protein kinase OS=Solanum lycopersicum GN=LeCDPK2	LeCDPK2	64.602	40.775	31.5	14	25	8	chloroplast
E1U7P9	Glutathione synthetase OS=Solanum lycopersicum GN=GSH2	GSH2	61.163	106.87	32.6	19	28	19	chloroplast
E3UVW7	Beta-galactosidase OS=Solanum lycopersicum GN=543611	543611	93.212	174.91	30.8	18	38	17	chloroplast
E5LBC4	Prephenate aminotransferase OS=Solanum lycopersicum GN=PAT	PAT	51.32	114.04	30.2	10	19	10	chloroplast
G3K2M3	Methionine sulfoxide reductase A3 OS=Solanum lycopersicum GN=MSRA3	MSRA3	26.624	15.667	33.3	8	26	4	chloroplast
G3K2M4	Methionine sulfoxide reductase A4 OS=Solanum lycopersicum GN=MSRA4	MSRA4	28.928	116.45	39.7	8	30	4	chloroplast
G3K2M5	Methionine sulfoxide reductase A5 OS=Solanum lycopersicum GN=MSRA5	MSRA5	28.579	3.1113	4.8	1	1	1	chloroplast
G8Z247	Beta-adaptin-like protein OS=Solanum lycopersicum GN=101055510	101055510	93.399	156.14	26.4	17	26	17	chloroplast
G8Z271	Hop-interacting protein THI044 OS=Solanum lycopersicum GN=101055525	101055525	89.719	30.801	16.8	11	14	11	chloroplast
K4AS91	Uncharacterized protein OS=Solanum lycopersicum GN=101258399	101258399	61.926	14.225	16.3	7	9	7	chloroplast
K4AS92	Uncharacterized protein OS=Solanum lycopersicum GN=101258686	101258686	41.521	103.42	31.8	8	17	8	chloroplast
K4ASA5	Uncharacterized protein OS=Solanum lycopersicum GN=101253310	101253310	52.121	27.09	20.4	8	14	8	chloroplast
K4ASB8	Uncharacterized protein OS=Solanum lycopersicum GN=101254513	101254513	37.122	136.85	43.6	13	28	13	chloroplast
K4ASC0	Lysine--tRNA ligase OS=Solanum lycopersicum GN=101243628	101243628	65.977	11.102	11.6	7	8	7	chloroplast
K4ASC8	Uncharacterized protein OS=Solanum lycopersicum GN=778218	778218	31.754	141.36	35.7	10	37	10	chloroplast
K4ASF7	Uncharacterized protein OS=Solanum lycopersicum GN=101262945	101262945	28.568	8.2846	15	3	3	3	chloroplast
K4ASG8	Uncharacterized protein OS=Solanum lycopersicum GN=101264357	101264357	27.712	2.6738	5.2	1	1	1	chloroplast
K4ASJ6	Peroxidase OS=Solanum lycopersicum GN=544084	544084	34.954	12.777	5.8	2	4	2	chloroplast
K4ASJ9	Uncharacterized protein OS=Solanum lycopersicum GN=101246367	101246367	44.597	8.2724	7.5	2	2	2	chloroplast
K4ASL1	Uncharacterized protein OS=Solanum lycopersicum GN=101248511	101248511	41.915	59.374	31.1	9	21	5	chloroplast
K4ASM0	Lipoxygenase OS=Solanum lycopersicum GN=544008	544008	101.81	242.19	41.9	33	68	26	chloroplast
K4ASM9	Uncharacterized protein OS=Solanum lycopersicum GN=101248809	101248809	39.377	71.916	28.1	10	23	10	chloroplast
K4ASQ2	Uncharacterized protein OS=Solanum lycopersicum GN=101261847	101261847	31.016	40.297	25.1	6	8	6	chloroplast
K4ASR3	Uncharacterized protein OS=Solanum lycopersicum GN=101264453	101264453	115.5	8.5164	6.1	5	5	5	chloroplast
K4ASU4	Uncharacterized protein OS=Solanum lycopersicum	---	65.515	323.31	58.8	25	149	4	chloroplast
K4ASX2	Uncharacterized protein OS=Solanum lycopersicum GN=101256114	101256114	29.259	74.227	51.7	11	38	6	chloroplast
K4ASY6	Uncharacterized protein OS=Solanum lycopersicum GN=101258779	101258779	86.458	13.303	4.5	4	5	4	chloroplast
K4AT05	Uncharacterized protein OS=Solanum lycopersicum GN=101248126	101248126	47.961	138.02	41	10	20	10	chloroplast
K4AT06	40S ribosomal protein S27 OS=Solanum lycopersicum GN=101247355	101247355	9.621	20.063	45.3	4	15	4	chloroplast
K4AT09	Uncharacterized protein OS=Solanum lycopersicum GN=100736446	100736446	55.267	26.147	18.9	9	11	9	chloroplast
K4AT14	Uncharacterized protein OS=Solanum lycopersicum GN=101245871	101245871	36.27	61.436	29.4	10	21	10	chloroplast
K4AT23	Uncharacterized protein OS=Solanum lycopersicum GN=101244697	101244697	20.184	15.806	18.7	5	6	5	chloroplast
K4AT25	Uncharacterized protein OS=Solanum lycopersicum GN=101244107	101244107	16.354	2.5402	8.8	1	2	1	chloroplast
K4AT27	"Dihydroorotate dehydrogenase (quinone), mitochondrial OS=Solanum lycopersicum GN=101268785"	101268785	48.716	25.302	20.6	8	12	8	chloroplast
K4AT34	Uncharacterized protein OS=Solanum lycopersicum GN=101267636	101267636	14.303	4.497	25.2	2	3	2	chloroplast
K4AT52	Uncharacterized protein OS=Solanum lycopersicum GN=101264046	101264046	35.885	7.0589	22	6	10	3	chloroplast
K4AT81	Non-specific serine/threonine protein kinase OS=Solanum lycopersicum GN=101257694	101257694	50.141	97.048	33.1	14	24	11	chloroplast
K4AT88	Uncharacterized protein OS=Solanum lycopersicum GN=101252214	101252214	35.572	85.92	26.4	6	10	6	chloroplast
K4AT97	Uncharacterized protein OS=Solanum lycopersicum GN=543658	543658	44.235	23.921	20.5	7	11	7	chloroplast
K4AT98	Cysteine proteinase inhibitor OS=Solanum lycopersicum	---	12.647	3.5979	23	4	10	2	chloroplast
K4ATA4	Uncharacterized protein OS=Solanum lycopersicum GN=101252420	101252420	21.726	3.7128	6.4	1	3	1	chloroplast
K4ATA8	Uncharacterized protein OS=Solanum lycopersicum	---	22.103	2.9012	4.9	1	1	1	chloroplast
K4ATB4	Uncharacterized protein OS=Solanum lycopersicum GN=101250617	101250617	90.656	98.05	29.3	24	74	15	chloroplast
K4ATC5	Protein CLP1 homolog OS=Solanum lycopersicum GN=101249197	101249197	47.764	12.129	8	3	3	3	chloroplast
K4ATH6	Uncharacterized protein OS=Solanum lycopersicum GN=101265851	101265851	21.508	13.474	17.2	3	5	3	chloroplast
K4ATJ2	Uncharacterized protein OS=Solanum lycopersicum GN=101263344	101263344	38.404	22.077	26.4	8	12	8	chloroplast
K4ATJ4	Peptidyl-prolyl cis-trans isomerase OS=Solanum lycopersicum GN=101263049	101263049	26.535	146.85	46.4	14	36	13	chloroplast
K4ATQ3	Peptidyl-prolyl cis-trans isomerase OS=Solanum lycopersicum GN=101253307	101253307	25.763	11.596	20.2	5	6	5	chloroplast
K4ATQ7	Uncharacterized protein OS=Solanum lycopersicum GN=101252419	101252419	22.113	11.625	21	5	7	5	chloroplast
K4ATQ9	Uncharacterized protein OS=Solanum lycopersicum GN=101251803	101251803	45.923	1.9568	4.3	2	2	1	chloroplast
K4ATS6	Uncharacterized protein OS=Solanum lycopersicum	---	28.559	8.8345	12	3	4	3	chloroplast
K4ATU6	Uncharacterized protein OS=Solanum lycopersicum GN=101244105	101244105	37.669	10.196	14.5	5	8	5	chloroplast
K4ATV1	Uncharacterized protein OS=Solanum lycopersicum	---	28.012	7.1141	15.7	4	4	4	chloroplast
K4ATY6	Aldehyde dehydrogenase OS=Solanum lycopersicum GN=101267634	101267634	55.761	8.1121	6	3	4	3	chloroplast
K4AU58	Uncharacterized protein OS=Solanum lycopersicum	---	33.201	6.9096	6.7	2	22	1	chloroplast
K4AU60	RING-type E3 ubiquitin transferase OS=Solanum lycopersicum	---	88.537	16.26	9.4	7	7	6	chloroplast
K4AUD4	Uncharacterized protein OS=Solanum lycopersicum	---	23.093	2.7335	11.3	3	10	1	chloroplast
K4AUP2	Uncharacterized protein OS=Solanum lycopersicum	---	45.418	3.3699	2.6	1	1	1	chloroplast
K4AV57	Uncharacterized protein OS=Solanum lycopersicum GN=101251020	101251020	15.088	26.723	39.4	7	12	7	chloroplast
K4AV63	Uncharacterized protein OS=Solanum lycopersicum GN=101253117	101253117	62.991	323.31	59.8	34	149	29	chloroplast
K4AVB7	Uncharacterized protein OS=Solanum lycopersicum GN=101262450	101262450	123.06	309.66	41	34	97	34	chloroplast
K4AVE6	Pyruvate kinase OS=Solanum lycopersicum GN=101265671	101265671	54.605	81.003	29.3	12	23	11	chloroplast
K4AVP3	Uncharacterized protein OS=Solanum lycopersicum GN=101259190	101259190	16.646	1.2457	4.5	1	1	1	chloroplast
K4AVZ4	Uncharacterized protein OS=Solanum lycopersicum GN=101247851	101247851	45.264	89.402	35.2	15	34	8	chloroplast
K4AW01	Uncharacterized protein OS=Solanum lycopersicum GN=101246856	101246856	117.95	2.3165	1	1	1	1	chloroplast
K4AW47	Uncharacterized protein OS=Solanum lycopersicum GN=101267552	101267552	54.558	154.03	48.2	21	42	21	chloroplast
K4AW95	Uncharacterized protein OS=Solanum lycopersicum GN=101263147	101263147	65.56	120.55	35.5	19	43	7	chloroplast
K4AWC1	Uncharacterized protein OS=Solanum lycopersicum GN=101259973	101259973	62.378	7.1878	7.6	4	5	3	chloroplast
K4AWI1	Uncharacterized protein OS=Solanum lycopersicum	---	7.2481	1.6104	16.9	1	2	1	chloroplast
K4AWK9	Uncharacterized protein OS=Solanum lycopersicum GN=101263457	101263457	29.28	15.547	9.3	2	3	2	chloroplast
K4AWQ1	Uncharacterized protein OS=Solanum lycopersicum GN=101258990	101258990	27.886	6.6339	10.8	3	5	3	chloroplast
K4AWQ5	Dihydrolipoamide acetyltransferase component of pyruvate dehydrogenase complex OS=Solanum lycopersicum GN=101258692	101258692	55.026	60.669	21	7	10	7	chloroplast
K4AWX8	Uncharacterized protein OS=Solanum lycopersicum GN=101247061	101247061	46.085	10.959	8.1	3	4	3	chloroplast
K4AX01	Uncharacterized protein OS=Solanum lycopersicum GN=101268794	101268794	74.126	10.114	5.7	3	3	3	chloroplast
K4AX11	Uncharacterized protein OS=Solanum lycopersicum	---	21.49	12.894	13.7	2	3	2	chloroplast
K4AX20	Uncharacterized protein OS=Solanum lycopersicum	---	46.322	9.0342	15	5	6	5	chloroplast
K4AX21	Acyl carrier protein OS=Solanum lycopersicum GN=101264756	101264756	14.287	37.623	16.2	3	6	3	chloroplast
K4AX41	Uncharacterized protein OS=Solanum lycopersicum	---	23.951	1.9846	6.2	1	1	1	chloroplast
K4AX51	Uncharacterized protein OS=Solanum lycopersicum GN=101262041	101262041	26.643	71.328	32.1	7	25	7	chloroplast
K4AX56	Uncharacterized protein OS=Solanum lycopersicum GN=101260860	101260860	35.693	18.658	11.2	3	4	3	chloroplast
K4AX68	Uncharacterized protein OS=Solanum lycopersicum GN=101258301	101258301	59.433	7.5482	8.2	4	5	4	chloroplast
K4AX76	Uncharacterized protein OS=Solanum lycopersicum GN=101256323	101256323	79.21	2.2382	1.6	1	1	1	chloroplast
K4AXA6	Uncharacterized protein OS=Solanum lycopersicum	---	121.15	84.391	24.4	25	32	25	chloroplast
K4AXA7	Uncharacterized protein OS=Solanum lycopersicum GN=101252111	101252111	32.996	23.749	18.3	5	6	5	chloroplast
K4AXA9	Uncharacterized protein OS=Solanum lycopersicum GN=101251319	101251319	66.961	10.007	8.4	4	5	4	chloroplast
K4AXF5	Protoporphyrinogen oxidase OS=Solanum lycopersicum GN=101259974	101259974	60.445	164.97	35.5	14	22	14	chloroplast
K4AXG8	Uncharacterized protein OS=Solanum lycopersicum GN=101262349	101262349	23.461	11.79	28.9	4	5	4	chloroplast
K4AXJ0	Uncharacterized protein OS=Solanum lycopersicum	---	108.99	184.68	29.9	22	41	22	chloroplast
K4AXJ2	Uncharacterized protein OS=Solanum lycopersicum GN=101268314	101268314	13.402	39.249	43.5	3	9	3	chloroplast
K4AXL0	CTP synthase OS=Solanum lycopersicum GN=101247459	101247459	61.649	7.7134	9.6	6	8	4	chloroplast
K4AXL3	Uncharacterized protein OS=Solanum lycopersicum GN=101248044	101248044	60.214	15.609	10.4	4	10	4	chloroplast
K4AXL7	Uncharacterized protein OS=Solanum lycopersicum	---	66.608	7.0518	7.9	4	5	4	chloroplast
K4AXM4	Glucose-1-phosphate adenylyltransferase OS=Solanum lycopersicum GN=544039	544039	56.853	87.434	32.8	14	23	12	chloroplast
K4AXP6	Uncharacterized protein OS=Solanum lycopersicum GN=543853	543853	46.548	52.75	6.6	2	7	2	chloroplast
K4AXP7	Uncharacterized protein OS=Solanum lycopersicum GN=101255625	101255625	45.341	7.7238	7.7	2	2	2	chloroplast
K4AXQ9	Uncharacterized protein OS=Solanum lycopersicum GN=101258695	101258695	37.213	32.249	22.5	6	9	6	chloroplast
K4AXR1	Uncharacterized protein OS=Solanum lycopersicum GN=101259975	101259975	44.994	19.788	21.2	8	11	8	chloroplast
K4AXS2	Glutamine synthetase OS=Solanum lycopersicum GN=543998	543998	47.539	79.601	22.2	9	28	7	chloroplast
K4AXS9	Uncharacterized protein OS=Solanum lycopersicum GN=101264973	101264973	38.879	12.699	20.6	5	8	5	chloroplast
K4AXT5	Uncharacterized protein OS=Solanum lycopersicum GN=101266452	101266452	14.775	67.443	67.4	7	13	6	chloroplast
K4AXU0	Uncharacterized protein OS=Solanum lycopersicum GN=101267346	101267346	105.85	323.31	62	52	184	52	chloroplast
K4AXU7	Uncharacterized protein OS=Solanum lycopersicum GN=101244118	101244118	33.004	4.9642	31.5	7	14	3	chloroplast
K4AXU8	Uncharacterized protein OS=Solanum lycopersicum GN=101244413	101244413	17.182	12.818	31.1	4	5	4	chloroplast
K4AXW4	Uncharacterized protein OS=Solanum lycopersicum	---	89.05	25.258	7.5	5	5	5	chloroplast
K4AXW9	Uncharacterized protein OS=Solanum lycopersicum	---	73.591	1.2672	1.2	1	3	1	chloroplast
K4AXX4	Uncharacterized protein OS=Solanum lycopersicum GN=101249760	101249760	125.62	37.805	13.2	12	14	12	chloroplast
K4AXX8	Uncharacterized protein OS=Solanum lycopersicum GN=101250628	101250628	95.306	19.333	6.5	5	5	5	chloroplast
K4AXX9	Uncharacterized protein OS=Solanum lycopersicum GN=101251220	101251220	47.056	1.2216	1.8	1	3	1	chloroplast
K4AXZ5	Uncharacterized protein OS=Solanum lycopersicum GN=101254938	101254938	69.932	14.698	5.8	3	3	3	chloroplast
K4AY11	Uncharacterized protein OS=Solanum lycopersicum GN=101256412	101256412	18.79	27.279	28.3	4	5	4	chloroplast
K4AY12	Uncharacterized protein OS=Solanum lycopersicum GN=101256918	101256918	14.126	32.253	41.9	4	5	4	chloroplast
K4AY43	Uncharacterized protein OS=Solanum lycopersicum GN=101263543	101263543	31.599	35.354	21.2	5	7	5	chloroplast
K4AY44	Uncharacterized protein OS=Solanum lycopersicum GN=101263844	101263844	67.872	13.153	10.9	7	9	7	chloroplast
K4AY46	Uncharacterized protein OS=Solanum lycopersicum GN=101264152	101264152	177.89	1.2404	4.2	5	5	1	chloroplast
K4AY67	Uncharacterized protein OS=Solanum lycopersicum GN=101262659	101262659	47.988	14.728	12.4	6	9	6	chloroplast
K4AY68	Clustered mitochondria protein homolog OS=Solanum lycopersicum	---	155.2	145.28	21.4	25	35	25	chloroplast
K4AY97	Uncharacterized protein OS=Solanum lycopersicum GN=101243638	101243638	26.062	9.3308	5.8	1	2	1	chloroplast
K4AYA0	Uncharacterized protein OS=Solanum lycopersicum	---	37.771	8.497	22.5	8	31	2	chloroplast
K4AYA3	Uncharacterized protein OS=Solanum lycopersicum GN=101244808	101244808	26.475	104.42	51.9	13	39	13	chloroplast
K4AYB3	Uncharacterized protein OS=Solanum lycopersicum GN=101247160	101247160	45.129	1.6534	1.9	1	1	1	chloroplast
K4AYE2	Uncharacterized protein OS=Solanum lycopersicum GN=101251324	101251324	18.678	8.0612	15.8	3	5	3	chloroplast
K4AYF7	Uncharacterized protein OS=Solanum lycopersicum GN=101254131	101254131	101.47	3.6069	2.3	2	2	2	chloroplast
K4AYG3	Ribosomal protein OS=Solanum lycopersicum GN=101256124	101256124	37.057	57.367	32	11	31	11	chloroplast
K4AYH0	Uncharacterized protein OS=Solanum lycopersicum	---	84.66	6.474	6.7	5	8	2	chloroplast
K4AYH4	Uncharacterized protein OS=Solanum lycopersicum	---	83.148	6.5816	4.2	3	5	1	chloroplast
K4AYI0	Uncharacterized protein OS=Solanum lycopersicum GN=101259670	101259670	21.478	9.6431	8.5	2	5	2	chloroplast
K4AYI5	Carboxypeptidase OS=Solanum lycopersicum GN=101259978	101259978	55.271	10.868	12.8	6	7	5	chloroplast
K4AYJ0	Uncharacterized protein OS=Solanum lycopersicum	---	29.722	34.583	40.1	7	9	7	chloroplast
K4AYJ2	Uncharacterized protein OS=Solanum lycopersicum GN=101261454	101261454	121.56	226.06	34.6	27	62	27	chloroplast
K4AYJ9	Uncharacterized protein OS=Solanum lycopersicum GN=101263054	101263054	57.635	81.361	21.7	9	14	9	chloroplast
K4AYM1	Uncharacterized protein OS=Solanum lycopersicum GN=101266160	101266160	49.868	2.5616	10.2	4	4	2	chloroplast
K4AYP6	Uncharacterized protein OS=Solanum lycopersicum GN=101245584	101245584	23.098	59.512	52.9	10	30	5	chloroplast
K4AYQ1	Uncharacterized protein OS=Solanum lycopersicum GN=101246758	101246758	14.93	99.664	52.6	7	24	7	chloroplast
K4AYR1	Uncharacterized protein OS=Solanum lycopersicum	---	39.789	9.0676	8.7	2	2	2	chloroplast
K4AYW4	Uncharacterized protein OS=Solanum lycopersicum GN=101257108	101257108	71.344	3.2232	2.4	1	1	1	chloroplast
K4AYY2	Uncharacterized protein OS=Solanum lycopersicum GN=101260474	101260474	36.17	26.151	24.2	6	7	6	chloroplast
K4AZ10	"Elongation factor G, mitochondrial OS=Solanum lycopersicum GN=101265477"	101265477	84.031	25.747	17.5	10	12	10	chloroplast
K4AZ48	Uncharacterized protein OS=Solanum lycopersicum	---	89.837	22.743	6.2	4	5	4	chloroplast
K4AZ53	Uncharacterized protein OS=Solanum lycopersicum GN=101249301	101249301	69.445	25.33	11.3	5	6	5	chloroplast
K4AZ61	Uncharacterized protein OS=Solanum lycopersicum GN=101250158	101250158	33.498	2.3162	2.7	1	1	1	chloroplast
K4AZ71	Uncharacterized protein OS=Solanum lycopersicum GN=101252222	101252222	47.824	19.354	15.4	6	6	6	chloroplast
K4AZ75	ATP-dependent DNA helicase 2 subunit KU80 OS=Solanum lycopersicum GN=101253129	101253129	80.463	6.1862	5.1	3	3	3	chloroplast
K4AZ93	Uncharacterized protein OS=Solanum lycopersicum GN=101257010	101257010	43.073	21.641	8.7	3	7	3	chloroplast
K4AZ98	Uncharacterized protein OS=Solanum lycopersicum GN=101257600	101257600	39.865	22.274	21.2	7	11	7	chloroplast
K4AZA4	Uncharacterized protein OS=Solanum lycopersicum GN=101258783	101258783	67.335	3.3969	5.2	4	4	4	chloroplast
K4AZC9	Ubiquitin-related modifier 1 homolog OS=Solanum lycopersicum GN=101266365	101266365	11.085	3.9592	13.1	1	1	1	chloroplast
K4AZD8	Hexosyltransferase OS=Solanum lycopersicum	---	62.217	8.9812	6.7	3	4	2	chloroplast
K4AZE6	Uncharacterized protein OS=Solanum lycopersicum	---	130.2	22.176	8	8	8	8	chloroplast
K4AZE7	Uncharacterized protein OS=Solanum lycopersicum	---	197.56	36.761	8.7	14	15	14	chloroplast
K4AZE9	Uncharacterized protein OS=Solanum lycopersicum	---	59.566	43.078	14.3	6	10	6	chloroplast
K4AZG9	Uncharacterized protein OS=Solanum lycopersicum GN=101258003	101258003	39.953	59.363	42.4	13	19	13	chloroplast
K4AZI1	Uncharacterized protein OS=Solanum lycopersicum GN=101268141	101268141	15.639	1.3652	5.1	1	2	1	chloroplast
K4AZJ1	Uncharacterized protein OS=Solanum lycopersicum GN=101263546	101263546	48.009	4.499	3.6	1	1	1	chloroplast
K4AZL9	Cysteine synthase OS=Solanum lycopersicum GN=101255033	101255033	38.889	56.572	35	14	35	13	chloroplast
K4AZP1	Uncharacterized protein OS=Solanum lycopersicum GN=101256219	101256219	39.123	4.2977	5	2	3	2	chloroplast
K4AZP4	Uncharacterized protein OS=Solanum lycopersicum GN=101253532	101253532	69.753	1.242	1.3	1	1	1	chloroplast
K4AZQ0	Uncharacterized protein OS=Solanum lycopersicum GN=101265078	101265078	85.88	1.6907	1.3	1	1	1	chloroplast
K4AZQ1	Uncharacterized protein OS=Solanum lycopersicum GN=101249860	101249860	57.268	52.532	33.9	12	18	12	chloroplast
K4AZR6	Uncharacterized protein OS=Solanum lycopersicum GN=101245497	101245497	34.015	1.3143	2.7	1	1	1	chloroplast
K4AZT1	Uncharacterized protein OS=Solanum lycopersicum	---	27.393	10.956	20.6	4	5	4	chloroplast
K4AZT2	Uncharacterized protein OS=Solanum lycopersicum GN=101248140	101248140	17.988	36.668	22.9	5	15	5	chloroplast
K4AZT7	Uncharacterized protein OS=Solanum lycopersicum GN=101250449	101250449	26.729	29.346	14.4	4	5	4	chloroplast
K4AZV6	Uncharacterized protein OS=Solanum lycopersicum GN=104649438	104649438	46.836	113.65	41	14	29	12	chloroplast
K4AZZ8	Uncharacterized protein OS=Solanum lycopersicum GN=101255923	101255923	6.7621	3.257	26.2	1	3	1	chloroplast
K4B031	Uncharacterized protein OS=Solanum lycopersicum	---	21.332	34.307	29.9	5	11	5	chloroplast
K4B032	Uncharacterized protein OS=Solanum lycopersicum	---	65.193	-2	1.2	1	1	1	chloroplast
K4B038	Uncharacterized protein OS=Solanum lycopersicum GN=101267846	101267846	82.302	2.3739	1.7	1	1	1	chloroplast
K4B055	Uncharacterized protein OS=Solanum lycopersicum GN=101246092	101246092	58.544	11.885	9.7	4	5	4	chloroplast
K4B058	Uncharacterized protein OS=Solanum lycopersicum	---	69.366	28.79	17.7	8	10	8	chloroplast
K4B075	Uncharacterized protein OS=Solanum lycopersicum GN=101250341	101250341	61.136	130.57	34.7	17	27	17	chloroplast
K4B079	Uncharacterized protein OS=Solanum lycopersicum GN=101251515	101251515	47.864	10.724	13.2	5	5	5	chloroplast
K4B083	Uncharacterized protein OS=Solanum lycopersicum	---	57.17	3.0617	3.3	1	1	1	chloroplast
K4B092	Uncharacterized protein OS=Solanum lycopersicum	---	101.1	2.4807	1.6	2	2	2	chloroplast
K4B0A4	Uncharacterized protein OS=Solanum lycopersicum GN=101257708	101257708	54.087	13.625	10.2	5	5	5	chloroplast
K4B0B4	Uncharacterized protein OS=Solanum lycopersicum GN=543758	543758	22.694	1.2517	3.8	1	1	1	chloroplast
K4B0B8	Uncharacterized protein OS=Solanum lycopersicum GN=101261162	101261162	16.85	3.8135	16.9	3	4	3	chloroplast
K4B0D3	Uncharacterized protein OS=Solanum lycopersicum GN=101264255	101264255	31.147	30.981	20.1	7	16	7	chloroplast
K4B0H3	Uncharacterized protein OS=Solanum lycopersicum	---	32.14	2.4154	4.2	1	2	1	chloroplast
K4B0H8	Uncharacterized protein OS=Solanum lycopersicum GN=101245698	101245698	22.911	39.983	30.6	4	5	4	chloroplast
K4B0J0	Uncharacterized protein OS=Solanum lycopersicum GN=101247662	101247662	51.02	15.279	8	3	3	3	chloroplast
K4B0J1	Uncharacterized protein OS=Solanum lycopersicum GN=101248142	101248142	36.282	3.6725	6.2	2	2	2	chloroplast
K4B0J6	Uncharacterized protein OS=Solanum lycopersicum	---	76.889	33.374	10.3	8	10	4	chloroplast
K4B0M5	Uncharacterized protein OS=Solanum lycopersicum GN=101253321	101253321	36.213	13.125	15.7	5	8	5	chloroplast
K4B0M7	Uncharacterized protein OS=Solanum lycopersicum GN=101253938	101253938	17.065	15.961	25	5	7	5	chloroplast
K4B0P2	Uncharacterized protein OS=Solanum lycopersicum GN=101255433	101255433	37.403	8.6163	11.5	3	5	3	chloroplast
K4B0Q0	Uncharacterized protein OS=Solanum lycopersicum GN=101257509	101257509	34.356	2.6051	5.7	2	2	2	chloroplast
K4B0Q1	Uncharacterized protein OS=Solanum lycopersicum GN=101258104	101258104	31.593	103.98	37.4	9	29	9	chloroplast
K4B0R2	Uncharacterized protein OS=Solanum lycopersicum GN=101260179	101260179	43.251	3.6598	7	3	3	3	chloroplast
K4B0T6	Uncharacterized protein OS=Solanum lycopersicum	---	35.09	20.304	12.3	3	5	3	chloroplast
K4B0U7	Uncharacterized protein OS=Solanum lycopersicum GN=101268145	101268145	77.012	242.82	32.2	15	37	15	chloroplast
K4B0U8	Uncharacterized protein OS=Solanum lycopersicum GN=101268433	101268433	78.694	24.164	20.7	14	16	14	chloroplast
K4B0W1	Uncharacterized protein OS=Solanum lycopersicum	---	32.485	53.346	37.3	8	16	8	chloroplast
K4B0W5	Uncharacterized protein OS=Solanum lycopersicum GN=101245800	101245800	53.081	17.085	12.2	4	5	4	chloroplast
K4B102	Uncharacterized protein OS=Solanum lycopersicum GN=101253428	101253428	24.665	19.687	41.9	8	12	8	chloroplast
K4B103	ATP-dependent Clp protease proteolytic subunit OS=Solanum lycopersicum GN=101253726	101253726	36.001	114.56	30.4	8	18	8	chloroplast
K4B104	Uncharacterized protein OS=Solanum lycopersicum GN=101254241	101254241	36.765	3.6157	4.3	1	1	1	chloroplast
K4B119	Uncharacterized protein OS=Solanum lycopersicum GN=101258600	101258600	32.393	6.4106	9.6	2	2	2	chloroplast
K4B139	Uncharacterized protein OS=Solanum lycopersicum GN=101262960	101262960	124.68	98.416	24.3	24	37	18	chloroplast
K4B151	Uncharacterized protein OS=Solanum lycopersicum GN=101265370	101265370	36.061	32.181	29.6	8	9	8	chloroplast
K4B166	Uncharacterized protein OS=Solanum lycopersicum GN=101244123	101244123	39.454	261.33	48.2	19	65	17	chloroplast
K4B170	Uncharacterized protein OS=Solanum lycopersicum GN=101245293	101245293	60.2	145.62	41.4	17	46	16	chloroplast
K4B172	Uncharacterized protein OS=Solanum lycopersicum GN=101246093	101246093	47.602	90.011	38.4	13	27	13	chloroplast
K4B175	Uncharacterized protein OS=Solanum lycopersicum GN=101247165	101247165	17.71	12.141	28.8	4	6	4	chloroplast
K4B182	Uncharacterized protein OS=Solanum lycopersicum GN=101248334	101248334	29.821	19.528	22.3	6	7	6	chloroplast
K4B196	Uncharacterized protein OS=Solanum lycopersicum GN=101251929	101251929	117.06	105.2	15.1	13	25	13	chloroplast
K4B1C4	Uncharacterized protein OS=Solanum lycopersicum GN=101257899	101257899	41.105	4.6652	4	2	2	2	chloroplast
K4B1D4	Uncharacterized protein OS=Solanum lycopersicum GN=101261460	101261460	46.482	54.432	19.9	6	19	6	chloroplast
K4B1D9	Uncharacterized protein OS=Solanum lycopersicum GN=101262258	101262258	56.779	7.0123	6.9	3	4	2	chloroplast
K4B1G1	Uncharacterized protein OS=Solanum lycopersicum GN=101267940	101267940	29.21	61.069	23.5	6	18	6	chloroplast
K4B1H2	Uncharacterized protein OS=Solanum lycopersicum	---	14.248	3.8946	10.3	1	1	1	chloroplast
K4B1H5	Uncharacterized protein OS=Solanum lycopersicum GN=101244998	101244998	35.813	1.7062	6.8	2	2	2	chloroplast
K4B1H7	Uncharacterized protein OS=Solanum lycopersicum	---	42.919	11.558	12.5	5	6	5	chloroplast
K4B1H9	Uncharacterized protein OS=Solanum lycopersicum	---	152.84	164.16	27.1	29	50	29	chloroplast
K4B1K3	Uncharacterized protein OS=Solanum lycopersicum GN=101250743	101250743	28.121	5.3364	7.2	2	4	1	chloroplast
K4B1K8	Uncharacterized protein OS=Solanum lycopersicum GN=101251334	101251334	34.178	26.449	36.2	9	13	9	chloroplast
K4B1M1	Uncharacterized protein OS=Solanum lycopersicum GN=101254642	101254642	67.38	13.459	4.9	2	2	2	chloroplast
K4B1N6	Uncharacterized protein OS=Solanum lycopersicum GN=101257901	101257901	33.65	3.8475	10.9	3	3	3	chloroplast
K4B1N7	Uncharacterized protein OS=Solanum lycopersicum GN=101258197	101258197	52.772	1.8976	2.1	1	1	1	chloroplast
K4B1P2	Uncharacterized protein OS=Solanum lycopersicum GN=101259376	101259376	107.63	19.111	8.5	8	10	8	chloroplast
K4B1R4	Uncharacterized protein OS=Solanum lycopersicum GN=101263852	101263852	23.803	189.88	65.9	12	25	7	chloroplast
K4B1S0	Uncharacterized protein OS=Solanum lycopersicum GN=101265372	101265372	54.768	29.97	27.2	12	22	12	chloroplast
K4B1S1	Uncharacterized protein OS=Solanum lycopersicum GN=101265681	101265681	74.896	238.83	56.2	40	119	28	chloroplast
K4B1S4	Coatomer subunit delta OS=Solanum lycopersicum GN=101266270	101266270	57.813	184.7	41.2	19	53	17	chloroplast
K4B1U3	Uncharacterized protein OS=Solanum lycopersicum GN=101245000	101245000	55.785	43.342	21.4	8	13	8	chloroplast
K4B1U6	Uncharacterized protein OS=Solanum lycopersicum GN=101245296	101245296	26.967	3.6291	6.3	1	2	1	chloroplast
K4B1V0	Uncharacterized protein OS=Solanum lycopersicum GN=101245890	101245890	42.964	41.453	19	7	18	7	chloroplast
K4B1W7	Ferredoxin OS=Solanum lycopersicum GN=101248335	101248335	14.949	30.912	37.1	3	11	1	chloroplast
K4B1X0	Uncharacterized protein OS=Solanum lycopersicum GN=101249213	101249213	58.573	19.297	17.4	9	11	9	chloroplast
K4B1X5	Serine hydroxymethyltransferase OS=Solanum lycopersicum GN=101250548	101250548	65.52	12.388	8.8	4	4	3	chloroplast
K4B1X7	Uncharacterized protein OS=Solanum lycopersicum	---	17.83	82.397	42.4	7	21	7	chloroplast
K4B1X9	Uncharacterized protein OS=Solanum lycopersicum	---	185.79	201.92	20	28	48	28	chloroplast
K4B1Y1	Uncharacterized protein OS=Solanum lycopersicum	---	44.597	4.8592	6.3	3	4	3	chloroplast
K4B202	Uncharacterized protein OS=Solanum lycopersicum GN=101257411	101257411	57.225	48.728	21.6	10	13	8	chloroplast
K4B206	Patatin OS=Solanum lycopersicum	---	44.805	2.177	5.8	2	2	2	chloroplast
K4B240	Uncharacterized protein OS=Solanum lycopersicum GN=101261757	101261757	44.312	2.7832	5.4	2	2	2	chloroplast
K4B256	Uncharacterized protein OS=Solanum lycopersicum	---	24.667	58.215	29.1	6	14	5	chloroplast
K4B257	Carboxypeptidase OS=Solanum lycopersicum GN=101252532	101252532	54.656	11.738	9	4	5	4	chloroplast
K4B264	Uncharacterized protein OS=Solanum lycopersicum	---	76.023	267.14	36.8	24	46	24	chloroplast
K4B276	Uncharacterized protein OS=Solanum lycopersicum GN=101266461	101266461	24.874	61.253	32.9	6	14	6	chloroplast
K4B287	Uncharacterized protein OS=Solanum lycopersicum	---	24.151	10.625	15	3	4	3	chloroplast
K4B298	Uncharacterized protein OS=Solanum lycopersicum GN=101254846	101254846	30.954	12.775	17	4	5	2	chloroplast
K4B2A4	Uncharacterized protein OS=Solanum lycopersicum	---	37.664	47.243	41.4	16	27	16	chloroplast
K4B2B1	Uncharacterized protein OS=Solanum lycopersicum GN=101268808	101268808	31.956	31.718	27.9	8	19	8	chloroplast
K4B2C4	Uncharacterized protein OS=Solanum lycopersicum	---	60.863	5.0352	3.5	2	2	2	chloroplast
K4B2C6	Uncharacterized protein OS=Solanum lycopersicum GN=544238	544238	59.691	47.359	27.2	13	20	9	chloroplast
K4B2H0	Uncharacterized protein OS=Solanum lycopersicum	---	40.041	68.934	26	8	17	8	chloroplast
K4B2H7	Uncharacterized protein OS=Solanum lycopersicum GN=101264980	101264980	32.364	18.266	17.1	5	6	5	chloroplast
K4B2L1	Uncharacterized protein OS=Solanum lycopersicum GN=101253833	101253833	32.382	100.21	27.2	9	26	8	chloroplast
K4B2L3	Uncharacterized protein OS=Solanum lycopersicum GN=101254135	101254135	34.659	94.762	22.1	7	13	7	chloroplast
K4B2P1	Uncharacterized protein OS=Solanum lycopersicum GN=101259000	101259000	75.13	40.733	22.9	12	14	12	chloroplast
K4B2P6	Uncharacterized protein OS=Solanum lycopersicum GN=101259889	101259889	24.769	5.5251	4.2	1	1	1	chloroplast
K4B2R2	Uncharacterized protein OS=Solanum lycopersicum	---	69.563	7.3854	5.2	3	3	3	chloroplast
K4B2T3	Uncharacterized protein OS=Solanum lycopersicum GN=101266983	101266983	37.747	35.133	21.2	6	8	6	chloroplast
K4B2V0	Uncharacterized protein OS=Solanum lycopersicum GN=101245505	101245505	16	13.926	17.8	4	7	4	chloroplast
K4B2W4	Uncharacterized protein OS=Solanum lycopersicum	---	9.751	7.3427	13.4	2	3	2	chloroplast
K4B2Y3	Uncharacterized protein OS=Solanum lycopersicum GN=101253231	101253231	41.548	28.038	20.7	6	9	6	chloroplast
K4B2Z4	Glycosyltransferase OS=Solanum lycopersicum GN=101256719	101256719	54.271	53.52	13.6	6	8	6	chloroplast
K4B2Z8	Glycosyltransferase OS=Solanum lycopersicum GN=544103	544103	52.959	52.186	22.3	8	13	8	chloroplast
K4B302	Uncharacterized protein OS=Solanum lycopersicum GN=101259199	101259199	26.179	61.909	29.8	8	21	7	chloroplast
K4B318	Uncharacterized protein OS=Solanum lycopersicum GN=101262362	101262362	19.95	25.65	27.2	5	11	5	chloroplast
K4B327	Uncharacterized protein OS=Solanum lycopersicum GN=101264378	101264378	58.298	2.513	3.5	2	2	2	chloroplast
K4B336	Uncharacterized protein OS=Solanum lycopersicum GN=101260586	101260586	22.188	2.8719	5.4	1	1	1	chloroplast
K4B364	Carboxypeptidase OS=Solanum lycopersicum GN=101247667	101247667	58.022	11.004	10.2	5	5	5	chloroplast
K4B375	Uncharacterized protein OS=Solanum lycopersicum GN=101250549	101250549	120.59	323.31	48.4	44	95	44	chloroplast
K4B378	Uncharacterized protein OS=Solanum lycopersicum GN=778325	778325	65.892	33.187	30.3	16	20	10	chloroplast
K4B381	N-acetylglutamate-5-P reductase OS=Solanum lycopersicum GN=101252029	101252029	44.258	91.012	35	11	22	11	chloroplast
K4B3A5	Uncharacterized protein OS=Solanum lycopersicum GN=101255248	101255248	21.936	3.1124	14.9	3	4	3	chloroplast
K4B3A6	Uncharacterized protein OS=Solanum lycopersicum GN=101255541	101255541	116.45	4.3616	3.8	3	3	3	chloroplast
K4B3G5	Uncharacterized protein OS=Solanum lycopersicum GN=101263553	101263553	23.014	126.19	66	11	36	6	chloroplast
K4B3G7	Coatomer subunit gamma OS=Solanum lycopersicum GN=101263943	101263943	98.281	199.26	40.9	29	56	29	chloroplast
K4B3J8	Uncharacterized protein OS=Solanum lycopersicum GN=101249215	101249215	52.841	136.4	37.1	16	50	16	chloroplast
K4B3K6	Uncharacterized protein OS=Solanum lycopersicum GN=101254644	101254644	38.219	74.919	20.6	5	6	5	chloroplast
K4B3M9	Uncharacterized protein OS=Solanum lycopersicum GN=101251520	101251520	37.423	3.0293	3	1	1	1	chloroplast
K4B3P0	Uncharacterized protein OS=Solanum lycopersicum	---	27.91	8.5016	12.4	2	2	2	chloroplast
K4B3P3	Uncharacterized protein OS=Solanum lycopersicum GN=101244533	101244533	41.039	81.677	20.9	7	12	6	chloroplast
K4B3P9	Fructose-bisphosphate aldolase OS=Solanum lycopersicum GN=101246870	101246870	42.773	138.47	49.9	16	72	7	chloroplast
K4B3Q8	Uncharacterized protein OS=Solanum lycopersicum GN=101248625	101248625	34.691	170.85	43.4	13	33	13	chloroplast
K4B3R5	Amidophosphoribosyltransferase OS=Solanum lycopersicum GN=101250934	101250934	62.638	83.163	24.3	11	16	11	chloroplast
K4B3W2	Uncharacterized protein OS=Solanum lycopersicum	---	126.67	2.113	0.6	1	3	1	chloroplast
K4B3W5	Uncharacterized protein OS=Solanum lycopersicum	---	128.42	7.7351	3.6	4	4	4	chloroplast
K4B3W9	Uncharacterized protein OS=Solanum lycopersicum	---	32.75	14.669	17.5	4	6	4	chloroplast
K4B3X5	Uncharacterized protein OS=Solanum lycopersicum GN=101246286	101246286	34.665	159.05	39.6	13	53	6	chloroplast
K4B3Y3	Uncharacterized protein OS=Solanum lycopersicum	---	87.681	6.2491	5.6	5	7	5	chloroplast
K4B3Z4	Uncharacterized protein OS=Solanum lycopersicum GN=101260879	101260879	29.68	1.764	4.7	1	1	1	chloroplast
K4B418	Uncharacterized protein OS=Solanum lycopersicum GN=101265779	101265779	21.717	7.7656	21.7	4	4	3	chloroplast
K4B422	Uncharacterized protein OS=Solanum lycopersicum GN=101266875	101266875	17.303	15.557	17.6	3	5	3	chloroplast
K4B437	Uncharacterized protein OS=Solanum lycopersicum	---	32.19	23.18	20.3	5	7	5	chloroplast
K4B461	"Probable alanine--tRNA ligase, chloroplastic OS=Solanum lycopersicum GN=101251229"	101251229	108.56	86.859	18.1	15	22	15	chloroplast
K4B467	Uncharacterized protein OS=Solanum lycopersicum GN=101252442	101252442	42.465	113.99	26.9	10	19	10	chloroplast
K4B476	Uncharacterized protein OS=Solanum lycopersicum GN=101254952	101254952	69.15	66.792	34.2	16	28	16	chloroplast
K4B477	Uncharacterized protein OS=Solanum lycopersicum GN=101255249	101255249	25.341	57.129	22.9	5	6	5	chloroplast
K4B490	Uncharacterized protein OS=Solanum lycopersicum GN=101259201	101259201	63.819	46.617	21.1	10	15	10	chloroplast
K4B495	Uncharacterized protein OS=Solanum lycopersicum	---	46.48	13.415	14.6	6	6	6	chloroplast
K4B4C4	Uncharacterized protein OS=Solanum lycopersicum GN=101248056	101248056	40.521	4.5517	8.5	3	3	3	chloroplast
K4B4C5	Uncharacterized protein OS=Solanum lycopersicum GN=101248341	101248341	28.29	30.301	12	2	2	2	chloroplast
K4B4L4	Uncharacterized protein OS=Solanum lycopersicum	---	41.13	199.57	37.7	13	32	13	chloroplast
K4B4T5	Uncharacterized protein OS=Solanum lycopersicum GN=101265380	101265380	50.917	1.267	2.6	1	1	1	chloroplast
K4B4U4	Glyceraldehyde-3-phosphate dehydrogenase OS=Solanum lycopersicum GN=101253541	101253541	43.515	53.73	36.4	14	61	3	chloroplast
K4B4U8	Uncharacterized protein OS=Solanum lycopersicum GN=101253841	101253841	110.36	323.31	37	26	56	26	chloroplast
K4B4W4	Superoxide dismutase OS=Solanum lycopersicum GN=101256231	101256231	29.126	3.4638	4.4	1	1	1	chloroplast
K4B4Y4	Uncharacterized protein OS=Solanum lycopersicum GN=101258013	101258013	30.846	15.059	15.1	3	4	3	chloroplast
K4B4Z4	Non-specific serine/threonine protein kinase OS=Solanum lycopersicum GN=101259992	101259992	51.262	24.053	21.9	9	15	9	chloroplast
K4B518	Uncharacterized protein OS=Solanum lycopersicum	---	25.677	5.4673	5.7	1	1	1	chloroplast
K4B533	Uncharacterized protein OS=Solanum lycopersicum GN=101264571	101264571	60.692	10.581	14.8	8	8	8	chloroplast
K4B541	3-hydroxyisobutyrate dehydrogenase OS=Solanum lycopersicum GN=101265687	101265687	36.519	24.168	20.6	7	9	7	chloroplast
K4B553	Ferredoxin--NADP reductase OS=Solanum lycopersicum GN=101268044	101268044	41.723	21.733	13.6	5	6	5	chloroplast
K4B562	Uncharacterized protein OS=Solanum lycopersicum	---	84.553	28.998	9.2	6	7	5	chloroplast
K4B5E3	Uncharacterized protein OS=Solanum lycopersicum GN=101249313	101249313	23.985	12.84	19.5	4	4	4	chloroplast
K4B5H9	Reticulon-like protein OS=Solanum lycopersicum	---	59.239	10.299	5.2	3	3	3	chloroplast
K4B5I6	Uncharacterized protein OS=Solanum lycopersicum	---	26.737	9.9577	15.9	2	2	2	chloroplast
K4B5J7	Uncharacterized protein OS=Solanum lycopersicum GN=101254956	101254956	31.863	4.8485	6.8	1	1	1	chloroplast
K4B5N6	Uncharacterized protein OS=Solanum lycopersicum GN=101258207	101258207	25.158	32.662	37.8	10	20	9	chloroplast
K4B5S7	Uncharacterized protein OS=Solanum lycopersicum	---	41.526	6.5894	7.2	3	4	3	chloroplast
K4B5T8	Uncharacterized protein OS=Solanum lycopersicum GN=101261973	101261973	21.957	12.482	29.5	5	10	2	chloroplast
K4B5U3	Uncharacterized protein OS=Solanum lycopersicum GN=101263172	101263172	60.74	1.2976	1.3	1	1	1	chloroplast
K4B5Z5	Uncharacterized protein OS=Solanum lycopersicum GN=101268332	101268332	36.157	79.778	40.6	11	22	11	chloroplast
K4B612	Uncharacterized protein OS=Solanum lycopersicum	---	43.325	12.362	13.6	5	8	5	chloroplast
K4B614	Uncharacterized protein OS=Solanum lycopersicum	---	43.848	43.412	32.6	9	15	9	chloroplast
K4B692	Uncharacterized protein OS=Solanum lycopersicum GN=101254357	101254357	21.491	13.779	25.9	4	5	3	chloroplast
K4B6A3	Ferredoxin--NADP reductase OS=Solanum lycopersicum GN=101251845	101251845	40.579	154.53	57.2	19	47	12	chloroplast
K4B6C3	Fructose-bisphosphate aldolase OS=Solanum lycopersicum GN=101249787	101249787	42.67	66.119	50.4	17	76	6	chloroplast
K4B6F8	Uncharacterized protein OS=Solanum lycopersicum GN=101266596	101266596	71.349	20.692	15.5	10	14	8	chloroplast
K4B6H9	Uncharacterized protein OS=Solanum lycopersicum GN=101263784	101263784	46.424	24.558	31	12	13	12	chloroplast
K4B6L5	Uncharacterized protein OS=Solanum lycopersicum GN=101254057	101254057	15.064	2.7984	13.4	1	1	1	chloroplast
K4B6N0	Uncharacterized protein OS=Solanum lycopersicum	---	82.636	2.8348	1.5	1	1	1	chloroplast
K4B6N4	Malate dehydrogenase OS=Solanum lycopersicum GN=101249428	101249428	36.859	26.291	25	8	23	7	chloroplast
K4B6P1	Uncharacterized protein OS=Solanum lycopersicum GN=101248840	101248840	27.812	9.2207	17.3	3	3	3	chloroplast
K4B6Q6	Uncharacterized protein OS=Solanum lycopersicum GN=101246108	101246108	49.462	26.665	24.8	8	14	6	chloroplast
K4B6T0	Uncharacterized protein OS=Solanum lycopersicum GN=101267675	101267675	25.886	18.706	22.5	5	9	2	chloroplast
K4B6U1	Uncharacterized protein OS=Solanum lycopersicum GN=101265400	101265400	28.978	3.0293	3.8	1	1	1	chloroplast
K4B6W2	Uncharacterized protein OS=Solanum lycopersicum GN=101260990	101260990	30.191	37.408	23	7	14	7	chloroplast
K4B6X9	Uncharacterized protein OS=Solanum lycopersicum GN=101257731	101257731	19.562	74.103	32.2	6	16	6	chloroplast
K4B744	Uncharacterized protein OS=Solanum lycopersicum GN=101245722	101245722	27.851	1.2185	4.1	1	1	1	chloroplast
K4B768	Uncharacterized protein OS=Solanum lycopersicum GN=101267480	101267480	49.554	1.6971	3.9	2	2	2	chloroplast
K4B785	Uncharacterized protein OS=Solanum lycopersicum GN=101262682	101262682	35.514	8.8835	11.7	4	5	4	chloroplast
K4B7A1	Uncharacterized protein OS=Solanum lycopersicum	---	49.637	76.687	27.6	11	30	11	chloroplast
K4B7D7	Uncharacterized protein OS=Solanum lycopersicum	---	47.795	40.492	11.9	4	6	4	chloroplast
K4B7E1	Uncharacterized protein OS=Solanum lycopersicum GN=101248838	101248838	20.943	13.805	18.9	4	7	4	chloroplast
K4B7E7	Uncharacterized protein OS=Solanum lycopersicum GN=101247185	101247185	13.518	48.446	35	3	7	3	chloroplast
K4B7G8	Uncharacterized protein OS=Solanum lycopersicum GN=101267193	101267193	31.793	2.0276	3.5	1	1	1	chloroplast
K4B7K5	Uncharacterized protein OS=Solanum lycopersicum GN=101259113	101259113	62.123	29.273	20.9	10	14	9	chloroplast
K4B7M5	Uncharacterized protein OS=Solanum lycopersicum GN=101255756	101255756	19.672	8.8805	18.4	4	6	4	chloroplast
K4B7N3	Inositol-1-monophosphatase OS=Solanum lycopersicum GN=101254658	101254658	39.116	102.54	18.7	7	14	7	chloroplast
K4B7P5	Peptidylprolyl isomerase OS=Solanum lycopersicum GN=101253449	101253449	23.521	1.2619	5.1	1	2	1	chloroplast
K4B7R9	Uncharacterized protein OS=Solanum lycopersicum GN=101247094	101247094	21.655	31.968	27.5	4	9	3	chloroplast
K4B7S7	Uncharacterized protein OS=Solanum lycopersicum	---	27.127	10.837	31.7	6	12	1	chloroplast
K4B7S8	Uncharacterized protein OS=Solanum lycopersicum GN=101245121	101245121	24.99	41.407	34.2	6	15	1	chloroplast
K4B7T3	Uncharacterized protein OS=Solanum lycopersicum GN=101243953	101243953	20.334	4.4597	16	3	9	1	chloroplast
K4B7U4	Uncharacterized protein OS=Solanum lycopersicum GN=101266787	101266787	32.191	5.658	9.5	2	3	2	chloroplast
K4B7U7	Uncharacterized protein OS=Solanum lycopersicum	---	82.12	9.4137	3.1	2	3	1	chloroplast
K4B7V1	Uncharacterized protein OS=Solanum lycopersicum GN=101265606	101265606	61.185	1.6252	2	1	1	1	chloroplast
K4B816	40S ribosomal protein S4 OS=Solanum lycopersicum GN=101251743	101251743	29.89	54.84	44.3	12	31	7	chloroplast
K4B827	Uncharacterized protein OS=Solanum lycopersicum GN=101248739	101248739	92.324	12.02	14.1	12	15	2	chloroplast
K4B835	Uncharacterized protein OS=Solanum lycopersicum GN=101246207	101246207	42.797	1.5837	2	1	1	1	chloroplast
K4B857	Uncharacterized protein OS=Solanum lycopersicum	---	32.126	10.109	22.1	5	9	3	chloroplast
K4B858	Uncharacterized protein OS=Solanum lycopersicum GN=101268541	101268541	31.742	131.63	45.9	11	29	9	chloroplast
K4B860	Uncharacterized protein OS=Solanum lycopersicum GN=101267959	101267959	49.973	12.584	13	6	9	5	chloroplast
K4B861	Uncharacterized protein OS=Solanum lycopersicum GN=101267673	101267673	32.166	12.391	16	3	4	3	chloroplast
K4B880	Uncharacterized protein OS=Solanum lycopersicum GN=100316881	100316881	113.87	21.137	9.1	8	9	8	chloroplast
K4B892	Uncharacterized protein OS=Solanum lycopersicum	---	41.558	11.99	15	5	6	5	chloroplast
K4B893	Uncharacterized protein OS=Solanum lycopersicum GN=101262981	101262981	19.368	71.994	29.4	4	10	2	chloroplast
K4B8A4	Uncharacterized protein OS=Solanum lycopersicum	---	74.343	12.136	3.1	2	3	2	chloroplast
K4B8D4	Uncharacterized protein OS=Solanum lycopersicum GN=101252948	101252948	83.268	3.963	2.6	2	2	2	chloroplast
K4B8D6	Uncharacterized protein OS=Solanum lycopersicum GN=104645878	104645878	24.727	12.64	5.6	1	1	1	chloroplast
K4B8F0	Uncharacterized protein OS=Solanum lycopersicum GN=101264483	101264483	21.938	7.9223	13.8	3	4	3	chloroplast
K4B8G9	Uncharacterized protein OS=Solanum lycopersicum	---	11.002	5.0364	21.6	2	2	2	chloroplast
K4B8I9	Uncharacterized protein OS=Solanum lycopersicum GN=101245612	101245612	96.204	31.404	17.4	12	17	9	chloroplast
K4B8K0	Uncharacterized protein OS=Solanum lycopersicum	---	28.926	6.6512	11.8	2	3	2	chloroplast
K4B8M7	Non-specific serine/threonine protein kinase OS=Solanum lycopersicum GN=101248263	101248263	53.765	1.3044	1.7	1	1	1	chloroplast
K4B8P9	Uncharacterized protein OS=Solanum lycopersicum	---	159.9	186.06	26.6	33	64	33	chloroplast
K4B8R4	Uncharacterized protein OS=Solanum lycopersicum GN=101247092	101247092	49.951	10.725	6.8	2	3	2	chloroplast
K4B8S2	Uncharacterized protein OS=Solanum lycopersicum	---	28.891	1.8676	3.8	1	1	1	chloroplast
K4B8T1	Uncharacterized protein OS=Solanum lycopersicum GN=778273	778273	38.251	94.66	21.4	6	11	6	chloroplast
K4B8U9	Uncharacterized protein OS=Solanum lycopersicum GN=101247090	101247090	26.333	2.7024	3.8	1	1	1	chloroplast
K4B8V1	Uncharacterized protein OS=Solanum lycopersicum GN=101246495	101246495	63.107	95.551	29.3	14	48	11	chloroplast
K4B8V5	Uncharacterized protein OS=Solanum lycopersicum GN=101245909	101245909	49.559	4.2447	7.3	3	5	3	chloroplast
K4B8Y5	Uncharacterized protein OS=Solanum lycopersicum GN=101263779	101263779	121.89	13.562	15.9	17	20	12	chloroplast
K4B8Z3	"Alpha-1,4 glucan phosphorylase OS=Solanum lycopersicum GN=101261874"	101261874	113.83	18.272	8.2	8	9	8	chloroplast
K4B8Z9	Uncharacterized protein OS=Solanum lycopersicum GN=101260102	101260102	17.394	67.521	38.4	5	7	5	chloroplast
K4B910	Uncharacterized protein OS=Solanum lycopersicum	---	65.867	3.8775	3	3	3	3	chloroplast
K4B924	Uncharacterized protein OS=Solanum lycopersicum GN=101255358	101255358	33.372	54.356	32.1	10	20	10	chloroplast
K4B964	Uncharacterized protein OS=Solanum lycopersicum GN=101245519	101245519	54.954	7.9844	5.6	2	2	2	chloroplast
K4B9B0	Uncharacterized protein OS=Solanum lycopersicum GN=101259503	101259503	48.462	4.1596	4.9	2	2	2	chloroplast
K4B9D4	Uncharacterized protein OS=Solanum lycopersicum GN=101254050	101254050	42.375	57.615	35.1	11	24	11	chloroplast
K4B9D7	Uncharacterized protein OS=Solanum lycopersicum GN=101253444	101253444	23.682	9.01	19.3	4	5	4	chloroplast
K4B9E1	Uncharacterized protein OS=Solanum lycopersicum GN=101252838	101252838	65.989	149.24	38.4	19	30	16	chloroplast
K4B9E5	Uncharacterized protein OS=Solanum lycopersicum GN=101251946	101251946	51.51	26.554	18.5	6	10	6	chloroplast
K4B9E9	Uncharacterized protein OS=Solanum lycopersicum	---	39.307	14.925	18.3	6	6	6	chloroplast
K4B9K6	Uncharacterized protein OS=Solanum lycopersicum	---	109.3	6.5476	4.8	4	4	4	chloroplast
K4B9L7	Thioredoxin OS=Solanum lycopersicum GN=101265882	101265882	14.016	3.472	16	2	3	2	chloroplast
K4B9P1	Pectinesterase OS=Solanum lycopersicum	---	53.392	3.9869	5.1	3	8	1	chloroplast
K4B9S5	Uncharacterized protein OS=Solanum lycopersicum GN=101253342	101253342	41.492	199.21	30.5	11	32	11	chloroplast
K4B9T4	Lactoylglutathione lyase OS=Solanum lycopersicum	---	38.542	166.99	49.9	15	71	14	chloroplast
K4B9V8	Uncharacterized protein OS=Solanum lycopersicum	---	58.287	13.986	19.3	9	18	7	chloroplast
K4B9W7	Uncharacterized protein OS=Solanum lycopersicum GN=101246782	101246782	44.727	1.6169	3.6	1	1	1	chloroplast
K4BA01	Uncharacterized protein OS=Solanum lycopersicum GN=101266474	101266474	30.789	6.2824	13.5	2	2	2	chloroplast
K4BA08	Uncharacterized protein OS=Solanum lycopersicum GN=101265393	101265393	21.817	44.482	40	6	9	3	chloroplast
K4BA13	Uncharacterized protein OS=Solanum lycopersicum GN=101263072	101263072	16.452	4.0637	16.6	2	3	2	chloroplast
K4BA40	Proteasome subunit alpha type OS=Solanum lycopersicum GN=101257034	101257034	27.215	81.625	47.6	11	37	11	chloroplast
K4BA58	Uncharacterized protein OS=Solanum lycopersicum GN=101252947	101252947	34.125	33.236	26.8	6	8	6	chloroplast
K4BA62	Uncharacterized protein OS=Solanum lycopersicum GN=101252349	101252349	58.365	2.622	4.1	3	3	3	chloroplast
K4BA65	Uncharacterized protein OS=Solanum lycopersicum	---	27.227	7.7666	17	3	4	3	chloroplast
K4BA73	Uncharacterized protein OS=Solanum lycopersicum	---	42.912	114.13	27.6	7	16	7	chloroplast
K4BA89	CTP synthase OS=Solanum lycopersicum GN=101244545	101244545	65.757	4.7684	7.8	5	6	3	chloroplast
K4BA90	Uncharacterized protein OS=Solanum lycopersicum GN=101244248	101244248	19.381	12.125	19.3	2	2	2	chloroplast
K4BA92	Uncharacterized protein OS=Solanum lycopersicum	---	113.79	77.105	21.5	20	35	20	chloroplast
K4BA95	Thioredoxin reductase OS=Solanum lycopersicum GN=101268054	101268054	39.099	153.55	35.1	8	17	5	chloroplast
K4BAF3	Phosphoserine aminotransferase OS=Solanum lycopersicum GN=101254553	101254553	47.218	159.79	35.6	12	34	11	chloroplast
K4BAF6	Uncharacterized protein OS=Solanum lycopersicum GN=101253647	101253647	39.033	5.8971	11.5	3	4	2	chloroplast
K4BAJ5	Vitamin K epoxide reductase OS=Solanum lycopersicum GN=100037492	100037492	39.949	67.61	19	6	10	6	chloroplast
K4BAJ6	Uncharacterized protein OS=Solanum lycopersicum GN=101247880	101247880	20.384	16.074	17.2	2	4	2	chloroplast
K4BAK9	Uncharacterized protein OS=Solanum lycopersicum	---	101.59	26.832	11.1	9	11	9	chloroplast
K4BAL4	Uncharacterized protein OS=Solanum lycopersicum GN=101268338	101268338	58.093	1.3991	2	1	1	1	chloroplast
K4BAL8	Uncharacterized protein OS=Solanum lycopersicum GN=101267188	101267188	22.441	19.022	28	6	11	6	chloroplast
K4BAN7	Uncharacterized protein OS=Solanum lycopersicum GN=101263663	101263663	50.144	1.6466	2.6	1	1	1	chloroplast
K4BAN9	Uncharacterized protein OS=Solanum lycopersicum GN=101263071	101263071	42.693	153.91	32.8	10	25	10	chloroplast
K4BAP9	Ferredoxin--NADP reductase OS=Solanum lycopersicum	---	41.603	130.36	46.5	15	47	8	chloroplast
K4BAW0	Fructose-bisphosphate aldolase OS=Solanum lycopersicum GN=101250853	101250853	42.397	231.77	56.1	19	105	6	chloroplast
K4BAW5	Uncharacterized protein OS=Solanum lycopersicum	---	25.395	4.9827	8.4	2	3	2	chloroplast
K4BAX2	Uncharacterized protein OS=Solanum lycopersicum	---	59.15	3.2628	2.3	1	1	1	chloroplast
K4BAZ0	Uncharacterized protein OS=Solanum lycopersicum GN=101245311	101245311	70.54	2.275	2.9	2	2	2	chloroplast
K4BAZ7	Uncharacterized protein OS=Solanum lycopersicum GN=101268534	101268534	53.511	7.5261	6.3	3	5	3	chloroplast
K4BB04	Uncharacterized protein OS=Solanum lycopersicum GN=101266892	101266892	58.656	2.1858	1.8	1	1	1	chloroplast
K4BB06	Proteasome subunit beta type OS=Solanum lycopersicum GN=101266585	101266585	24.604	141.11	54.7	11	27	11	chloroplast
K4BB13	Uncharacterized protein OS=Solanum lycopersicum GN=101265391	101265391	49.875	2.8252	3.2	1	2	1	chloroplast
K4BB22	Uncharacterized protein OS=Solanum lycopersicum	---	45.108	10.739	15.9	5	6	5	chloroplast
K4BB24	Glucose-6-phosphate 1-epimerase OS=Solanum lycopersicum GN=101263563	101263563	33.317	46.958	22.8	7	15	7	chloroplast
K4BB35	Uncharacterized protein OS=Solanum lycopersicum GN=101260390	101260390	119.77	13.344	5.1	5	5	5	chloroplast
K4BB81	Uncharacterized protein OS=Solanum lycopersicum GN=100037490	100037490	39.251	9.8262	11.9	5	8	5	chloroplast
K4BB89	Uncharacterized protein OS=Solanum lycopersicum GN=101247678	101247678	41.583	48.45	32.3	12	16	12	chloroplast
K4BBB6	Uncharacterized protein OS=Solanum lycopersicum GN=101267470	101267470	37.386	22.302	13.4	4	6	4	chloroplast
K4BBC4	Plastidic glucose transporter 1 OS=Solanum lycopersicum GN=101264279	101264279	57.482	14.45	4	2	5	2	chloroplast
K4BBG4	Uncharacterized protein OS=Solanum lycopersicum GN=101257032	101257032	22.621	9.2917	16.5	2	2	2	chloroplast
K4BBG8	Uncharacterized protein OS=Solanum lycopersicum GN=101256146	101256146	107.19	4.3588	3.1	3	4	3	chloroplast
K4BBG9	Isocitrate dehydrogenase [NADP] OS=Solanum lycopersicum	---	52.719	164.33	44.6	18	40	15	chloroplast
K4BBH8	Uncharacterized protein OS=Solanum lycopersicum GN=101253550	101253550	52.407	116.34	32.2	13	21	13	chloroplast
K4BBI0	Uncharacterized protein OS=Solanum lycopersicum GN=101253247	101253247	19.938	107.82	54.2	8	23	2	chloroplast
K4BBI1	Uncharacterized protein OS=Solanum lycopersicum GN=101252943	101252943	19.532	87.229	55.4	8	18	2	chloroplast
K4BBJ0	Uncharacterized protein OS=Solanum lycopersicum GN=101250650	101250650	45.561	59.756	20.7	8	16	8	chloroplast
K4BBJ6	Uncharacterized protein OS=Solanum lycopersicum GN=101249783	101249783	31.963	7.4919	7.7	2	3	2	chloroplast
K4BBJ8	Uncharacterized protein OS=Solanum lycopersicum GN=101249229	101249229	49.286	161.71	37	12	24	12	chloroplast
K4BBK1	Uncharacterized protein OS=Solanum lycopersicum	---	35.736	9.6936	19.4	6	6	6	chloroplast
K4BBM2	Uncharacterized protein OS=Solanum lycopersicum GN=101245116	101245116	19.558	31.606	19.9	2	6	2	chloroplast
K4BBM6	Peroxidase OS=Solanum lycopersicum GN=101244246	101244246	36.361	69.029	40.5	13	27	13	chloroplast
K4BBN0	"Ferredoxin-thioredoxin reductase, catalytic chain OS=Solanum lycopersicum GN=101268336"	101268336	16.848	41.876	55	7	14	7	chloroplast
K4BBN2	Uncharacterized protein OS=Solanum lycopersicum	---	141.42	93.862	6.6	9	22	9	chloroplast
K4BBN6	Alpha-mannosidase OS=Solanum lycopersicum GN=101266287	101266287	132.14	25.832	11.6	12	16	12	chloroplast
K4BBN7	Uncharacterized protein OS=Solanum lycopersicum GN=101265789	101265789	32.461	72.625	34.8	8	24	8	chloroplast
K4BBR2	Uncharacterized protein OS=Solanum lycopersicum GN=101262471	101262471	49.183	4.1537	7	2	2	2	chloroplast
K4BBS1	Uncharacterized protein OS=Solanum lycopersicum	---	18.725	1.271	5	1	1	1	chloroplast
K4BBT6	Aldose 1-epimerase OS=Solanum lycopersicum GN=101256341	101256341	39.062	1.6405	6.8	3	5	2	chloroplast
K4BBV6	"Starch synthase, chloroplastic/amyloplastic OS=Solanum lycopersicum GN=101252941"	101252941	85.402	34.1	16.1	9	10	9	chloroplast
K4BBW7	Uncharacterized protein OS=Solanum lycopersicum GN=101251347	101251347	50.137	14.214	6.9	2	3	2	chloroplast
K4BBY3	Uncharacterized protein OS=Solanum lycopersicum GN=101248932	101248932	28.938	5.6187	20.4	6	6	6	chloroplast
K4BBZ1	Uncharacterized protein OS=Solanum lycopersicum GN=101245219	101245219	45.695	41.507	11.7	5	5	5	chloroplast
K4BC01	Chorismate mutase OS=Solanum lycopersicum GN=101243843	101243843	36.002	21.126	12.7	4	5	4	chloroplast
K4BC16	Uncharacterized protein OS=Solanum lycopersicum GN=778327	778327	110.38	323.31	55.3	57	201	50	chloroplast
K4BC69	Uncharacterized protein OS=Solanum lycopersicum GN=101252242	101252242	41.047	59.65	31.8	8	21	8	chloroplast
K4BC95	Hexosyltransferase OS=Solanum lycopersicum GN=101246582	101246582	63.281	13.958	15.5	7	8	7	chloroplast
K4BCA7	Uncharacterized protein OS=Solanum lycopersicum	---	24.919	3.925	11	2	2	2	chloroplast
K4BCB4	Proline dehydrogenase OS=Solanum lycopersicum GN=101268445	101268445	55.675	47.406	21.7	12	18	12	chloroplast
K4BCF4	Uncharacterized protein OS=Solanum lycopersicum GN=101258321	101258321	35.271	220.5	61.9	21	80	7	chloroplast
K4BCG0	Uncharacterized protein OS=Solanum lycopersicum GN=101257719	101257719	50.203	4.265	2.3	1	1	1	chloroplast
K4BCI4	Uncharacterized protein OS=Solanum lycopersicum GN=101252644	101252644	56.266	1.4582	1.6	1	1	1	chloroplast
K4BCJ1	Uncharacterized protein OS=Solanum lycopersicum GN=101250850	101250850	26.882	12.883	24	7	7	7	chloroplast
K4BCJ8	Patatin OS=Solanum lycopersicum GN=101249694	101249694	44.991	21.04	26	8	9	8	chloroplast
K4BCL6	Methionine aminopeptidase OS=Solanum lycopersicum GN=101246777	101246777	38.036	14.592	5.8	2	2	2	chloroplast
K4BCN3	Uncharacterized protein OS=Solanum lycopersicum GN=101244139	101244139	18.084	3.3547	9.9	1	1	1	chloroplast
K4BCQ9	Uncharacterized protein OS=Solanum lycopersicum GN=101264774	101264774	61.633	117.98	40.4	20	57	20	chloroplast
K4BCS6	ATP-dependent Clp protease proteolytic subunit OS=Solanum lycopersicum GN=101261866	101261866	34.377	43.88	30.1	7	14	7	chloroplast
K4BCS7	Uncharacterized protein OS=Solanum lycopersicum GN=101261082	101261082	38.778	12.634	13.1	4	4	4	chloroplast
K4BCT2	Uncharacterized protein OS=Solanum lycopersicum	---	33.968	37.447	27.2	9	16	9	chloroplast
K4BCU7	Uncharacterized protein OS=Solanum lycopersicum GN=543890	543890	41.83	149.54	45.8	14	35	13	chloroplast
K4BCU8	Uncharacterized protein OS=Solanum lycopersicum GN=101256237	101256237	17.132	8.8105	17.3	2	2	2	chloroplast
K4BCW5	Uncharacterized protein OS=Solanum lycopersicum GN=101251835	101251835	29.815	15.31	14.4	3	4	3	chloroplast
K4BCY7	Uncharacterized protein OS=Solanum lycopersicum GN=101247575	101247575	84.831	3.5187	2.6	1	1	1	chloroplast
K4BCZ4	Uncharacterized protein OS=Solanum lycopersicum	---	55.177	30.32	22.2	11	13	11	chloroplast
K4BCZ5	Branched-chain-amino-acid aminotransferase OS=Solanum lycopersicum	---	40.9	42.877	28.4	10	28	10	chloroplast
K4BCZ7	Uncharacterized protein OS=Solanum lycopersicum GN=101245514	101245514	28.509	2.7005	12.8	3	3	3	chloroplast
K4BD12	Uncharacterized protein OS=Solanum lycopersicum	---	61.077	1.6313	1.5	1	1	1	chloroplast
K4BD54	Peroxidase OS=Solanum lycopersicum GN=101257228	101257228	36.354	110.43	33.7	9	16	8	chloroplast
K4BD82	Uncharacterized protein OS=Solanum lycopersicum GN=101250559	101250559	56.832	14.588	9.8	6	8	6	chloroplast
K4BD88	Uncharacterized protein OS=Solanum lycopersicum GN=101249509	101249509	89.083	8.1792	4.6	4	6	4	chloroplast
K4BDB0	Uncharacterized protein OS=Solanum lycopersicum GN=101268047	101268047	25.505	4.4578	18.4	4	8	1	chloroplast
K4BDB3	Uncharacterized protein OS=Solanum lycopersicum GN=101267465	101267465	38.339	24.04	7.6	2	2	2	chloroplast
K4BDE0	Uncharacterized protein OS=Solanum lycopersicum GN=101260589	101260589	39.169	41.455	19.3	5	10	5	chloroplast
K4BDE2	Uncharacterized protein OS=Solanum lycopersicum GN=101259995	101259995	61.32	4.8105	4.5	2	2	2	chloroplast
K4BDF6	Uncharacterized protein OS=Solanum lycopersicum GN=101256536	101256536	15.646	97.775	61	8	30	8	chloroplast
K4BDG0	Uncharacterized protein OS=Solanum lycopersicum GN=101255347	101255347	35.832	24.019	34.1	11	20	11	chloroplast
K4BDG9	Uncharacterized protein OS=Solanum lycopersicum GN=109118692	109118692	15.825	1.3279	5.9	1	1	1	chloroplast
K4BDH6	Serine/threonine protein phosphatase 2A regulatory subunit OS=Solanum lycopersicum GN=101250942	101250942	59.733	61.186	15.3	8	11	5	chloroplast
K4BDP2	Phosphorus transporter OS=Solanum lycopersicum GN=101258422	101258422	38.44	64.792	38.3	13	42	9	chloroplast
K4BDP3	Uncharacterized protein OS=Solanum lycopersicum	---	118.69	4.6032	2.6	2	2	2	chloroplast
K4BDQ2	Uncharacterized protein OS=Solanum lycopersicum	---	31.438	1.9972	4.7	1	2	1	chloroplast
K4BDS4	Uncharacterized protein OS=Solanum lycopersicum GN=101249793	101249793	34.904	1.2098	2.5	1	1	1	chloroplast
K4BDS6	Lipase OS=Solanum lycopersicum GN=101250773	101250773	45.069	34.558	24.7	8	14	8	chloroplast
K4BDU3	Uncharacterized protein OS=Solanum lycopersicum	---	32.313	2.2063	2.7	1	2	1	chloroplast
K4BDU7	Uncharacterized protein OS=Solanum lycopersicum GN=101255662	101255662	38.115	107.55	20.7	6	11	6	chloroplast
K4BDV0	Uncharacterized protein OS=Solanum lycopersicum GN=101256557	101256557	52.237	186.73	41.1	17	28	7	chloroplast
K4BDV5	Uncharacterized protein OS=Solanum lycopersicum GN=101257736	101257736	50.441	2.3832	3.4	1	1	1	chloroplast
K4BDV8	Uncharacterized protein OS=Solanum lycopersicum GN=101258623	101258623	90.758	82.633	14.8	11	17	11	chloroplast
K4BDZ4	Uncharacterized protein OS=Solanum lycopersicum GN=101245431	101245431	10.421	8.013	18	2	3	2	chloroplast
K4BDZ7	Uncharacterized protein OS=Solanum lycopersicum GN=101266391	101266391	55.275	175.31	45	17	49	13	chloroplast
K4BE01	"Chlorophyll a-b binding protein, chloroplastic OS=Solanum lycopersicum GN=101245729"	101245729	28.305	8.5374	11.6	4	29	1	chloroplast
K4BE03	Uncharacterized protein OS=Solanum lycopersicum	---	25.089	3.5728	4.9	1	2	1	chloroplast
K4BE37	Uncharacterized protein OS=Solanum lycopersicum GN=101251446	101251446	83.883	88.513	31.2	19	30	19	chloroplast
K4BE51	Uncharacterized protein OS=Solanum lycopersicum	---	63.187	1.6608	2.8	2	3	2	chloroplast
K4BEB0	Uncharacterized protein OS=Solanum lycopersicum GN=101267287	101267287	68.734	62.832	24.8	13	19	13	chloroplast
K4BED4	Uncharacterized protein OS=Solanum lycopersicum GN=101246403	101246403	26.012	33.957	43	7	11	7	chloroplast
K4BEF5	Uncharacterized protein OS=Solanum lycopersicum	---	40.71	5.5941	8	3	3	3	chloroplast
K4BEF6	Uncharacterized protein OS=Solanum lycopersicum GN=101252055	101252055	89.145	83.105	21.7	15	21	14	chloroplast
K4BEH7	Uncharacterized protein OS=Solanum lycopersicum GN=101256845	101256845	18.627	2.4453	6.7	1	1	1	chloroplast
K4BEI8	Uncharacterized protein OS=Solanum lycopersicum GN=101258335	101258335	19.742	74.655	81.6	10	15	6	chloroplast
K4BEJ0	Uncharacterized protein OS=Solanum lycopersicum	---	19.955	9.8034	11.4	2	3	2	chloroplast
K4BEK3	Pyruvate kinase OS=Solanum lycopersicum GN=101262183	101262183	63.455	34.015	29.8	12	26	8	chloroplast
K4BEK5	Uncharacterized protein OS=Solanum lycopersicum GN=101262783	101262783	19.941	5.3232	13	4	9	4	chloroplast
K4BEL6	Uncharacterized protein OS=Solanum lycopersicum GN=101265512	101265512	50.954	15.264	10.1	7	23	7	chloroplast
K4BEL9	Uncharacterized protein OS=Solanum lycopersicum GN=101266303	101266303	36.289	10.425	11.8	4	6	4	chloroplast
K4BEP5	Uncharacterized protein OS=Solanum lycopersicum GN=101263285	101263285	49.775	16.477	5.6	2	2	2	chloroplast
K4BET8	Uncharacterized protein OS=Solanum lycopersicum GN=101248362	101248362	23.958	1.6862	3.6	1	1	1	chloroplast
K4BEU4	Uncharacterized protein OS=Solanum lycopersicum GN=101249243	101249243	27.538	15.945	21.4	4	12	4	chloroplast
K4BEV1	Alpha-galactosidase OS=Solanum lycopersicum GN=778277	778277	44.955	39.429	39.1	13	29	13	chloroplast
K4BEV6	Uncharacterized protein OS=Solanum lycopersicum	---	33.972	3.349	3.3	1	1	1	chloroplast
K4BEW0	Uncharacterized protein OS=Solanum lycopersicum GN=101252850	101252850	13.346	1.3985	19.5	2	2	2	chloroplast
K4BEW1	Beta-galactosidase OS=Solanum lycopersicum GN=543610	543610	97.029	9.49	5.4	5	7	5	chloroplast
K4BEW6	Uncharacterized protein OS=Solanum lycopersicum GN=101254276	101254276	64.174	19.262	22.9	14	25	13	chloroplast
K4BEW7	Uncharacterized protein OS=Solanum lycopersicum GN=101254569	101254569	46.394	17.43	13.9	6	9	6	chloroplast
K4BF04	Uncharacterized protein OS=Solanum lycopersicum GN=101260611	101260611	40.661	21.212	23.2	9	11	9	chloroplast
K4BF12	Uncharacterized protein OS=Solanum lycopersicum GN=101257739	101257739	34.175	5.3712	7	2	2	2	chloroplast
K4BF14	Uncharacterized protein OS=Solanum lycopersicum GN=101257442	101257442	34.144	11.107	10.5	3	5	3	chloroplast
K4BF26	Uncharacterized protein OS=Solanum lycopersicum GN=101254456	101254456	102.91	98.662	24	19	34	19	chloroplast
K4BF27	Uncharacterized protein OS=Solanum lycopersicum GN=101254167	101254167	82.021	18.268	11.4	7	10	7	chloroplast
K4BF36	Uncharacterized protein OS=Solanum lycopersicum	---	24.666	19.54	31.8	6	9	6	chloroplast
K4BF61	Uncharacterized protein OS=Solanum lycopersicum GN=101249048	101249048	22.917	3.655	11	2	4	1	chloroplast
K4BF64	Uncharacterized protein OS=Solanum lycopersicum GN=101248174	101248174	8.9123	5.4031	16	1	8	1	chloroplast
K4BF72	Uncharacterized protein OS=Solanum lycopersicum GN=101245032	101245032	21.485	2.5656	4.4	1	2	1	chloroplast
K4BF92	Uncharacterized protein OS=Solanum lycopersicum	---	62.33	2.0415	3.2	2	4	2	chloroplast
K4BF93	Uncharacterized protein OS=Solanum lycopersicum GN=101265513	101265513	33.749	2.8959	6.7	1	1	1	chloroplast
K4BF94	Uncharacterized protein OS=Solanum lycopersicum GN=101265206	101265206	32.042	1.3518	2.7	1	1	1	chloroplast
K4BFB8	Uncharacterized protein OS=Solanum lycopersicum GN=101250372	101250372	43.185	18.995	21.4	9	11	9	chloroplast
K4BFE2	Uncharacterized protein OS=Solanum lycopersicum GN=101254666	101254666	61.281	45.425	18.1	8	11	5	chloroplast
K4BFE7	Vacuolar protein sorting-associated protein 28 homolog OS=Solanum lycopersicum GN=101255562	101255562	23.411	3.4704	17.7	3	5	1	chloroplast
K4BFI3	Uncharacterized protein OS=Solanum lycopersicum GN=101263792	101263792	21.12	3.6952	7.3	1	1	1	chloroplast
K4BFJ2	Uncharacterized protein OS=Solanum lycopersicum GN=101265898	101265898	65.38	14.87	12.9	7	8	6	chloroplast
K4BFL4	Uncharacterized protein OS=Solanum lycopersicum	---	21.866	3.2866	10.7	2	2	1	chloroplast
K4BFT9	Uncharacterized protein OS=Solanum lycopersicum GN=101255370	101255370	31.254	50.324	37.9	7	11	7	chloroplast
K4BFZ6	Uncharacterized protein OS=Solanum lycopersicum GN=101263978	101263978	59.844	112.35	22.6	9	14	9	chloroplast
K4BG05	Uncharacterized protein OS=Solanum lycopersicum GN=101264898	101264898	10.14	4.2497	15.7	2	2	2	chloroplast
K4BG30	Peroxidase OS=Solanum lycopersicum GN=101244162	101244162	35.943	13.31	22.7	6	13	5	chloroplast
K4BG34	Uncharacterized protein OS=Solanum lycopersicum GN=101245035	101245035	81.566	33.263	11.8	7	16	5	chloroplast
K4BG52	Acetolactate synthase OS=Solanum lycopersicum GN=101247891	101247891	71.912	56.288	23.5	15	27	4	chloroplast
K4BG66	Uncharacterized protein OS=Solanum lycopersicum GN=778267	778267	35.177	34.425	22.6	5	8	5	chloroplast
K4BG84	Uncharacterized protein OS=Solanum lycopersicum GN=101250089	101250089	39.454	10.595	15.7	6	9	4	chloroplast
K4BGB7	Uncharacterized protein OS=Solanum lycopersicum GN=101255471	101255471	134.22	39.028	14.2	16	20	15	chloroplast
K4BGD1	Uncharacterized protein OS=Solanum lycopersicum GN=101257148	101257148	83.33	4.7021	6.3	3	5	1	chloroplast
K4BGK2	Uncharacterized protein OS=Solanum lycopersicum	---	21.214	5.6057	15.8	3	3	3	chloroplast
K4BGT9	Uncharacterized protein OS=Solanum lycopersicum	---	36.378	106.43	27.8	9	22	6	chloroplast
K4BGW5	Uncharacterized protein OS=Solanum lycopersicum	---	57.847	31.551	17.4	8	15	8	chloroplast
K4BGX8	Uncharacterized protein OS=Solanum lycopersicum	---	26.071	65.383	41.9	7	14	7	chloroplast
K4BH28	Uncharacterized protein OS=Solanum lycopersicum GN=101263678	101263678	32.62	53.587	44.1	13	23	13	chloroplast
K4BH32	Uncharacterized protein OS=Solanum lycopersicum GN=101263980	101263980	31.366	8.0481	9.6	4	4	4	chloroplast
K4BH40	Uncharacterized protein OS=Solanum lycopersicum	---	19.076	1.5887	5.4	1	1	1	chloroplast
K4BH59	Acyl-[acyl-carrier-protein] desaturase OS=Solanum lycopersicum GN=101266607	101266607	44.786	46.804	34.4	11	20	5	chloroplast
K4BH71	Uncharacterized protein OS=Solanum lycopersicum GN=101267492	101267492	35.81	12.178	15.9	5	5	5	chloroplast
K4BH75	Uncharacterized protein OS=Solanum lycopersicum GN=101267780	101267780	51.124	5.235	6.3	3	3	2	chloroplast
K4BH76	Uncharacterized protein OS=Solanum lycopersicum GN=101268073	101268073	24.057	5.8814	6.2	1	1	1	chloroplast
K4BHA1	Uncharacterized protein OS=Solanum lycopersicum GN=101246028	101246028	177.09	323.31	42.8	54	150	54	chloroplast
K4BHC5	Uncharacterized protein OS=Solanum lycopersicum GN=101249615	101249615	41.896	59.896	29.3	9	19	8	chloroplast
K4BHG4	"Alpha-1,4 glucan phosphorylase OS=Solanum lycopersicum GN=101252851"	101252851	109.38	323.31	42.2	32	81	29	chloroplast
K4BHI9	Uncharacterized protein OS=Solanum lycopersicum	---	51.667	14.28	27	14	33	4	chloroplast
K4BHN0	Vacuolar glucose transporter 1 OS=Solanum lycopersicum GN=101244560	101244560	58.399	21.464	9.7	4	7	4	chloroplast
K4BHN8	Uncharacterized protein OS=Solanum lycopersicum	---	35.24	4.3209	11	3	3	3	chloroplast
K4BHP0	Pectinesterase OS=Solanum lycopersicum GN=101268168	101268168	60.501	5.2258	4.7	2	2	2	chloroplast
K4BHS7	Glycosyltransferase OS=Solanum lycopersicum GN=101263679	101263679	53.975	5.1982	4.6	2	2	2	chloroplast
K4BHX0	Uncharacterized protein OS=Solanum lycopersicum GN=101257446	101257446	29.143	55.74	26.7	4	11	4	chloroplast
K4BHZ9	Uncharacterized protein OS=Solanum lycopersicum GN=101250872	101250872	32.167	13.08	20.4	4	5	4	chloroplast
K4BI06	Uncharacterized protein OS=Solanum lycopersicum	---	55.394	4.5874	2.4	1	1	1	chloroplast
K4BI20	Uncharacterized protein OS=Solanum lycopersicum GN=101247112	101247112	49.96	28.109	18.2	6	10	6	chloroplast
K4BI34	Uncharacterized protein OS=Solanum lycopersicum GN=101244165	101244165	34.881	64.172	24.5	7	15	5	chloroplast
K4BI65	Uncharacterized protein OS=Solanum lycopersicum GN=101264410	101264410	25.328	35.038	30.5	7	11	7	chloroplast
K4BI73	Uncharacterized protein OS=Solanum lycopersicum GN=101262600	101262600	19.314	5.9872	16.8	3	6	3	chloroplast
K4BI85	"Starch synthase, chloroplastic/amyloplastic OS=Solanum lycopersicum GN=101259221"	101259221	70.792	130.39	31.4	17	35	17	chloroplast
K4BIA1	Uncharacterized protein OS=Solanum lycopersicum GN=101258138	101258138	61.93	33.598	15.1	6	8	6	chloroplast
K4BIA4	Uncharacterized protein OS=Solanum lycopersicum	---	57.243	24.601	22.8	10	12	10	chloroplast
K4BIA6	Uncharacterized protein OS=Solanum lycopersicum GN=101257248	101257248	17.007	14.085	42.7	5	5	5	chloroplast
K4BIC1	Uncharacterized protein OS=Solanum lycopersicum GN=101253364	101253364	12.403	5.0696	18.9	3	4	3	chloroplast
K4BID2	Uncharacterized protein OS=Solanum lycopersicum GN=101250380	101250380	38.906	1.7213	2.3	1	1	1	chloroplast
K4BIK1	Uncharacterized protein OS=Solanum lycopersicum GN=778272	778272	61.208	1.5614	4.6	3	3	3	chloroplast
K4BIM9	ATP-dependent 6-phosphofructokinase OS=Solanum lycopersicum GN=PFK	PFK	59.713	22.69	20	12	19	8	chloroplast
K4BIU3	Uncharacterized protein OS=Solanum lycopersicum GN=101248277	101248277	34.575	51.601	24.4	8	22	6	chloroplast
K4BIW5	Uncharacterized protein OS=Solanum lycopersicum	---	90.351	194.26	32.2	20	26	20	chloroplast
K4BIX1	Uncharacterized protein OS=Solanum lycopersicum GN=101251760	101251760	41.249	61.349	27.2	9	12	9	chloroplast
K4BJ07	Uncharacterized protein OS=Solanum lycopersicum	---	66.204	100.79	15.5	8	22	8	chloroplast
K4BJ21	Uncharacterized protein OS=Solanum lycopersicum	---	23.424	9.9355	17.5	2	2	2	chloroplast
K4BJ73	Uncharacterized protein OS=Solanum lycopersicum GN=101266493	101266493	20.529	5.8755	10.9	2	3	2	chloroplast
K4BJ74	Uncharacterized protein OS=Solanum lycopersicum GN=101267006	101267006	20.442	5.942	24.6	4	5	3	chloroplast
K4BJ82	Uncharacterized protein OS=Solanum lycopersicum GN=101267296	101267296	28.743	22.431	29.5	7	10	6	chloroplast
K4BJA2	Uncharacterized protein OS=Solanum lycopersicum GN=101245530	101245530	13.468	10.15	43.2	4	4	4	chloroplast
K4BJA3	Uncharacterized protein OS=Solanum lycopersicum GN=101255672	101255672	29.01	58.864	39.9	9	18	9	chloroplast
K4BJB6	Uncharacterized protein OS=Solanum lycopersicum	---	62.502	42.513	19.2	9	17	9	chloroplast
K4BJB8	Uncharacterized protein OS=Solanum lycopersicum GN=101244937	101244937	12.167	3.6814	25	4	17	4	chloroplast
K4BJD0	Uncharacterized protein OS=Solanum lycopersicum GN=101252261	101252261	47.125	3.1874	4.4	2	2	2	chloroplast
K4BJE2	Uncharacterized protein OS=Solanum lycopersicum GN=101266495	101266495	17.497	21.053	20.9	4	10	4	chloroplast
K4BJE6	Alanine--tRNA ligase OS=Solanum lycopersicum GN=101244561	101244561	110.87	180.42	34.1	33	74	33	chloroplast
K4BJF3	Uncharacterized protein OS=Solanum lycopersicum GN=101268264	101268264	17.716	35.034	36.9	4	7	4	chloroplast
K4BJF4	Uncharacterized protein OS=Solanum lycopersicum GN=101246606	101246606	108.28	17.961	9.5	8	10	8	chloroplast
K4BJG4	Uncharacterized protein OS=Solanum lycopersicum GN=101249057	101249057	45.822	68.025	27.8	8	19	8	chloroplast
K4BJI5	Pyruvate dehydrogenase E1 component subunit beta OS=Solanum lycopersicum	---	39.513	73.858	30.6	10	26	5	chloroplast
K4BJJ7	V-type proton ATPase subunit C OS=Solanum lycopersicum	---	9.5939	158.45	27.6	2	7	2	chloroplast
K4BJK1	Uncharacterized protein OS=Solanum lycopersicum GN=101255971	101255971	37.656	3.3329	14.2	6	14	2	chloroplast
K4BJL2	Uncharacterized protein OS=Solanum lycopersicum GN=101244648	101244648	19.351	53.119	19.6	3	6	3	chloroplast
K4BJN3	Uncharacterized protein OS=Solanum lycopersicum GN=101252965	101252965	36.803	26.266	10.3	3	4	3	chloroplast
K4BJP9	Uncharacterized protein OS=Solanum lycopersicum GN=101265714	101265714	62.006	3.3048	5.7	2	2	2	chloroplast
K4BJT7	Uncharacterized protein OS=Solanum lycopersicum GN=101244562	101244562	21.629	37.372	22.1	4	9	4	chloroplast
K4BJU9	Uncharacterized protein OS=Solanum lycopersicum GN=101247122	101247122	25.155	2.8106	12.6	3	5	1	chloroplast
K4BJV3	Uncharacterized protein OS=Solanum lycopersicum GN=101246524	101246524	129.44	68.609	11.7	10	12	7	chloroplast
K4BJV6	Uncharacterized protein OS=Solanum lycopersicum GN=101245346	101245346	20.362	24.637	14.1	2	2	2	chloroplast
K4BJV9	Nucleoside diphosphate kinase OS=Solanum lycopersicum GN=101244761	101244761	25.531	15.505	28.3	6	13	2	chloroplast
K4BJW8	Uncharacterized protein OS=Solanum lycopersicum GN=778252	778252	80.546	2.8804	1.9	1	1	1	chloroplast
K4BJY1	Uncharacterized protein OS=Solanum lycopersicum GN=101265910	101265910	52.813	211.22	39.6	15	40	15	chloroplast
K4BJY8	Uncharacterized protein OS=Solanum lycopersicum GN=101264507	101264507	58.662	3.3503	2.5	1	1	1	chloroplast
K4BJY9	Uncharacterized protein OS=Solanum lycopersicum GN=101264202	101264202	94.41	30.391	15.5	13	17	13	chloroplast
K4BK24	Uncharacterized protein OS=Solanum lycopersicum GN=101257160	101257160	34.069	52.132	18	5	10	5	chloroplast
K4BK26	Uncharacterized protein OS=Solanum lycopersicum	---	76.965	7.7992	14	8	15	3	chloroplast
K4BK27	Uncharacterized protein OS=Solanum lycopersicum	---	75.152	238.43	31.4	17	32	12	chloroplast
K4BK36	Uncharacterized protein OS=Solanum lycopersicum	---	52.964	24.849	6.8	3	6	3	chloroplast
K4BK43	Uncharacterized protein OS=Solanum lycopersicum GN=101251462	101251462	82.565	95.408	24.6	17	30	17	chloroplast
K4BK44	Protein-L-isoaspartate O-methyltransferase OS=Solanum lycopersicum GN=101251171	101251171	32.474	10.136	15.8	6	11	6	chloroplast
K4BK45	Uncharacterized protein OS=Solanum lycopersicum GN=101250878	101250878	32.648	121	28.7	6	23	6	chloroplast
K4BK46	Uncharacterized protein OS=Solanum lycopersicum GN=101250390	101250390	45.394	115.65	42.6	15	34	15	chloroplast
K4BK52	Uncharacterized protein OS=Solanum lycopersicum GN=101248960	101248960	56.507	8.5096	8	3	3	3	chloroplast
K4BK54	Uncharacterized protein OS=Solanum lycopersicum GN=101248374	101248374	57.356	15.127	9.9	4	4	4	chloroplast
K4BK58	Uncharacterized protein OS=Solanum lycopersicum GN=101247511	101247511	56.749	3.1914	2.2	1	1	1	chloroplast
K4BK61	D-3-phosphoglycerate dehydrogenase OS=Solanum lycopersicum GN=101246616	101246616	63.308	159.18	41.5	18	39	14	chloroplast
K4BK69	Elongation factor Tu OS=Solanum lycopersicum GN=101245244	101245244	51.805	202.28	44.9	19	70	9	chloroplast
K4BK70	Uncharacterized protein OS=Solanum lycopersicum GN=101244475	101244475	24.157	2.572	4.6	1	1	1	chloroplast
K4BK77	Uncharacterized protein OS=Solanum lycopersicum GN=101268268	101268268	94.209	14.958	9.8	8	8	8	chloroplast
K4BK81	Uncharacterized protein OS=Solanum lycopersicum GN=101267980	101267980	58.786	48.592	28.9	13	26	13	chloroplast
K4BK99	Uncharacterized protein OS=Solanum lycopersicum GN=101262907	101262907	29.084	16.287	16.1	3	7	2	chloroplast
K4BKD0	Uncharacterized protein OS=Solanum lycopersicum GN=101254986	101254986	13.643	28.748	26.4	2	4	2	chloroplast
K4BKE0	Uncharacterized protein OS=Solanum lycopersicum GN=101252675	101252675	44.844	7.7416	3.2	1	4	1	chloroplast
K4BKF3	Uncharacterized protein OS=Solanum lycopersicum GN=101250005	101250005	88.931	8.0591	8.1	7	7	7	chloroplast
K4BKF6	Aldose 1-epimerase OS=Solanum lycopersicum GN=101249166	101249166	39.399	71.631	30.4	9	25	8	chloroplast
K4BKH7	Uncharacterized protein OS=Solanum lycopersicum GN=101245045	101245045	20.222	57.081	16.8	3	7	3	chloroplast
K4BKL5	Uncharacterized protein OS=Solanum lycopersicum GN=101262199	101262199	97.196	4.281	4.4	4	4	4	chloroplast
K4BKM5	Uncharacterized protein OS=Solanum lycopersicum GN=101260417	101260417	10.398	42.653	31.1	4	16	4	chloroplast
K4BKN0	NAD(P)H-hydrate epimerase OS=Solanum lycopersicum GN=101258934	101258934	59.09	85.832	28.9	14	32	14	chloroplast
K4BKN2	Uncharacterized protein OS=Solanum lycopersicum GN=100301929	100301929	55.952	204.48	36	18	58	17	chloroplast
K4BKQ1	Uncharacterized protein OS=Solanum lycopersicum	---	24.544	38.657	20.9	3	4	3	chloroplast
K4BKQ2	Uncharacterized protein OS=Solanum lycopersicum GN=101254468	101254468	21.271	9.7291	19.6	4	7	3	chloroplast
K4BKQ7	Uncharacterized protein OS=Solanum lycopersicum	---	21.072	8.5501	13.2	2	3	2	chloroplast
K4BKS0	Glycosyltransferase OS=Solanum lycopersicum GN=101248863	101248863	51.915	25.726	19.2	7	8	7	chloroplast
K4BKU7	Uncharacterized protein OS=Solanum lycopersicum GN=101268560	101268560	41.658	89.738	26.8	8	14	8	chloroplast
K4BKU8	Uncharacterized protein OS=Solanum lycopersicum GN=101268267	101268267	78.494	14.905	8.9	5	5	5	chloroplast
K4BKU9	Uncharacterized protein OS=Solanum lycopersicum GN=101267977	101267977	28.13	12.263	4.4	1	1	1	chloroplast
K4BKV3	Uncharacterized protein OS=Solanum lycopersicum	---	28.142	20.007	17.8	4	5	4	chloroplast
K4BKV6	Uncharacterized protein OS=Solanum lycopersicum GN=101245347	101245347	36.483	13.441	13.7	4	4	4	chloroplast
K4BKW6	Uncharacterized protein OS=Solanum lycopersicum GN=101265322	101265322	78.068	41.275	14.9	9	11	9	chloroplast
K4BKX3	Uncharacterized protein OS=Solanum lycopersicum	---	50.121	15.75	11.6	5	9	5	chloroplast
K4BKY2	Sulfotransferase OS=Solanum lycopersicum GN=101261603	101261603	36.269	4.1603	5.1	1	1	1	chloroplast
K4BKZ4	Uncharacterized protein OS=Solanum lycopersicum GN=101259522	101259522	59.359	37.929	28.5	14	17	14	chloroplast
K4BKZ5	Uncharacterized protein OS=Solanum lycopersicum GN=101259227	101259227	27.518	60.296	30.9	8	18	8	chloroplast
K4BL04	Uncharacterized protein OS=Solanum lycopersicum	---	18.525	10.63	23.6	4	7	4	chloroplast
K4BL06	Uncharacterized protein OS=Solanum lycopersicum	---	48.976	2.8682	4.4	1	1	1	chloroplast
K4BL24	Uncharacterized protein OS=Solanum lycopersicum	---	57.356	36.168	14	6	9	6	chloroplast
K4BL48	Uncharacterized protein OS=Solanum lycopersicum GN=101246814	101246814	29.28	5.5535	8.1	2	3	2	chloroplast
K4BL51	Uncharacterized protein OS=Solanum lycopersicum GN=101253174	101253174	10.128	2.8569	10.2	1	2	1	chloroplast
K4BL65	Uncharacterized protein OS=Solanum lycopersicum GN=101258052	101258052	46.494	170.7	43.7	14	33	14	chloroplast
K4BL76	Uncharacterized protein OS=Solanum lycopersicum GN=101263199	101263199	51.216	5.7216	9.1	3	3	3	chloroplast
K4BL84	Uncharacterized protein OS=Solanum lycopersicum GN=101264109	101264109	29.846	123.01	29.1	5	17	5	chloroplast
K4BL86	Uncharacterized protein OS=Solanum lycopersicum	---	81.057	9.8415	3.3	2	2	2	chloroplast
K4BL92	"Chlorophyll a-b binding protein, chloroplastic OS=Solanum lycopersicum"	---	27.855	7.6672	13.1	4	7	4	chloroplast
K4BLA0	Uncharacterized protein OS=Solanum lycopersicum GN=101262299	101262299	51.334	45.649	19.4	7	14	5	chloroplast
K4BLA1	Uncharacterized protein OS=Solanum lycopersicum GN=101258932	101258932	43.19	124.56	39.6	13	29	8	chloroplast
K4BLB3	Uncharacterized protein OS=Solanum lycopersicum GN=101264913	101264913	40.861	37.214	38.5	12	15	12	chloroplast
K4BLD5	Uncharacterized protein OS=Solanum lycopersicum GN=101262906	101262906	34.387	3.542	8.5	2	2	2	chloroplast
K4BLF9	Uncharacterized protein OS=Solanum lycopersicum GN=101268377	101268377	20.764	4.8787	13.1	2	2	2	chloroplast
K4BLG1	Uncharacterized protein OS=Solanum lycopersicum	---	21.572	30.441	28.2	4	9	4	chloroplast
K4BLH7	Uncharacterized protein OS=Solanum lycopersicum GN=101250003	101250003	124.32	26.782	11.3	13	16	8	chloroplast
K4BLI1	Uncharacterized protein OS=Solanum lycopersicum GN=101249164	101249164	53.557	52.642	23.5	8	14	8	chloroplast
K4BLI4	Uncharacterized protein OS=Solanum lycopersicum	---	35.608	1.7968	2.6	1	1	1	chloroplast
K4BLI9	Uncharacterized protein OS=Solanum lycopersicum GN=101247416	101247416	51.242	3.4718	2.8	1	1	1	chloroplast
K4BLL3	Defective in cullin neddylation protein OS=Solanum lycopersicum GN=101267217	101267217	26.33	6.2112	10.9	2	2	2	chloroplast
K4BLN4	Uncharacterized protein OS=Solanum lycopersicum GN=101262501	101262501	33.407	4.9838	7.2	2	3	2	chloroplast
K4BLN8	TOPLESS OS=Solanum lycopersicum GN=101252765	101252765	124.68	7.5286	8.7	10	10	4	chloroplast
K4BLP5	Uncharacterized protein OS=Solanum lycopersicum GN=101260218	101260218	50.998	57.741	26.8	10	22	9	chloroplast
K4BLS5	Uncharacterized protein OS=Solanum lycopersicum GN=101253367	101253367	32.853	45.14	39.4	10	18	10	chloroplast
K4BLS9	Uncharacterized protein OS=Solanum lycopersicum GN=101251966	101251966	39.183	44.586	28.7	8	21	6	chloroplast
K4BLT6	Uncharacterized protein OS=Solanum lycopersicum	---	49.914	5.1991	7.7	3	7	2	chloroplast
K4BLU0	Uncharacterized protein OS=Solanum lycopersicum GN=101249904	101249904	31.03	21.251	27.2	7	12	6	chloroplast
K4BLU6	Uncharacterized protein OS=Solanum lycopersicum GN=101248184	101248184	105.71	8.9251	6.5	6	8	6	chloroplast
K4BLW4	Uncharacterized protein OS=Solanum lycopersicum GN=101245339	101245339	17.269	3.5846	10.8	2	2	2	chloroplast
K4BLX5	Uncharacterized protein OS=Solanum lycopersicum GN=101267302	101267302	35.559	30.288	31.5	8	11	8	chloroplast
K4BLZ3	Uncharacterized protein OS=Solanum lycopersicum	---	112.57	3.0942	2.2	2	2	2	chloroplast
K4BLZ4	Uncharacterized protein OS=Solanum lycopersicum GN=101262797	101262797	140.03	6.9422	2.3	3	4	3	chloroplast
K4BM17	Uncharacterized protein OS=Solanum lycopersicum GN=101250201	101250201	46.033	9.5905	12.5	4	4	4	chloroplast
K4BM18	Uncharacterized protein OS=Solanum lycopersicum GN=101265811	101265811	64.109	36.006	20.2	10	14	10	chloroplast
K4BM29	Uncharacterized protein OS=Solanum lycopersicum GN=101244943	101244943	39.191	4.8515	6.9	2	2	2	chloroplast
K4BM31	Uncharacterized protein OS=Solanum lycopersicum	---	27.513	10.091	15.7	4	6	3	chloroplast
K4BM35	Uncharacterized protein OS=Solanum lycopersicum GN=101252862	101252862	48.007	3.3782	2.7	1	1	1	chloroplast
K4BM40	T-complex protein 1 subunit delta OS=Solanum lycopersicum GN=101246121	101246121	58.037	143.78	47.3	24	50	24	chloroplast
K4BM64	Peptidylprolyl isomerase OS=Solanum lycopersicum GN=101251075	101251075	27.395	10.28	8.5	2	2	2	chloroplast
K4BM66	Uncharacterized protein OS=Solanum lycopersicum GN=101250490	101250490	50.4	31.408	16.7	7	9	7	chloroplast
K4BM69	Uncharacterized protein OS=Solanum lycopersicum	---	48.255	14.493	8	3	4	3	chloroplast
K4BM77	Uncharacterized protein OS=Solanum lycopersicum GN=101267504	101267504	56.855	11.174	11.7	6	7	6	chloroplast
K4BM78	Uncharacterized protein OS=Solanum lycopersicum	---	63.593	4.085	3.9	2	2	2	chloroplast
K4BMB4	Uncharacterized protein OS=Solanum lycopersicum GN=101262196	101262196	134.27	68.049	16.9	17	22	17	chloroplast
K4BMB8	Uncharacterized protein OS=Solanum lycopersicum GN=101249341	101249341	57.649	83.621	17.4	10	20	10	chloroplast
K4BMC0	Uncharacterized protein OS=Solanum lycopersicum	---	49.155	2.8445	4.1	2	2	2	chloroplast
K4BMC4	Uncharacterized protein OS=Solanum lycopersicum GN=101259624	101259624	74.407	2.5274	1.4	1	1	1	chloroplast
K4BMD5	Uncharacterized protein OS=Solanum lycopersicum GN=101257251	101257251	34.575	17.643	7.9	2	5	2	chloroplast
K4BMF7	Uncharacterized protein OS=Solanum lycopersicum	---	73.537	1.5986	1.2	1	1	1	chloroplast
K4BMH2	Uncharacterized protein OS=Solanum lycopersicum GN=544122	544122	81.422	117.83	34.2	26	40	26	chloroplast
K4BMH6	Coatomer subunit beta' OS=Solanum lycopersicum GN=101247999	101247999	103.61	77.412	27.5	19	36	9	chloroplast
K4BMJ2	Uncharacterized protein OS=Solanum lycopersicum GN=101244755	101244755	50.687	48.324	28.3	10	15	10	chloroplast
K4BMJ7	Uncharacterized protein OS=Solanum lycopersicum GN=101268850	101268850	56.079	11.633	9.5	4	4	4	chloroplast
K4BMK0	Uncharacterized protein OS=Solanum lycopersicum GN=101267975	101267975	25.662	8.2696	16.7	3	4	3	chloroplast
K4BML2	Uncharacterized protein OS=Solanum lycopersicum	---	17.676	3.2561	10.1	2	2	2	chloroplast
K4BML9	Uncharacterized protein OS=Solanum lycopersicum GN=101262195	101262195	119.4	93.024	21.2	21	30	21	chloroplast
K4BMM1	Uncharacterized protein OS=Solanum lycopersicum GN=101262499	101262499	60.676	78.757	32	16	37	16	chloroplast
K4BMM3	Uncharacterized protein OS=Solanum lycopersicum GN=101261900	101261900	17.475	12.643	20.5	3	5	3	chloroplast
K4BMM4	Uncharacterized protein OS=Solanum lycopersicum GN=101261599	101261599	22.969	33.244	73.7	11	30	5	chloroplast
K4BMM7	Ribosomal protein L37 OS=Solanum lycopersicum GN=101260522	101260522	10.796	19.357	41.1	5	9	5	chloroplast
K4BMN4	Uncharacterized protein OS=Solanum lycopersicum GN=101259035	101259035	64.223	279.04	60.7	27	74	22	chloroplast
K4BMQ1	Uncharacterized protein OS=Solanum lycopersicum GN=101254885	101254885	78.644	4.9624	3.3	2	2	2	chloroplast
K4BMQ3	Uncharacterized protein OS=Solanum lycopersicum GN=101258846	101258846	35.891	41.123	28.8	8	15	8	chloroplast
K4BMR7	Uncharacterized protein OS=Solanum lycopersicum GN=101251962	101251962	38.956	38.416	18.1	6	12	6	chloroplast
K4BMU7	Uncharacterized protein OS=Solanum lycopersicum GN=101244357	101244357	22.482	5.7384	15.2	3	4	3	chloroplast
K4BMX1	Uncharacterized protein OS=Solanum lycopersicum	---	40.76	80.17	24.1	8	14	8	chloroplast
K4BMX2	Uncharacterized protein OS=Solanum lycopersicum GN=101263094	101263094	41.906	8.9941	8.4	3	4	3	chloroplast
K4BMY9	Uncharacterized protein OS=Solanum lycopersicum GN=101260521	101260521	57.371	43.875	26.2	11	15	6	chloroplast
K4BN10	Uncharacterized protein OS=Solanum lycopersicum GN=101256463	101256463	60.032	6.802	5.6	2	2	2	chloroplast
K4BN22	Uncharacterized protein OS=Solanum lycopersicum	---	66.696	-2	1.2	1	1	1	chloroplast
K4BN25	Uncharacterized protein OS=Solanum lycopersicum GN=101253877	101253877	81.877	8.1979	5.4	3	4	3	chloroplast
K4BN27	Uncharacterized protein OS=Solanum lycopersicum	---	46.288	7.0131	4.3	2	2	2	chloroplast
K4BN29	Uncharacterized protein OS=Solanum lycopersicum	---	57.194	114.39	26.7	12	34	12	chloroplast
K4BN33	Uncharacterized protein OS=Solanum lycopersicum GN=101252373	101252373	57.829	38.645	22.4	9	16	9	chloroplast
K4BN60	Uncharacterized protein OS=Solanum lycopersicum	---	66.342	274.74	39.6	18	45	15	chloroplast
K4BN81	D-3-phosphoglycerate dehydrogenase OS=Solanum lycopersicum GN=101266918	101266918	66.133	199.04	39.9	19	57	14	chloroplast
K4BN86	Uncharacterized protein OS=Solanum lycopersicum GN=101265521	101265521	32.982	21.712	21.5	6	9	6	chloroplast
K4BN88	"alpha-1,2-Mannosidase OS=Solanum lycopersicum GN=101264908"	101264908	65.978	44.788	27.3	14	19	14	chloroplast
K4BNA1	Uncharacterized protein OS=Solanum lycopersicum GN=101262497	101262497	48.301	1.9459	2.3	1	1	1	chloroplast
K4BNA9	Uncharacterized protein OS=Solanum lycopersicum	---	63.927	77.826	28.5	15	28	15	chloroplast
K4BNB5	Uncharacterized protein OS=Solanum lycopersicum GN=101258059	101258059	30.306	12.912	16.4	4	4	4	chloroplast
K4BND3	Uncharacterized protein OS=Solanum lycopersicum GN=101254892	101254892	70.988	1.6176	4.5	2	2	1	chloroplast
K4BND7	Uncharacterized protein OS=Solanum lycopersicum GN=543852	543852	21.976	2.8548	9.2	2	2	2	chloroplast
K4BNG9	Uncharacterized protein OS=Solanum lycopersicum GN=101248094	101248094	61.573	5.1568	1.9	1	1	1	chloroplast
K4BNL4	Uncharacterized protein OS=Solanum lycopersicum GN=101247515	101247515	98.979	11.881	7.6	6	7	6	chloroplast
K4BNN0	Uncharacterized protein OS=Solanum lycopersicum GN=101254375	101254375	35.63	17.006	19.2	6	10	6	chloroplast
K4BNN5	Uncharacterized protein OS=Solanum lycopersicum GN=101245750	101245750	102.99	24.275	10.3	9	12	9	chloroplast
K4BNQ2	Uncharacterized protein OS=Solanum lycopersicum GN=101250206	101250206	65.323	5.1643	3.1	1	1	1	chloroplast
K4BNR3	Uncharacterized protein OS=Solanum lycopersicum GN=101245450	101245450	101.64	179.41	33.1	29	48	23	chloroplast
K4BNS3	Uncharacterized protein OS=Solanum lycopersicum GN=101260926	101260926	41.25	3.4713	3.3	1	1	1	chloroplast
K4BNV3	Uncharacterized protein OS=Solanum lycopersicum	---	18.048	9.1109	33.1	5	8	4	chloroplast
K4BP08	Uncharacterized protein OS=Solanum lycopersicum GN=101254189	101254189	37.993	78.785	35.1	9	15	9	chloroplast
K4BP21	Uncharacterized protein OS=Solanum lycopersicum	---	73.393	1.9887	1	1	1	1	chloroplast
K4BP31	Transcription elongation factor SPT4 homolog OS=Solanum lycopersicum GN=101248963	101248963	13.295	2.0008	9.5	1	2	1	chloroplast
K4BP32	Uncharacterized protein OS=Solanum lycopersicum GN=101248664	101248664	39.585	24.178	19.6	5	8	5	chloroplast
K4BP33	Uncharacterized protein OS=Solanum lycopersicum GN=101248377	101248377	16.891	17.371	35.3	4	4	4	chloroplast
K4BP36	Uncharacterized protein OS=Solanum lycopersicum GN=101247605	101247605	21.072	3.6233	8.7	2	2	2	chloroplast
K4BP55	Uncharacterized protein OS=Solanum lycopersicum GN=101268091	101268091	41.328	2.8083	2.7	1	1	1	chloroplast
K4BP91	Uncharacterized protein OS=Solanum lycopersicum GN=101260925	101260925	46.355	20.49	22	7	9	7	chloroplast
K4BP98	Uncharacterized protein OS=Solanum lycopersicum GN=101259233	101259233	26.549	11.495	23.4	4	8	4	chloroplast
K4BPB0	Uncharacterized protein OS=Solanum lycopersicum GN=101256669	101256669	25.604	78.184	41.9	9	17	9	chloroplast
K4BPB2	Uncharacterized protein OS=Solanum lycopersicum	---	93.555	15.283	8.9	6	7	6	chloroplast
K4BPB3	Uncharacterized protein OS=Solanum lycopersicum GN=101255784	101255784	8.0603	1.2404	9.7	1	1	1	chloroplast
K4BPD6	Protein pelota homolog OS=Solanum lycopersicum GN=101251671	101251671	42.37	50.654	27	10	12	10	chloroplast
K4BPH6	Uncharacterized protein OS=Solanum lycopersicum GN=101267106	101267106	79.996	125.2	37.3	24	38	24	chloroplast
K4BPJ2	Uncharacterized protein OS=Solanum lycopersicum GN=101264416	101264416	16.494	22.003	35.7	3	8	2	chloroplast
K4BPK6	Uncharacterized protein OS=Solanum lycopersicum GN=101260924	101260924	20.559	6.1349	7.4	1	1	1	chloroplast
K4BPP3	Uncharacterized protein OS=Solanum lycopersicum GN=101250205	101250205	35.572	6.8855	6.7	2	3	2	chloroplast
K4BPR9	Uncharacterized protein OS=Solanum lycopersicum	---	169.62	5.0296	1.5	2	2	2	chloroplast
K4BPX0	Uncharacterized protein OS=Solanum lycopersicum GN=101264111	101264111	26.896	41.524	28.9	5	8	5	chloroplast
K4BPX1	Uncharacterized protein OS=Solanum lycopersicum GN=101263804	101263804	46.778	7.279	6.9	3	3	3	chloroplast
K4BPX5	Uncharacterized protein OS=Solanum lycopersicum GN=101262004	101262004	25.587	11.125	35.8	9	29	4	chloroplast
K4BPX7	Uncharacterized protein OS=Solanum lycopersicum	---	11.512	2.507	15.2	1	1	1	chloroplast
K4BQ07	Peptidylprolyl isomerase OS=Solanum lycopersicum GN=101257061	101257061	25.55	101.8	31.1	6	13	6	chloroplast
K4BQ13	Uncharacterized protein OS=Solanum lycopersicum	---	42.57	11.605	19.7	4	8	4	chloroplast
K4BQ23	ATP-dependent 6-phosphofructokinase OS=Solanum lycopersicum GN=PFK	PFK	50.513	18.307	16.9	7	8	6	chloroplast
K4BQ36	Uncharacterized protein OS=Solanum lycopersicum GN=101251174	101251174	26.921	36.455	19.1	4	5	4	chloroplast
K4BQ47	"Translation factor GUF1 homolog, chloroplastic OS=Solanum lycopersicum GN=101249451"	101249451	76.5	3.9531	4	3	3	3	chloroplast
K4BQ50	Uncharacterized protein OS=Solanum lycopersicum GN=101249169	101249169	34.764	23.184	15.8	3	4	3	chloroplast
K4BQ64	Uncharacterized protein OS=Solanum lycopersicum GN=101245049	101245049	40.32	4.1084	4.9	2	2	2	chloroplast
K4BQ77	Uncharacterized protein OS=Solanum lycopersicum GN=101244176	101244176	153.69	58.514	8.9	9	12	9	chloroplast
K4BQB3	Uncharacterized protein OS=Solanum lycopersicum GN=101264813	101264813	57.976	1.6144	3	1	1	1	chloroplast
K4BQB6	Uncharacterized protein OS=Solanum lycopersicum GN=101264509	101264509	59.894	3.0171	4.2	1	4	1	chloroplast
K4BQE2	Uncharacterized protein OS=Solanum lycopersicum GN=101258357	101258357	13.237	2.8221	9.8	1	1	1	chloroplast
K4BQE7	Uncharacterized protein OS=Solanum lycopersicum	---	38.361	106.69	26.7	6	16	6	chloroplast
K4BQG9	Uncharacterized protein OS=Solanum lycopersicum GN=101253770	101253770	18.19	1.7561	8.6	2	2	2	chloroplast
K4BQH1	Uncharacterized protein OS=Solanum lycopersicum GN=101253177	101253177	53.825	11.105	17.1	6	6	6	chloroplast
K4BQH5	Uncharacterized protein OS=Solanum lycopersicum	---	96.171	2.4608	2.6	2	2	2	chloroplast
K4BQW1	Uncharacterized protein OS=Solanum lycopersicum	---	37.989	57.507	30.7	9	22	6	chloroplast
K4BQX4	Uncharacterized protein OS=Solanum lycopersicum GN=101257065	101257065	52.299	36.445	22.2	10	13	10	chloroplast
K4BQZ9	Uncharacterized protein OS=Solanum lycopersicum GN=101259530	101259530	64.147	89.382	27.3	12	17	12	chloroplast
K4BR11	Uncharacterized protein OS=Solanum lycopersicum	---	12.517	8.2328	27.5	2	2	2	chloroplast
K4BR30	Uncharacterized protein OS=Solanum lycopersicum GN=101262006	101262006	96.194	69.284	23.8	15	18	10	chloroplast
K4BR44	Uncharacterized protein OS=Solanum lycopersicum GN=101263509	101263509	90.044	7.9384	24.1	20	53	5	chloroplast
K4BR76	Uncharacterized protein OS=Solanum lycopersicum	---	26.408	4.1102	10.6	3	5	2	chloroplast
K4BRA1	Uncharacterized protein OS=Solanum lycopersicum	---	36.091	41.427	19.8	4	4	4	chloroplast
K4BRF6	Uncharacterized protein OS=Solanum lycopersicum GN=101256176	101256176	29.923	174.86	57.6	14	41	14	chloroplast
K4BRI7	Uncharacterized protein OS=Solanum lycopersicum	---	17.217	1.6945	5.1	1	2	1	chloroplast
K4BRK3	Uncharacterized protein OS=Solanum lycopersicum	---	14.755	3.7547	25	3	3	3	chloroplast
K4BRT4	Uncharacterized protein OS=Solanum lycopersicum	---	23.885	12.147	29	4	4	4	chloroplast
K4BRT9	Uncharacterized protein OS=Solanum lycopersicum GN=101255389	101255389	80.577	23.628	15.9	9	12	9	chloroplast
K4BRV9	Uncharacterized protein OS=Solanum lycopersicum GN=101252383	101252383	46.183	4.8649	6.1	3	3	3	chloroplast
K4BS18	Uncharacterized protein OS=Solanum lycopersicum GN=101247210	101247210	34.02	110.21	25	5	10	5	chloroplast
K4BS19	Uncharacterized protein OS=Solanum lycopersicum GN=101246918	101246918	21.288	8.1358	16	3	4	3	chloroplast
K4BS22	Uncharacterized protein OS=Solanum lycopersicum	---	147.73	25.456	9.1	11	11	11	chloroplast
K4BS30	Uncharacterized protein OS=Solanum lycopersicum GN=101245153	101245153	56.646	2.8155	3.6	2	2	2	chloroplast
K4BS74	Uncharacterized protein OS=Solanum lycopersicum GN=101266328	101266328	29.066	6.9674	11.7	3	4	3	chloroplast
K4BSG9	4-alpha-glucanotransferase OS=Solanum lycopersicum GN=101250983	101250983	64.601	50.366	17.7	8	20	8	chloroplast
K4BSH6	Uncharacterized protein OS=Solanum lycopersicum GN=101248189	101248189	85.014	17.786	8.8	6	7	6	chloroplast
K4BSK1	Uncharacterized protein OS=Solanum lycopersicum GN=101244861	101244861	26.19	2.1779	7.6	2	2	2	chloroplast
K4BSN7	Acyl-coenzyme A oxidase OS=Solanum lycopersicum GN=101265227	101265227	77.398	48.515	13.7	8	10	8	chloroplast
K4BSV2	Uncharacterized protein OS=Solanum lycopersicum GN=101248871	101248871	65.512	6.2497	4.6	3	5	3	chloroplast
K4BSV6	Uncharacterized protein OS=Solanum lycopersicum GN=101253079	101253079	32.588	1.2379	2.4	1	1	1	chloroplast
K4BSW3	Uncharacterized protein OS=Solanum lycopersicum	---	38.019	2.3656	2.9	1	1	1	chloroplast
K4BT02	Uncharacterized protein OS=Solanum lycopersicum GN=101246417	101246417	42.648	49.705	24.5	8	14	8	chloroplast
K4BT26	Uncharacterized protein OS=Solanum lycopersicum GN=101254686	101254686	94.946	27.391	10.7	8	8	8	chloroplast
K4BT48	Uncharacterized protein OS=Solanum lycopersicum GN=101258649	101258649	42.278	28.966	15.3	6	8	6	chloroplast
K4BT58	Uncharacterized protein OS=Solanum lycopersicum GN=101259835	101259835	30.393	68.844	29	5	10	5	chloroplast
K4BT59	Uncharacterized protein OS=Solanum lycopersicum GN=101260338	101260338	53.23	4.6528	5.6	3	3	3	chloroplast
K4BT90	Terpene cyclase/mutase family member OS=Solanum lycopersicum	---	86.189	2.7718	2.9	2	2	2	chloroplast
K4BTA7	Uncharacterized protein OS=Solanum lycopersicum GN=101263406	101263406	54.113	3.2853	2.3	1	1	1	chloroplast
K4BTC4	Uncharacterized protein OS=Solanum lycopersicum GN=101265818	101265818	69.023	91.11	23.5	10	14	10	chloroplast
K4BTC6	Uncharacterized protein OS=Solanum lycopersicum	---	37.098	34.462	42.6	14	34	5	chloroplast
K4BTE0	Uncharacterized protein OS=Solanum lycopersicum GN=101243886	101243886	44.529	1.4222	1.8	1	1	1	chloroplast
K4BTE8	Uncharacterized protein OS=Solanum lycopersicum GN=101246132	101246132	19.053	11.017	14.4	2	3	2	chloroplast
K4BTG0	Uncharacterized protein OS=Solanum lycopersicum GN=101249350	101249350	39.961	3.8713	4.5	1	2	1	chloroplast
K4BTH4	Uncharacterized protein OS=Solanum lycopersicum GN=101252773	101252773	42.775	8.0376	9.7	3	3	3	chloroplast
K4BTH6	Peroxidase OS=Solanum lycopersicum GN=101253377	101253377	38.134	220.13	50	13	39	9	chloroplast
K4BTI0	Uncharacterized protein OS=Solanum lycopersicum GN=101253996	101253996	18.389	3.8129	9.5	2	4	2	chloroplast
K4BTJ3	Uncharacterized protein OS=Solanum lycopersicum GN=101257955	101257955	22.925	79.91	62.3	10	20	8	chloroplast
K4BTL0	Uncharacterized protein OS=Solanum lycopersicum GN=101260339	101260339	78.883	3.6606	3.4	3	4	3	chloroplast
K4BTL1	Uncharacterized protein OS=Solanum lycopersicum GN=101260931	101260931	39.575	147.05	27.1	9	16	9	chloroplast
K4BTM7	Uncharacterized protein OS=Solanum lycopersicum GN=101264001	101264001	49.605	31.139	29.1	14	21	14	chloroplast
K4BTN9	Uncharacterized protein OS=Solanum lycopersicum	---	43.451	3.3911	2.6	1	1	1	chloroplast
K4BTQ3	Uncharacterized protein OS=Solanum lycopersicum GN=101245356	101245356	12.433	3.2638	31.9	4	13	1	chloroplast
K4BTR4	Uncharacterized protein OS=Solanum lycopersicum GN=101246529	101246529	60.648	18.077	8	3	3	3	chloroplast
K4BTS5	Uncharacterized protein OS=Solanum lycopersicum GN=101248768	101248768	37.233	4.2236	6.7	2	2	2	chloroplast
K4BTX9	Uncharacterized protein OS=Solanum lycopersicum GN=101260427	101260427	33.447	2.9902	29.2	7	14	0	chloroplast
K4BTY1	Uncharacterized protein OS=Solanum lycopersicum	---	14.89	7.3909	22	3	6	1	chloroplast
K4BTY2	Uncharacterized protein OS=Solanum lycopersicum GN=101261020	101261020	33.873	3.4942	26	6	14	1	chloroplast
K4BTY3	Uncharacterized protein OS=Solanum lycopersicum GN=104644303	104644303	33.672	49.798	30.3	7	14	1	chloroplast
K4BTZ3	Uncharacterized protein OS=Solanum lycopersicum GN=101262715	101262715	20.185	34.156	40.5	8	15	5	chloroplast
K4BTZ4	Uncharacterized protein OS=Solanum lycopersicum	---	9.0524	2.5227	11	1	1	1	chloroplast
K4BU01	Uncharacterized protein OS=Solanum lycopersicum	---	48.115	23.237	13.4	5	8	5	chloroplast
K4BU07	Uncharacterized protein OS=Solanum lycopersicum GN=101264817	101264817	10.403	5.8724	35.1	3	3	3	chloroplast
K4BU10	Uncharacterized protein OS=Solanum lycopersicum GN=101265636	101265636	111.06	18.995	10.8	9	10	9	chloroplast
K4BU13	Uncharacterized protein OS=Solanum lycopersicum GN=101266507	101266507	31.094	24.457	26.6	6	6	6	chloroplast
K4BU34	Uncharacterized protein OS=Solanum lycopersicum GN=101246341	101246341	29.05	16.02	8.6	2	5	2	chloroplast
K4BU44	Uncharacterized protein OS=Solanum lycopersicum GN=101249071	101249071	19.767	38.687	25.7	3	8	3	chloroplast
K4BU47	Glucose-6-phosphate isomerase OS=Solanum lycopersicum GN=543945	543945	67.706	265.26	54.5	33	74	33	chloroplast
K4BU58	Uncharacterized protein OS=Solanum lycopersicum	---	16.218	112.08	28.9	4	16	4	chloroplast
K4BU67	Uncharacterized protein OS=Solanum lycopersicum GN=101254479	101254479	58.036	3.8925	2.3	1	1	1	chloroplast
K4BU70	Uncharacterized protein OS=Solanum lycopersicum	---	58.148	74.24	30.5	12	19	12	chloroplast
K4BU76	NADPH--cytochrome P450 reductase OS=Solanum lycopersicum GN=101256479	101256479	75.857	114.46	27.1	14	20	13	chloroplast
K4BU85	Uncharacterized protein OS=Solanum lycopersicum GN=101259041	101259041	24.491	9.4889	12.3	2	3	2	chloroplast
K4BUA0	Uncharacterized protein OS=Solanum lycopersicum	---	397.25	116.74	10.1	29	37	28	chloroplast
K4BUB7	Serine hydroxymethyltransferase OS=Solanum lycopersicum GN=101264818	101264818	57.246	117.79	40.6	18	47	14	chloroplast
K4BUC1	Uncharacterized protein OS=Solanum lycopersicum	---	39.8	11.596	17.5	7	14	7	chloroplast
K4BUE1	Uncharacterized protein OS=Solanum lycopersicum GN=101244576	101244576	61.418	54.235	28.8	16	27	16	chloroplast
K4BUE3	Uncharacterized protein OS=Solanum lycopersicum	---	50.659	51.521	24.7	10	16	10	chloroplast
K4BUL6	Uncharacterized protein OS=Solanum lycopersicum	---	33.796	3.7183	5.7	2	4	2	chloroplast
K4BUL9	Uncharacterized protein OS=Solanum lycopersicum GN=101258454	101258454	38.364	6.7449	12.1	4	4	4	chloroplast
K4BUN4	Uncharacterized protein OS=Solanum lycopersicum	---	28.9	212.67	53.8	11	29	9	chloroplast
K4BUT3	Uncharacterized protein OS=Solanum lycopersicum GN=101246421	101246421	22.85	2.7608	8.1	2	2	2	chloroplast
K4BUU5	Uncharacterized protein OS=Solanum lycopersicum GN=101247613	101247613	19.991	3.4657	6.5	1	3	1	chloroplast
K4BUV5	Uncharacterized protein OS=Solanum lycopersicum	---	57.55	2.8398	5.3	2	3	1	chloroplast
K4BUW7	Annexin OS=Solanum lycopersicum GN=101252775	101252775	35.673	5.4164	12.3	4	7	4	chloroplast
K4BUY4	Uncharacterized protein OS=Solanum lycopersicum GN=101255688	101255688	32.459	17.355	24.2	6	11	6	chloroplast
K4BV02	Uncharacterized protein OS=Solanum lycopersicum GN=101258854	101258854	26.633	179.77	56.2	12	30	10	chloroplast
K4BV11	Uncharacterized protein OS=Solanum lycopersicum	---	57.918	50.361	22.7	12	22	12	chloroplast
K4BV16	Uncharacterized protein OS=Solanum lycopersicum	---	34.671	19.229	13.4	3	3	3	chloroplast
K4BV44	Uncharacterized protein OS=Solanum lycopersicum	---	58.406	45.532	27.6	13	17	4	chloroplast
K4BV45	Uncharacterized protein OS=Solanum lycopersicum GN=101267987	101267987	58.659	4.1617	19.8	9	12	1	chloroplast
K4BV47	Uncharacterized protein OS=Solanum lycopersicum GN=101268276	101268276	58.982	3.7742	17.5	9	9	0	chloroplast
K4BV58	Uncharacterized protein OS=Solanum lycopersicum	---	26.295	71.655	29.5	5	10	5	chloroplast
K4BV75	Uncharacterized protein OS=Solanum lycopersicum GN=778360	778360	39.02	6.1751	8.3	3	3	3	chloroplast
K4BV87	Glycosyltransferase OS=Solanum lycopersicum GN=101253890	101253890	48.189	32.601	18.5	7	11	7	chloroplast
K4BV89	Uncharacterized protein OS=Solanum lycopersicum GN=101254196	101254196	57.197	4.4127	4.8	2	2	2	chloroplast
K4BV93	Uncharacterized protein OS=Solanum lycopersicum GN=101254789	101254789	72.966	57.449	13.7	7	12	7	chloroplast
K4BV98	Uncharacterized protein OS=Solanum lycopersicum GN=101255988	101255988	23.565	54.418	32.1	6	9	6	chloroplast
K4BVA5	Uncharacterized protein OS=Solanum lycopersicum	---	47.196	22.352	12	5	6	5	chloroplast
K4BVB3	Uncharacterized protein OS=Solanum lycopersicum GN=101258949	101258949	74.031	5.1562	5.1	3	3	3	chloroplast
K4BVB8	Uncharacterized protein OS=Solanum lycopersicum GN=101260133	101260133	25.005	23.682	31	6	9	6	chloroplast
K4BVC2	Uncharacterized protein OS=Solanum lycopersicum GN=101261226	101261226	73.558	3.9124	3.7	3	3	3	chloroplast
K4BVE0	Ornithine carbamoyltransferase OS=Solanum lycopersicum GN=101263020	101263020	41.289	46.391	23.8	8	17	5	chloroplast
K4BVE2	50S ribosomal protein L31 OS=Solanum lycopersicum GN=101245942	101245942	14.682	19.098	36.4	5	7	5	chloroplast
K4BVF6	Uncharacterized protein OS=Solanum lycopersicum GN=101261514	101261514	61.321	4.6841	4.9	2	2	2	chloroplast
K4BVG4	Uncharacterized protein OS=Solanum lycopersicum GN=101248480	101248480	13.564	18.573	56.1	8	14	7	chloroplast
K4BVG6	Uncharacterized protein OS=Solanum lycopersicum	---	9.8041	20.249	16.3	1	1	1	chloroplast
K4BVI4	Uncharacterized protein OS=Solanum lycopersicum GN=101252387	101252387	89.593	33.075	16.8	12	16	12	chloroplast
K4BVL1	"Protein SPA, chloroplastic OS=Solanum lycopersicum GN=SPA"	SPA	17.202	6.0921	10.7	2	2	2	chloroplast
K4BVM3	Uncharacterized protein OS=Solanum lycopersicum GN=100134879	100134879	65.214	87.928	35.8	17	33	12	chloroplast
K4BVM9	Uncharacterized protein OS=Solanum lycopersicum GN=101264320	101264320	43.009	38.65	22.8	9	11	9	chloroplast
K4BVS6	Uncharacterized protein OS=Solanum lycopersicum GN=101248098	101248098	33.458	26.658	29.7	8	18	8	chloroplast
K4BVT0	Uncharacterized protein OS=Solanum lycopersicum GN=101055605	101055605	22.726	3.3896	12.6	2	2	2	chloroplast
K4BVV2	Uncharacterized protein OS=Solanum lycopersicum GN=100037730	100037730	75.98	275.7	48.9	30	78	30	chloroplast
K4BVV8	Uncharacterized protein OS=Solanum lycopersicum GN=101256088	101256088	36.937	15.016	17.7	5	10	5	chloroplast
K4BVW0	Uncharacterized protein OS=Solanum lycopersicum GN=101256673	101256673	89.395	3.9228	1.6	1	1	1	chloroplast
K4BVW7	Uncharacterized protein OS=Solanum lycopersicum	---	96.337	75.376	25.8	19	29	19	chloroplast
K4BVZ0	Glyceraldehyde-3-phosphate dehydrogenase OS=Solanum lycopersicum GN=101264004	101264004	50.939	236.31	44.5	19	81	10	chloroplast
K4BVZ1	Uncharacterized protein OS=Solanum lycopersicum GN=101264321	101264321	17.753	26.919	20.7	4	8	4	chloroplast
K4BW07	Uncharacterized protein OS=Solanum lycopersicum GN=101243990	101243990	10.713	1.9032	11.3	1	2	1	chloroplast
K4BW27	Uncharacterized protein OS=Solanum lycopersicum GN=101248385	101248385	79.278	34.089	16.5	10	12	10	chloroplast
K4BW33	Uncharacterized protein OS=Solanum lycopersicum GN=100191125	100191125	163.76	165.25	22.7	27	42	27	chloroplast
K4BW51	Uncharacterized protein OS=Solanum lycopersicum GN=101247819	101247819	23.523	22.73	26.4	5	6	5	chloroplast
K4BW62	Uncharacterized protein OS=Solanum lycopersicum	---	16.785	2.9033	14.6	3	3	3	chloroplast
K4BW79	2-methylene-furan-3-one reductase OS=Solanum lycopersicum GN=EO	EO	41.001	246.87	59	22	57	22	chloroplast
K4BW82	Uncharacterized protein OS=Solanum lycopersicum	---	10.936	68.828	47.4	4	10	4	chloroplast
K4BWA5	Uncharacterized protein OS=Solanum lycopersicum GN=101256586	101256586	96.182	85.891	30	21	28	16	chloroplast
K4BWA7	Uncharacterized protein OS=Solanum lycopersicum GN=101257168	101257168	83.445	134.71	39.4	28	58	13	chloroplast
K4BWB5	Uncharacterized protein OS=Solanum lycopersicum GN=101260136	101260136	18.826	7.1115	19.6	4	4	4	chloroplast
K4BWC0	Glycosyltransferase OS=Solanum lycopersicum GN=101260725	101260725	50.523	4.5527	4.5	2	2	2	chloroplast
K4BWD6	Uncharacterized protein OS=Solanum lycopersicum	---	40.264	6.7538	6.8	2	2	2	chloroplast
K4BWD8	Uncharacterized protein OS=Solanum lycopersicum GN=101264624	101264624	18.736	1.4534	5.9	1	1	1	chloroplast
K4BWE4	Uncharacterized protein OS=Solanum lycopersicum GN=101265540	101265540	65.676	63.616	20.5	10	15	10	chloroplast
K4BWH1	Uncharacterized protein OS=Solanum lycopersicum GN=101244581	101244581	21.732	9.9136	10.7	1	1	1	chloroplast
K4BWH4	Actin-related protein 2/3 complex subunit OS=Solanum lycopersicum GN=101245162	101245162	41.999	2.7993	4.5	2	2	2	chloroplast
K4BWL7	Uncharacterized protein OS=Solanum lycopersicum GN=101254382	101254382	102.08	9.9904	9.6	10	12	4	chloroplast
K4BWN6	Uncharacterized protein OS=Solanum lycopersicum	---	29.533	40.696	31.3	7	17	7	chloroplast
K4BWP6	Uncharacterized protein OS=Solanum lycopersicum	---	33.03	4.1475	12.8	2	3	2	chloroplast
K4BWR9	Uncharacterized protein OS=Solanum lycopersicum GN=101264007	101264007	37.781	7.0765	11.4	5	6	5	chloroplast
K4BWS5	Uncharacterized protein OS=Solanum lycopersicum	---	36.063	1.8054	6.3	2	2	2	chloroplast
K4BWU9	Uncharacterized protein OS=Solanum lycopersicum GN=101243708	101243708	82.535	5.8156	5	4	4	3	chloroplast
K4BWV3	Uncharacterized protein OS=Solanum lycopersicum GN=101245163	101245163	22.429	3.5909	13.5	2	2	2	chloroplast
K4BWY7	Uncharacterized protein OS=Solanum lycopersicum	---	40.736	5.5184	8.7	3	3	3	chloroplast
K4BWY8	Uncharacterized protein OS=Solanum lycopersicum GN=101254383	101254383	21.569	3.1086	7.9	2	4	2	chloroplast
K4BX11	Uncharacterized protein OS=Solanum lycopersicum GN=101260137	101260137	28.647	8.1003	10.8	2	2	2	chloroplast
K4BX17	Uncharacterized protein OS=Solanum lycopersicum	---	99.126	52.44	26.1	22	30	16	chloroplast
K4BX19	Uncharacterized protein OS=Solanum lycopersicum GN=101262213	101262213	32.66	158.15	33.1	9	35	9	chloroplast
K4BX27	Uncharacterized protein OS=Solanum lycopersicum GN=101263905	101263905	38.033	62.554	7.4	1	2	1	chloroplast
K4BX34	Fructose-bisphosphate aldolase OS=Solanum lycopersicum GN=101264821	101264821	43.066	177.87	47.6	18	60	15	chloroplast
K4BX61	Uncharacterized protein OS=Solanum lycopersicum GN=101244484	101244484	41.991	85.18	32.8	9	16	9	chloroplast
K4BX77	3-isopropylmalate dehydrogenase OS=Solanum lycopersicum GN=101247914	101247914	43.423	50.177	25.4	10	20	10	chloroplast
K4BX78	Uncharacterized protein OS=Solanum lycopersicum GN=101268684	101268684	63.51	1.9358	2.2	1	1	1	chloroplast
K4BX88	Uncharacterized protein OS=Solanum lycopersicum	---	54.507	31.86	27.2	12	19	12	chloroplast
K4BXA4	Uncharacterized protein OS=Solanum lycopersicum GN=101253483	101253483	17.5	1.7998	6.2	2	2	2	chloroplast
K4BXB1	Uncharacterized protein OS=Solanum lycopersicum GN=101255295	101255295	28.878	46.309	42.4	10	20	10	chloroplast
K4BXB3	Uncharacterized protein OS=Solanum lycopersicum GN=101255589	101255589	44.649	31.669	22.9	8	9	8	chloroplast
K4BXC7	Dihydrolipoamide acetyltransferase component of pyruvate dehydrogenase complex OS=Solanum lycopersicum GN=101257857	101257857	48.226	61.071	39.2	15	33	14	chloroplast
K4BXD1	Uncharacterized protein OS=Solanum lycopersicum GN=101258952	101258952	18.823	6.2753	12	3	6	3	chloroplast
K4BXD4	Uncharacterized protein OS=Solanum lycopersicum GN=101259540	101259540	65.474	172.92	36.8	16	44	14	chloroplast
K4BXF2	Methionine aminopeptidase OS=Solanum lycopersicum GN=101264420	101264420	39.659	12.639	12.8	3	3	3	chloroplast
K4BXG6	Uncharacterized protein OS=Solanum lycopersicum GN=101267705	101267705	50.639	82.108	34.3	14	26	14	chloroplast
K4BXI8	Uncharacterized protein OS=Solanum lycopersicum	---	29.101	21.493	29.8	5	8	5	chloroplast
K4BXJ1	Uncharacterized protein OS=Solanum lycopersicum GN=101247017	101247017	61.291	36.401	21	10	17	10	chloroplast
K4BXM0	Uncharacterized protein OS=Solanum lycopersicum	---	36.876	18.876	10.4	3	4	3	chloroplast
K4BXN9	Uncharacterized protein OS=Solanum lycopersicum GN=101255395	101255395	89.727	323.31	53.1	37	98	31	chloroplast
K4BXT3	Uncharacterized protein OS=Solanum lycopersicum GN=101263810	101263810	72.253	11.019	8.8	4	7	4	chloroplast
K4BXT5	Uncharacterized protein OS=Solanum lycopersicum GN=101261710	101261710	34.711	1.2369	2.3	1	1	1	chloroplast
K4BXT8	"Ubiquinone biosynthesis protein COQ4 homolog, mitochondrial OS=Solanum lycopersicum"	---	31.463	16.603	25.9	5	6	5	chloroplast
K4BXV0	Argininosuccinate synthase OS=Solanum lycopersicum GN=101267891	101267891	54.215	141.23	41.1	21	48	21	chloroplast
K4BXW2	Uncharacterized protein OS=Solanum lycopersicum GN=101244583	101244583	69.422	11.985	9.7	5	5	5	chloroplast
K4BXW7	Uncharacterized protein OS=Solanum lycopersicum GN=101246346	101246346	32.696	4.4005	3.5	1	1	1	chloroplast
K4BXX3	"Alpha-1,4 glucan phosphorylase OS=Solanum lycopersicum GN=101248295"	101248295	109.87	323.31	38	27	60	24	chloroplast
K4BXY2	Uncharacterized protein OS=Solanum lycopersicum GN=101250301	101250301	19.374	1.3569	4	1	1	1	chloroplast
K4BXY3	Uncharacterized protein OS=Solanum lycopersicum GN=101250598	101250598	62.526	6.446	7.4	5	6	2	chloroplast
K4BXY4	Uncharacterized protein OS=Solanum lycopersicum GN=101251088	101251088	38.316	11.458	13.7	3	4	3	chloroplast
K4BY24	Uncharacterized protein OS=Solanum lycopersicum GN=101258750	101258750	47.016	164.28	54.1	19	43	19	chloroplast
K4BY37	Uncharacterized protein OS=Solanum lycopersicum GN=101259632	101259632	55.526	16.453	5.9	3	5	3	chloroplast
K4BY72	Phosphate transporter OS=Solanum lycopersicum GN=101267311	101267311	61.076	5.1404	4.2	2	3	2	chloroplast
K4BY93	Alpha-galactosidase OS=Solanum lycopersicum GN=101245945	101245945	70.992	97.67	26.3	15	31	15	chloroplast
K4BYA2	Uncharacterized protein OS=Solanum lycopersicum	---	52.048	4.1473	6.7	2	3	2	chloroplast
K4BYA6	Uncharacterized protein OS=Solanum lycopersicum GN=101249174	101249174	90.712	97.624	31.2	29	76	9	chloroplast
K4BYA8	Uncharacterized protein OS=Solanum lycopersicum GN=101249457	101249457	90.205	36.059	32.7	27	63	8	chloroplast
K4BYC5	Uncharacterized protein OS=Solanum lycopersicum GN=101252687	101252687	58.501	39.541	21.8	12	18	12	chloroplast
K4BYD2	Uncharacterized protein OS=Solanum lycopersicum GN=101254202	101254202	28.102	2.5951	5.7	2	3	2	chloroplast
K4BYF1	Uncharacterized protein OS=Solanum lycopersicum GN=101256588	101256588	25.534	12.333	14.2	3	5	3	chloroplast
K4BYH5	Uncharacterized protein OS=Solanum lycopersicum GN=101260342	101260342	33.693	11.756	12.4	3	3	3	chloroplast
K4BYI4	Uncharacterized protein OS=Solanum lycopersicum GN=101261517	101261517	21.733	1.5206	4.6	1	1	1	chloroplast
K4BYJ7	Lipoxygenase OS=Solanum lycopersicum GN=101263024	101263024	103.66	17.901	11.3	8	9	8	chloroplast
K4BYP1	Uncharacterized protein OS=Solanum lycopersicum	---	15.22	2.6203	6.7	1	2	1	chloroplast
K4BYP7	Uncharacterized protein OS=Solanum lycopersicum GN=101267706	101267706	54.991	18.213	9.2	5	7	5	chloroplast
K4BYV2	Uncharacterized protein OS=Solanum lycopersicum GN=101252083	101252083	59.024	11.396	13.2	6	6	6	chloroplast
K4BYW1	Glucose-6-phosphate 1-dehydrogenase OS=Solanum lycopersicum GN=101253589	101253589	66.261	22.919	16.8	8	12	4	chloroplast
K4BYZ6	Uncharacterized protein OS=Solanum lycopersicum GN=101257962	101257962	65.312	38.296	26.3	13	24	13	chloroplast
K4BZ47	Uncharacterized protein OS=Solanum lycopersicum GN=101261518	101261518	211.05	6.1044	2.3	5	5	4	chloroplast
K4BZ53	Uncharacterized protein OS=Solanum lycopersicum GN=544309	544309	43.613	8.3933	10.6	3	4	3	chloroplast
K4BZA6	NADH-cytochrome b5 reductase OS=Solanum lycopersicum GN=101244772	101244772	35.477	64.181	45.2	15	25	15	chloroplast
K4BZB7	Uncharacterized protein OS=Solanum lycopersicum	---	7.6684	6.3348	19.4	1	1	1	chloroplast
K4BZB9	Ferrochelatase OS=Solanum lycopersicum	---	59.29	6.92	5.5	3	4	3	chloroplast
K4BZC4	Uncharacterized protein OS=Solanum lycopersicum	---	56.189	34.776	19.6	8	12	8	chloroplast
K4BZG0	Uncharacterized protein OS=Solanum lycopersicum GN=101250798	101250798	48.628	39.998	33.7	13	15	13	chloroplast
K4BZL6	Uncharacterized protein OS=Solanum lycopersicum	---	42.95	21.765	10.1	3	3	3	chloroplast
K4BZW9	Uncharacterized protein OS=Solanum lycopersicum	---	39.254	17.58	21.8	6	8	6	chloroplast
K4C036	Uncharacterized protein OS=Solanum lycopersicum GN=101268761	101268761	92.031	69.244	23.2	17	30	17	chloroplast
K4C047	Uncharacterized protein OS=Solanum lycopersicum GN=101247221	101247221	37.924	1.3776	3.5	1	1	1	chloroplast
K4C0A1	4-hydroxyphenylpyruvate dioxygenase OS=Solanum lycopersicum GN=101257377	101257377	48.699	47.131	28.6	9	15	7	chloroplast
K4C0J3	Uncharacterized protein OS=Solanum lycopersicum	---	62.942	4.3537	1.8	1	1	1	chloroplast
K4C0L6	Uncharacterized protein OS=Solanum lycopersicum	---	24.646	2.5016	4.2	1	2	1	chloroplast
K4C0M5	Uncharacterized protein OS=Solanum lycopersicum	---	23.829	85.604	41.8	7	24	7	chloroplast
K4C145	Uncharacterized protein OS=Solanum lycopersicum GN=101253788	101253788	31.258	8.0422	13.7	3	5	3	chloroplast
K4C164	Uncharacterized protein OS=Solanum lycopersicum	---	49.645	2.9486	3	1	1	1	chloroplast
K4C185	Uncharacterized protein OS=Solanum lycopersicum	---	23.426	4.5784	8.7	2	2	2	chloroplast
K4C1A3	Uncharacterized protein OS=Solanum lycopersicum	---	46.205	13.514	12	4	9	4	chloroplast
K4C1A4	Uncharacterized protein OS=Solanum lycopersicum GN=101245062	101245062	17.987	3.8351	8.6	1	1	1	chloroplast
K4C1B6	Uncharacterized protein OS=Solanum lycopersicum GN=101268686	101268686	50.096	6.141	2.6	1	1	1	chloroplast
K4C1D0	3-phosphoshikimate 1-carboxyvinyltransferase OS=Solanum lycopersicum GN=101265440	101265440	55.696	6.1099	16.8	8	13	2	chloroplast
K4C1F5	Uncharacterized protein OS=Solanum lycopersicum GN=101261332	101261332	49.839	4.1603	3.6	1	2	1	chloroplast
K4C1H1	Uncharacterized protein OS=Solanum lycopersicum	---	31.951	13.634	14.6	4	6	4	chloroplast
K4C1I8	Uncharacterized protein OS=Solanum lycopersicum GN=101255401	101255401	23.087	20.735	53.1	10	26	5	chloroplast
K4C1K1	Uncharacterized protein OS=Solanum lycopersicum GN=101252988	101252988	19.005	17.327	12.5	2	3	2	chloroplast
K4C1K8	Uncharacterized protein OS=Solanum lycopersicum GN=101250695	101250695	27.324	2.8775	4.5	1	1	1	chloroplast
K4C1K9	Uncharacterized protein OS=Solanum lycopersicum GN=101250409	101250409	63.139	113.94	26.7	12	25	12	chloroplast
K4C1P7	Translocase of chloroplast OS=Solanum lycopersicum GN=101267995	101267995	33.737	22.723	26.9	8	13	7	chloroplast
K4C1Q1	Uncharacterized protein OS=Solanum lycopersicum GN=101266824	101266824	88.586	59.87	15.5	11	12	7	chloroplast
K4C1Q9	Peroxidase OS=Solanum lycopersicum GN=101264425	101264425	34.907	54.634	39.1	10	18	9	chloroplast
K4C1S8	Ferritin OS=Solanum lycopersicum GN=101260346	101260346	29.059	49.51	39.1	8	22	5	chloroplast
K4C1S9	Uncharacterized protein OS=Solanum lycopersicum GN=101260052	101260052	56.642	61.182	19.3	7	8	7	chloroplast
K4C1T9	Uncharacterized protein OS=Solanum lycopersicum GN=101257861	101257861	36.108	3.7205	5.3	2	3	2	chloroplast
K4C1V2	Uncharacterized protein OS=Solanum lycopersicum GN=101254999	101254999	12.715	5.9243	16.5	2	8	2	chloroplast
K4C1Y0	AT-hook motif nuclear-localized protein OS=Solanum lycopersicum GN=101248201	101248201	33.095	3.397	4.8	1	1	1	chloroplast
K4C1Z0	Uncharacterized protein OS=Solanum lycopersicum GN=101246429	101246429	61.283	35.763	27.3	13	21	12	chloroplast
K4C205	Uncharacterized protein OS=Solanum lycopersicum GN=101267608	101267608	22.36	17.841	33	5	5	5	chloroplast
K4C209	Uncharacterized protein OS=Solanum lycopersicum GN=101266726	101266726	44.751	4.5108	5.1	2	2	2	chloroplast
K4C219	Prefoldin subunit 3 OS=Solanum lycopersicum GN=101265132	101265132	21.348	9.2165	24	4	5	4	chloroplast
K4C234	Uncharacterized protein OS=Solanum lycopersicum GN=101246533	101246533	65.544	103.05	32.9	18	40	7	chloroplast
K4C258	Uncharacterized protein OS=Solanum lycopersicum GN=101257264	101257264	16.35	134.8	35.4	4	17	4	chloroplast
K4C262	Uncharacterized protein OS=Solanum lycopersicum GN=101255792	101255792	51.521	9.3744	12.2	6	7	6	chloroplast
K4C289	ER membrane protein complex subunit 3 OS=Solanum lycopersicum	---	32.853	33.007	26.3	5	6	5	chloroplast
K4C291	Cysteine proteinase inhibitor OS=Solanum lycopersicum GN=101249175	101249175	14.132	14.172	25.6	3	4	3	chloroplast
K4C2B2	Uncharacterized protein OS=Solanum lycopersicum	---	136.29	3.4811	2.3	3	3	2	chloroplast
K4C2C4	Uncharacterized protein OS=Solanum lycopersicum GN=101264522	101264522	38.045	15.72	20.3	6	9	6	chloroplast
K4C2D2	Uncharacterized protein OS=Solanum lycopersicum	---	18.877	2.6373	12.4	2	3	2	chloroplast
K4C2D8	Uncharacterized protein OS=Solanum lycopersicum GN=101260937	101260937	68.586	60.945	12.1	7	8	7	chloroplast
K4C2E8	Beta-hexosaminidase OS=Solanum lycopersicum GN=100529104	100529104	62.633	44.405	20.8	10	23	10	chloroplast
K4C2H1	Uncharacterized protein OS=Solanum lycopersicum	---	30.804	43.833	37.7	10	15	10	chloroplast
K4C2H3	Uncharacterized protein OS=Solanum lycopersicum GN=101252285	101252285	26.419	58.52	23.5	7	12	4	chloroplast
K4C2H7	Uncharacterized protein OS=Solanum lycopersicum GN=101250891	101250891	52.236	82.078	17.2	7	12	7	chloroplast
K4C2J4	Uncharacterized protein OS=Solanum lycopersicum GN=101248200	101248200	26.124	50.929	21.4	5	7	5	chloroplast
K4C2K1	Uncharacterized protein OS=Solanum lycopersicum GN=101246140	101246140	9.7931	3.4419	18.4	2	2	2	chloroplast
K4C2K4	Ferredoxin OS=Solanum lycopersicum	---	10.774	4.3752	21.4	2	4	2	chloroplast
K4C2L1	Uncharacterized protein OS=Solanum lycopersicum GN=101268762	101268762	40.522	2.1217	2.5	1	1	1	chloroplast
K4C2L6	Uncharacterized protein OS=Solanum lycopersicum GN=101267893	101267893	58.149	7.7351	7.6	4	5	4	chloroplast
K4C2L9	Uncharacterized protein OS=Solanum lycopersicum GN=101266725	101266725	26.691	3.0226	4.6	1	1	1	chloroplast
K4C2N1	Uncharacterized protein OS=Solanum lycopersicum GN=101264329	101264329	23.42	11.527	20.5	4	4	4	chloroplast
K4C2Q3	Uncharacterized protein OS=Solanum lycopersicum GN=101260233	101260233	45.117	1.2464	2.4	1	1	1	chloroplast
K4C2Q9	Uncharacterized protein OS=Solanum lycopersicum	---	53.585	6.8109	9.3	4	4	4	chloroplast
K4C2R0	Uncharacterized protein OS=Solanum lycopersicum GN=101259047	101259047	26.34	2.6155	7.2	1	1	1	chloroplast
K4C2T1	Uncharacterized protein OS=Solanum lycopersicum GN=101253687	101253687	10.661	13.08	57	4	5	4	chloroplast
K4C2T7	Dolichyl-diphosphooligosaccharide--protein glycosyltransferase subunit 1 OS=Solanum lycopersicum	---	54.475	29.752	18.3	9	17	8	chloroplast
K4C2V4	Uncharacterized protein OS=Solanum lycopersicum GN=101246719	101246719	19.887	20.792	25.3	5	13	5	chloroplast
K4C2X2	Uncharacterized protein OS=Solanum lycopersicum GN=101267118	101267118	52.854	11.022	13.9	6	8	6	chloroplast
K4C2X8	Uncharacterized protein OS=Solanum lycopersicum GN=101265925	101265925	46.103	258	42.4	15	38	15	chloroplast
K4C2Y0	Uncharacterized protein OS=Solanum lycopersicum GN=101265642	101265642	20.677	12.62	20.3	3	5	3	chloroplast
K4C2Z2	Uncharacterized protein OS=Solanum lycopersicum	---	120.73	45.642	17.5	17	23	17	chloroplast
K4C307	Uncharacterized protein OS=Solanum lycopersicum	---	41.575	13.354	25.4	10	14	2	chloroplast
K4C331	Uncharacterized protein OS=Solanum lycopersicum GN=101253902	101253902	27.664	36.53	29.6	6	13	5	chloroplast
K4C353	Uncharacterized protein OS=Solanum lycopersicum GN=101257969	101257969	52.986	112.16	38.7	17	30	17	chloroplast
K4C354	Uncharacterized protein OS=Solanum lycopersicum GN=101258959	101258959	33.021	24.657	16.6	4	6	3	chloroplast
K4C368	Uncharacterized protein OS=Solanum lycopersicum GN=101260939	101260939	27.225	11.534	23.1	6	7	6	chloroplast
K4C392	Uncharacterized protein OS=Solanum lycopersicum GN=101265030	101265030	65.6	130.55	31.3	14	23	14	chloroplast
K4C3B5	Uncharacterized protein OS=Solanum lycopersicum	---	114.15	239.23	37	30	63	25	chloroplast
K4C3B8	Uncharacterized protein OS=Solanum lycopersicum GN=101246535	101246535	32.955	3.9869	3.3	1	1	1	chloroplast
K4C3B9	40S ribosomal protein S4 OS=Solanum lycopersicum GN=101246828	101246828	29.958	15.41	39.8	11	24	6	chloroplast
K4C3D3	Uncharacterized protein OS=Solanum lycopersicum	---	25.987	41.026	27.1	9	16	5	chloroplast
K4C3D8	40S ribosomal protein S8 OS=Solanum lycopersicum GN=101250510	101250510	25.003	34.197	32.7	7	24	3	chloroplast
K4C3E4	Uncharacterized protein OS=Solanum lycopersicum GN=101252187	101252187	17.515	17.59	42.2	5	8	5	chloroplast
K4C3F2	Uncharacterized protein OS=Solanum lycopersicum GN=101254390	101254390	34.611	21.883	26.1	7	14	6	chloroplast
K4C3F7	Uncharacterized protein OS=Solanum lycopersicum	---	25.493	74.419	39.1	5	16	5	chloroplast
K4C3G1	Uncharacterized protein OS=Solanum lycopersicum GN=101255891	101255891	20.64	4.5952	9.5	1	1	1	chloroplast
K4C3K2	Uncharacterized protein OS=Solanum lycopersicum GN=101264429	101264429	26.708	7.6783	18.8	5	9	2	chloroplast
K4C3Q0	tRNA (guanine-N(7)-)-methyltransferase non-catalytic subunit OS=Solanum lycopersicum GN=101249926	101249926	47.207	11.256	10.1	5	7	5	chloroplast
K4C3Q3	Uncharacterized protein OS=Solanum lycopersicum GN=101250222	101250222	101.9	1.2854	1.5	2	2	2	chloroplast
K4C3S2	Uncharacterized protein OS=Solanum lycopersicum GN=101254597	101254597	60.409	19.396	14.6	7	11	6	chloroplast
K4C3S4	Elongation factor Tu OS=Solanum lycopersicum GN=101255201	101255201	49.143	1.5126	35	14	42	1	chloroplast
K4C3T2	Uncharacterized protein OS=Solanum lycopersicum GN=101256384	101256384	23.723	88.118	61.5	14	51	14	chloroplast
K4C3U1	Uncharacterized protein OS=Solanum lycopersicum	---	46.021	11.644	6.9	3	8	2	chloroplast
K4C3V2	Uncharacterized protein OS=Solanum lycopersicum	---	84.655	36.598	14.6	10	14	10	chloroplast
K4C3V7	Diacylglycerol kinase OS=Solanum lycopersicum GN=101262422	101262422	53.618	4.6843	3.7	2	2	2	chloroplast
K4C3W5	Uncharacterized protein OS=Solanum lycopersicum	---	7.9788	2.513	24.7	2	3	2	chloroplast
K4C3Z3	Uncharacterized protein OS=Solanum lycopersicum GN=101267611	101267611	14.051	103.23	50.4	9	31	9	chloroplast
K4C3Z9	Uncharacterized protein OS=Solanum lycopersicum	---	49.663	7.0359	5.2	2	2	2	chloroplast
K4C433	Protein transport protein Sec61 subunit beta OS=Solanum lycopersicum GN=101245464	101245464	11.196	37.617	59.8	4	8	4	chloroplast
K4C455	Uncharacterized protein OS=Solanum lycopersicum GN=101248107	101248107	47.052	203.07	38.3	15	74	7	chloroplast
K4C472	Uncharacterized protein OS=Solanum lycopersicum	---	67.902	2.5274	7.5	4	4	2	chloroplast
K4C4D4	Uncharacterized protein OS=Solanum lycopersicum GN=101243714	101243714	46.728	44.007	15.2	5	12	4	chloroplast
K4C4E5	Uncharacterized protein OS=Solanum lycopersicum	---	51.044	2.9711	3.4	2	2	2	chloroplast
K4C4I0	Uncharacterized protein OS=Solanum lycopersicum	---	28.683	6.4655	8.9	2	2	2	chloroplast
K4C4I1	Uncharacterized protein OS=Solanum lycopersicum	---	19.854	1.4626	7.7	1	1	1	chloroplast
K4C4J0	Uncharacterized protein OS=Solanum lycopersicum	---	13.456	22.185	14.4	1	2	1	chloroplast
K4C4N5	Uncharacterized protein OS=Solanum lycopersicum GN=544065	544065	29.492	17.302	23.5	5	6	5	chloroplast
K4C4N6	Uncharacterized protein OS=Solanum lycopersicum GN=101250123	101250123	41.268	130.67	38.3	13	30	13	chloroplast
K4C4R8	Uncharacterized protein OS=Solanum lycopersicum	---	23.506	4.8158	8.6	1	2	1	chloroplast
K4C4T0	Uncharacterized protein OS=Solanum lycopersicum GN=101244002	101244002	61.543	7.5788	11.5	6	6	6	chloroplast
K4C4W5	Uncharacterized protein OS=Solanum lycopersicum GN=101265548	101265548	56.015	4.6477	8.3	4	6	2	chloroplast
K4C500	Uncharacterized protein OS=Solanum lycopersicum GN=101259252	101259252	35.305	26.469	22.4	5	9	5	chloroplast
K4C523	Uncharacterized protein OS=Solanum lycopersicum	---	70.243	9.4252	10.6	6	6	6	chloroplast
K4C598	Uncharacterized protein OS=Solanum lycopersicum GN=101246636	101246636	45.752	20.341	3.4	1	2	1	chloroplast
K4C5A8	Uncharacterized protein OS=Solanum lycopersicum GN=101248684	101248684	41.903	40.596	33.2	10	21	10	chloroplast
K4C5B9	Uroporphyrinogen decarboxylase OS=Solanum lycopersicum GN=101250511	101250511	42.714	51.303	34.3	10	18	10	chloroplast
K4C5C7	Uncharacterized protein OS=Solanum lycopersicum	---	42.594	14.077	10.9	4	6	4	chloroplast
K4C5D5	Uncharacterized protein OS=Solanum lycopersicum GN=101252783	101252783	89.359	25.353	8.5	6	7	2	chloroplast
K4C5H6	Uncharacterized protein OS=Solanum lycopersicum GN=101260235	101260235	40.475	3.0402	3.6	1	1	1	chloroplast
K4C5K1	PRA1 family protein OS=Solanum lycopersicum GN=101263325	101263325	23.175	3.9216	11	2	5	2	chloroplast
K4C5K3	Uncharacterized protein OS=Solanum lycopersicum GN=101263617	101263617	30.166	21.767	24.5	6	10	6	chloroplast
K4C5L6	Uncharacterized protein OS=Solanum lycopersicum GN=101265342	101265342	37.519	3.7382	6.1	2	2	2	chloroplast
K4C5L7	Uncharacterized protein OS=Solanum lycopersicum GN=101265648	101265648	19.433	1.4556	5.7	1	1	1	chloroplast
K4C5P1	Ferritin OS=Solanum lycopersicum GN=104647958	104647958	28.219	102.23	47.4	9	35	6	chloroplast
K4C5P4	Uncharacterized protein OS=Solanum lycopersicum GN=101262219	101262219	66.279	21.989	6.1	4	6	4	chloroplast
K4C5P5	Uncharacterized protein OS=Solanum lycopersicum	---	56.444	55.059	13.8	6	10	6	chloroplast
K4C5R3	Uncharacterized protein OS=Solanum lycopersicum GN=101247532	101247532	30.556	72.667	27.9	7	16	7	chloroplast
K4C5T1	Uncharacterized protein OS=Solanum lycopersicum	---	39.178	5.895	4.2	1	1	1	chloroplast
K4C5T2	Uncharacterized protein OS=Solanum lycopersicum	---	81.061	10.534	7.7	4	4	4	chloroplast
K4C5V3	Phosphoinositide phospholipase C OS=Solanum lycopersicum	---	64.27	33.568	18.6	9	10	7	chloroplast
K4C5W1	Uncharacterized protein OS=Solanum lycopersicum GN=101254210	101254210	29.14	37.416	28.1	6	8	6	chloroplast
K4C5W4	CYP90A1-like protein OS=Solanum lycopersicum GN=101255105	101255105	55.846	7.9382	10.3	5	5	5	chloroplast
K4C5X6	Uncharacterized protein OS=Solanum lycopersicum	---	59.225	20.33	2.5	1	1	1	chloroplast
K4C5Y9	Uncharacterized protein OS=Solanum lycopersicum	---	86.722	120.29	32.6	20	49	10	chloroplast
K4C5Z4	Uncharacterized protein OS=Solanum lycopersicum	---	22.183	27.892	26.1	4	8	4	chloroplast
K4C601	Uncharacterized protein OS=Solanum lycopersicum GN=101262218	101262218	25.761	10.258	27.7	4	5	4	chloroplast
K4C618	Uncharacterized protein OS=Solanum lycopersicum GN=101266523	101266523	36.159	44.666	13.1	3	4	3	chloroplast
K4C620	Uncharacterized protein OS=Solanum lycopersicum	---	70.407	2.2845	1.9	1	1	1	chloroplast
K4C627	Isopropylmalate synthase OS=Solanum lycopersicum GN=101245066	101245066	66.58	26.77	27.1	13	28	7	chloroplast
K4C635	Acyl-[acyl-carrier-protein] desaturase OS=Solanum lycopersicum GN=101246830	101246830	45.237	75.332	36.5	12	22	9	chloroplast
K4C644	Uncharacterized protein OS=Solanum lycopersicum	---	88.783	33.74	12.9	10	12	10	chloroplast
K4C647	Uncharacterized protein OS=Solanum lycopersicum GN=101249178	101249178	45.4	57.354	24.7	9	14	9	chloroplast
K4C654	Uncharacterized protein OS=Solanum lycopersicum GN=101250512	101250512	25.839	8.6207	22.6	5	6	5	chloroplast
K4C667	60S ribosomal export protein NMD3 OS=Solanum lycopersicum	---	57.991	2.0883	3.2	2	2	2	chloroplast
K4C6C0	Uncharacterized protein OS=Solanum lycopersicum	---	20.559	2.4067	5.3	1	1	1	chloroplast
K4C6C7	Uncharacterized protein OS=Solanum lycopersicum	---	48.081	5.5733	10.1	4	4	4	chloroplast
K4C6D5	Uncharacterized protein OS=Solanum lycopersicum GN=101265933	101265933	32.803	86.64	40	9	16	5	chloroplast
K4C6D7	Acyl carrier protein OS=Solanum lycopersicum GN=101266230	101266230	14.186	65.89	16.2	3	7	3	chloroplast
K4C6D9	Uncharacterized protein OS=Solanum lycopersicum	---	20.153	4.1796	15.6	2	3	2	chloroplast
K4C6F9	Uncharacterized protein OS=Solanum lycopersicum GN=101245370	101245370	44.425	13.352	12.7	5	6	5	chloroplast
K4C6J9	Uncharacterized protein OS=Solanum lycopersicum	---	68.507	1.8562	1.2	1	1	1	chloroplast
K4C6K7	Uncharacterized protein OS=Solanum lycopersicum	---	37.836	114.62	56.2	17	51	12	chloroplast
K4C6P7	Protein arginine N-methyltransferase OS=Solanum lycopersicum	---	83.841	1.2639	1.1	1	1	1	chloroplast
K4C6Q3	Uncharacterized protein OS=Solanum lycopersicum GN=101252499	101252499	77.652	2.9121	2.1	1	1	1	chloroplast
K4C6Q9	Uncharacterized protein OS=Solanum lycopersicum GN=101250813	101250813	27.086	78.814	34.8	7	19	7	chloroplast
K4C6R5	Ubiquitin carboxyl-terminal hydrolase OS=Solanum lycopersicum GN=101249374	101249374	25.512	33.303	35.8	7	18	7	chloroplast
K4C6U7	Uncharacterized protein OS=Solanum lycopersicum	---	23.719	54.44	45.9	8	13	7	chloroplast
K4C6Y1	Uncharacterized protein OS=Solanum lycopersicum	---	13.092	39.891	30.3	4	7	4	chloroplast
K4C6Y9	Beta-galactosidase OS=Solanum lycopersicum GN=101258163	101258163	93.475	2.8496	2.3	2	2	0	chloroplast
K4C6Z1	Uncharacterized protein OS=Solanum lycopersicum GN=101264132	101264132	65.435	3.3747	7.9	5	7	4	chloroplast
K4C715	Uncharacterized protein OS=Solanum lycopersicum GN=101244777	101244777	57.814	18.244	20.7	11	14	6	chloroplast
K4C726	Uncharacterized protein OS=Solanum lycopersicum GN=101264734	101264734	82.73	183.28	14.4	8	20	8	chloroplast
K4C760	Uncharacterized protein OS=Solanum lycopersicum GN=101268193	101268193	44.591	34.456	18.5	6	8	6	chloroplast
K4C761	Uncharacterized protein OS=Solanum lycopersicum	---	67.752	9.971	7.3	4	5	4	chloroplast
K4C762	Uncharacterized protein OS=Solanum lycopersicum GN=101257274	101257274	9.8484	6.3361	41.4	3	17	3	chloroplast
K4C768	"Chlorophyll a-b binding protein, chloroplastic OS=Solanum lycopersicum GN=101266527"	101266527	30.523	127.05	50	11	42	11	chloroplast
K4C794	Uncharacterized protein OS=Solanum lycopersicum GN=101266233	101266233	41.757	3.8161	3.4	1	1	1	chloroplast
K4C7B1	Uncharacterized protein OS=Solanum lycopersicum GN=101253499	101253499	15.656	3.0263	6.6	1	3	1	chloroplast
K4C7F6	Uncharacterized protein OS=Solanum lycopersicum GN=101253795	101253795	31.97	51.564	43.7	15	32	13	chloroplast
K4C7G6	Uncharacterized protein OS=Solanum lycopersicum GN=101251389	101251389	13.279	21.158	28.3	3	7	3	chloroplast
K4C7G8	Uncharacterized protein OS=Solanum lycopersicum GN=101250811	101250811	23.518	9.6682	13.7	2	5	2	chloroplast
K4C7H7	Uncharacterized protein OS=Solanum lycopersicum	---	29.863	43.576	23.4	6	8	6	chloroplast
K4C7H8	Uncharacterized protein OS=Solanum lycopersicum GN=101248113	101248113	27.296	3.5128	6.8	1	2	1	chloroplast
K4C7H9	Uncharacterized protein OS=Solanum lycopersicum GN=101247626	101247626	63.741	2.765	2.1	1	1	1	chloroplast
K4C7K8	Uncharacterized protein OS=Solanum lycopersicum GN=101267416	101267416	27.07	20.066	23.7	5	5	5	chloroplast
K4C7L2	Uncharacterized protein OS=Solanum lycopersicum GN=101266526	101266526	130.34	55.8	13.8	15	18	15	chloroplast
K4C7M3	Uncharacterized protein OS=Solanum lycopersicum GN=101264019	101264019	25.125	103.05	61.8	13	26	13	chloroplast
K4C7M8	Uncharacterized protein OS=Solanum lycopersicum GN=109120519	109120519	24.438	176.22	30.5	7	21	7	chloroplast
K4C7N7	Uncharacterized protein OS=Solanum lycopersicum GN=101260736	101260736	68.429	4.4582	1.5	1	1	1	chloroplast
K4C7S0	Phosphotransferase OS=Solanum lycopersicum GN=543638	543638	53.745	12.064	12.7	6	8	5	chloroplast
K4C7T7	Uncharacterized protein OS=Solanum lycopersicum GN=101249276	101249276	15.902	58.837	28.6	4	10	4	chloroplast
K4C7W3	Uncharacterized protein OS=Solanum lycopersicum GN=101268694	101268694	17.969	2.5694	5.1	1	1	1	chloroplast
K4C7W7	Uncharacterized protein OS=Solanum lycopersicum GN=101267818	101267818	35.22	-2	41.9	10	23	2	chloroplast
K4C7W9	Uncharacterized protein OS=Solanum lycopersicum	---	19.501	101.71	51.4	6	40	5	chloroplast
K4C7X6	Uncharacterized protein OS=Solanum lycopersicum GN=101265244	101265244	29.027	42.726	9.9	2	7	2	chloroplast
K4C7Y0	Uncharacterized protein OS=Solanum lycopersicum GN=101264131	101264131	14.237	4.653	31.5	4	8	2	chloroplast
K4C7Z7	Uncharacterized protein OS=Solanum lycopersicum GN=101262019	101262019	42.442	7.7194	11.2	4	4	4	chloroplast
K4C823	Uncharacterized protein OS=Solanum lycopersicum GN=101257480	101257480	43.069	65.661	28.8	9	11	9	chloroplast
K4C841	Uncharacterized protein OS=Solanum lycopersicum GN=101249372	101249372	30.603	10.28	15.9	4	5	3	chloroplast
K4C876	Uncharacterized protein OS=Solanum lycopersicum GN=101244674	101244674	28.114	31.585	14.9	4	8	4	chloroplast
K4C890	Uncharacterized protein OS=Solanum lycopersicum	---	20.781	9.581	8.1	1	3	1	chloroplast
K4C891	Uncharacterized protein OS=Solanum lycopersicum GN=101267244	101267244	64.801	124.43	28.4	14	28	12	chloroplast
K4C8C0	Uncharacterized protein OS=Solanum lycopersicum GN=101261241	101261241	45.334	126.16	33	11	27	11	chloroplast
K4C8C6	Biotin carboxyl carrier protein of acetyl-CoA carboxylase OS=Solanum lycopersicum GN=101259549	101259549	27.619	8.5701	13.4	4	7	4	chloroplast
K4C8I0	Uncharacterized protein OS=Solanum lycopersicum GN=101249180	101249180	27.206	44.652	31.4	8	18	8	chloroplast
K4C8J0	Uncharacterized protein OS=Solanum lycopersicum GN=101247228	101247228	35.462	4.7649	3.1	1	1	1	chloroplast
K4C8L5	Uncharacterized protein OS=Solanum lycopersicum GN=101253794	101253794	71.822	33.854	13.4	8	9	8	chloroplast
K4C8M7	Uncharacterized protein OS=Solanum lycopersicum GN=101257271	101257271	42.812	8.1415	9	3	3	3	chloroplast
K4C8Q1	Uncharacterized protein OS=Solanum lycopersicum	---	48.864	99.113	42.9	16	71	6	chloroplast
K4C8R3	Uncharacterized protein OS=Solanum lycopersicum GN=101255205	101255205	33.648	5.5506	4	1	4	1	chloroplast
K4C8R8	Nucleoside diphosphate kinase OS=Solanum lycopersicum GN=101262221	101262221	24.651	3.8735	29.5	6	12	2	chloroplast
K4C8S7	Uncharacterized protein OS=Solanum lycopersicum GN=101251688	101251688	58.471	9.7992	8.3	4	5	4	chloroplast
K4C8T3	Uncharacterized protein OS=Solanum lycopersicum GN=101251098	101251098	91.959	10.724	7.5	5	7	5	chloroplast
K4C945	Uncharacterized protein OS=Solanum lycopersicum GN=101253094	101253094	42.451	60.537	33.2	13	21	13	chloroplast
K4C947	Uncharacterized protein OS=Solanum lycopersicum GN=101252192	101252192	50.268	135.18	39.9	12	37	12	chloroplast
K4C955	Uncharacterized protein OS=Solanum lycopersicum GN=101250127	101250127	11.052	1.6993	10.1	1	2	1	chloroplast
K4C981	Molybdopterin synthase catalytic subunit OS=Solanum lycopersicum	---	26.944	11.067	9.4	2	5	2	chloroplast
K4C9A5	Uncharacterized protein OS=Solanum lycopersicum GN=101264016	101264016	15.861	24.03	26.8	3	4	3	chloroplast
K4C9D9	Uncharacterized protein OS=Solanum lycopersicum GN=101254498	101254498	40.575	14.421	10	3	4	2	chloroplast
K4C9G1	Uncharacterized protein OS=Solanum lycopersicum	---	16.201	27.359	52.3	5	15	2	chloroplast
K4C9G9	Uncharacterized protein OS=Solanum lycopersicum GN=101247926	101247926	55.852	66.649	28.9	13	20	13	chloroplast
K4C9I3	AP-2 complex subunit alpha OS=Solanum lycopersicum GN=101246147	101246147	113.36	144.61	28.6	22	37	13	chloroplast
K4C9J1	AGO5 OS=Solanum lycopersicum GN=101244672	101244672	112.64	1.2478	1.2	1	1	1	chloroplast
K4C9J4	Uncharacterized protein OS=Solanum lycopersicum	---	105.16	19.872	3.4	3	4	2	chloroplast
K4C9K5	Uncharacterized protein OS=Solanum lycopersicum GN=101267613	101267613	24.121	20.57	37.7	8	9	7	chloroplast
K4C9L7	Uncharacterized protein OS=Solanum lycopersicum	---	62.248	90.061	30.2	15	36	11	chloroplast
K4C9M4	Uncharacterized protein OS=Solanum lycopersicum	---	51.073	48.705	26.6	11	17	11	chloroplast
K4C9P9	Uncharacterized protein OS=Solanum lycopersicum	---	131.74	287.75	31.6	36	86	36	chloroplast
K4C9U6	Uncharacterized protein OS=Solanum lycopersicum GN=101252593	101252593	11.088	23.211	52	5	9	5	chloroplast
K4C9W5	RING-type E3 ubiquitin transferase OS=Solanum lycopersicum GN=101250310	101250310	72.075	20.028	11.5	6	7	6	chloroplast
K4C9Z6	Uncharacterized protein OS=Solanum lycopersicum GN=101244592	101244592	88.684	230.65	35.8	21	41	21	chloroplast
K4CA05	Uncharacterized protein OS=Solanum lycopersicum GN=101268402	101268402	23.822	4.4077	25.6	5	10	1	chloroplast
K4CA08	Uncharacterized protein OS=Solanum lycopersicum	---	24.495	82.89	40.8	6	11	6	chloroplast
K4CA11	Uncharacterized protein OS=Solanum lycopersicum GN=101264434	101264434	32.108	9.5907	14.2	4	4	4	chloroplast
K4CA29	Uncharacterized protein OS=Solanum lycopersicum GN=101262123	101262123	17.072	11.063	14.6	2	5	2	chloroplast
K4CA33	Uncharacterized protein OS=Solanum lycopersicum GN=101260946	101260946	73.551	87.497	14.8	10	17	8	chloroplast
K4CA37	Uncharacterized protein OS=Solanum lycopersicum GN=101259757	101259757	11.176	5.9223	19.8	2	5	2	chloroplast
K4CA72	Uncharacterized protein OS=Solanum lycopersicum GN=101254910	101254910	66.779	2.2614	5.2	3	8	1	chloroplast
K4CA96	Uncharacterized protein OS=Solanum lycopersicum GN=101249096	101249096	50.794	18.132	15.3	6	11	6	chloroplast
K4CAC6	Uncharacterized protein OS=Solanum lycopersicum GN=101264337	101264337	32.302	10.214	7.3	1	1	1	chloroplast
K4CAD1	Uncharacterized protein OS=Solanum lycopersicum GN=101267247	101267247	22.8	5.0291	16.7	3	3	3	chloroplast
K4CAE4	Uncharacterized protein OS=Solanum lycopersicum	---	30.788	2.3853	5.8	2	3	2	chloroplast
K4CAF0	Uncharacterized protein OS=Solanum lycopersicum GN=101265555	101265555	23.03	20.633	13.2	3	7	3	chloroplast
K4CAG0	Carboxypeptidase OS=Solanum lycopersicum GN=101257276	101257276	56.038	2.0363	2.4	1	1	1	chloroplast
K4CAH3	40S ribosomal protein S8 OS=Solanum lycopersicum GN=101254603	101254603	24.957	82.687	33.6	8	29	5	chloroplast
K4CAI5	Uncharacterized protein OS=Solanum lycopersicum GN=101250028	101250028	50.987	105.56	23.7	9	14	7	chloroplast
K4CAJ3	Acyl-[acyl-carrier-protein] hydrolase OS=Solanum lycopersicum GN=101249278	101249278	41.824	11.8	14.9	5	6	5	chloroplast
K4CAL3	Pectate lyase OS=Solanum lycopersicum GN=101244298	101244298	48.289	59.966	24.2	11	23	10	chloroplast
K4CAM3	Uncharacterized protein OS=Solanum lycopersicum GN=101266426	101266426	14.85	6.1512	28.3	3	12	1	chloroplast
K4CAM4	Uncharacterized protein OS=Solanum lycopersicum GN=101265835	101265835	20.328	68.111	36.1	5	9	5	chloroplast
K4CAM8	Uncharacterized protein OS=Solanum lycopersicum GN=101265248	101265248	50.035	39.59	13	6	14	6	chloroplast
K4CAN0	Uncharacterized protein OS=Solanum lycopersicum GN=101264942	101264942	31.546	17.923	23.6	6	7	6	chloroplast
K4CAN2	Uncharacterized protein OS=Solanum lycopersicum GN=101264336	101264336	46.374	12.95	15.5	6	6	6	chloroplast
K4CAS1	Uncharacterized protein OS=Solanum lycopersicum	---	32.422	8.4674	14	3	3	3	chloroplast
K4CAS6	Uncharacterized protein OS=Solanum lycopersicum GN=101253501	101253501	115.13	122.55	21.9	19	37	19	chloroplast
K4CAT1	Uncharacterized protein OS=Solanum lycopersicum GN=101252697	101252697	32.625	15.915	19	5	6	5	chloroplast
K4CAW2	Uncharacterized protein OS=Solanum lycopersicum GN=101246066	101246066	36.171	1.4072	3.2	1	1	1	chloroplast
K4CAY4	Uncharacterized protein OS=Solanum lycopersicum GN=101258078	101258078	37.532	20.843	18.4	4	6	4	chloroplast
K4CAZ6	Uncharacterized protein OS=Solanum lycopersicum GN=101259855	101259855	49.759	2.0792	3.8	2	4	2	chloroplast
K4CB27	Uncharacterized protein OS=Solanum lycopersicum GN=101266837	101266837	28.565	41.02	20.6	6	8	6	chloroplast
K4CB29	1-acyl-sn-glycerol-3-phosphate acyltransferase OS=Solanum lycopersicum GN=101267419	101267419	41.631	9.6218	3.2	1	2	1	chloroplast
K4CB35	Uncharacterized protein OS=Solanum lycopersicum GN=101268879	101268879	24.039	10.673	22.3	4	8	4	chloroplast
K4CB54	Translation initiation factor IF-3 OS=Solanum lycopersicum GN=101248589	101248589	30.469	7.2196	10	2	2	2	chloroplast
K4CB67	Carboxypeptidase OS=Solanum lycopersicum GN=101251103	101251103	52.2	90.238	26.7	10	21	10	chloroplast
K4CB71	50S ribosomal protein L35 OS=Solanum lycopersicum GN=101252000	101252000	17.004	2.2133	9	1	1	1	chloroplast
K4CB78	Uncharacterized protein OS=Solanum lycopersicum GN=101253202	101253202	34.762	9.3184	14.4	5	12	5	chloroplast
K4CB87	Uncharacterized protein OS=Solanum lycopersicum GN=101256193	101256193	56.84	41.838	11.9	4	5	4	chloroplast
K4CB90	Uncharacterized protein OS=Solanum lycopersicum GN=101256784	101256784	64.873	5.369	7.4	4	4	4	chloroplast
K4CB91	Uncharacterized protein OS=Solanum lycopersicum GN=101257084	101257084	26.595	20.431	35.5	6	9	6	chloroplast
K4CBA5	Uncharacterized protein OS=Solanum lycopersicum GN=101260060	101260060	31.877	2.8128	3.2	1	1	1	chloroplast
K4CBC3	Uncharacterized protein OS=Solanum lycopersicum GN=101263722	101263722	58.03	8.2578	3.9	2	2	2	chloroplast
K4CBC4	Adenylosuccinate lyase OS=Solanum lycopersicum GN=101263129	101263129	61.349	25.491	23.6	13	19	13	chloroplast
K4CBC7	Uncharacterized protein OS=Solanum lycopersicum	---	17.015	75.825	22.8	3	9	3	chloroplast
K4CBD5	Uncharacterized protein OS=Solanum lycopersicum GN=101266344	101266344	20.264	61.58	25.8	3	9	3	chloroplast
K4CBF0	Acetyltransferase component of pyruvate dehydrogenase complex OS=Solanum lycopersicum GN=101244498	101244498	59.634	135.75	47	24	53	24	chloroplast
K4CBF2	Uncharacterized protein OS=Solanum lycopersicum GN=101244782	101244782	95.018	8.3766	5.2	4	6	4	chloroplast
K4CBG0	Uncharacterized protein OS=Solanum lycopersicum GN=101246836	101246836	57.643	7.8116	10.4	6	13	4	chloroplast
K4CBJ8	Uncharacterized protein OS=Solanum lycopersicum GN=101254005	101254005	28.637	5.3305	8.4	2	2	2	chloroplast
K4CBM1	Uncharacterized protein OS=Solanum lycopersicum	---	23.541	9.3391	23.5	6	8	6	chloroplast
K4CBM9	Uncharacterized protein OS=Solanum lycopersicum GN=101259263	101259263	42.528	8.7703	9.8	4	5	4	chloroplast
K4CBN7	Purple acid phosphatase OS=Solanum lycopersicum GN=101261339	101261339	54.843	1.6906	1.9	1	1	1	chloroplast
K4CBN8	Uncharacterized protein OS=Solanum lycopersicum GN=101262022	101262022	63.202	64.8	24.6	12	19	11	chloroplast
K4CBP8	Uncharacterized protein OS=Solanum lycopersicum	---	58.477	14.429	7.7	4	5	3	chloroplast
K4CBQ2	Uncharacterized protein OS=Solanum lycopersicum	---	62.456	31.636	17.9	8	9	7	chloroplast
K4CBR2	Uncharacterized protein OS=Solanum lycopersicum	---	96.044	60.959	20.8	16	26	15	chloroplast
K4CBS7	Uncharacterized protein OS=Solanum lycopersicum	---	110.44	18.253	8.6	8	11	8	chloroplast
K4CBX2	Tyrosine--tRNA ligase OS=Solanum lycopersicum GN=101255211	101255211	57.185	29.739	22.6	9	12	9	chloroplast
K4CC36	Uncharacterized protein OS=Solanum lycopersicum GN=101268482	101268482	41.576	6.4809	8.7	3	4	3	chloroplast
K4CC86	Uncharacterized protein OS=Solanum lycopersicum GN=101251394	101251394	59.163	29.475	18.2	10	14	10	chloroplast
K4CCD4	Uncharacterized protein OS=Solanum lycopersicum	---	107.9	31.591	4	3	3	3	chloroplast
K4CCP7	"Elongation factor Ts, mitochondrial OS=Solanum lycopersicum GN=EFTS"	EFTS	113.83	89.715	24.7	24	41	24	chloroplast
K4CCQ6	Glucose-1-phosphate adenylyltransferase OS=Solanum lycopersicum GN=544033	544033	57.339	26.79	22.8	11	17	10	chloroplast
K4CCQ8	NADPH--cytochrome P450 reductase OS=Solanum lycopersicum GN=101247036	101247036	79.204	27.556	13.1	9	15	8	chloroplast
K4CD52	Uncharacterized protein OS=Solanum lycopersicum GN=101258872	101258872	53.31	4.1005	3.9	2	2	2	chloroplast
K4CD72	Uncharacterized protein OS=Solanum lycopersicum	---	43.745	9.0279	10.6	4	4	4	chloroplast
K4CD74	Uncharacterized protein OS=Solanum lycopersicum GN=101261632	101261632	34.68	6.1156	11.9	4	6	4	chloroplast
K4CDN1	Uncharacterized protein OS=Solanum lycopersicum	---	54.105	92.599	30.9	10	19	10	chloroplast
K4CDX8	Uncharacterized protein OS=Solanum lycopersicum GN=101261044	101261044	15.608	2.4413	12.9	2	2	2	chloroplast
K4CE01	Uncharacterized protein OS=Solanum lycopersicum GN=101257877	101257877	40.118	1.5724	7.7	3	6	1	chloroplast
K4CE22	Uncharacterized protein OS=Solanum lycopersicum GN=101256396	101256396	29.1	49.467	25.8	5	9	5	chloroplast
K4CE62	Uncharacterized protein OS=Solanum lycopersicum GN=101251304	101251304	81.584	30.888	7.1	4	5	4	chloroplast
K4CEA5	Uncharacterized protein OS=Solanum lycopersicum GN=101243905	101243905	23.54	60.605	49.3	9	28	9	chloroplast
K4CEA6	Uncharacterized protein OS=Solanum lycopersicum GN=101268884	101268884	10.473	6.6739	17.7	1	1	1	chloroplast
K4CEF3	Uncharacterized protein OS=Solanum lycopersicum GN=101261726	101261726	37.398	4.0394	5.4	2	2	2	chloroplast
K4CEH2	Glycosyltransferase OS=Solanum lycopersicum GN=101259457	101259457	54.741	21.488	11.4	4	4	4	chloroplast
K4CEH3	Uncharacterized protein OS=Solanum lycopersicum GN=101259171	101259171	64.375	36.164	14.9	9	13	9	chloroplast
K4CEH6	Glycosyltransferase OS=Solanum lycopersicum	---	49.552	53.286	28.4	10	19	10	chloroplast
K4CEJ0	Uncharacterized protein OS=Solanum lycopersicum GN=543873	543873	56.708	165.99	38.3	12	28	9	chloroplast
K4CEK7	Glycosyltransferase OS=Solanum lycopersicum GN=100736528	100736528	54.884	7.3668	6.4	3	4	3	chloroplast
K4CEK8	Glycosyltransferase OS=Solanum lycopersicum GN=101254109	101254109	50.29	12.416	2.7	1	1	1	chloroplast
K4CEL4	Uncharacterized protein OS=Solanum lycopersicum	---	39.163	22.301	27.9	10	18	10	chloroplast
K4CEL6	Uncharacterized protein OS=Solanum lycopersicum GN=101252005	101252005	54.618	11.716	14.1	7	8	7	chloroplast
K4CEM1	Uncharacterized protein OS=Solanum lycopersicum GN=101251107	101251107	65.379	2.0251	2.7	2	2	1	chloroplast
K4CEP4	Uncharacterized protein OS=Solanum lycopersicum GN=544077	544077	27.707	241.12	60.9	15	85	15	chloroplast
K4CET8	Uncharacterized protein OS=Solanum lycopersicum GN=101264031	101264031	57.3	24.781	13	5	6	5	chloroplast
K4CEV0	Uncharacterized protein OS=Solanum lycopersicum GN=101260248	101260248	44.082	8.3776	7.8	2	2	2	chloroplast
K4CEW0	Glucose-6-phosphate 1-dehydrogenase OS=Solanum lycopersicum GN=101258470	101258470	65.76	22.133	17.2	10	13	6	chloroplast
K4CEY4	Uncharacterized protein OS=Solanum lycopersicum GN=778335	778335	61.805	19.282	13.2	6	10	6	chloroplast
K4CEZ1	Uncharacterized protein OS=Solanum lycopersicum GN=101253396	101253396	148.74	47.576	15.6	16	20	16	chloroplast
K4CF01	Uncharacterized protein OS=Solanum lycopersicum GN=101251489	101251489	42.409	73.006	21.2	7	14	7	chloroplast
K4CF05	Uncharacterized protein OS=Solanum lycopersicum GN=101250906	101250906	30.06	4.6847	10.5	3	3	3	chloroplast
K4CF12	Uncharacterized protein OS=Solanum lycopersicum GN=101249471	101249471	77.82	66.067	18.7	11	18	11	chloroplast
K4CF31	Pyrophosphate--fructose 6-phosphate 1-phosphotransferase subunit beta OS=Solanum lycopersicum GN=PFP-BETA	PFP-BETA	60.09	6.3799	14.3	7	19	1	chloroplast
K4CF51	Uncharacterized protein OS=Solanum lycopersicum	---	81.889	78.524	13.8	7	7	7	chloroplast
K4CF58	3-oxoacyl-[acyl-carrier-protein] synthase OS=Solanum lycopersicum GN=101264230	101264230	49.442	4.6153	4.1	2	2	2	chloroplast
K4CF67	Uncharacterized protein OS=Solanum lycopersicum	---	51.522	1.9425	2.6	1	1	1	chloroplast
K4CF70	"Fatty acid hydroperoxide lyase, chloroplastic OS=Solanum lycopersicum GN=HPL"	HPL	53.552	129.7	40.8	16	35	16	chloroplast
K4CF74	Uncharacterized protein OS=Solanum lycopersicum GN=101260358	101260358	21.7	10.634	11.7	2	3	2	chloroplast
K4CF84	Uncharacterized protein OS=Solanum lycopersicum GN=101259456	101259456	84.014	1.9579	1.1	1	1	1	chloroplast
K4CFB0	Uncharacterized protein OS=Solanum lycopersicum	---	78.453	1.7694	2.1	1	1	1	chloroplast
K4CFC8	Uncharacterized protein OS=Solanum lycopersicum GN=101255215	101255215	48.091	4.8638	4.5	2	2	2	chloroplast
K4CFD4	Aconitate hydratase OS=Solanum lycopersicum GN=101254008	101254008	108.2	263.34	38.6	33	118	19	chloroplast
K4CFG3	Uncharacterized protein OS=Solanum lycopersicum	---	53.583	5.1302	5.3	2	2	2	chloroplast
K4CFG8	Beta-amylase OS=Solanum lycopersicum GN=101247340	101247340	64.856	4.8359	3.7	2	2	2	chloroplast
K4CFJ4	Uncharacterized protein OS=Solanum lycopersicum GN=101268586	101268586	48.611	20.791	21.7	7	12	7	chloroplast
K4CFL3	Uncharacterized protein OS=Solanum lycopersicum GN=101265146	101265146	21.742	11.507	18	3	3	3	chloroplast
K4CFM5	Ketol-acid reductoisomerase OS=Solanum lycopersicum GN=101261134	101261134	63.889	252.45	42.8	24	72	18	chloroplast
K4CFP4	Uncharacterized protein OS=Solanum lycopersicum GN=101257189	101257189	71.989	9.1291	4.7	3	3	3	chloroplast
K4CFR4	Uncharacterized protein OS=Solanum lycopersicum GN=101250522	101250522	16.452	17.298	21.9	2	5	2	chloroplast
K4CFS8	Uncharacterized protein OS=Solanum lycopersicum GN=101247934	101247934	41.571	20.72	28.7	12	49	5	chloroplast
K4CFT1	Uncharacterized protein OS=Solanum lycopersicum GN=101247038	101247038	39.603	2.9473	5.1	2	2	2	chloroplast
K4CFW4	Uncharacterized protein OS=Solanum lycopersicum	---	33.458	22.775	26.8	7	13	7	chloroplast
K4CFW5	Uncharacterized protein OS=Solanum lycopersicum	---	84.053	5.1094	5.7	4	4	4	chloroplast
K4CFW6	Uncharacterized protein OS=Solanum lycopersicum GN=543647	543647	43.199	11.473	11.8	7	12	4	chloroplast
K4CFX4	Uncharacterized protein OS=Solanum lycopersicum	---	21.763	22.272	23.9	5	14	5	chloroplast
K4CG24	Uncharacterized protein OS=Solanum lycopersicum	---	28.336	118.04	20.4	4	13	4	chloroplast
K4CG47	Proteasome subunit alpha type OS=Solanum lycopersicum GN=101247839	101247839	25.673	58.531	59.6	10	14	6	chloroplast
K4CG68	Uncharacterized protein OS=Solanum lycopersicum GN=543749	543749	24.164	54.55	42.7	10	23	7	chloroplast
K4CG69	Uncharacterized protein OS=Solanum lycopersicum GN=101267327	101267327	97.038	29.663	13.8	10	12	5	chloroplast
K4CG72	Uncharacterized protein OS=Solanum lycopersicum GN=101266138	101266138	25.703	2.6024	3.9	1	1	1	chloroplast
K4CGB8	"Ubiquinone biosynthesis O-methyltransferase, mitochondrial OS=Solanum lycopersicum GN=COQ3"	COQ3	35.6	5.1989	9.9	2	3	2	chloroplast
K4CGD1	Uncharacterized protein OS=Solanum lycopersicum GN=101255115	101255115	38.245	3.85	5.6	2	2	2	chloroplast
K4CGD5	Uncharacterized protein OS=Solanum lycopersicum GN=101254504	101254504	108.01	15.012	7	7	7	7	chloroplast
K4CGE7	Glucose-1-phosphate adenylyltransferase OS=Solanum lycopersicum GN=543968	543968	57.292	4.1206	36.9	15	30	1	chloroplast
K4CGF5	Uncharacterized protein OS=Solanum lycopersicum GN=101250423	101250423	94.984	71.256	17.2	12	19	12	chloroplast
K4CGL2	Uncharacterized protein OS=Solanum lycopersicum GN=101255814	101255814	25.849	133.22	53.7	12	33	12	chloroplast
K4CGL3	Uncharacterized protein OS=Solanum lycopersicum GN=101255514	101255514	25.096	111.12	40.5	10	21	10	chloroplast
K4CGM3	Uncharacterized protein OS=Solanum lycopersicum GN=101254712	101254712	32.129	10.79	18.4	7	9	7	chloroplast
K4CGM7	Uncharacterized protein OS=Solanum lycopersicum	---	56.437	8.229	26.9	12	23	2	chloroplast
K4CGM8	Uncharacterized protein OS=Solanum lycopersicum	---	80.084	14.732	3.2	2	2	1	chloroplast
K4CGM9	Uncharacterized protein OS=Solanum lycopersicum GN=101254405	101254405	31.413	33.804	25	5	7	3	chloroplast
K4CGN6	Chalcone-flavonone isomerase family protein OS=Solanum lycopersicum GN=101252704	101252704	29.538	74.107	23.4	6	18	6	chloroplast
K4CGN9	Uncharacterized protein OS=Solanum lycopersicum	---	16.477	74.038	79.1	10	23	10	chloroplast
K4CGP0	Ribokinase OS=Solanum lycopersicum	---	39.973	9.4805	8.8	3	3	3	chloroplast
K4CGP6	Uncharacterized protein OS=Solanum lycopersicum GN=101249663	101249663	75.589	28.313	27.9	18	27	12	chloroplast
K4CGQ1	Uncharacterized protein OS=Solanum lycopersicum	---	38.624	2.9311	3	1	1	1	chloroplast
K4CGQ2	Uncharacterized protein OS=Solanum lycopersicum GN=101248220	101248220	26.247	18.805	23.6	4	16	3	chloroplast
K4CGQ5	Uncharacterized protein OS=Solanum lycopersicum GN=101247637	101247637	42.086	12.502	15.7	6	7	6	chloroplast
K4CGT3	Uncharacterized protein OS=Solanum lycopersicum GN=101268013	101268013	59.597	34.022	16	9	10	6	chloroplast
K4CGT8	Uncharacterized protein OS=Solanum lycopersicum	---	69.175	1.2586	2	1	1	1	chloroplast
K4CGU2	Hexosyltransferase OS=Solanum lycopersicum GN=101265941	101265941	39.446	3.0452	10.5	4	4	2	chloroplast
K4CGU4	Uncharacterized protein OS=Solanum lycopersicum	---	41.682	103.52	37.6	10	18	10	chloroplast
K4CGX0	Uncharacterized protein OS=Solanum lycopersicum GN=101261139	101261139	20.196	67.402	18.5	3	8	3	chloroplast
K4CGY4	Uncharacterized protein OS=Solanum lycopersicum GN=101257879	101257879	31.847	62.381	18.6	6	7	6	chloroplast
K4CH02	Uncharacterized protein OS=Solanum lycopersicum GN=101254317	101254317	19.571	72.31	25.3	5	20	3	chloroplast
K4CH48	Ubiquitinyl hydrolase 1 OS=Solanum lycopersicum GN=101266142	101266142	88.919	161.12	31.6	24	47	24	chloroplast
K4CH49	Uncharacterized protein OS=Solanum lycopersicum	---	9.3779	1.2065	8.8	1	1	1	chloroplast
K4CH51	Uncharacterized protein OS=Solanum lycopersicum	---	19.024	15.756	24.6	4	12	1	chloroplast
K4CH73	Uncharacterized protein OS=Solanum lycopersicum GN=101264445	101264445	16.298	4.5555	13.2	2	3	2	chloroplast
K4CH79	Uncharacterized protein OS=Solanum lycopersicum GN=101261433	101261433	20.863	12.004	15.3	4	7	4	chloroplast
K4CH92	Uncharacterized protein OS=Solanum lycopersicum GN=100136877	100136877	41.865	1.9875	3.2	1	1	1	chloroplast
K4CH99	"Thiamine thiazole synthase, chloroplastic OS=Solanum lycopersicum GN=THI1"	THI1	37.53	21.023	16.7	4	22	4	chloroplast
K4CHA5	Uncharacterized protein OS=Solanum lycopersicum	---	23.284	2.2133	6.4	1	1	1	chloroplast
K4CHA8	Uncharacterized protein OS=Solanum lycopersicum	---	43.211	2.6749	4.8	2	3	2	chloroplast
K4CHB2	Uncharacterized protein OS=Solanum lycopersicum GN=101253704	101253704	39.883	1.7488	4.6	2	3	2	chloroplast
K4CHC3	Uncharacterized protein OS=Solanum lycopersicum GN=101251905	101251905	60.17	4.6905	8.1	4	4	2	chloroplast
K4CHC5	Uncharacterized protein OS=Solanum lycopersicum GN=101251602	101251602	60.26	1.6248	6.5	3	3	1	chloroplast
K4CHF9	Uncharacterized protein OS=Solanum lycopersicum GN=101268590	101268590	51.133	26.888	27.8	13	38	7	chloroplast
K4CHG0	Uncharacterized protein OS=Solanum lycopersicum GN=101268295	101268295	64.178	152.06	48	25	38	25	chloroplast
K4CHH3	Uncharacterized protein OS=Solanum lycopersicum GN=101265149	101265149	29.799	11.995	18.7	6	8	6	chloroplast
K4CHH4	Uncharacterized protein OS=Solanum lycopersicum GN=101264842	101264842	59.266	173.37	45.4	19	33	19	chloroplast
K4CHI8	Uncharacterized protein OS=Solanum lycopersicum GN=101261838	101261838	36.476	137.03	17.7	6	21	6	chloroplast
K4CHM9	Uncharacterized protein OS=Solanum lycopersicum	---	78.129	43.836	18.3	12	17	12	chloroplast
K4CHP1	Uncharacterized protein OS=Solanum lycopersicum	---	412.77	45.096	3.5	11	12	10	chloroplast
K4CHQ2	Uncharacterized protein OS=Solanum lycopersicum GN=101247042	101247042	13.521	3.3753	12.7	1	1	1	chloroplast
K4CHR6	Fructose-bisphosphate aldolase OS=Solanum lycopersicum GN=101243907	101243907	38.209	36.629	20.7	6	22	4	chloroplast
K4CHS1	Uncharacterized protein OS=Solanum lycopersicum GN=101268011	101268011	152.02	198.91	25.7	31	45	25	chloroplast
K4CHU1	Uncharacterized protein OS=Solanum lycopersicum GN=101263732	101263732	15.955	1.3936	4.8	1	2	1	chloroplast
K4CHV7	Uncharacterized protein OS=Solanum lycopersicum GN=101261637	101261637	45.503	2.1816	6.4	2	2	2	chloroplast
K4CHW6	Uncharacterized protein OS=Solanum lycopersicum GN=101258878	101258878	88.495	2.5459	1.4	1	1	1	chloroplast
K4CHW8	Obg-like ATPase 1 OS=Solanum lycopersicum GN=101259460	101259460	46.124	57.146	22	6	8	6	chloroplast
K4CHX1	Uncharacterized protein OS=Solanum lycopersicum GN=101258281	101258281	25.962	1.7665	3.9	1	1	1	chloroplast
K4CHX2	Uncharacterized protein OS=Solanum lycopersicum GN=101257684	101257684	39.201	82.056	48.5	14	33	14	chloroplast
K4CHY4	Phosphoglycerate kinase OS=Solanum lycopersicum GN=101253805	101253805	50.452	320.31	55.6	28	129	23	chloroplast
K4CI13	Uncharacterized protein OS=Solanum lycopersicum GN=101265047	101265047	46.137	3.2209	4.8	2	6	1	chloroplast
K4CI50	Uncharacterized protein OS=Solanum lycopersicum GN=101249284	101249284	13.19	7.8217	32.8	4	7	4	chloroplast
K4CI69	Pectin acetylesterase OS=Solanum lycopersicum	---	33.324	161.43	66.3	16	62	16	chloroplast
K4CI75	Uncharacterized protein OS=Solanum lycopersicum GN=101252306	101252306	59.31	10.002	3.9	1	1	1	chloroplast
K4CI94	Uncharacterized protein OS=Solanum lycopersicum GN=101257880	101257880	16.38	7.8847	8.6	1	2	1	chloroplast
K4CI96	Uncharacterized protein OS=Solanum lycopersicum GN=101258172	101258172	19.662	1.8986	6.5	1	1	1	chloroplast
K4CIA1	Uncharacterized protein OS=Solanum lycopersicum GN=101259654	101259654	12.912	3.5271	15.8	2	2	2	chloroplast
K4CIA5	Uncharacterized protein OS=Solanum lycopersicum GN=101260745	101260745	26.754	7.6666	24.1	6	10	6	chloroplast
K4CIC2	Glycosyltransferase OS=Solanum lycopersicum GN=101264348	101264348	51.69	28.69	30.3	12	27	4	chloroplast
K4CIC3	Glycosyltransferase OS=Solanum lycopersicum GN=101264036	101264036	51.568	73.301	30.3	12	26	4	chloroplast
K4CIE2	Peptidylprolyl isomerase OS=Solanum lycopersicum	---	28.138	5.8003	10.6	2	2	2	chloroplast
K4CIE8	Uncharacterized protein OS=Solanum lycopersicum	---	84.568	10.064	11.9	8	11	6	chloroplast
K4CIF3	Uncharacterized protein OS=Solanum lycopersicum GN=101246647	101246647	19.471	10.897	22.5	5	8	5	chloroplast
K4CIF4	Uncharacterized protein OS=Solanum lycopersicum GN=101246944	101246944	83.063	15.319	9.4	7	8	7	chloroplast
K4CIG0	Glutathione peroxidase OS=Solanum lycopersicum GN=101248896	101248896	26.204	61.766	39.5	9	23	9	chloroplast
K4CIG6	Uncharacterized protein OS=Solanum lycopersicum GN=101251012	101251012	20.721	21.409	41.7	6	9	6	chloroplast
K4CIH6	Uncharacterized protein OS=Solanum lycopersicum GN=101253706	101253706	182.17	28.176	6.3	8	9	8	chloroplast
K4CIH8	Uncharacterized protein OS=Solanum lycopersicum GN=101254318	101254318	15.585	2.0071	42.1	5	16	1	chloroplast
K4CII8	Uncharacterized protein OS=Solanum lycopersicum GN=101256609	101256609	53.663	77.336	27	14	21	14	chloroplast
K4CIN1	Uncharacterized protein OS=Solanum lycopersicum GN=101266144	101266144	33.528	20.192	12.5	3	4	3	chloroplast
K4CIN6	Uncharacterized protein OS=Solanum lycopersicum GN=101267545	101267545	27.674	7.3027	9.6	2	2	2	chloroplast
K4CIR4	Uncharacterized protein OS=Solanum lycopersicum	---	34.701	61.868	24.1	8	20	8	chloroplast
K4CIT0	Uncharacterized protein OS=Solanum lycopersicum GN=101250822	101250822	98.23	7.9306	5.3	5	5	5	chloroplast
K4CIV1	Uncharacterized protein OS=Solanum lycopersicum GN=101256200	101256200	57.703	75.443	37	16	25	15	chloroplast
K4CIY7	Uncharacterized protein OS=Solanum lycopersicum GN=101264744	101264744	37.823	25.282	17.7	6	10	6	chloroplast
K4CIZ7	Uncharacterized protein OS=Solanum lycopersicum GN=101266539	101266539	30.319	28.628	5.6	1	1	1	chloroplast
K4CJ02	Uncharacterized protein OS=Solanum lycopersicum GN=101268297	101268297	17.55	41.93	36.2	7	16	7	chloroplast
K4CJ46	Isopropylmalate synthase OS=Solanum lycopersicum GN=IPMS2	IPMS2	66.94	192.92	51.6	25	60	19	chloroplast
K4CJ63	Uncharacterized protein OS=Solanum lycopersicum GN=101253707	101253707	17.089	5.9838	20.1	2	2	2	chloroplast
K4CJ67	Cysteine synthase OS=Solanum lycopersicum GN=101254617	101254617	40.939	72.564	39.6	12	29	9	chloroplast
K4CJ70	Uncharacterized protein OS=Solanum lycopersicum GN=104648643	104648643	61.623	5.9197	5.6	3	3	3	chloroplast
K4CJ78	Uncharacterized protein OS=Solanum lycopersicum	---	46.495	10.06	11.9	4	9	4	chloroplast
K4CJ79	Uncharacterized protein OS=Solanum lycopersicum GN=101256611	101256611	125.57	64.714	17.9	22	35	22	chloroplast
K4CJ92	Uncharacterized protein OS=Solanum lycopersicum GN=101258678	101258678	30.846	5.3279	10.5	3	6	3	chloroplast
K4CJ96	"6,7-dimethyl-8-ribityllumazine synthase OS=Solanum lycopersicum GN=101259864"	101259864	25.103	21.329	17.7	4	7	2	chloroplast
K4CJC4	Uncharacterized protein OS=Solanum lycopersicum GN=101261939	101261939	31.15	49.756	31.4	6	11	6	chloroplast
K4CJD0	Uncharacterized protein OS=Solanum lycopersicum	---	102.05	2.309	1.1	1	1	1	chloroplast
K4CJD2	Uncharacterized protein OS=Solanum lycopersicum	---	69.568	3.9801	3.1	2	2	2	chloroplast
K4CJD3	Uncharacterized protein OS=Solanum lycopersicum GN=101263137	101263137	65.8	20.96	16.9	8	9	8	chloroplast
K4CJE1	Uncharacterized protein OS=Solanum lycopersicum GN=101264039	101264039	50.018	51.127	12.2	8	18	7	chloroplast
K4CJJ4	Uncharacterized protein OS=Solanum lycopersicum GN=101268205	101268205	44.328	44.524	29.9	9	17	1	chloroplast
K4CJL2	Uncharacterized protein OS=Solanum lycopersicum	---	11.409	17.036	24.1	1	1	1	chloroplast
K4CJR2	Uncharacterized protein OS=Solanum lycopersicum GN=101268298	101268298	81.943	47.705	15.8	11	15	11	chloroplast
K4CJT5	Uncharacterized protein OS=Solanum lycopersicum	---	29.813	31.575	20.1	5	6	5	chloroplast
K4CK47	Aspartate aminotransferase OS=Solanum lycopersicum GN=101261642	101261642	50.845	232.66	64.9	27	81	27	chloroplast
K4CK56	Uncharacterized protein OS=Solanum lycopersicum GN=101262544	101262544	22.246	9.0876	22.7	5	8	5	chloroplast
K4CK63	Uncharacterized protein OS=Solanum lycopersicum GN=101263737	101263737	81.517	69.122	21.2	15	25	14	chloroplast
K4CKD9	Uncharacterized protein OS=Solanum lycopersicum	---	79.203	8.8476	3.3	2	2	2	chloroplast
K4CKK4	Uncharacterized protein OS=Solanum lycopersicum GN=101248802	101248802	13.363	6.2285	15.3	2	3	2	chloroplast
K4CKP3	Uncharacterized protein OS=Solanum lycopersicum	---	55.033	2.0867	26.2	14	29	3	chloroplast
K4CKR6	Uncharacterized protein OS=Solanum lycopersicum GN=101263536	101263536	36.731	9.5589	13	4	4	4	chloroplast
K4CKR7	Uncharacterized protein OS=Solanum lycopersicum	---	13.173	4.8113	10.3	1	1	1	chloroplast
K4CL08	Uncharacterized protein OS=Solanum lycopersicum GN=101246455	101246455	40.545	68.746	27.8	10	17	8	chloroplast
K4CL87	Uncharacterized protein OS=Solanum lycopersicum GN=101257288	101257288	77.273	83.875	21.9	12	14	4	chloroplast
K4CLC9	Serine hydroxymethyltransferase OS=Solanum lycopersicum GN=101263138	101263138	56.994	179.77	28.1	14	30	8	chloroplast
K4CLD0	Uncharacterized protein OS=Solanum lycopersicum GN=101262839	101262839	36.816	1.346	2.4	1	4	1	chloroplast
K4CLG9	Uncharacterized protein OS=Solanum lycopersicum	---	28.406	50.244	34.5	8	16	2	chloroplast
K4CLI9	Uncharacterized protein OS=Solanum lycopersicum	---	53.713	23.603	17.5	8	15	8	chloroplast
K4CLJ5	Uncharacterized protein OS=Solanum lycopersicum GN=101246947	101246947	64.747	2.2597	2	1	1	1	chloroplast
K4CLL9	Uncharacterized protein OS=Solanum lycopersicum GN=101250037	101250037	18.661	2.8211	10.7	2	2	2	chloroplast
K4CLP9	Uncharacterized protein OS=Solanum lycopersicum GN=101256793	101256793	81.473	4.3451	4.5	3	3	3	chloroplast
K4CLR1	Lactoylglutathione lyase OS=Solanum lycopersicum GN=101259466	101259466	39.901	28.097	23.1	7	14	7	chloroplast
K4CLT2	Uncharacterized protein OS=Solanum lycopersicum GN=101252311	101252311	94.464	3.0502	1.3	1	1	1	chloroplast
K4CLT6	Uncharacterized protein OS=Solanum lycopersicum GN=101264237	101264237	53.776	64.851	9.4	3	9	3	chloroplast
K4CLU2	Uncharacterized protein OS=Solanum lycopersicum GN=101264846	101264846	27.205	7.2405	10.2	2	2	2	chloroplast
K4CLW3	Uncharacterized protein OS=Solanum lycopersicum GN=101244100	101244100	45.748	27.222	14.8	5	6	5	chloroplast
K4CM08	Uncharacterized protein OS=Solanum lycopersicum GN=101249944	101249944	33.159	13.892	21	6	9	6	chloroplast
K4CM57	Aspartate aminotransferase OS=Solanum lycopersicum GN=101260072	101260072	49.683	14.466	17.7	7	12	5	chloroplast
K4CM66	Uncharacterized protein OS=Solanum lycopersicum GN=101261840	101261840	65.299	26.462	12.8	7	8	7	chloroplast
K4CM80	Uncharacterized protein OS=Solanum lycopersicum GN=101263925	101263925	55.579	46.659	24.7	11	17	11	chloroplast
K4CM82	Uncharacterized protein OS=Solanum lycopersicum GN=101264541	101264541	30.501	14.345	25.5	6	9	6	chloroplast
K4CMC3	Delta-aminolevulinic acid dehydratase OS=Solanum lycopersicum GN=101246744	101246744	46.835	122.06	30.5	8	28	8	chloroplast
K4CMH4	Uncharacterized protein OS=Solanum lycopersicum GN=101243810	101243810	74.701	24.788	19.5	10	10	10	chloroplast
K4CMH5	Uncharacterized protein OS=Solanum lycopersicum GN=101268600	101268600	54.054	3.879	2.5	1	1	1	chloroplast
K4CMI1	Uncharacterized protein OS=Solanum lycopersicum GN=101259064	101259064	66.364	16.718	26.6	15	38	4	chloroplast
K4CMI5	Uncharacterized protein OS=Solanum lycopersicum GN=101265053	101265053	16.431	5.3599	13.6	1	1	1	chloroplast
K4CML2	Uncharacterized protein OS=Solanum lycopersicum GN=101263929	101263929	51.998	25.467	6.8	3	6	3	chloroplast
K4CML9	Uncharacterized protein OS=Solanum lycopersicum GN=101260665	101260665	43.075	3.7352	3.1	1	1	1	chloroplast
K4CMM8	Uncharacterized protein OS=Solanum lycopersicum	---	39.426	21.506	24.4	9	11	9	chloroplast
K4CMN4	Uncharacterized protein OS=Solanum lycopersicum	---	65.686	73.332	29.5	15	38	15	chloroplast
K4CMQ7	Uncharacterized protein OS=Solanum lycopersicum GN=101253218	101253218	13.427	14.086	33.9	4	5	4	chloroplast
K4CMS0	Uncharacterized protein OS=Solanum lycopersicum GN=101249477	101249477	119.88	59.34	15.4	14	23	14	chloroplast
K4CMT7	60S ribosomal protein L13 OS=Solanum lycopersicum GN=101264241	101264241	23.6	68.921	40.8	7	20	2	chloroplast
K4CMU2	ATP-dependent Clp protease proteolytic subunit OS=Solanum lycopersicum GN=101267919	101267919	32.906	23.856	27.2	7	18	7	chloroplast
K4CMU5	Ubiquitin-fold modifier 1 OS=Solanum lycopersicum GN=101246652	101246652	10.233	17.974	30.6	3	10	3	chloroplast
K4CMV3	Uncharacterized protein OS=Solanum lycopersicum	---	46.225	11.248	4.2	1	1	1	chloroplast
K4CMW6	Uncharacterized protein OS=Solanum lycopersicum GN=101261055	101261055	35.299	16.042	15.8	4	6	4	chloroplast
K4CMX6	Uncharacterized protein OS=Solanum lycopersicum GN=101262445	101262445	44.564	47.246	8.2	2	3	2	chloroplast
K4CMY9	Phosphoribulokinase OS=Solanum lycopersicum GN=101255322	101255322	44.421	136.57	54	18	67	18	chloroplast
K4CMZ9	Uncharacterized protein OS=Solanum lycopersicum	---	40.695	33.828	29.3	8	12	8	chloroplast
K4CN04	Uncharacterized protein OS=Solanum lycopersicum GN=101258293	101258293	42.312	26.845	13.2	5	5	5	chloroplast
K4CN08	Uncharacterized protein OS=Solanum lycopersicum GN=101260462	101260462	32.902	87.221	31.8	8	17	8	chloroplast
K4CN09	"Glycerol-3-phosphate acyltransferase, chloroplastic OS=Solanum lycopersicum GN=543901"	543901	51.658	17.886	17.2	6	8	6	chloroplast
K4CN10	Uncharacterized protein OS=Solanum lycopersicum GN=101266439	101266439	37.477	266.01	45.1	13	48	12	chloroplast
K4CN15	Uncharacterized protein OS=Solanum lycopersicum GN=101261352	101261352	29.873	18.356	22.8	6	10	5	chloroplast
K4CN44	Uncharacterized protein OS=Solanum lycopersicum GN=101245785	101245785	31.577	22.965	20.7	4	8	4	chloroplast
K4CN48	Uncharacterized protein OS=Solanum lycopersicum GN=101244894	101244894	13.658	19.112	36.2	5	12	5	chloroplast
K4CN78	Pyruvate kinase OS=Solanum lycopersicum GN=101263236	101263236	63.663	74.883	27.6	13	23	9	chloroplast
K4CN80	Uncharacterized protein OS=Solanum lycopersicum GN=101262942	101262942	43.171	4.3608	11.6	4	9	1	chloroplast
K4CN88	Uncharacterized protein OS=Solanum lycopersicum GN=101260559	101260559	11.089	6.4987	31.4	2	3	2	chloroplast
K4CNB2	Beta-amylase OS=Solanum lycopersicum GN=101253815	101253815	61.03	1.5101	1.3	1	1	1	chloroplast
K4CND1	Uncharacterized protein OS=Solanum lycopersicum GN=101259462	101259462	10.257	31.972	26.1	2	6	2	chloroplast
K4CNE8	ATP-dependent Clp protease proteolytic subunit OS=Solanum lycopersicum GN=101247052	101247052	33.13	54.615	20.2	6	10	6	chloroplast
K4CNG0	Uncharacterized protein OS=Solanum lycopersicum GN=101245574	101245574	23.927	6.3727	19.2	4	6	4	chloroplast
K4CNG3	Uncharacterized protein OS=Solanum lycopersicum GN=101244796	101244796	29.376	43.017	33.6	7	12	7	chloroplast
K4CNG4	Uncharacterized protein OS=Solanum lycopersicum	---	11.159	7.0896	20.2	2	5	2	chloroplast
K4CNG6	Uncharacterized protein OS=Solanum lycopersicum GN=544010	544010	22.503	19.394	52.2	8	21	3	chloroplast
K4CNH2	Uncharacterized protein OS=Solanum lycopersicum GN=101243918	101243918	33.914	20.909	29.3	7	7	7	chloroplast
K4CNH3	Ubiquitin carboxyl-terminal hydrolase OS=Solanum lycopersicum GN=101268896	101268896	25.767	3.4273	5.1	1	1	1	chloroplast
K4CNI3	Uncharacterized protein OS=Solanum lycopersicum	---	18.495	4.647	7	1	2	1	chloroplast
K4CNI4	Uncharacterized protein OS=Solanum lycopersicum GN=101264960	101264960	39.504	93.209	33.6	10	36	10	chloroplast
K4CNJ1	Uncharacterized protein OS=Solanum lycopersicum GN=100736471	100736471	108.41	11.249	6.5	6	6	6	chloroplast
K4CNJ6	Uncharacterized protein OS=Solanum lycopersicum	---	43.558	11.09	11.8	3	4	3	chloroplast
K4CNK2	Uncharacterized protein OS=Solanum lycopersicum GN=101261054	101261054	52.625	1.7573	3.1	2	3	2	chloroplast
K4CNR1	Uncharacterized protein OS=Solanum lycopersicum GN=101248507	101248507	19.988	1.7991	23.6	3	6	1	chloroplast
K4CNR6	Uncharacterized protein OS=Solanum lycopersicum GN=543811	543811	43.658	63.311	30.7	12	34	12	chloroplast
K4CNS0	Uncharacterized protein OS=Solanum lycopersicum	---	28.173	58.561	39.4	10	14	10	chloroplast
K4CNS6	"Elongation factor G, chloroplastic OS=Solanum lycopersicum GN=101245683"	101245683	86.498	208.99	40.9	26	61	26	chloroplast
K4CNT2	Uncharacterized protein OS=Solanum lycopersicum GN=101243917	101243917	28.296	31.14	27.2	7	12	7	chloroplast
K4CNT6	Uncharacterized protein OS=Solanum lycopersicum GN=101267831	101267831	59.495	110.11	31.1	15	34	11	chloroplast
K4CNU2	Uncharacterized protein OS=Solanum lycopersicum GN=101266963	101266963	57.998	4.1609	2.9	1	1	1	chloroplast
K4CNU5	Uncharacterized protein OS=Solanum lycopersicum GN=101266058	101266058	44.841	23.124	8.4	3	4	3	chloroplast
K4CNW2	ATP-dependent Clp protease proteolytic subunit OS=Solanum lycopersicum GN=101261350	101261350	31.809	11.726	13.8	4	5	4	chloroplast
K4CNW3	Uncharacterized protein OS=Solanum lycopersicum GN=101260750	101260750	33.385	44.416	13.4	3	3	3	chloroplast
K4CNW6	Uncharacterized protein OS=Solanum lycopersicum GN=101260161	101260161	26.387	21.626	27.2	7	15	7	chloroplast
K4CNY2	Uncharacterized protein OS=Solanum lycopersicum GN=101256314	101256314	33.607	40.03	24.8	6	12	6	chloroplast
K4CNY3	Uncharacterized protein OS=Solanum lycopersicum GN=544169	544169	32.987	62.179	47.6	13	31	13	chloroplast
K4CNZ0	Uncharacterized protein OS=Solanum lycopersicum GN=778308	778308	79.473	25.986	18.4	13	30	4	chloroplast
K4CP05	Uncharacterized protein OS=Solanum lycopersicum	---	34.986	90.218	24.4	7	15	7	chloroplast
K4CP13	Phospholipase D OS=Solanum lycopersicum GN=544181	544181	95.641	25.215	14.3	9	17	9	chloroplast
K4CP19	Uncharacterized protein OS=Solanum lycopersicum GN=101248806	101248806	62.776	140.14	24.2	12	23	11	chloroplast
K4CP24	Uncharacterized protein OS=Solanum lycopersicum GN=101247948	101247948	11.987	4.698	22.9	3	5	3	chloroplast
K4CP37	Uncharacterized protein OS=Solanum lycopersicum GN=101245573	101245573	48.999	112.25	20.2	7	18	7	chloroplast
K4CP55	Uncharacterized protein OS=Solanum lycopersicum GN=101267334	101267334	59.663	1.2872	2.6	1	1	1	chloroplast
K4CP59	Uncharacterized protein OS=Solanum lycopersicum	---	17.506	4.6626	14.6	2	2	2	chloroplast
K4CP60	Uncharacterized protein OS=Solanum lycopersicum	---	8.2662	1.6238	10.7	1	2	1	chloroplast
K4CP63	Uncharacterized protein OS=Solanum lycopersicum GN=544082	544082	26.704	35.981	46.3	6	38	2	chloroplast
K4CP64	Uncharacterized protein OS=Solanum lycopersicum GN=101264959	101264959	27.49	1.7361	10	2	11	1	chloroplast
K4CP65	Uncharacterized protein OS=Solanum lycopersicum GN=543878	543878	27.493	38.351	22.4	3	22	1	chloroplast
K4CP90	Uncharacterized protein OS=Solanum lycopersicum	---	22.366	5.3356	11.9	2	4	2	chloroplast
K4CPB7	Uncharacterized protein OS=Solanum lycopersicum GN=101255321	101255321	34.252	12.596	12.7	3	4	3	chloroplast
K4CPB9	Uncharacterized protein OS=Solanum lycopersicum GN=101254719	101254719	62.704	5.705	4.3	3	4	3	chloroplast
K4CPC2	Uncharacterized protein OS=Solanum lycopersicum	---	113.16	323.31	46.5	43	123	43	chloroplast
K4CPD0	Uncharacterized protein OS=Solanum lycopersicum	---	40.012	19.88	23	6	9	6	chloroplast
K4CPD8	Uncharacterized protein OS=Solanum lycopersicum	---	93.014	3.7166	4.6	4	6	4	chloroplast
K4CPE0	Uncharacterized protein OS=Solanum lycopersicum GN=101248805	101248805	34.54	3.582	9	2	2	2	chloroplast
K4CPE6	Mitogen-activated protein kinase OS=Solanum lycopersicum GN=100736536	100736536	43.568	25.241	16.9	5	6	2	chloroplast
K4CPF3	"2-C-methyl-D-erythritol 2,4-cyclodiphosphate synthase OS=Solanum lycopersicum GN=101246365"	101246365	27.668	29.402	23.4	5	13	5	chloroplast
K4CPI6	Uncharacterized protein OS=Solanum lycopersicum GN=101266248	101266248	79.058	3.533	2.3	2	2	2	chloroplast
K4CPK6	Uncharacterized protein OS=Solanum lycopersicum GN=101261437	101261437	35.883	6.8812	12.6	3	5	3	chloroplast
K4CPM5	Uncharacterized protein OS=Solanum lycopersicum	---	21.871	17.88	12	1	1	1	chloroplast
K4CPM6	Uncharacterized protein OS=Solanum lycopersicum	---	15.875	3.0259	9.6	1	1	1	chloroplast
K4CPP9	Uncharacterized protein OS=Solanum lycopersicum GN=101253305	101253305	107.65	15.323	6.1	5	5	5	chloroplast
K4CPQ3	Uncharacterized protein OS=Solanum lycopersicum GN=104648938	104648938	18.48	12.261	22.4	3	4	3	chloroplast
K4CPS2	Mitochondrial pyruvate carrier OS=Solanum lycopersicum GN=101247448	101247448	11.721	18.47	10.5	1	4	1	chloroplast
K4CPS9	Glutamine-dependent NAD(+) synthetase OS=Solanum lycopersicum GN=101245868	101245868	81.533	44.344	11.6	6	8	6	chloroplast
K4CPT2	Trehalase OS=Solanum lycopersicum GN=101244979	101244979	65.455	3.0438	2.6	1	1	1	chloroplast
K4CPU9	Uncharacterized protein OS=Solanum lycopersicum GN=101266851	101266851	26.902	9.7347	15.1	5	5	5	chloroplast
K4CPX2	Uncharacterized protein OS=Solanum lycopersicum GN=101260960	101260960	41.449	1.397	2.1	1	1	1	chloroplast
K4CPX6	"Starch synthase, chloroplastic/amyloplastic OS=Solanum lycopersicum GN=101259777"	101259777	66.198	30.328	21.3	9	9	9	chloroplast
K4CPX9	Uncharacterized protein OS=Solanum lycopersicum GN=101259181	101259181	23.111	21.375	26.3	5	11	5	chloroplast
K4CPY2	Uncharacterized protein OS=Solanum lycopersicum GN=101258291	101258291	9.6467	43.53	51.1	3	7	3	chloroplast
K4CPY7	Uncharacterized protein OS=Solanum lycopersicum GN=101245978	101245978	59.308	5.2246	9.6	5	10	1	chloroplast
K4CQ13	Uncharacterized protein OS=Solanum lycopersicum GN=101255128	101255128	56.429	7.4718	9.4	4	4	4	chloroplast
K4CQ15	Uncharacterized protein OS=Solanum lycopersicum GN=101254827	101254827	41.71	2.3472	4.2	2	2	2	chloroplast
K4CQ45	Uncharacterized protein OS=Solanum lycopersicum GN=101249955	101249955	59.62	16.605	11.2	5	6	3	chloroplast
K4CQ50	Uncharacterized protein OS=Solanum lycopersicum GN=101248608	101248608	121.77	41.624	11.2	11	16	11	chloroplast
K4CQ52	Uncharacterized protein OS=Solanum lycopersicum GN=100505458	100505458	32.247	78.856	38.7	9	19	9	chloroplast
K4CQ54	Uncharacterized protein OS=Solanum lycopersicum GN=101248038	101248038	36.078	11.7	10.8	3	9	3	chloroplast
K4CQ60	Uncharacterized protein OS=Solanum lycopersicum GN=101246955	101246955	39.432	102.73	39.9	13	29	13	chloroplast
K4CQ71	Uncharacterized protein OS=Solanum lycopersicum	---	12.367	-2	32.7	4	8	1	chloroplast
K4CQ82	Uncharacterized protein OS=Solanum lycopersicum GN=101268714	101268714	49.4	22.986	12.2	4	6	4	chloroplast
K4CQ83	Uncharacterized protein OS=Solanum lycopersicum GN=101267837	101267837	25.393	30.364	31.2	7	9	7	chloroplast
K4CQA9	Uncharacterized protein OS=Solanum lycopersicum GN=101261356	101261356	28.1	28.039	48.6	13	20	13	chloroplast
K4CQD2	Uncharacterized protein OS=Solanum lycopersicum GN=101253926	101253926	43.49	4.6542	3.1	1	1	1	chloroplast
K4CQE1	Peroxidase OS=Solanum lycopersicum GN=101251503	101251503	36.726	6.8714	6.2	2	2	2	chloroplast
K4CQE5	Uncharacterized protein OS=Solanum lycopersicum GN=101250331	101250331	29.247	53.439	46	12	21	12	chloroplast
K4CQH4	Uncharacterized protein OS=Solanum lycopersicum GN=101245790	101245790	31.453	127.7	36.6	9	30	9	chloroplast
K4CQJ4	Glycosyltransferase OS=Solanum lycopersicum GN=101266856	101266856	53.625	11.54	5.3	2	2	2	chloroplast
K4CQL5	Uncharacterized protein OS=Solanum lycopersicum GN=101260965	101260965	51.638	1.9596	2.2	1	1	1	chloroplast
K4CQM9	Peptidyl-prolyl cis-trans isomerase OS=Solanum lycopersicum GN=101257104	101257104	26.881	29.657	37.7	7	9	5	chloroplast
K4CQN4	Uncharacterized protein OS=Solanum lycopersicum GN=101255914	101255914	23.649	15.685	24.1	4	4	4	chloroplast
K4CQQ1	Peptidylprolyl isomerase OS=Solanum lycopersicum GN=101251715	101251715	24.773	8.0388	9.1	2	3	2	chloroplast
K4CQS3	Uncharacterized protein OS=Solanum lycopersicum GN=101246371	101246371	36.46	136.98	49.1	13	24	13	chloroplast
K4CQT8	Uncharacterized protein OS=Solanum lycopersicum	---	91.973	4.9488	5.3	4	4	2	chloroplast
K4CQU8	Uncharacterized protein OS=Solanum lycopersicum GN=101268420	101268420	100.17	23.675	15.2	11	13	11	chloroplast
K4CQV6	Uncharacterized protein OS=Solanum lycopersicum GN=101266551	101266551	45.212	5.1425	2.5	1	1	1	chloroplast
K4CQW4	Uncharacterized protein OS=Solanum lycopersicum	---	76.28	7.511	5.7	3	3	3	chloroplast
K4CQX2	Uncharacterized protein OS=Solanum lycopersicum GN=101261060	101261060	50.444	95.332	31.4	11	20	8	chloroplast
K4CQX9	Uncharacterized protein OS=Solanum lycopersicum GN=101262038	101262038	41.634	6.9982	5.9	2	3	2	chloroplast
K4CQY0	Uncharacterized protein OS=Solanum lycopersicum GN=101261148	101261148	43.193	7.3043	15	4	7	1	chloroplast
K4CQY2	Uncharacterized protein OS=Solanum lycopersicum GN=101261737	101261737	39.876	42.556	16.4	4	8	1	chloroplast
K4CQZ3	Uncharacterized protein OS=Solanum lycopersicum GN=101258986	101258986	10.65	5.8364	16.2	3	3	3	chloroplast
K4CR11	Uncharacterized protein OS=Solanum lycopersicum	---	34.12	24.228	13.2	2	4	2	chloroplast
K4CR23	Uncharacterized protein OS=Solanum lycopersicum GN=101251215	101251215	62.2	83.857	30.9	15	24	15	chloroplast
K4CR41	Uncharacterized protein OS=Solanum lycopersicum GN=101246952	101246952	20.923	2.4366	8.4	2	3	2	chloroplast
K4CR56	Uncharacterized protein OS=Solanum lycopersicum GN=101244408	101244408	99.347	65.034	10.7	9	17	9	chloroplast
K4CR64	Uncharacterized protein OS=Solanum lycopersicum GN=101267153	101267153	23.951	35.94	41.2	9	28	4	chloroplast
K4CR69	"Arginine biosynthesis bifunctional protein ArgJ, chloroplastic OS=Solanum lycopersicum GN=101265059"	101265059	49.155	81.484	35.7	11	21	11	chloroplast
K4CR71	Uncharacterized protein OS=Solanum lycopersicum GN=101264752	101264752	16.008	75.308	36.7	3	9	2	chloroplast
K4CR78	Uncharacterized protein OS=Solanum lycopersicum GN=101258297	101258297	35.125	1.2461	2.2	1	2	1	chloroplast
K4CRB9	Uncharacterized protein OS=Solanum lycopersicum	---	27.564	145.56	60.8	14	45	14	chloroplast
K4CRC1	Uncharacterized protein OS=Solanum lycopersicum GN=101248035	101248035	89.843	44.003	25.8	18	25	9	chloroplast
K4CRC3	Carbonic anhydrase OS=Solanum lycopersicum GN=101257401	101257401	32.342	4.8417	7.5	2	2	2	chloroplast
K4CRC8	Uncharacterized protein OS=Solanum lycopersicum GN=101251023	101251023	45.721	25.619	23	8	10	8	chloroplast
K4CRD4	Uncharacterized protein OS=Solanum lycopersicum GN=101250725	101250725	48.626	323.31	56	27	103	11	chloroplast
K4CRF1	Uncharacterized protein OS=Solanum lycopersicum GN=101259779	101259779	28.018	2.1949	3.6	1	2	1	chloroplast
K4CRF6	Uncharacterized protein OS=Solanum lycopersicum GN=101256028	101256028	31.391	53.439	37.8	10	21	10	chloroplast
K4CRF8	Uncharacterized protein OS=Solanum lycopersicum GN=101247744	101247744	78.616	3.957	3.1	2	2	1	chloroplast
K4CRG0	Uncharacterized protein OS=Solanum lycopersicum GN=101252515	101252515	45.837	18.731	10.3	4	7	3	chloroplast
K4CRG8	Uncharacterized protein OS=Solanum lycopersicum GN=101267649	101267649	13.91	72.577	22.7	2	7	2	chloroplast
K4CRH6	Uncharacterized protein OS=Solanum lycopersicum GN=101268216	101268216	25.425	2.202	4.1	2	4	1	chloroplast
K4CRJ9	Uncharacterized protein OS=Solanum lycopersicum	---	31.264	27.916	21	5	6	5	chloroplast
K4CRN4	Uncharacterized protein OS=Solanum lycopersicum GN=101256513	101256513	84.848	156.57	29.4	19	49	19	chloroplast
K4CRN6	Uncharacterized protein OS=Solanum lycopersicum GN=101255724	101255724	59.622	38.666	20.2	9	11	9	chloroplast
K4CRQ5	Uncharacterized protein OS=Solanum lycopersicum GN=101252712	101252712	51.148	15.768	8.7	4	5	4	chloroplast
K4CRQ7	Uncharacterized protein OS=Solanum lycopersicum GN=101252422	101252422	57.391	7.9975	8.9	3	3	3	chloroplast
K4CRS9	"Chlorophyll a-b binding protein, chloroplastic OS=Solanum lycopersicum GN=101249002"	101249002	31.142	100.27	47.7	13	47	13	chloroplast
K4CRV2	Uncharacterized protein OS=Solanum lycopersicum	---	44.76	14.953	4.2	1	3	1	chloroplast
K4CRV3	Uncharacterized protein OS=Solanum lycopersicum GN=101246464	101246464	94.7	52.014	23.3	20	26	14	chloroplast
K4CS35	Uncharacterized protein OS=Solanum lycopersicum	---	31.72	30.535	19.7	6	12	6	chloroplast
K4CS50	Uncharacterized protein OS=Solanum lycopersicum GN=101259660	101259660	17.128	16.996	31.8	5	8	5	chloroplast
K4CS51	MRLK1 OS=Solanum lycopersicum GN=MRLK1	MRLK1	71.187	188.6	35	18	33	15	chloroplast
K4CS54	Uncharacterized protein OS=Solanum lycopersicum	---	19.397	7.3322	12.9	2	2	2	chloroplast
K4CS97	Uncharacterized protein OS=Solanum lycopersicum	---	95.399	2.5753	2.9	2	2	2	chloroplast
K4CSG2	Uncharacterized protein OS=Solanum lycopersicum	---	32.81	2.3889	3	1	1	1	chloroplast
K4CSH4	Uncharacterized protein OS=Solanum lycopersicum GN=101245873	101245873	34.529	18.867	11.6	4	5	3	chloroplast
K4CSI2	Uncharacterized protein OS=Solanum lycopersicum GN=101258989	101258989	53.339	136.26	38.2	17	24	17	chloroplast
K4CSM6	Uncharacterized protein OS=Solanum lycopersicum	---	55.315	1.7021	2	1	1	1	chloroplast
K4CSN1	Uncharacterized protein OS=Solanum lycopersicum GN=101266861	101266861	56.262	2.1997	3.1	2	3	2	chloroplast
K4CSN4	Uncharacterized protein OS=Solanum lycopersicum GN=101267641	101267641	111.62	323.31	43.3	34	73	34	chloroplast
K4CSP8	Uncharacterized protein OS=Solanum lycopersicum GN=101268791	101268791	31.25	5.8695	12.8	3	4	3	chloroplast
K4CSX7	Uncharacterized protein OS=Solanum lycopersicum	---	50.008	42.994	29.6	15	24	14	chloroplast
K4CSX9	Uncharacterized protein OS=Solanum lycopersicum	---	29.888	6.2764	9.5	2	3	2	chloroplast
K4CT25	Uncharacterized protein OS=Solanum lycopersicum GN=101247956	101247956	209.51	10.452	4.1	6	7	6	chloroplast
K4CT32	Uncharacterized protein OS=Solanum lycopersicum GN=101249958	101249958	80.371	74.815	10.3	6	7	6	chloroplast
K4CTB1	Uncharacterized protein OS=Solanum lycopersicum GN=101257209	101257209	42.854	7.8745	10.4	4	5	4	chloroplast
K4CTC1	tRNA pseudouridine synthase OS=Solanum lycopersicum GN=101259073	101259073	56.362	1.7992	1.6	1	1	1	chloroplast
K4CTF4	Uncharacterized protein OS=Solanum lycopersicum GN=101263456	101263456	51.044	4.272	6	3	3	3	chloroplast
K4CTF6	40S ribosomal protein S8 OS=Solanum lycopersicum GN=101264059	101264059	25.073	14.807	33.3	7	20	4	chloroplast
K4CTL7	Uncharacterized protein OS=Solanum lycopersicum	---	51.265	86.879	29.3	9	11	6	chloroplast
K4CTX1	Uncharacterized protein OS=Solanum lycopersicum GN=101258693	101258693	85.191	6.9226	3.7	2	2	2	chloroplast
K4CTX7	Uncharacterized protein OS=Solanum lycopersicum	---	24.14	50.235	20.2	4	10	4	chloroplast
K4CU43	Uncharacterized protein OS=Solanum lycopersicum GN=101266666	101266666	14.872	22.791	28.6	3	17	1	chloroplast
K4CU54	Uncharacterized protein OS=Solanum lycopersicum GN=101268137	101268137	43.886	30.147	10.8	3	3	3	chloroplast
K4CU68	Uncharacterized protein OS=Solanum lycopersicum	---	14.259	2.4002	16.4	2	4	2	chloroplast
K4CUA7	Uncharacterized protein OS=Solanum lycopersicum GN=101250336	101250336	96.546	7.9294	3.1	2	3	2	chloroplast
K4CUB2	Glutathione peroxidase OS=Solanum lycopersicum	---	19.095	17.893	55.3	8	15	7	chloroplast
K4CUB3	Uncharacterized protein OS=Solanum lycopersicum GN=101251219	101251219	67.151	4.1106	2.8	1	1	1	chloroplast
K4CUC7	Uncharacterized protein OS=Solanum lycopersicum GN=101253124	101253124	46.742	2.2241	3.2	1	1	1	chloroplast
K4CUD9	Uncharacterized protein OS=Solanum lycopersicum GN=101255133	101255133	64.268	2.3132	2.1	1	1	1	chloroplast
K4CUE0	Mitochondrial Rho GTPase OS=Solanum lycopersicum GN=101255430	101255430	71.471	16.262	17.4	9	10	7	chloroplast
K4CUE3	Uncharacterized protein OS=Solanum lycopersicum	---	89.687	35.512	11.7	7	8	7	chloroplast
K4CUE5	Uncharacterized protein OS=Solanum lycopersicum GN=544217	544217	43.914	123.95	34.9	11	18	11	chloroplast
K4CUE6	Uncharacterized protein OS=Solanum lycopersicum GN=101256036	101256036	58.068	68.188	19.5	8	12	8	chloroplast
K4CUF4	Uncharacterized protein OS=Solanum lycopersicum GN=101257700	101257700	29.995	87.577	37.5	11	28	11	chloroplast
K4CUJ9	Uncharacterized protein OS=Solanum lycopersicum GN=101267644	101267644	37.988	20.865	10.9	3	7	3	chloroplast
K4CUK9	Uncharacterized protein OS=Solanum lycopersicum GN=101244117	101244117	28.282	94.93	22.7	6	12	6	chloroplast
K4CUL2	Uncharacterized protein OS=Solanum lycopersicum GN=101244991	101244991	35.106	10.728	11.5	4	8	4	chloroplast
K4CUL6	Uncharacterized protein OS=Solanum lycopersicum GN=100301931	100301931	60.088	148.9	37.2	15	30	15	chloroplast
K4CUL8	Uncharacterized protein OS=Solanum lycopersicum GN=101245882	101245882	42.525	5.1139	4.5	2	3	2	chloroplast
K4CUN4	Uncharacterized protein OS=Solanum lycopersicum	---	26.907	2.2498	3.7	1	1	1	chloroplast
K4CUP0	Uncharacterized protein OS=Solanum lycopersicum GN=101249297	101249297	58.147	134.11	46.2	24	58	22	chloroplast
K4CUQ4	Uncharacterized protein OS=Solanum lycopersicum GN=101250730	101250730	72.311	9.738	7	4	5	4	chloroplast
K4CUT2	Uncharacterized protein OS=Solanum lycopersicum GN=101252924	101252924	54.466	114.01	33.7	11	11	11	chloroplast
K4CUY6	Uncharacterized protein OS=Solanum lycopersicum GN=101267058	101267058	36.683	6.2017	12.6	4	4	4	chloroplast
K4CV09	Serine/threonine-protein phosphatase OS=Solanum lycopersicum	---	92.337	129.54	32.2	22	39	19	chloroplast
K4CV17	Probable cytosolic iron-sulfur protein assembly protein CIAO1 homolog OS=Solanum lycopersicum GN=101262559	101262559	39.098	124.67	26.2	7	12	7	chloroplast
K4CV19	Uncharacterized protein OS=Solanum lycopersicum GN=101261957	101261957	67.595	22.981	15.5	7	10	7	chloroplast
K4CV42	Uncharacterized protein OS=Solanum lycopersicum GN=101256123	101256123	47.004	43.573	17.9	7	11	7	chloroplast
K4CV64	Uncharacterized protein OS=Solanum lycopersicum	---	21.16	18.803	14.6	3	8	3	chloroplast
K4CV65	Uncharacterized protein OS=Solanum lycopersicum GN=101252117	101252117	49.385	40.559	22.9	10	16	10	chloroplast
K4CV72	Uncharacterized protein OS=Solanum lycopersicum GN=101250339	101250339	134.39	2.4832	4.2	5	7	2	chloroplast
K4CV74	Thiamine pyrophosphokinase OS=Solanum lycopersicum	---	28.637	8.9177	18.2	3	3	3	chloroplast
K4CV89	Uncharacterized protein OS=Solanum lycopersicum	---	25.29	48.286	44.6	8	17	3	chloroplast
K4CVI0	Uncharacterized protein OS=Solanum lycopersicum GN=101252922	101252922	22.888	6.3947	13	3	6	3	chloroplast
K4CVJ7	Uncharacterized protein OS=Solanum lycopersicum GN=101247065	101247065	59.902	2.2827	2	1	1	1	chloroplast
K4CVQ4	Uncharacterized protein OS=Solanum lycopersicum GN=101258898	101258898	27.292	50.187	32.7	9	22	9	chloroplast
K4CVR2	Uncharacterized protein OS=Solanum lycopersicum	---	51.961	25.442	35.3	16	33	8	chloroplast
K4CVS3	Pyruvate kinase OS=Solanum lycopersicum GN=101261160	101261160	65.156	122.45	25.5	12	32	12	chloroplast
K4CVW7	Uncharacterized protein OS=Solanum lycopersicum	---	50.78	245.19	56.5	17	42	17	chloroplast
K4CVZ2	Uncharacterized protein OS=Solanum lycopersicum	---	61.062	2.6717	3.7	2	2	2	chloroplast
K4CW20	Uncharacterized protein OS=Solanum lycopersicum GN=101249209	101249209	72.081	43.285	22.6	14	22	14	chloroplast
K4CW31	Uncharacterized protein OS=Solanum lycopersicum	---	24.176	3.0105	4.7	1	1	1	chloroplast
K4CW41	Uncharacterized protein OS=Solanum lycopersicum GN=101253426	101253426	57.572	4.8404	4.3	2	2	2	chloroplast
K4CW67	Uncharacterized protein OS=Solanum lycopersicum GN=101258785	101258785	16.427	2.089	5.4	1	1	1	chloroplast
K4CWA1	Uncharacterized protein OS=Solanum lycopersicum GN=101265864	101265864	28.222	11.48	23.6	5	5	5	chloroplast
K4CWB0	"Glutamyl-tRNA(Gln) amidotransferase subunit B, chloroplastic/mitochondrial OS=Solanum lycopersicum GN=GATB"	GATB	63.956	41.44	12.2	7	11	7	chloroplast
K4CWB6	Uncharacterized protein OS=Solanum lycopersicum GN=101244614	101244614	55.388	29.451	24	11	26	7	chloroplast
K4CWC2	Uncharacterized protein OS=Solanum lycopersicum GN=101246091	101246091	30.521	31.806	20.6	5	7	5	chloroplast
K4CWD1	Uncharacterized protein OS=Solanum lycopersicum GN=101247860	101247860	96.32	96.357	25.6	21	37	21	chloroplast
K4CWF0	Uncharacterized protein OS=Solanum lycopersicum GN=101251818	101251818	38.918	65.305	4.4	1	3	1	chloroplast
K4CWI3	"Ubiquinone biosynthesis monooxygenase COQ6, mitochondrial OS=Solanum lycopersicum GN=COQ6"	COQ6	55.039	57.782	18.2	8	11	8	chloroplast
K4CWK8	Uncharacterized protein OS=Solanum lycopersicum GN=101262457	101262457	39.099	14.111	14	5	7	5	chloroplast
K4CWK9	Uncharacterized protein OS=Solanum lycopersicum GN=101263249	101263249	45.398	1.2211	4	2	2	2	chloroplast
K4CWS1	Uncharacterized protein OS=Solanum lycopersicum GN=101249020	101249020	80.439	29.492	12.2	10	12	9	chloroplast
K4CWS6	Glycosyltransferase OS=Solanum lycopersicum GN=101250450	101250450	52.739	92.198	32.8	11	20	11	chloroplast
K4CWS9	Uncharacterized protein OS=Solanum lycopersicum GN=101251926	101251926	29.306	9.5987	8	2	2	2	chloroplast
K4CWV4	Uncharacterized protein OS=Solanum lycopersicum GN=101244529	101244529	77.634	1.667	1.2	1	1	1	chloroplast
K4CWV7	Cysteine proteinase inhibitor OS=Solanum lycopersicum GN=101243640	101243640	14.721	4.0073	18.7	3	6	3	chloroplast
K4CWW3	Uncharacterized protein OS=Solanum lycopersicum GN=101267163	101267163	43.292	17.223	17.2	6	7	6	chloroplast
K4CWX4	Uncharacterized protein OS=Solanum lycopersicum GN=101265070	101265070	55.868	3.4566	2.2	1	1	1	chloroplast
K4CWX5	Uncharacterized protein OS=Solanum lycopersicum	---	131.88	161.16	31.1	26	38	26	chloroplast
K4CWY5	Uncharacterized protein OS=Solanum lycopersicum GN=101262458	101262458	14.585	11.058	26.8	3	3	3	chloroplast
K4CWZ8	Eukaryotic translation initiation factor 3 subunit H OS=Solanum lycopersicum GN=101259786	101259786	38.716	11.842	37.3	11	23	4	chloroplast
K4CX23	Uncharacterized protein OS=Solanum lycopersicum	---	35.716	1.2836	1.5	1	1	1	chloroplast
K4CX39	Uncharacterized protein OS=Solanum lycopersicum GN=101262260	101262260	19.082	3.2096	6.1	2	4	2	chloroplast
K4CX44	Uncharacterized protein OS=Solanum lycopersicum GN=101260673	101260673	44.816	57.215	35.3	16	40	16	chloroplast
K4CX51	Uncharacterized protein OS=Solanum lycopersicum GN=101259586	101259586	29.613	30.465	18	4	6	4	chloroplast
K4CX56	Uncharacterized protein OS=Solanum lycopersicum GN=101258498	101258498	9.2665	1.2422	23.5	2	2	2	chloroplast
K4CX61	Uncharacterized protein OS=Solanum lycopersicum GN=101257607	101257607	45.385	7.0829	8.2	3	7	3	chloroplast
K4CX70	Uncharacterized protein OS=Solanum lycopersicum GN=101255037	101255037	43.599	15.108	16.7	6	10	6	chloroplast
K4CX81	Uncharacterized protein OS=Solanum lycopersicum GN=101248817	101248817	139.24	1.6087	0.6	1	1	1	chloroplast
K4CX83	Glyceraldehyde-3-phosphate dehydrogenase OS=Solanum lycopersicum GN=101256813	101256813	44.511	123.32	40.8	14	45	12	chloroplast
K4CX94	Uncharacterized protein OS=Solanum lycopersicum GN=101259984	101259984	40.484	17.33	20.1	8	11	8	chloroplast
K4CX98	Uncharacterized protein OS=Solanum lycopersicum GN=101259087	101259087	34.925	38.331	7.7	1	3	1	chloroplast
K4CXB4	Uncharacterized protein OS=Solanum lycopersicum	---	13.772	1.2406	13.4	2	3	1	chloroplast
K4CXB5	Uncharacterized protein OS=Solanum lycopersicum GN=101249026	101249026	28.135	12.134	10.2	2	2	2	chloroplast
K4CXC5	Uncharacterized protein OS=Solanum lycopersicum	---	24.241	13.318	19.8	3	6	3	chloroplast
K4CXC8	Uncharacterized protein OS=Solanum lycopersicum GN=101265484	101265484	44.208	34.352	23.4	6	13	6	chloroplast
K4CXD5	Uncharacterized protein OS=Solanum lycopersicum GN=101248722	101248722	20.673	15.891	19.1	3	8	3	chloroplast
K4CXD7	Uncharacterized protein OS=Solanum lycopersicum	---	45.94	29.533	20.6	7	9	7	chloroplast
K4CXD9	40S ribosomal protein S8 OS=Solanum lycopersicum GN=101267653	101267653	24.998	67.328	44.8	9	31	3	chloroplast
K4CXF5	Pyridoxal phosphate homeostasis protein OS=Solanum lycopersicum GN=101263166	101263166	26.752	25.588	14	3	4	3	chloroplast
K4CXG3	Vacuolar protein sorting-associated protein OS=Solanum lycopersicum GN=101266271	101266271	28.187	2.3573	6.8	2	2	2	chloroplast
K4CXG6	Uncharacterized protein OS=Solanum lycopersicum GN=778348	778348	93.637	6.5131	4.6	4	4	4	chloroplast
K4CXG8	Uncharacterized protein OS=Solanum lycopersicum GN=104649487	104649487	19.168	27.372	20.9	4	9	4	chloroplast
K4CXK7	Uncharacterized protein OS=Solanum lycopersicum GN=101247371	101247371	27.194	33.389	46.6	10	19	6	chloroplast
K4CXM0	Uncharacterized protein OS=Solanum lycopersicum GN=101244717	101244717	42.611	4.0843	9.9	5	7	2	chloroplast
K4CXM3	Uncharacterized protein OS=Solanum lycopersicum GN=101244423	101244423	63.739	90.991	24.3	11	16	11	chloroplast
K4CXM7	Uncharacterized protein OS=Solanum lycopersicum GN=101268617	101268617	20.176	23.941	19.3	4	14	4	chloroplast
K4CXM8	Uncharacterized protein OS=Solanum lycopersicum GN=101268322	101268322	32.746	62.94	26.7	4	7	4	chloroplast
K4CXN5	Uncharacterized protein OS=Solanum lycopersicum GN=101266369	101266369	39.738	32.458	14.8	3	4	3	chloroplast
K4CXP2	Uncharacterized protein OS=Solanum lycopersicum GN=101264559	101264559	30.475	7.6177	10.6	2	3	2	chloroplast
K4CXP8	Uncharacterized protein OS=Solanum lycopersicum GN=101263164	101263164	43.503	66.814	19.4	6	16	2	chloroplast
K4CXR1	Uroporphyrinogen decarboxylase OS=Solanum lycopersicum GN=101260578	101260578	45.983	6.5347	4.8	2	4	2	chloroplast
K4CXU6	Uncharacterized protein OS=Solanum lycopersicum GN=101254243	101254243	17.944	27.843	17.4	2	7	2	chloroplast
K4CXV1	Uncharacterized protein OS=Solanum lycopersicum GN=101253027	101253027	93.07	32.612	10.8	9	10	9	chloroplast
K4CXW3	"Glutamyl-tRNA(Gln) amidotransferase subunit A, chloroplastic/mitochondrial OS=Solanum lycopersicum GN=GATA"	GATA	56.411	57.671	17.2	7	13	7	chloroplast
K4CXX2	Uncharacterized protein OS=Solanum lycopersicum GN=101247563	101247563	97.457	1.823	9	7	8	2	chloroplast
K4CXX9	Uncharacterized protein OS=Solanum lycopersicum GN=101245590	101245590	42.599	2.6707	3.7	1	1	1	chloroplast
K4CXY8	Acyl-coenzyme A oxidase OS=Solanum lycopersicum GN=101243641	101243641	76.734	65.575	18.6	12	18	12	chloroplast
K4CXZ1	Uncharacterized protein OS=Solanum lycopersicum GN=101267849	101267849	31.82	86.338	34.3	10	27	10	chloroplast
K4CY16	Uncharacterized protein OS=Solanum lycopersicum GN=101261858	101261858	20.191	61.27	24	6	13	4	chloroplast
K4CY33	Uncharacterized protein OS=Solanum lycopersicum GN=101258196	101258196	56.95	1.3062	4.7	2	2	2	chloroplast
K4CY37	Uncharacterized protein OS=Solanum lycopersicum GN=101257605	101257605	39.55	3.123	2.8	1	1	1	chloroplast
K4CY40	Uncharacterized protein OS=Solanum lycopersicum GN=101257306	101257306	65.177	33.705	19.4	13	19	10	chloroplast
K4CY51	Mg-protoporphyrin IX chelatase OS=Solanum lycopersicum GN=101255435	101255435	46.433	77.372	38.6	12	19	12	chloroplast
K4CY63	Transcription elongation factor 1 homolog OS=Solanum lycopersicum	---	8.8688	14.886	27.3	2	2	2	chloroplast
K4CY71	Uncharacterized protein OS=Solanum lycopersicum GN=101250056	101250056	121.24	103.96	25.1	24	34	19	chloroplast
K4CY74	Uncharacterized protein OS=Solanum lycopersicum	---	45.028	17.383	5.3	3	10	3	chloroplast
K4CY75	Uncharacterized protein OS=Solanum lycopersicum GN=101249022	101249022	49.873	13.08	13	6	8	6	chloroplast
K4CYB7	Uncharacterized protein OS=Solanum lycopersicum GN=101264466	101264466	49.47	37.918	10.5	4	5	3	chloroplast
K4CYD3	Uncharacterized protein OS=Solanum lycopersicum	---	56.559	93.408	26.6	12	21	10	chloroplast
K4CYF5	Uncharacterized protein OS=Solanum lycopersicum GN=101260274	101260274	18.128	56.375	23.7	6	15	6	chloroplast
K4CYI3	Uncharacterized protein OS=Solanum lycopersicum GN=101256526	101256526	56.914	13.825	9	4	5	4	chloroplast
K4CYI8	Uncharacterized protein OS=Solanum lycopersicum GN=101255633	101255633	12.229	1.2476	6.1	1	1	1	chloroplast
K4CYJ4	Uncharacterized protein OS=Solanum lycopersicum GN=101255141	101255141	48.001	2.3803	5.3	3	4	2	chloroplast
K4CYV4	Uncharacterized protein OS=Solanum lycopersicum GN=101245299	101245299	79.918	224.79	41	25	77	19	chloroplast
K4CZB2	Uncharacterized protein OS=Solanum lycopersicum	---	20.72	7.268	6	1	2	1	chloroplast
K4CZB3	Uncharacterized protein OS=Solanum lycopersicum	---	37.098	15.208	8.9	2	2	2	chloroplast
K4CZE3	Uncharacterized protein OS=Solanum lycopersicum GN=101257021	101257021	105.08	7.2991	3.4	3	3	3	chloroplast
K4CZF1	Peptidylprolyl isomerase OS=Solanum lycopersicum GN=101256426	101256426	29.241	26.408	28	7	10	7	chloroplast
K4CZJ2	Uncharacterized protein OS=Solanum lycopersicum GN=101260882	101260882	28.674	6.7141	9.2	2	2	2	chloroplast
K4CZS0	Uncharacterized protein OS=Solanum lycopersicum GN=101250936	101250936	52.398	25.188	21.9	9	9	9	chloroplast
K4CZS1	Uncharacterized protein OS=Solanum lycopersicum GN=101250639	101250639	23.916	65.745	45.6	8	19	4	chloroplast
K4CZS8	Uncharacterized protein OS=Solanum lycopersicum	---	28.245	5.0201	11.8	3	4	1	chloroplast
K4D000	Uncharacterized protein OS=Solanum lycopersicum	---	45.851	10.228	10.3	4	4	4	chloroplast
K4D027	Uncharacterized protein OS=Solanum lycopersicum GN=101267069	101267069	14.201	67.806	25.5	3	7	3	chloroplast
K4D052	Uncharacterized protein OS=Solanum lycopersicum GN=101265376	101265376	21.288	24.661	33.5	5	9	4	chloroplast
K4D054	Uncharacterized protein OS=Solanum lycopersicum GN=101264469	101264469	32.6	26.037	22.4	7	14	6	chloroplast
K4D0C8	ATP-dependent Clp protease proteolytic subunit OS=Solanum lycopersicum GN=101256043	101256043	42.527	105.2	29.7	9	25	9	chloroplast
K4D0E5	D-3-phosphoglycerate dehydrogenase OS=Solanum lycopersicum GN=101254848	101254848	62.543	27.311	27.7	14	35	7	chloroplast
K4D0F3	Uncharacterized protein OS=Solanum lycopersicum GN=101254542	101254542	29.812	13.078	22.8	5	6	5	chloroplast
K4D0H9	Uncharacterized protein OS=Solanum lycopersicum	---	48.998	2.9479	5.8	2	2	2	chloroplast
K4D0P3	Uncharacterized protein OS=Solanum lycopersicum GN=778326	778326	65.748	139.86	32.5	17	27	11	chloroplast
K4D0Q5	Uncharacterized protein OS=Solanum lycopersicum GN=101245896	101245896	59.905	14.409	16.5	7	9	7	chloroplast
K4D0R4	Uncharacterized protein OS=Solanum lycopersicum GN=101245302	101245302	78.089	37.412	15.8	9	15	9	chloroplast
K4D0T7	Uncharacterized protein OS=Solanum lycopersicum GN=101267068	101267068	26.308	48.039	44.5	12	20	12	chloroplast
K4D0Z5	Uncharacterized protein OS=Solanum lycopersicum GN=101261075	101261075	70.457	2.5107	1.3	1	1	1	chloroplast
K4D104	Uncharacterized protein OS=Solanum lycopersicum GN=101259299	101259299	12.305	1.2841	8.7	1	1	1	chloroplast
K4D130	Uncharacterized protein OS=Solanum lycopersicum GN=101257811	101257811	28.51	3.4561	4.3	1	1	1	chloroplast
K4D140	Uncharacterized protein OS=Solanum lycopersicum GN=101256723	101256723	25.733	1.8233	4.8	1	1	1	chloroplast
K4D180	Uncharacterized protein OS=Solanum lycopersicum GN=101250846	101250846	33.283	15.045	19.9	8	29	1	chloroplast
K4D184	Peptidyl-prolyl cis-trans isomerase OS=Solanum lycopersicum GN=101254541	101254541	17.873	12.269	30.2	5	36	3	chloroplast
K4D1P2	Uncharacterized protein OS=Solanum lycopersicum GN=101251730	101251730	40.471	56.468	33.8	10	20	9	chloroplast
K4D1Q0	Uncharacterized protein OS=Solanum lycopersicum GN=101253238	101253238	42.193	125.78	48.8	16	23	16	chloroplast
K4D1R1	Uncharacterized protein OS=Solanum lycopersicum GN=101255446	101255446	49.968	42.942	29.2	10	16	10	chloroplast
K4D1R2	Uncharacterized protein OS=Solanum lycopersicum GN=101255745	101255745	45.44	27.125	20.8	7	14	7	chloroplast
K4D1T0	Uncharacterized protein OS=Solanum lycopersicum	---	38.123	25.073	15.6	6	9	6	chloroplast
K4D1T3	Uncharacterized protein OS=Solanum lycopersicum	---	28.241	7.3783	14.1	3	3	3	chloroplast
K4D1U4	Uncharacterized protein OS=Solanum lycopersicum GN=101263649	101263649	25.287	11.804	14.8	3	4	3	chloroplast
K4D1V7	Ferredoxin OS=Solanum lycopersicum GN=101265784	101265784	15.403	91.919	61.8	6	15	5	chloroplast
K4D1X8	PRA1 family protein OS=Solanum lycopersicum GN=101245109	101245109	23.918	4.6387	5.4	1	1	1	chloroplast
K4D222	Uncharacterized protein OS=Solanum lycopersicum GN=101250940	101250940	52.457	4.1239	4.1	2	2	2	chloroplast
K4D235	Uncharacterized protein OS=Solanum lycopersicum	---	25.669	40.97	9.8	2	3	2	chloroplast
K4D246	Uncharacterized protein OS=Solanum lycopersicum GN=101257518	101257518	47.185	35.352	23	8	12	8	chloroplast
K4D266	Uncharacterized protein OS=Solanum lycopersicum GN=101262367	101262367	58.006	56.632	14.7	6	9	6	chloroplast
K4D290	Uncharacterized protein OS=Solanum lycopersicum GN=101244134	101244134	54.29	5.2635	6.2	3	4	3	chloroplast
K4D2A1	Uncharacterized protein OS=Solanum lycopersicum GN=101247272	101247272	28.245	2.0647	4.4	1	2	1	chloroplast
K4D2B6	Uncharacterized protein OS=Solanum lycopersicum GN=101252237	101252237	41.61	39.954	29.8	8	28	4	chloroplast
K4D2E4	Uncharacterized protein OS=Solanum lycopersicum GN=101258315	101258315	24.935	15.936	22.6	5	11	1	chloroplast
K4D2F2	Uncharacterized protein OS=Solanum lycopersicum GN=101261177	101261177	43.117	3.0408	5	2	2	1	chloroplast
K4D2F4	Uncharacterized protein OS=Solanum lycopersicum GN=101260188	101260188	59.629	40.028	14.5	7	8	7	chloroplast
K4D2I8	Uncharacterized protein OS=Solanum lycopersicum GN=544206	544206	66.894	60.553	33.8	18	25	18	chloroplast
K4D2L3	Uncharacterized protein OS=Solanum lycopersicum GN=101265082	101265082	50.681	22.574	17.9	8	14	8	chloroplast
K4D2M7	Uncharacterized protein OS=Solanum lycopersicum GN=544092	544092	37.801	34.103	13.1	4	6	4	chloroplast
K4D2N4	Glycosyltransferase OS=Solanum lycopersicum GN=101246295	101246295	49.575	14.139	12.1	5	6	5	chloroplast
K4D2P9	Thioredoxin reductase OS=Solanum lycopersicum GN=101254347	101254347	58.951	80.206	27.6	11	18	11	chloroplast
K4D2Q7	Uncharacterized protein OS=Solanum lycopersicum GN=101256335	101256335	43.191	3.9496	6	2	2	2	chloroplast
K4D2S2	"Adenylosuccinate synthetase, chloroplastic OS=Solanum lycopersicum GN=PURA"	PURA	55.443	133.35	43	19	46	10	chloroplast
K4D2W2	Uncharacterized protein OS=Solanum lycopersicum	---	45.329	6.9088	7.8	3	3	3	chloroplast
K4D2W6	Uncharacterized protein OS=Solanum lycopersicum GN=101244916	101244916	20.653	6.1674	12.8	2	3	2	chloroplast
K4D2X2	Uncharacterized protein OS=Solanum lycopersicum GN=101246390	101246390	59.647	55.319	39.3	20	39	20	chloroplast
K4D2Z7	Uncharacterized protein OS=Solanum lycopersicum GN=101252938	101252938	16.753	9.3333	10.1	2	2	2	chloroplast
K4D311	GrpE protein homolog OS=Solanum lycopersicum	---	42.095	15.023	10.5	3	5	3	chloroplast
K4D323	Uncharacterized protein OS=Solanum lycopersicum GN=101260189	101260189	16.877	2.3817	6.7	1	1	1	chloroplast
K4D324	Uncharacterized protein OS=Solanum lycopersicum GN=101260491	101260491	9.792	14.461	15.9	1	2	1	chloroplast
K4D325	Uncharacterized protein OS=Solanum lycopersicum GN=101260778	101260778	16.6	4.1439	8.9	1	2	1	chloroplast
K4D331	NADH-cytochrome b5 reductase OS=Solanum lycopersicum GN=101262269	101262269	31.139	30.494	43.2	10	29	10	chloroplast
K4D378	Coatomer subunit beta OS=Solanum lycopersicum	---	101.77	130.21	33.4	25	68	10	chloroplast
K4D384	Uncharacterized protein OS=Solanum lycopersicum GN=101249973	101249973	25.873	5.9954	12.4	3	4	3	chloroplast
K4D389	Uncharacterized protein OS=Solanum lycopersicum GN=101250263	101250263	29.461	35.902	31.8	8	30	3	chloroplast
K4D3B1	Uncharacterized protein OS=Solanum lycopersicum GN=101255044	101255044	13.96	11.535	19.4	2	3	2	chloroplast
K4D3D1	Glycosyltransferase OS=Solanum lycopersicum GN=101260093	101260093	49.588	57.03	28.2	11	25	11	chloroplast
K4D3D6	Uncharacterized protein OS=Solanum lycopersicum	---	50.617	57.225	31.2	9	13	6	chloroplast
K4D3E8	Uncharacterized protein OS=Solanum lycopersicum GN=544127	544127	91.87	3.0888	6.5	4	4	2	chloroplast
K4D3F2	Uncharacterized protein OS=Solanum lycopersicum GN=104644379	104644379	24.436	99.968	53.5	7	31	7	chloroplast
K4D3G0	Uncharacterized protein OS=Solanum lycopersicum GN=101266177	101266177	18.485	5.0049	24.5	5	13	3	chloroplast
K4D3G5	Uncharacterized protein OS=Solanum lycopersicum GN=100322877	100322877	61.251	13.657	7.3	4	5	4	chloroplast
K4D3H2	Uncharacterized protein OS=Solanum lycopersicum GN=101267366	101267366	54.656	1.784	6.7	2	2	2	chloroplast
K4D3H7	Uncharacterized protein OS=Solanum lycopersicum	---	13.313	7.7186	23.4	3	4	3	chloroplast
K4D3H9	Peptidyl-prolyl cis-trans isomerase OS=Solanum lycopersicum GN=101243840	101243840	26.056	9.3301	30.9	6	7	4	chloroplast
K4D3J0	Uncharacterized protein OS=Solanum lycopersicum GN=101245901	101245901	23.88	26.798	28.8	4	6	4	chloroplast
K4D3J1	Uncharacterized protein OS=Solanum lycopersicum GN=101246391	101246391	89.797	116.54	46.2	33	92	6	chloroplast
K4D3K0	Ferrochelatase OS=Solanum lycopersicum GN=101248153	101248153	54.435	8.9554	7.4	3	3	3	chloroplast
K4D3K7	Uncharacterized protein OS=Solanum lycopersicum GN=101249033	101249033	29.862	76.104	57.7	13	20	13	chloroplast
K4D3M1	Uncharacterized protein OS=Solanum lycopersicum	---	23.596	14.154	42.7	9	19	2	chloroplast
K4D3P6	Uncharacterized protein OS=Solanum lycopersicum GN=101257820	101257820	23.84	3.0569	6.2	1	1	1	chloroplast
K4D3T4	Uncharacterized protein OS=Solanum lycopersicum GN=101267464	101267464	54.966	9.1949	9.8	4	9	2	chloroplast
K4D3V4	Uncharacterized protein OS=Solanum lycopersicum	---	45.792	19.829	21.3	9	16	6	chloroplast
K4D3W3	Uncharacterized protein OS=Solanum lycopersicum	---	37.644	25.111	22.9	7	9	7	chloroplast
K4D3X4	Uncharacterized protein OS=Solanum lycopersicum	---	34.031	5.2624	6.9	2	3	2	chloroplast
K4D3X6	Uncharacterized protein OS=Solanum lycopersicum GN=101253243	101253243	23.939	5.9341	6.5	1	1	1	chloroplast
K4D3Z7	Uncharacterized protein OS=Solanum lycopersicum GN=101248347	101248347	46.565	7.4666	8.3	3	3	3	chloroplast
K4D402	Uncharacterized protein OS=Solanum lycopersicum GN=101259692	101259692	55.363	22.493	10.9	5	5	5	chloroplast
K4D421	Uncharacterized protein OS=Solanum lycopersicum GN=101261675	101261675	55.005	3.0401	7.4	4	5	1	chloroplast
K4D424	Uncharacterized protein OS=Solanum lycopersicum	---	35.114	8.8317	11.1	3	6	3	chloroplast
K4D432	Uncharacterized protein OS=Solanum lycopersicum GN=101251832	101251832	38.969	16.632	10.1	3	4	3	chloroplast
K4D448	Uncharacterized protein OS=Solanum lycopersicum GN=101255645	101255645	31.791	41.711	25.1	8	10	8	chloroplast
K4D451	Phenylalanine ammonia-lyase OS=Solanum lycopersicum GN=101243656	101243656	77.496	2.4507	7.6	5	7	1	chloroplast
K4D454	Uncharacterized protein OS=Solanum lycopersicum GN=101263654	101263654	33.546	15.46	20.8	6	10	6	chloroplast
K4D467	Uncharacterized protein OS=Solanum lycopersicum GN=101264577	101264577	23.866	39.497	38	8	24	4	chloroplast
K4D482	Uncharacterized protein OS=Solanum lycopersicum GN=101255048	101255048	10.759	48.219	65.6	8	21	8	chloroplast
K4D486	Uncharacterized protein OS=Solanum lycopersicum GN=101244242	101244242	89.642	162.78	28.8	19	28	10	chloroplast
K4D489	Uncharacterized protein OS=Solanum lycopersicum	---	49.237	68.704	52.8	23	96	7	chloroplast
K4D493	Uncharacterized protein OS=Solanum lycopersicum GN=101265978	101265978	29.231	11.886	15.4	4	9	3	chloroplast
K4D4A4	Uncharacterized protein OS=Solanum lycopersicum GN=101264273	101264273	44.961	30.995	24.2	7	8	7	chloroplast
K4D4B0	Uncharacterized protein OS=Solanum lycopersicum GN=101256638	101256638	57.814	9.0831	8	4	5	4	chloroplast
K4D4B9	Uncharacterized protein OS=Solanum lycopersicum GN=101256340	101256340	25.513	16.164	15.8	3	4	3	chloroplast
K4D4C1	Uncharacterized protein OS=Solanum lycopersicum GN=101257324	101257324	75.124	14.731	9	5	10	5	chloroplast
K4D4C3	Uncharacterized protein OS=Solanum lycopersicum	---	92.757	4.0017	4.6	3	4	2	chloroplast
K4D4C7	Uncharacterized protein OS=Solanum lycopersicum GN=101258511	101258511	65.505	14.947	6.1	3	4	3	chloroplast
K4D4D5	AP complex subunit sigma OS=Solanum lycopersicum GN=101260000	101260000	18.72	5.7049	18.6	3	3	3	chloroplast
K4D4G1	Uncharacterized protein OS=Solanum lycopersicum GN=101265388	101265388	24.863	2.4793	8.8	2	2	2	chloroplast
K4D4H5	N-acetylglutamate kinase OS=Solanum lycopersicum GN=101267182	101267182	36.271	77.3	33.1	9	15	9	chloroplast
K4D4J0	Pectinesterase OS=Solanum lycopersicum GN=101245713	101245713	61.039	5.813	4.7	2	5	2	chloroplast
K4D4L9	Uncharacterized protein OS=Solanum lycopersicum GN=101251433	101251433	50.267	31.132	17.3	7	11	7	chloroplast
K4D4P7	Uncharacterized protein OS=Solanum lycopersicum GN=101255944	101255944	68.598	64.745	32	18	26	18	chloroplast
K4D4P8	Uncharacterized protein OS=Solanum lycopersicum GN=544088	544088	42.493	46.515	26	9	15	9	chloroplast
K4D4P9	Uncharacterized protein OS=Solanum lycopersicum	---	13.061	37.631	53.6	6	11	6	chloroplast
K4D4Q0	Uncharacterized protein OS=Solanum lycopersicum GN=101256827	101256827	64.68	2.6555	12.8	7	14	1	chloroplast
K4D4Q3	Uncharacterized protein OS=Solanum lycopersicum GN=101257423	101257423	25.346	4.0015	9.2	2	4	2	chloroplast
K4D4S1	Uncharacterized protein OS=Solanum lycopersicum	---	25.765	10.161	22.5	3	4	3	chloroplast
K4D4V3	Uncharacterized protein OS=Solanum lycopersicum GN=101267077	101267077	13.653	8.1325	24.4	2	2	2	chloroplast
K4D4V8	Uncharacterized protein OS=Solanum lycopersicum GN=101267668	101267668	31.932	66.635	38.1	13	54	13	chloroplast
K4D4W5	Uncharacterized protein OS=Solanum lycopersicum GN=101243844	101243844	45.978	1.2573	2.2	1	2	1	chloroplast
K4D4W9	Protein YIPF OS=Solanum lycopersicum GN=101245014	101245014	27.326	3.537	7.9	1	1	1	chloroplast
K4D4X3	Uncharacterized protein OS=Solanum lycopersicum GN=101245903	101245903	30.467	31.801	33.1	7	14	7	chloroplast
K4D4Y1	Uncharacterized protein OS=Solanum lycopersicum GN=101247578	101247578	12.197	36.838	38.9	3	13	3	chloroplast
K4D4Z3	Uncharacterized protein OS=Solanum lycopersicum GN=101249318	101249318	55.533	38.516	27.7	12	16	12	chloroplast
K4D532	Uncharacterized protein OS=Solanum lycopersicum GN=101256734	101256734	32.879	16.552	11.9	2	3	2	chloroplast
K4D546	Uncharacterized protein OS=Solanum lycopersicum GN=101259105	101259105	56	15.845	16.5	9	15	9	chloroplast
K4D588	Carboxypeptidase OS=Solanum lycopersicum GN=101266584	101266584	56.066	28.491	20.4	9	14	9	chloroplast
K4D595	Uncharacterized protein OS=Solanum lycopersicum GN=101268735	101268735	122.34	2.5769	1	1	1	1	chloroplast
K4D598	Glycerol-3-phosphate dehydrogenase OS=Solanum lycopersicum	---	44.062	2.9043	2.5	1	1	1	chloroplast
K4D5C2	Uncharacterized protein OS=Solanum lycopersicum GN=101249417	101249417	39.638	83.645	36.4	16	33	14	chloroplast
K4D5C8	Acyl-[acyl-carrier-protein] desaturase OS=Solanum lycopersicum GN=101250561	101250561	44.534	9.1787	29.3	10	19	4	chloroplast
K4D5D7	Uncharacterized protein OS=Solanum lycopersicum GN=101252646	101252646	86.646	62.146	9.6	7	10	7	chloroplast
K4D5D8	Uncharacterized protein OS=Solanum lycopersicum GN=101252944	101252944	53.04	18.279	13.7	6	9	5	chloroplast
K4D5E0	Uncharacterized protein OS=Solanum lycopersicum GN=101253551	101253551	128.37	9.4093	4.1	5	6	5	chloroplast
K4D5E1	Beta-hexosaminidase OS=Solanum lycopersicum	---	55.726	73.005	25.6	10	17	10	chloroplast
K4D5F4	Uncharacterized protein OS=Solanum lycopersicum GN=101258814	101258814	73.482	8.3737	6.6	4	5	4	chloroplast
K4D5F9	Uncharacterized protein OS=Solanum lycopersicum GN=101257824	101257824	36.28	260.79	53	16	40	16	chloroplast
K4D5G2	Uncharacterized protein OS=Solanum lycopersicum GN=101258426	101258426	33.393	2.0123	4.3	1	1	1	chloroplast
K4D5G7	Uncharacterized protein OS=Solanum lycopersicum GN=101259600	101259600	34.96	6.952	14.5	5	6	5	chloroplast
K4D5G8	Phospho-2-dehydro-3-deoxyheptonate aldolase OS=Solanum lycopersicum GN=544152	544152	56.929	44.788	26.4	12	26	7	chloroplast
K4D5H3	Peroxidase OS=Solanum lycopersicum GN=101260194	101260194	37.695	18.728	9.5	3	4	3	chloroplast
K4D5H9	Uncharacterized protein OS=Solanum lycopersicum	---	23.843	10.608	16.7	3	4	3	chloroplast
K4D5I0	Uncharacterized protein OS=Solanum lycopersicum GN=101261982	101261982	30.677	92.748	34.1	7	18	4	chloroplast
K4D5J1	Uncharacterized protein OS=Solanum lycopersicum GN=101263963	101263963	60.161	7.7309	14.2	7	11	3	chloroplast
K4D5K8	Uncharacterized protein OS=Solanum lycopersicum GN=101243846	101243846	28.201	69.171	69.9	18	57	11	chloroplast
K4D5K9	Uncharacterized protein OS=Solanum lycopersicum GN=101268824	101268824	57.694	34.53	6.7	3	4	3	chloroplast
K4D5L0	Uncharacterized protein OS=Solanum lycopersicum	---	122.37	2.9699	0.8	1	1	1	chloroplast
K4D5L2	Uncharacterized protein OS=Solanum lycopersicum GN=101244439	101244439	27.461	3.384	6.8	2	2	2	chloroplast
K4D5N1	Uncharacterized protein OS=Solanum lycopersicum GN=101263566	101263566	23.308	3.4318	6.6	1	1	1	chloroplast
K4D5P2	Uncharacterized protein OS=Solanum lycopersicum GN=101250762	101250762	66.257	12.764	7.7	4	4	4	chloroplast
K4D5R9	Uncharacterized protein OS=Solanum lycopersicum GN=101256054	101256054	51.685	34.678	15.3	7	10	7	chloroplast
K4D5S1	Uncharacterized protein OS=Solanum lycopersicum GN=101256642	101256642	21.264	4.8312	10.1	2	3	2	chloroplast
K4D5T1	Uncharacterized protein OS=Solanum lycopersicum GN=778343	778343	29.856	73.198	49.3	11	26	10	chloroplast
K4D5Y3	60S ribosomal export protein NMD3 OS=Solanum lycopersicum	---	57.623	3.6798	3	1	1	1	chloroplast
K4D615	Uncharacterized protein OS=Solanum lycopersicum GN=101252648	101252648	33.604	24.169	23	5	9	5	chloroplast
K4D623	Acyl carrier protein OS=Solanum lycopersicum GN=101255053	101255053	14.859	6.292	24.1	3	4	3	chloroplast
K4D633	Uncharacterized protein OS=Solanum lycopersicum GN=101256543	101256543	23.648	6.3349	13.1	2	2	2	chloroplast
K4D652	Thymidine kinase OS=Solanum lycopersicum	---	30.092	1.525	6.2	1	1	1	chloroplast
K4D671	Uncharacterized protein OS=Solanum lycopersicum GN=101264082	101264082	76.899	22.793	13.4	8	9	8	chloroplast
K4D682	Uncharacterized protein OS=Solanum lycopersicum	---	9.2225	5.4978	27.9	2	2	2	chloroplast
K4D698	Glutaredoxin-like protein OS=Solanum lycopersicum GN=101247487	101247487	15.682	11.394	40.3	6	8	6	chloroplast
K4D6B5	Uncharacterized protein OS=Solanum lycopersicum GN=101249699	101249699	39.989	109.63	40.1	11	21	11	chloroplast
K4D6D0	Uncharacterized protein OS=Solanum lycopersicum	---	32.946	40.398	22.6	5	8	4	chloroplast
K4D6D7	Uncharacterized protein OS=Solanum lycopersicum GN=101254049	101254049	36.47	3.0741	5.6	2	2	2	chloroplast
K4D6I8	Uncharacterized protein OS=Solanum lycopersicum GN=101258813	101258813	54.367	5.3036	6.5	3	3	3	chloroplast
K4D6K5	Uncharacterized protein OS=Solanum lycopersicum	---	54.154	5.8849	4.1	2	2	2	chloroplast
K4D6M3	Uncharacterized protein OS=Solanum lycopersicum GN=101263865	101263865	35.099	8.1495	12.2	5	8	5	chloroplast
K4D6M8	Dihydrolipoamide acetyltransferase component of pyruvate dehydrogenase complex OS=Solanum lycopersicum GN=101264480	101264480	48.857	122.06	35.9	10	29	9	chloroplast
K4D6Q4	Beta-galactosidase OS=Solanum lycopersicum	---	77.691	47.362	14.2	9	16	8	chloroplast
K4D6Q9	Uncharacterized protein OS=Solanum lycopersicum	---	46.081	229.84	53.9	22	57	17	chloroplast
K4D6T5	Uncharacterized protein OS=Solanum lycopersicum	---	48.108	4.0818	3.9	2	3	2	chloroplast
K4D6U8	Uncharacterized protein OS=Solanum lycopersicum GN=101248352	101248352	53.532	31.924	16.5	6	9	6	chloroplast
K4D6V7	Uncharacterized protein OS=Solanum lycopersicum GN=100134914	100134914	74.492	323.31	54.2	42	127	29	chloroplast
K4D6X5	Uncharacterized protein OS=Solanum lycopersicum GN=101250181	101250181	85.048	-2	1.5	1	1	1	chloroplast
K4D6Y2	Uncharacterized protein OS=Solanum lycopersicum GN=101251351	101251351	47.798	187.49	37.5	15	37	15	chloroplast
K4D738	Uncharacterized protein OS=Solanum lycopersicum GN=101254260	101254260	42.633	73.976	41.3	14	26	14	chloroplast
K4D7K6	Uncharacterized protein OS=Solanum lycopersicum	---	31.68	27.09	21.3	5	9	5	chloroplast
K4D7V9	Uncharacterized protein OS=Solanum lycopersicum GN=101257430	101257430	82.308	155.52	46.1	30	79	22	chloroplast
K4D810	Uncharacterized protein OS=Solanum lycopersicum	---	89.291	146.43	30.6	20	39	17	chloroplast
K4D815	Protein phosphatase methylesterase 1 OS=Solanum lycopersicum	---	43.386	84.041	19.1	6	9	6	chloroplast
K4D832	Uncharacterized protein OS=Solanum lycopersicum GN=101266993	101266993	25.094	27.19	20.7	3	4	3	chloroplast
K4D834	Uncharacterized protein OS=Solanum lycopersicum GN=101267576	101267576	30.083	118.75	43.8	9	22	9	chloroplast
K4D861	Uncharacterized protein OS=Solanum lycopersicum	---	33.038	11.511	6.4	1	1	1	chloroplast
K4D866	Uncharacterized protein OS=Solanum lycopersicum GN=101268059	101268059	100.87	30.249	11.5	9	12	9	chloroplast
K4D882	Uncharacterized protein OS=Solanum lycopersicum GN=101245122	101245122	29.292	7.4826	19.2	4	7	3	chloroplast
K4D899	Proline iminopeptidase OS=Solanum lycopersicum	---	44.641	20.056	13.9	3	3	3	chloroplast
K4D8F2	Uncharacterized protein OS=Solanum lycopersicum GN=101253450	101253450	49.811	16.396	9.8	4	4	4	chloroplast
K4D8X9	Uncharacterized protein OS=Solanum lycopersicum	---	39.921	72.698	33.8	11	32	11	chloroplast
K4D930	Uncharacterized protein OS=Solanum lycopersicum	---	41.735	115.06	38.4	15	77	7	chloroplast
K4D938	Signal recognition particle subunit SRP72 OS=Solanum lycopersicum GN=101255954	101255954	72.406	141.7	39.9	21	36	21	chloroplast
K4D942	Uncharacterized protein OS=Solanum lycopersicum	---	153.6	45.84	7.3	9	12	9	chloroplast
K4D948	Uncharacterized protein OS=Solanum lycopersicum	---	37.317	8.5354	6.6	2	2	2	chloroplast
K4D952	Non-specific serine/threonine protein kinase OS=Solanum lycopersicum GN=101258032	101258032	49.885	12.096	16.9	6	11	3	chloroplast
K4D9C1	Uncharacterized protein OS=Solanum lycopersicum GN=101264177	101264177	13.023	9.0329	28.1	3	3	3	chloroplast
K4D9D1	Uncharacterized protein OS=Solanum lycopersicum GN=101265890	101265890	42.933	7.1153	12.8	5	5	5	chloroplast
K4D9G1	Uncharacterized protein OS=Solanum lycopersicum GN=101245023	101245023	43.873	22.782	18.2	8	17	8	chloroplast
K4D9G3	Uncharacterized protein OS=Solanum lycopersicum GN=101245616	101245616	58.372	22.837	15.9	7	9	7	chloroplast
K4D9H4	Uncharacterized protein OS=Solanum lycopersicum GN=101246790	101246790	23.51	5.2656	13.9	2	2	1	chloroplast
K4D9J3	Uncharacterized protein OS=Solanum lycopersicum GN=101250955	101250955	58.79	10.376	4.3	2	2	2	chloroplast
K4D9K1	Uncharacterized protein OS=Solanum lycopersicum GN=101252457	101252457	150.62	188.65	27.2	32	57	27	chloroplast
K4D9M0	Uncharacterized protein OS=Solanum lycopersicum	---	48.939	4.2891	5.4	2	3	2	chloroplast
K4D9M3	Uncharacterized protein OS=Solanum lycopersicum GN=101258224	101258224	39.086	6.8362	18.8	7	24	0	chloroplast
K4D9N7	Uncharacterized protein OS=Solanum lycopersicum GN=101259706	101259706	43.085	58.201	24.4	7	16	7	chloroplast
K4D9P5	DNA ligase OS=Solanum lycopersicum GN=101262281	101262281	89.814	22.366	12.6	9	11	9	chloroplast
K4D9Q1	Uncharacterized protein OS=Solanum lycopersicum GN=543677	543677	60.746	70.765	25.5	13	34	13	chloroplast
K4D9Q6	Uncharacterized protein OS=Solanum lycopersicum GN=104644765	104644765	23.881	18.737	6.2	1	1	1	chloroplast
K4D9R3	Uncharacterized protein OS=Solanum lycopersicum GN=101265892	101265892	107.51	3.6149	3.4	3	4	3	chloroplast
K4D9T1	Uncharacterized protein OS=Solanum lycopersicum GN=101244740	101244740	41.584	14.42	14.4	5	10	4	chloroplast
K4D9U6	Arogenate dehydratase OS=Solanum lycopersicum GN=101247693	101247693	46.453	18.927	15	5	6	4	chloroplast
K4D9W3	Uncharacterized protein OS=Solanum lycopersicum	---	26.44	62.418	37.8	9	17	9	chloroplast
K4D9W7	Uncharacterized protein OS=Solanum lycopersicum GN=101253452	101253452	11.419	54.558	72.6	6	21	3	chloroplast
K4D9X3	Uncharacterized protein OS=Solanum lycopersicum GN=101254562	101254562	44.437	72.826	21.1	7	14	7	chloroplast
K4D9Y3	Uncharacterized protein OS=Solanum lycopersicum	---	43.571	17.194	14	5	6	5	chloroplast
K4DA04	Uncharacterized protein OS=Solanum lycopersicum GN=101260202	101260202	28.126	1.9439	5.6	2	2	2	chloroplast
K4DA09	Uncharacterized protein OS=Solanum lycopersicum GN=101261389	101261389	12.275	30.728	39.5	3	9	3	chloroplast
K4DA12	Uncharacterized protein OS=Solanum lycopersicum GN=101262988	101262988	20.793	1.2299	3.7	1	1	1	chloroplast
K4DA21	Uncharacterized protein OS=Solanum lycopersicum GN=101264178	101264178	129.42	70.35	21.9	22	29	22	chloroplast
K4DA22	Uncharacterized protein OS=Solanum lycopersicum GN=101264487	101264487	47.14	12.245	14.4	6	6	6	chloroplast
K4DA39	Uncharacterized protein OS=Solanum lycopersicum	---	22.603	13.09	18.9	3	8	3	chloroplast
K4DA47	Uncharacterized protein OS=Solanum lycopersicum GN=101246018	101246018	28.386	2.9141	7.8	1	2	1	chloroplast
K4DA57	Uncharacterized protein OS=Solanum lycopersicum GN=101249146	101249146	56.966	281.36	59.3	28	74	28	chloroplast
K4DA58	Uncharacterized protein OS=Solanum lycopersicum GN=101249430	101249430	58.786	17.336	10.8	4	9	4	chloroplast
K4DA73	Uncharacterized protein OS=Solanum lycopersicum GN=101252556	101252556	74.046	6.5605	2.6	2	2	2	chloroplast
K4DA74	Uncharacterized protein OS=Solanum lycopersicum GN=101252846	101252846	45.306	49.995	29.9	11	19	11	chloroplast
K4DA82	Uncharacterized protein OS=Solanum lycopersicum GN=101254359	101254359	28.456	11.221	7.3	1	1	1	chloroplast
K4DA92	Uncharacterized protein OS=Solanum lycopersicum GN=101257041	101257041	30.329	12.182	11.7	2	2	2	chloroplast
K4DA96	Protein disulfide-isomerase OS=Solanum lycopersicum GN=101257830	101257830	64.577	22.607	13.3	7	10	7	chloroplast
K4DAD5	Uncharacterized protein OS=Solanum lycopersicum GN=101266598	101266598	61.955	323.31	47.8	25	83	20	chloroplast
K4DAD9	Uncharacterized protein OS=Solanum lycopersicum GN=101267482	101267482	43.05	6.3122	18.1	6	9	3	chloroplast
K4DAE2	Uncharacterized protein OS=Solanum lycopersicum GN=101268063	101268063	15.404	41.838	25.9	3	8	3	chloroplast
K4DAF9	Uncharacterized protein OS=Solanum lycopersicum GN=101248942	101248942	23.506	12.038	19.2	5	6	5	chloroplast
K4DAP8	Uncharacterized protein OS=Solanum lycopersicum GN=101261781	101261781	66.298	7.7269	6.8	4	5	4	chloroplast
K4DAQ8	Homoserine dehydrogenase OS=Solanum lycopersicum GN=101264180	101264180	40.362	17.007	20.5	9	10	9	chloroplast
K4DAR6	Uncharacterized protein OS=Solanum lycopersicum GN=101265995	101265995	49.448	13.04	12.4	6	9	6	chloroplast
K4DAV1	Uncharacterized protein OS=Solanum lycopersicum GN=101248170	101248170	60.768	5.4961	5	3	4	3	chloroplast
K4DAV6	Uncharacterized protein OS=Solanum lycopersicum GN=101249607	101249607	71.629	23.349	7.8	3	3	3	chloroplast
K4DAV9	Arogenate dehydratase OS=Solanum lycopersicum	---	43.373	43.643	25.7	8	10	7	chloroplast
K4DAX1	Uncharacterized protein OS=Solanum lycopersicum GN=101253659	101253659	41.295	57.617	36.8	11	22	11	chloroplast
K4DB22	Uncharacterized protein OS=Solanum lycopersicum	---	52.986	10.859	13.3	7	9	5	chloroplast
K4DB36	Uncharacterized protein OS=Solanum lycopersicum GN=101266600	101266600	41.381	11.083	13.7	4	6	4	chloroplast
K4DB43	Uncharacterized protein OS=Solanum lycopersicum GN=101257536	101257536	48.282	3.4437	2.6	1	1	1	chloroplast
K4DB56	Uncharacterized protein OS=Solanum lycopersicum GN=101260607	101260607	37.334	47.374	26.1	7	16	7	chloroplast
K4DB57	Uncharacterized protein OS=Solanum lycopersicum GN=101260900	101260900	40.37	2.3596	4	1	1	1	chloroplast
K4DB77	Uncharacterized protein OS=Solanum lycopersicum GN=101266192	101266192	25.262	17.634	25.2	5	7	4	chloroplast
[truncated: 4,966 more rows]
