# Supplementary material for: Novel Translational and Phosphorylation Modification Regulation Mechanisms of Tomato (Solanum lycopersicum) Fruit Ripening Revealed by Integrative Proteomics and Phosphoproteomics
Source: Int J Mol Sci. 2021 Oct 29;22(21):11782. doi: 10.3390/ijms222111782 (PMC8584006; doi:10.3390/ijms222111782)
Supplement: Supplementary file 1 [file ijms-22-11782-s001.zip › Table S4 Phosphoproteome-subcellular localization.xlsx]

## Sheet: Subcellular localization
Protein accession	Position	Amino acid	Protein description	Gene name	Localization probability	PEP	Score	Modified sequence	Charge	Mass error [ppm]	MS/MS Count	Subcellular localization
A0ZXL1	18	S	Mini zinc finger protein	ima	0.921253	0.000402	102.9	NST(0.003)NS(0.066)S(0.921)FT(0.009)MR	2	-0.3215	7	mitochondria
A0ZXL1	40	Y	Mini zinc finger protein	ima	0.999997	3.95e-22	148.83	NHAASVGGY(1)VIDGCR	2	-0.16815	1	mitochondria
A0ZXL1	36	S	Mini zinc finger protein	ima	0.999759	2.67e-05	86.8	NHAAS(1)VGGYVIDGCR	3	-0.086559	2	mitochondria
A0ZXL1	17	S	Mini zinc finger protein	ima	0.969831	0.000697	66.393	NST(0.006)NS(0.97)S(0.023)FTMR	3	0.0010955	2	mitochondria
A1IKU3	154	S	SNF1-related kinase	LeSRK2C	0.999942	0.000922	68.355	SAALHS(1)QPK	3	0.27367	5	cytoplasm
A1Y9Q9	500	S	NBS-LRR resistance protein-like protein	Mi-1C	1	0.00136	100.93	GLIAVNS(1)PK	3	0.095661	4	cytoplasm
A5JME7	342	S	S-adenosylmethionine decarboxylase proenzyme	SAMDC	0.999538	0.00987	49.3	TPYCES(1)PK	3	0.82731	1	cytoskeleton
A7X9Y1	818	S	Histone-lysine N-methyltransferase	EZ1	1	3.39e-05	77.42	RDDS(1)PAPLGRPK	4	0.10021	3	nucleus
A8IDV8	278	S	"Inositol-1,4,5-triphosphate-5-phosphatase"	5PT1	0.848463	0.00439	55.721	RVFS(0.848)S(0.089)T(0.063)AR	3	0.48456	1	nucleus
A9ZSX8	49	S	Trehalose-6-phosphate synthase	SlTPS1	1	0.00174	71.614	GEVS(1)PGVK	3	-0.59703	3	chloroplast
B1Q3F1	8	S	Glutamate decarboxylase	LeGAD2	0.974129	1.14e-07	106.58	IAS(0.974)ES(0.026)DVSVHSTFASR	3	-1.177	2	cytoplasm
B1Q3F2	8	S	Glutamate decarboxylase	LeGAD3	0.909916	2.87e-12	127.29	T(0.065)PS(0.91)DDS(0.025)VHSTFASR	2	-0.57231	3	cytoplasm
B6C9K2	352	S	Phosphoinositide phospholipase C	100301920	0.994306	9.7e-05	77.372	RLS(0.994)LS(0.006)EQALEK	3	-0.090955	1	mitochondria
B6C9K5	293	S	Phosphoinositide phospholipase C	100301923	0.999942	4.68e-11	142.45	AWGAEISDLS(1)QK	2	-0.022351	2	mitochondria
B6C9K5	290	S	Phosphoinositide phospholipase C	100301923	0.99886	5.01e-09	132.08	AWGAEIS(0.999)DLS(0.001)QK	3	0.12672	2	mitochondria
B6CG42	625	S	L04	MDR1	0.872082	0.0014	77.533	LSHS(0.016)LS(0.872)T(0.112)K	3	0.66458	1	plasma membrane
B6CG42	611	S	L04	MDR1	0.773914	0.0227	49.28	DFS(0.002)NPS(0.774)T(0.224)RR	2	-1.4085	1	plasma membrane
B6D1Q3	180	S	Nam-like protein 1	SlNAM1	1	0.0287	83.948	VGS(1)PEDR	2	0.71332	1	nucleus
C5IU71	89	S	"Chloroplast sedoheptulose-1,7-bisphosphatase"	SBPase	0.941554	0.00137	67.08	S(0.029)T(0.029)S(0.942)DKGLIR	2	0.30767	2	chloroplast
C6K2L0	368	S	"GDP-mannose 3',5'-epimerase"	GME2	0.999969	4.75e-05	74.147	VVGTQAPVELGS(1)LR	3	-2.2646	1	cytoskeleton
C6KGT3	553	S	Calcium-dependent protein kinase	100316879	0.899648	0.00021	110.08	T(0.079)AS(0.9)MS(0.019)S(0.001)PT(0.002)VR	2	-0.17792	1	chloroplast
C6KGT3	556	S	Calcium-dependent protein kinase	100316879	0.822081	0.000124	113.61	TAS(0.003)MS(0.166)S(0.822)PT(0.008)VR	2	-3.9895	1	chloroplast
E0Z1D0	11	S	Sucrose synthase	SUS3	1	0.00857	83.948	VHS(1)LRER	2	0.10991	8	mitochondria
E1CFU1	572	S	Calcium dependent protein kinase	LeCDPK2	0.99872	7.33e-10	146.79	GLEHS(1)FS(0.999)T(0.001)GFR	2	-0.92538	13	chloroplast
E1CFU1	118	S	Calcium dependent protein kinase	LeCDPK2	1	0.0287	83.948	EFFS(1)IGK	2	0.61921	1	chloroplast
E1CFU1	97	S	Calcium dependent protein kinase	LeCDPK2	1	0.0009	86.344	VGS(1)AGLK	3	-0.10119	4	chloroplast
E1CFU1	570	S	Calcium dependent protein kinase	LeCDPK2	0.999975	4.28e-10	136.93	GLEHS(1)FS(0.999)T(0.001)GFR	2	-0.92538	4	chloroplast
E1CFU1	65	T	Calcium dependent protein kinase	LeCDPK2	1	0.00197	72.29	APEQMT(1)MPK	3	-0.35848	12	chloroplast
E1CFU1	20	S	Calcium dependent protein kinase	LeCDPK2	0.99594	4.53e-07	90.706	FLQS(0.004)VS(0.996)AAMWPAR	2	-0.28791	4	chloroplast
E2FYC4	481	T	LysM receptor-like kinase	Bti9	0.999935	1.05e-11	138.73	LTEVGSSSLQT(1)R	3	0.26833	2	plasma membrane
E2FYC4	286	S	LysM receptor-like kinase	Bti9	0.943104	3.42e-33	177.38	SEDHLHQYGHGPEGS(0.943)T(0.044)T(0.013)VK	3	-0.48392	9	plasma membrane
E2FYC4	302	S	LysM receptor-like kinase	Bti9	0.999925	9.51e-23	148.66	LADGNS(1)PVLSGITVDK	3	-0.41758	4	plasma membrane
E2FYC4	478	S	LysM receptor-like kinase	Bti9	0.922173	3.41e-09	87.251	LTEVGS(0.006)S(0.069)S(0.922)LQT(0.003)R	2	-0.09048	1	plasma membrane
E2GLN8	197	T	Mitogen-activated protein kinase	MAPK4	0.999433	8.69e-05	83.404	TTSEADFMT(0.999)EY(0.001)VVTR	3	-0.30702	4	cytoplasm
E3UMZ9	29	T	X intrinsic protein	XIP1-1-alpha	0.897002	0.00143	84.479	VQPCS(0.011)S(0.092)T(0.897)PR	2	-0.2213	1	plasma membrane
E3WH16	139	S	LOV/LOV protein	LLP	1	0.000185	86.772	RNS(1)LGGGIGR	3	0.19719	3	nucleus
E5KGD2	400	S	Auxin efflux carrier component	100527971	0.898375	5.56e-09	131.96	LGS(0.898)S(0.098)S(0.003)TAELFPR	2	1.4367	1	chloroplast
E5KGD4	464	S	Auxin efflux carrier component	100527968	0.845144	6.46e-07	104.17	LGS(0.845)S(0.13)S(0.021)T(0.003)SELHPK	3	0.25422	2	chloroplast
E5KGD4	275	S	Auxin efflux carrier component	100527968	0.759507	0.000119	59.744	LSNFGPADMYS(0.019)VQS(0.76)S(0.221)R	3	-1.5845	1	chloroplast
E7EC27	278	S	Aquaporin	100529106	0.866322	0.00785	54.023	ALGS(0.911)FRS(0.866)T(0.223)A	2	-0.36173	3	plasma membrane
E7EC27	275	S	Aquaporin	100529106	0.998189	0.00673	67.952	ALGS(0.998)FRS(0.821)T(0.181)A	2	0.20462	4	plasma membrane
F8WS84	1008	S	Leucine rich repeat receptor protein kinase CLAVATA1	SlpCLV1	0.996442	6.72e-07	104.84	DHHQPT(0.004)PQS(0.996)PPPDLLSI	2	0.15392	34	extracellular
F8WS84	1015	S	Leucine rich repeat receptor protein kinase CLAVATA1	SlpCLV1	0.999997	0.00012	60.735	DHHQPT(0.041)PQS(0.959)PPPDLLS(1)I	3	-0.78331	1	extracellular
G0XZA5	451	T	Somatic embryogenesis receptor kinase 3A	SERK3A	0.771491	0.000765	99.752	DTHVT(0.771)T(0.228)AVR	2	0.064142	1	plasma membrane
G3K2M4	24	S	Methionine sulfoxide reductase A4	MSRA4	0.920739	0.0393	53.136	S(0.921)T(0.079)LLLPPFSR	2	0.29719	1	chloroplast
G8Z246	212	T	Hop-interacting protein THI002	101055509	0.999854	0.017	65.224	ILT(1)YAAR	2	1.0643	1	nucleus
G8Z246	492	S	Hop-interacting protein THI002	101055509	0.990847	5.56e-17	142.89	HMSSSLSSNS(0.001)ADMS(0.991)PS(0.008)R	3	-1.6131	12	nucleus
G8Z246	146	T	Hop-interacting protein THI002	101055509	0.950071	2.04e-05	90.759	KDEGS(0.043)RT(0.95)FT(0.007)MR	2	-0.30654	8	nucleus
G8Z246	220	T	Hop-interacting protein THI002	101055509	0.941934	0.0141	71.451	Y(0.058)AT(0.942)ALER	2	1.2935	2	nucleus
G8Z246	485	S	Hop-interacting protein THI002	101055509	0.926658	4.07e-23	111.45	HMS(0.002)S(0.008)S(0.008)LS(0.927)S(0.054)NS(0.002)ADMSPSR	3	-0.27725	4	nucleus
G8Z254	572	S	Hop-interacting protein THI016	101055514	0.960546	1.02e-10	129.88	DDAAS(0.005)HIS(0.961)GT(0.034)EPIPSTP	3	1.4683	3	cytoplasm
G8Z254	580	T	Hop-interacting protein THI016	101055514	0.843032	6.77e-40	182.15	DDAASHIS(0.295)GT(0.705)EPIPS(0.157)T(0.843)P	3	0.3392	7	cytoplasm
G8Z260	35	S	Hop-interacting protein THI031	101055601	0.994912	8.91e-06	95.873	S(0.004)NS(0.995)PPT(0.001)AGLFAK	2	0.85696	4	chloroplast
G8Z263	114	S	Hop-interacting protein THI034	101055521	0.930652	6.61e-05	68.42	MQMELVAS(0.069)PS(0.931)FAAAGQQK	3	0.070114	1	cytoplasm
G8Z280	36	S	Hop-interacting protein THI115	101055531	0.769408	2.49e-05	108.23	S(0.769)AVIGS(0.033)VPY(0.198)QR	2	-1.3905	1	nucleus
G8Z280	418	S	Hop-interacting protein THI115	101055531	0.999987	1.81e-06	106.6	LGEYS(1)DGES(1)EER	2	-0.78035	3	nucleus
G8Z280	414	S	Hop-interacting protein THI115	101055531	0.99995	1.81e-06	106.6	LGEYS(1)DGES(1)EER	2	-0.78035	4	nucleus
G8Z286	163	S	Hop-interacting protein THI135	101055536	0.787664	6.63e-06	98.062	AHVNHGDSDINS(0.788)T(0.17)S(0.042)R	3	-0.31959	1	cytoplasm
G8Z286	434	T	Hop-interacting protein THI135	101055536	0.999197	4.84e-39	198.05	VQTQTGVMT(0.999)AETGTYR	2	-0.20332	9	cytoplasm
G8Z286	18	S	Hop-interacting protein THI135	101055536	1	0.00133	101.38	AMEPLS(1)PK	3	-0.41586	12	cytoplasm
G9HPV7	89	S	Auxin-responsive protein	101055543	0.999275	0.00159	61.11	NSS(0.001)FIVS(0.999)PK	3	-1.1452	1	chloroplast
H9BYP6	157	S	Sucrose-phosphate synthase B	101055573	0.99999	1.19e-25	178.57	NFS(1)NLEVWSDSNK	2	0.093109	1	nucleus
K4AS69	1051	S	Uncharacterized protein	778208	0.999949	0.000468	80.871	S(1)FPGISAAK	2	-0.64751	4	plasma membrane
K4AS69	1082	S	Uncharacterized protein	778208	0.999799	6.87e-62	217.94	SDGVQTLVSVRS(1)EGSTTLR	3	-0.25055	1	plasma membrane
K4AS69	1065	S	Uncharacterized protein	778208	0.999932	5.29e-09	134.88	TSHSQS(1)YPEVR	2	0.62185	9	plasma membrane
K4AS92	137	S	Uncharacterized protein	101258686	0.777273	6.37e-05	73.266	GTIVVDNS(0.777)S(0.223)AFR	3	0.45526	1	chloroplast
K4ASA0	35	S	Uncharacterized protein	101255723	0.958766	5.39e-14	153.94	ETTPLTVS(0.041)AS(0.959)FK	2	0.43122	2	cytoplasm
K4ASA0	431	S	Uncharacterized protein	101255723	0.997585	0.00427	106.4	RS(0.002)PS(0.998)FQLR	2	-1.0538	2	cytoplasm
K4ASA0	452	S	Uncharacterized protein	101255723	0.98864	0.000136	87.083	GT(0.001)S(0.01)KS(0.989)FDGGSR	2	-0.056215	2	cytoplasm
K4ASA0	409	S	Uncharacterized protein	101255723	0.999867	0.003	46.892	RQS(1)LGGAENISK	3	-0.070707	1	cytoplasm
K4ASA0	429	S	Uncharacterized protein	101255723	0.989395	0.00107	98.04	RS(0.989)PS(0.011)FQLR	3	-1.1093	4	cytoplasm
K4ASB0	16	S	Uncharacterized protein	101251912	0.918183	0.00133	64.224	KVS(0.918)FS(0.148)S(0.467)S(0.467)GK	3	1.9847	3	nucleus
K4ASB5	46	T	Uncharacterized protein	101266061	0.99286	0.00819	58.981	AY(0.007)T(0.993)LAVK	3	-2.6963	1	mitochondria
K4ASB5	45	Y	Uncharacterized protein	101266061	0.999967	0.00226	140.35	AY(1)TLAVK	2	0.52968	1	mitochondria
K4ASE8	6	Y	Uncharacterized protein	101259473	0.948697	0.00951	42.52	RRS(0.981)Y(0.949)S(0.442)PS(0.628)PPR	3	-0.22208	1	nucleus
K4ASE8	152	S	Uncharacterized protein	101259473	0.98617	0.00127	84.605	Y(0.005)ARPGS(0.986)HS(0.008)R	2	-0.64065	8	nucleus
K4ASE8	221	S	Uncharacterized protein	101259473	1	0.018	46.64	S(1)RS(1)PVRR	2	-0.27158	1	nucleus
K4ASE8	165	S	Uncharacterized protein	101259473	0.999722	0.000267	64.454	RPY(0.001)S(1)RS(1)VS(1)PEEK	4	0.30978	3	nucleus
K4ASE8	234	S	Uncharacterized protein	101259473	1	0.00932	45.614	ERS(1)PVRGHS(1)R	3	-0.23367	2	nucleus
K4ASE8	228	S	Uncharacterized protein	101259473	1	0.00932	45.614	ERS(1)PVRGHS(1)R	3	-0.23367	2	nucleus
K4ASE8	7	S	Uncharacterized protein	101259473	0.99839	0.001	83.182	S(1)Y(0.003)S(0.998)PS(0.999)PPR	2	-0.12742	12	nucleus
K4ASE8	9	S	Uncharacterized protein	101259473	0.99899	0.001	83.182	S(1)Y(0.003)S(0.998)PS(0.999)PPR	2	-0.12742	13	nucleus
K4ASE8	167	S	Uncharacterized protein	101259473	0.999722	0.000267	64.454	RPY(0.001)S(1)RS(1)VS(1)PEEK	4	0.30978	3	nucleus
K4ASE8	20	S	Uncharacterized protein	101259473	1	0.0273	40.727	RGRS(1)PS(1)PR	2	0.492	1	nucleus
K4ASE8	22	S	Uncharacterized protein	101259473	1	0.0273	40.727	RGRS(1)PS(1)PR	2	0.492	1	nucleus
K4ASE8	219	S	Uncharacterized protein	101259473	1	0.018	46.64	S(1)RS(1)PVRR	2	-0.27158	1	nucleus
K4ASE8	214	S	Uncharacterized protein	101259473	0.99202	0.00263	83.243	EHPPY(0.008)NGS(0.992)PR	2	-0.46576	2	nucleus
K4ASE8	169	S	Uncharacterized protein	101259473	0.999722	0.000267	64.454	RPY(0.001)S(1)RS(1)VS(1)PEEK	4	0.30978	3	nucleus
K4ASE8	5	S	Uncharacterized protein	101259473	0.999987	0.001	83.182	S(1)Y(0.003)S(0.998)PS(0.999)PPR	2	-0.12742	13	nucleus
K4ASG7	122	S	Uncharacterized protein	101266547	0.999995	0.000457	108.35	DSLLAS(1)PAK	3	-0.38876	4	nucleus
K4ASI1	28	S	Uncharacterized protein	101253924	0.998818	0.00149	79.659	RNS(0.999)VT(0.001)TLR	3	-0.20228	2	cytoplasm
K4ASI1	23	S	Uncharacterized protein	101253924	0.999932	0.00363	70.816	LSYS(1)GRR	3	-0.19733	3	cytoplasm
K4ASJ4	167	T	Uncharacterized protein	101265950	0.98028	5.39e-06	117.09	IFHES(0.018)T(0.98)QS(0.002)DK	3	-1.7412	1	cytoplasm
K4ASP9	103	Y	Uncharacterized protein	---	0.973835	0.032	107.57	S(0.026)IDVY(0.974)PK	2	-0.050529	1	nucleus
K4ASP9	99	S	Uncharacterized protein	---	0.979389	0.00694	56.432	S(0.979)IDVY(0.021)PK	3	0.045367	1	nucleus
K4ASP9	85	S	Uncharacterized protein	---	0.894578	0.00354	46.249	ASQS(0.001)QS(0.089)LS(0.895)FPS(0.015)R	3	1.0375	1	nucleus
K4ASP9	83	S	Uncharacterized protein	---	0.996189	1.43e-08	130.01	ASQS(0.002)QS(0.996)LS(0.001)FPSR	2	0.62212	2	nucleus
K4ASP9	347	S	Uncharacterized protein	---	1	0.0326	51.762	EQVKS(1)PR	2	0.38271	1	nucleus
K4ASP9	336	S	Uncharacterized protein	---	0.998555	2.18e-07	115.58	NSTSTTNSSESGGS(0.001)CFS(0.999)PR	3	-0.35327	1	nucleus
K4ASQ3	536	S	Uncharacterized protein	101243920	0.755793	0.00534	51.286	RIS(0.756)S(0.207)S(0.037)LCTR	3	-0.55706	1	nucleus
K4ASQ3	510	S	Uncharacterized protein	101243920	0.999724	2.4e-05	94.234	IACAES(1)PGKELSEATR	3	-0.51661	2	nucleus
K4ASQ3	537	S	Uncharacterized protein	101243920	0.879376	0.0139	79.311	IS(0.048)S(0.879)S(0.073)LCTR	2	-0.68248	1	nucleus
K4ASR2	1178	T	Uncharacterized protein	101264146	0.900449	0.00551	61.363	IT(0.068)PDT(0.9)PGT(0.031)R	2	0.25158	1	nucleus
K4ASS3	348	S	Uncharacterized protein	101244699	0.999949	2.85e-05	92.563	TLGEEDS(1)LGGKIEGSR	3	0.028311	1	nucleus
K4ASS6	98	S	Uncharacterized protein	101266854	0.864612	3.6e-05	80.96	AYS(0.865)S(0.135)PDFNWAPK	3	-0.28518	2	nucleus
K4ASS6	97	Y	Uncharacterized protein	101266854	0.924199	3.88e-09	131.66	AY(0.924)S(0.062)S(0.013)PDFNWAPK	2	0.82658	1	nucleus
K4AST1	509	S	Coatomer subunit beta	101265667	0.880345	3.72e-10	119.68	TQQANSITTLS(0.88)S(0.119)R	2	-0.12387	2	cytoplasm
K4ASX5	21	S	Uncharacterized protein	101255523	0.999005	0.000418	75.788	RNS(0.999)VT(0.001)LPTK	3	0.1032	3	nucleus
K4ASX5	83	S	Uncharacterized protein	101255523	0.999069	5.38e-06	107.13	DLLPPAT(0.001)VNS(0.999)PR	2	-0.17201	4	nucleus
K4ASZ0	197	S	Uncharacterized protein	101252316	0.993413	5.85e-05	81.157	IQAAFLNS(0.993)PS(0.007)PQELR	3	-0.2983	1	nucleus
K4ASZ0	199	S	Uncharacterized protein	101252316	0.831892	6.16e-08	116.6	IQAAFLNS(0.168)PS(0.832)PQELR	3	0.32328	2	nucleus
K4ASZ0	55	S	Uncharacterized protein	101252316	0.999999	0.000715	66.708	RNS(1)VPVIFTR	3	-0.37021	1	nucleus
K4AT06	80	S	40S ribosomal protein S27	101247355	0.999995	0.00104	87.789	LTEGCS(1)FRR	3	-0.51296	3	chloroplast
K4AT10	824	S	Uncharacterized protein	101246749	1	0.047	99.139	AVLVS(1)PR	2	0.14414	1	nucleus
K4AT11	83	S	Uncharacterized protein	---	0.852678	1.53e-05	91.414	S(0.143)QS(0.853)MPES(0.004)FDMPAIGK	3	0.00092448	3	cytoplasm
K4AT15	448	S	Uncharacterized protein	101257295	0.860161	0.00659	61.593	IKLPVRS(0.86)S(0.623)S(0.517)PDDR	3	0.039089	2	nucleus
K4AT15	375	S	Uncharacterized protein	101257295	0.99988	2.15e-28	170.38	YDTVDS(1)PEHVEISDLR	3	1.0593	6	nucleus
K4AT15	450	S	Uncharacterized protein	101257295	0.974655	6.71e-09	117.93	S(0.013)S(0.013)S(0.975)PDDR	2	-0.62707	6	nucleus
K4AT15	634	S	Uncharacterized protein	101257295	0.99171	3.84e-09	148.89	SADHQS(0.992)PLY(0.008)R	2	0.29528	5	nucleus
K4AT15	469	S	Uncharacterized protein	101257295	0.949697	2.81e-05	93.776	GRLS(0.95)S(0.05)ERPQPYSYQGR	3	0.312	4	nucleus
K4AT16	14	S	Uncharacterized protein	101245575	1	0.0282	89.886	NLQLS(1)PR	2	-0.38883	1	nucleus
K4AT42	518	S	Uncharacterized protein	101265949	0.99191	0.00513	63.076	FNS(0.008)LS(0.992)LK	3	0.19078	1	cytoplasm
K4AT42	441	S	Uncharacterized protein	101265949	1	0.0402	72.928	AFS(1)FFDK	2	0.10211	1	cytoplasm
K4AT54	524	S	Uncharacterized protein	101263635	0.936275	0.00715	47.991	KT(0.064)QS(0.936)FDGPR	3	-0.2912	1	nucleus
K4AT54	9	S	Uncharacterized protein	101263635	0.997661	0.00991	46.819	QT(0.002)PMS(0.998)PNK	3	-0.74647	1	nucleus
K4AT72	193	S	Uncharacterized protein	101260666	0.903139	0.000442	60.246	SVLTS(0.006)S(0.086)GS(0.903)FDHS(0.004)R	3	0.39049	1	nucleus
K4AT73	458	S	Uncharacterized protein	101260369	0.99802	5.77e-06	88.19	GVGGNDS(0.002)DIGS(0.998)PR	2	0.7101	1	chloroplast
K4AT73	569	S	Uncharacterized protein	101260369	0.946059	6.82e-16	140.48	STPSTESIDS(0.946)S(0.054)GEEELAIQR	3	-1.6848	1	chloroplast
K4AT73	17	S	Uncharacterized protein	101260369	0.929671	0.000334	120.77	IGS(0.003)S(0.067)S(0.93)AVFK	2	0.55506	2	chloroplast
K4AT75	178	T	Uncharacterized protein	---	0.955895	1.98e-14	142.91	WFASVPAS(0.044)T(0.956)QPNR	3	-0.14443	5	vacuolar membrane
K4AT81	172	T	Non-specific serine/threonine protein kinase	101257694	0.989689	5.66e-54	197.89	ADGLLHT(0.99)T(0.01)CGTPNYVAPEVLNDR	3	0.64826	6	chloroplast
K4ATA5	118	S	Uncharacterized protein	101252107	0.999986	0.00192	70.028	S(1)PPFPPYK	3	0.36331	42	nucleus
K4ATA5	94	S	Uncharacterized protein	101252107	0.999998	9.37e-06	97.083	GRPS(1)HS(1)PPPPLPPYR	4	0.1674	55	nucleus
K4ATA5	111	Y	Uncharacterized protein	101252107	0.99769	0.00659	56.432	GGY(0.998)S(0.002)PPHRR	2	0.24216	10	nucleus
K4ATA5	52	S	Uncharacterized protein	101252107	1	0.0149	68.626	DRDS(1)RER	2	-0.44346	2	nucleus
K4ATA5	112	S	Uncharacterized protein	101252107	0.993591	0.00232	80.231	GGY(0.006)S(0.994)PPHR	3	-0.14865	16	nucleus
K4ATA5	34	S	Uncharacterized protein	101252107	0.814265	3.23e-05	91.622	STEEPPVS(0.186)S(0.814)PPPPPPPPPSR	3	0.68268	2	nucleus
K4ATA5	76	S	Uncharacterized protein	101252107	1	4.41e-05	83.53	S(1)PPHHPPGR	3	0.035634	37	nucleus
K4ATA5	96	S	Uncharacterized protein	101252107	0.999983	9.37e-06	97.083	GRPS(1)HS(1)PPPPLPPYR	4	0.1674	46	nucleus
K4ATB6	51	T	Uncharacterized protein	101250437	0.973008	0.001	80.312	VVLT(0.001)S(0.012)T(0.015)GT(0.973)LK	2	0.1804	1	nucleus
K4ATB8	175	S	Uncharacterized protein	101249849	0.968759	0.014	79.201	T(0.001)S(0.03)S(0.969)DIFAK	2	1.6613	1	cytoplasm
K4ATC4	628	S	Serine/threonine-protein phosphatase	---	0.998133	0.00441	82.85	QMS(0.998)VNS(0.002)VPK	2	-0.36125	8	nucleus
K4ATD9	47	T	Uncharacterized protein	101247149	1	3.36e-06	122.34	T(1)VPDLLAGGR	2	0.0080479	7	nucleus
K4ATH7	562	S	Uncharacterized protein	101265569	0.999279	0.000583	116.03	VQDFS(0.999)PT(0.001)NK	2	0.44887	1	nucleus
K4ATH7	519	S	Uncharacterized protein	101265569	0.922935	0.0325	59.198	AS(0.923)LMS(0.07)S(0.007)PK	2	1.1447	1	nucleus
K4ATH7	587	S	Uncharacterized protein	101265569	0.975164	0.0349	93.178	S(0.001)Y(0.004)S(0.975)IPS(0.02)R	2	-0.13421	3	nucleus
K4ATL0	437	S	Uncharacterized protein	101260963	1	0.00192	102.28	S(1)FCNFGLVR	2	-0.046109	1	cytoplasm
K4ATM0	265	S	Uncharacterized protein	101259276	0.999759	0.0135	56.548	LDCTRFS(1)E	2	-0.30021	2	endoplasmic reticulum
K4ATM2	50	S	Uncharacterized protein	101258583	0.992794	3.89e-06	55.49	TNPQAVQS(0.005)EAQPINKEPVAAPS(0.993)PPADAT(0.002)K	5	0.15257	1	nucleus
K4ATN8	199	S	Uncharacterized protein	---	0.999931	0.000208	67.645	QES(1)NEFMASSLMK	3	-0.9436	6	nucleus
K4ATQ9	403	T	Uncharacterized protein	101251803	0.987664	2.83e-06	100.04	SSLS(0.004)VT(0.988)PS(0.017)AS(0.991)PLK	3	0.26859	3	chloroplast
K4ATQ9	67	S	Uncharacterized protein	101251803	1	5.8e-06	95.264	SEGEILFS(1)PNVK	3	0.1673	1	chloroplast
K4ATQ9	392	S	Uncharacterized protein	101251803	0.999986	5.83e-05	74.789	ATSSSVPAS(1)PFK	3	0.86418	2	chloroplast
K4ATQ9	57	T	Uncharacterized protein	101251803	0.93862	0.000837	62.799	SSADT(0.002)LS(0.059)T(0.939)PR	2	0.17596	2	chloroplast
K4ATQ9	407	S	Uncharacterized protein	101251803	0.99297	2.83e-06	100.04	SSLS(0.001)VT(0.658)PS(0.348)AS(0.993)PLK	2	0.24362	3	chloroplast
K4ATR8	83	T	Uncharacterized protein	---	0.863754	0.000143	80.387	T(0.113)EY(0.02)T(0.864)PPMDDIY(0.004)GR	2	0.039549	6	cytoplasm
K4ATR8	82	Y	Uncharacterized protein	---	0.808608	6.2e-09	117	T(0.02)EY(0.809)T(0.017)PPMDDIY(0.154)GR	2	-0.15616	1	cytoplasm
K4ATX9	10	S	Uncharacterized protein	101267920	0.896988	0.014	41.684	S(0.897)S(0.101)LKPIET(0.002)K	3	0.19363	1	nucleus
K4AU60	512	S	RING-type E3 ubiquitin transferase	---	0.847165	0.00129	80.245	IIS(0.13)S(0.847)PT(0.022)VEK	2	-0.27639	2	chloroplast
K4AU60	369	S	RING-type E3 ubiquitin transferase	---	0.83523	0.00433	83.862	EES(0.105)S(0.835)PS(0.06)HLR	2	-0.49472	2	chloroplast
K4AU60	352	S	RING-type E3 ubiquitin transferase	---	0.998624	1.66e-40	183.01	DKHS(0.182)LS(0.699)PDS(0.071)T(0.033)QS(0.016)LGS(0.999)PR	3	1.566	12	chloroplast
K4AU60	343	S	RING-type E3 ubiquitin transferase	---	0.922864	5.78e-07	108.49	DKHS(0.058)LS(0.923)PDS(0.016)T(0.005)QS(0.013)LGS(0.985)PR	4	0.18466	3	chloroplast
K4AUB9	54	S	Uncharacterized protein	---	0.789388	0.000121	72.99	NSIAPPSFPDGS(0.011)S(0.2)S(0.789)PVVK	3	0.57562	4	cytoplasm
K4AUI0	41	S	Uncharacterized protein	---	1	3.04e-11	121.45	EES(1)DDDMGFSLFD	2	0.55254	36	cytoplasm
K4AUI0	48	S	Uncharacterized protein	---	0.814355	0.000169	92.474	KEEPKEES(0.186)DDDMGFS(0.814)LFD	2	-0.39226	3	cytoplasm
K4AUR7	38	S	Uncharacterized protein	---	1	0.0417	49.097	IHGCS(1)S(1)R	2	-2.2004	1	cytoplasm
K4AUR7	39	S	Uncharacterized protein	---	1	0.0417	49.097	IHGCS(1)S(1)R	2	-2.2004	1	cytoplasm
K4AV63	504	Y	Uncharacterized protein	101253117	0.999959	0.0295	101.72	ALSY(1)PLK	2	0.6983	1	chloroplast
K4AV67	401	T	Uncharacterized protein	101253713	0.77098	0.000202	93.166	S(0.115)S(0.115)T(0.771)PVALAVK	3	0.033378	2	nucleus
K4AVB7	85	S	Uncharacterized protein	101262450	1	0.0123	96.342	DDS(1)FIWPR	2	-0.32445	3	chloroplast
K4AVE9	46	S	Uncharacterized protein	---	0.999916	2.99e-05	100.97	LFIS(1)PNQQSLETSER	3	0.010709	2	cytoplasm
K4AVE9	97	S	Uncharacterized protein	---	0.999804	0.000117	80.236	TIDLPAADEVS(1)DVGVSK	3	0.35312	1	cytoplasm
K4AVE9	176	S	Uncharacterized protein	---	0.999553	0.0305	82.287	TIDS(1)PQR	2	0.30419	1	cytoplasm
K4AVI4	158	S	Uncharacterized protein	---	0.983668	2.3e-05	66.017	EADS(0.016)DMRNS(0.984)FLNPATPLTR	3	0.5746	2	vacuolar membrane
K4AVI4	164	T	Uncharacterized protein	---	0.99961	2.44e-06	103.16	NSFLNPAT(1)PLTR	2	-0.3341	1	vacuolar membrane
K4AVY7	1077	S	Uncharacterized protein	---	0.999587	0.000232	80.387	GRS(1)Y(0.82)S(0.21)PS(0.97)PER	2	0.31386	5	nucleus
K4AVY7	1081	S	Uncharacterized protein	---	0.969837	0.000232	80.387	GRS(1)Y(0.82)S(0.21)PS(0.97)PER	2	0.31386	5	nucleus
K4AVY7	1078	Y	Uncharacterized protein	---	0.897914	0.000232	80.387	GRS(0.993)Y(0.898)S(0.183)PS(0.927)PER	2	0.37864	5	nucleus
K4AVY7	703	T	Uncharacterized protein	---	0.999998	0.000814	71.031	GTDIVVAT(1)PGR	2	0.62431	1	nucleus
K4AVY7	451	T	Uncharacterized protein	---	1	0.000278	113.38	GYEENT(1)PGR	2	0.32162	1	nucleus
K4AVZ5	266	S	Uncharacterized protein	---	0.988472	3.32e-05	65.248	NY(0.017)GVHS(0.994)PLGS(0.988)PGQHNDEEK	4	0.13358	1	nucleus
K4AVZ5	262	S	Uncharacterized protein	---	0.994418	3.32e-05	65.248	NY(0.017)GVHS(0.994)PLGS(0.988)PGQHNDEEK	4	0.13358	2	nucleus
K4AW35	75	S	Uncharacterized protein	101268423	0.981442	6.4e-14	132.87	AVLLEGGGLQS(0.002)T(0.017)S(0.981)PR	3	0.033457	2	plasma membrane
K4AW47	210	S	Uncharacterized protein	101267552	0.960801	4.37e-05	93.583	HIGT(0.039)QS(0.961)GGMDQAISVMAK	3	0.75885	1	chloroplast
K4AW53	59	T	Uncharacterized protein	101267262	0.923828	1.63e-16	144.23	AFNS(0.074)PT(0.924)QHPS(0.002)DTAATGGGVESGR	4	-0.21249	6	nucleus
K4AW53	103	S	Uncharacterized protein	101267262	0.999999	6.18e-12	118.36	GYPS(1)PEQVDEAGFAK	3	0.53351	12	nucleus
K4AW53	461	S	Uncharacterized protein	101267262	0.998991	1.27e-11	127.49	NQVQMSHS(0.001)AGQS(0.999)PFR	2	0.082377	6	nucleus
K4AW53	101	Y	Uncharacterized protein	101267262	0.999645	1.51e-32	178.51	GY(1)PSPEQVDEAGFAK	2	0.21633	3	nucleus
K4AW53	29	S	Uncharacterized protein	101267262	0.876217	1.42e-27	183.31	T(0.121)FS(0.876)DDS(0.003)GNPQHHHR	4	0.22079	5	nucleus
K4AW94	56	S	Uncharacterized protein	101263452	0.999153	0.000198	84.169	SHS(0.001)IS(0.999)PQRPLR	2	0.18485	3	nucleus
K4AWB7	86	S	Uncharacterized protein	---	0.999998	2.25e-07	129.17	DGLQTQDS(1)FGR	2	-0.32571	3	nucleus
K4AWF0	192	S	Importin subunit alpha	101257502	1	1.27e-33	188.07	EQAVWALGNVAGDS(1)PR	2	-0.185	3	nucleus
K4AWF0	44	S	Importin subunit alpha	101257502	1	0.00226	85.807	REES(1)LLK	2	0.30128	3	nucleus
K4AWF4	215	S	Uncharacterized protein	101268027	0.89633	4.77e-06	116.51	S(0.001)VS(0.896)LGS(0.102)IPEVK	2	0.062611	2	plasma membrane
K4AWF9	111	S	Uncharacterized protein	101267159	0.997896	0.014	59.155	GGTS(0.002)ALS(0.998)ILR	2	-0.090068	1	nucleus
K4AWK8	239	S	Uncharacterized protein	101263750	0.955305	0.0075	65.043	TPNLGGT(0.045)S(0.955)LK	2	-0.72342	3	nucleus
K4AWR0	30	S	Uncharacterized protein	101257805	0.992433	1.41e-05	82.529	ISSGS(0.002)VPS(0.992)PT(0.005)GTK	3	0.47459	3	cytoplasm
K4AWR5	228	S	Uncharacterized protein	101257508	0.981218	0.0148	63.091	S(0.981)FS(0.019)GDFFER	2	-0.1278	1	nucleus
K4AWT6	154	S	Uncharacterized protein	104647762	1	2.26e-16	192.21	SDHHYEHS(1)E	3	0.3721	38	nucleus
K4AWT6	86	S	Uncharacterized protein	104647762	1	6.65e-22	149.53	AGIEGVS(1)PGENEALK	2	0.9348	2	nucleus
K4AWU3	172	S	Uncharacterized protein	101252023	0.999967	4.15e-05	78.69	TENLRDS(1)ALEFK	3	-0.55695	1	nucleus
K4AWU3	139	S	Uncharacterized protein	101252023	1	0.0047	66.27	AQVS(1)EVK	3	0.049664	2	nucleus
K4AWY9	34	S	Uncharacterized protein	101245581	0.999957	3.44e-09	114.27	DASSAAQS(1)IHLTK	3	0.27709	4	nucleus
K4AWY9	399	S	Uncharacterized protein	101245581	0.857355	1.01e-10	116.05	LHSVDGVDS(0.857)PEY(0.004)T(0.115)S(0.024)AHHGSPSIQR	4	0.42144	1	nucleus
K4AWY9	505	S	Uncharacterized protein	101245581	0.981269	0.00398	88.134	GS(0.019)S(0.981)FDGIND	2	0.2854	4	nucleus
K4AWZ9	58	S	Uncharacterized protein	---	0.999951	0.00153	73.273	RGGS(1)FGQSR	2	-1.6536	2	chloroplast
K4AX12	549	S	Uncharacterized protein	101266261	0.977901	1.1e-05	58.812	EPIQT(0.022)WS(0.978)GPLVEPATGGAPR	3	1.1275	2	nucleus
K4AX12	557	T	Uncharacterized protein	101266261	0.999118	0.00479	41.047	EPIQT(0.192)WS(0.809)GPLVEPAT(0.999)GGAPR	3	0.44354	1	nucleus
K4AX12	14	T	Uncharacterized protein	101266261	0.940891	1.74e-05	98.943	EISS(0.001)S(0.022)ET(0.941)PS(0.036)GEVVVGR	3	-0.14862	1	nucleus
K4AX19	457	S	Sodium/hydrogen exchanger	778350	0.937984	0.00016	91.093	MIS(0.938)S(0.062)EPTTPK	2	0.40608	13	plasma membrane
K4AX19	530	S	Sodium/hydrogen exchanger	778350	0.984065	1.3e-17	144.18	GFVPFVPGS(0.984)PT(0.016)EPSGH	2	0.12667	11	plasma membrane
K4AX19	462	T	Sodium/hydrogen exchanger	778350	0.964243	0.000241	100.02	MISSEPT(0.035)T(0.964)PK	2	0.92948	13	plasma membrane
K4AX19	532	T	Sodium/hydrogen exchanger	778350	0.76015	2.06e-23	153.79	GFVPFVPGS(0.118)PT(0.76)EPS(0.122)GH	2	0.32034	2	plasma membrane
K4AX19	458	S	Sodium/hydrogen exchanger	778350	0.98461	0.00021	110.08	MIS(0.015)S(0.985)EPTTPK	2	0.12846	15	plasma membrane
K4AX28	134	S	Uncharacterized protein	---	0.997329	0.0534	63.534	S(0.003)LS(0.997)VPGR	2	-0.021436	1	plasma membrane
K4AX28	242	S	Uncharacterized protein	---	0.963397	0.0415	52.712	IPS(0.963)T(0.025)S(0.012)QHDNR	2	0.033501	1	plasma membrane
K4AX58	362	T	Uncharacterized protein	101260569	0.788365	1.46e-09	103.34	TASSQSPGILFPIQS(0.023)NS(0.189)QAYT(0.788)PGR	3	-0.42376	1	nucleus
K4AXA7	289	S	Uncharacterized protein	101252111	0.900651	0.00344	91.867	VYLSSFS(0.099)S(0.901)Y	2	1.3867	2	chloroplast
K4AXA7	288	S	Uncharacterized protein	101252111	0.854555	0.00458	80.688	VYLSS(0.002)FS(0.855)S(0.143)Y	2	-0.013021	2	chloroplast
K4AXB5	220	S	Uncharacterized protein	---	0.999957	0.0051	51.727	SAEEFS(1)LKR	3	-0.056024	1	mitochondria
K4AXC1	8	S	Uncharacterized protein	---	1	0.00131	82.774	KGS(1)DLQPQR	2	0.76976	1	plasma membrane
K4AXD2	384	S	Uncharacterized protein	---	0.912289	0.00496	44.925	QKS(0.912)PEVS(0.088)WVVK	3	0.096021	1	nucleus
K4AXD7	266	S	Uncharacterized protein	101251026	1	2.7e-08	109.04	PLALAPQDAES(1)PVKK	4	-0.54594	1	nucleus
K4AXD9	237	T	Uncharacterized protein	101251616	0.757904	2.43e-18	149.73	ELIS(0.003)NIS(0.201)T(0.758)PT(0.039)GGLK	3	-0.26097	2	nucleus
K4AXE0	432	S	Uncharacterized protein	---	0.834386	0.0381	74.92	S(0.166)DS(0.834)LLAK	2	-0.22354	1	nucleus
K4AXE6	649	S	Uncharacterized protein	---	0.920192	3.13e-18	137.99	ETSETNTSAFGT(0.08)DS(0.92)FR	3	-0.87427	2	nucleus
K4AXF5	462	S	Protoporphyrinogen oxidase	101259974	0.792424	0.000641	84.508	T(0.208)ES(0.792)QLVEAVDR	2	-0.094566	1	chloroplast
K4AXG9	404	S	Uncharacterized protein	101262656	0.954864	0.000468	88.338	SPFSQS(0.045)S(0.955)PK	3	0.44337	4	nucleus
K4AXH8	19	Y	Uncharacterized protein	101264757	0.904039	0.00805	78.548	QT(0.006)T(0.09)Y(0.904)NFER	2	0.17032	1	cytoplasm
K4AXJ0	538	S	Uncharacterized protein	---	0.998895	2.32e-12	132.14	SSEDVYSDPGS(0.999)PMS(0.001)R	2	-0.49022	4	chloroplast
K4AXM6	247	T	Uncharacterized protein	---	0.988316	0.0167	54.023	NT(0.012)T(0.988)VKEFGR	2	1.2526	1	chloroplast
K4AXM7	42	S	Uncharacterized protein	101251323	1	0.000129	116.24	S(1)WDEGVSSK	2	0.066113	3	mitochondria
K4AXM9	215	T	Uncharacterized protein	101252115	0.999494	6.64e-05	96.135	FPLCT(0.001)LAET(0.999)PR	2	0.14049	1	cytoplasm
K4AXN1	241	S	ATP-dependent (S)-NAD(P)H-hydrate dehydratase	101252921	0.998754	6.99e-06	103.79	TACAVSIY(0.001)GS(0.999)PR	2	0.98471	1	extracellular
K4AXR0	485	S	Uncharacterized protein	101259481	0.961128	0.00159	67.997	SSEDLS(0.005)T(0.034)S(0.961)RR	2	0.34647	2	plasma membrane
K4AXR8	410	S	Mitogen-activated protein kinase	100736538	0.794309	0.00199	69.346	QHS(0.794)S(0.198)S(0.007)LPR	3	0.2399	1	cytoplasm
K4AXT4	15	S	Uncharacterized protein	101266158	0.830875	0.00188	52.527	S(0.831)S(0.169)DGDNREDLGR	3	-1.0558	1	cytoplasm
K4AXT7	348	S	Uncharacterized protein	---	1	0.00745	51.286	QKS(1)LHLEK	3	0.018945	2	nucleus
K4AXU0	545	T	Uncharacterized protein	101267346	1	3.52e-10	132.97	GGMT(1)S(1)HAAVVAR	3	-0.41684	82	chloroplast
K4AXU0	309	S	Uncharacterized protein	101267346	0.999758	0.00192	89.189	AVFDSWDS(1)PR	2	0.73856	1	chloroplast
K4AXU0	546	S	Uncharacterized protein	101267346	1	6.51e-14	151.99	GGMT(1)S(1)HAAVVAR	3	-0.41684	46	chloroplast
K4AXU0	267	S	Uncharacterized protein	101267346	0.999451	4.22e-10	137.09	LDTELT(0.001)AS(0.999)DLK	3	-0.58226	2	chloroplast
K4AXU5	200	S	Uncharacterized protein	101268798	0.984803	5.69e-05	77.445	LT(0.014)PPGS(0.985)PPS(0.002)LS(0.087)AS(0.387)VS(0.419)PS(0.107)R	3	-0.65062	5	nucleus
K4AXU5	225	S	Uncharacterized protein	101268798	0.996087	0.00176	93.166	HS(0.001)IS(0.996)FS(0.002)TVR	2	0.32378	5	nucleus
K4AXU5	192	T	Uncharacterized protein	101268798	0.903233	1.75e-05	93.255	ISPGLLLAS(0.976)QT(0.029)S(0.092)T(0.903)PR	3	-0.27582	1	nucleus
K4AXU5	188	S	Uncharacterized protein	101268798	0.976193	1.75e-05	93.255	ISPGLLLAS(0.976)QT(0.029)S(0.092)T(0.903)PR	3	-0.27582	1	nucleus
K4AXU5	218	S	Uncharacterized protein	101268798	0.999749	0.00248	66.056	SPRPLS(1)PR	2	0.141	4	nucleus
K4AXU5	223	S	Uncharacterized protein	101268798	0.998244	0.000218	83.53	RHS(0.998)IS(0.002)FSTVR	3	0.67501	1	nucleus
K4AXV6	46	S	Uncharacterized protein	101246086	0.999607	1.94e-08	113.73	QPSTQLQSQHS(1)DNDR	3	-1.0333	1	nucleus
K4AXV8	1235	S	Uncharacterized protein	101246375	0.983528	0.0237	66.92	IPS(0.984)EAS(0.016)WR	2	0.055835	1	plasma membrane
K4AXV8	879	S	Uncharacterized protein	101246375	0.999999	0.00223	102.52	S(1)PHPLTPK	2	-0.27101	6	plasma membrane
K4AXV8	884	T	Uncharacterized protein	101246375	0.999611	0.0066	70.412	SPHPLT(1)PK	2	-0.49395	4	plasma membrane
K4AXV9	33	T	Uncharacterized protein	---	0.818628	5e-20	162.42	DNSQIAHDVDS(0.181)T(0.819)PR	2	0.070518	2	nucleus
K4AXV9	32	S	Uncharacterized protein	---	0.830239	7.38e-13	131.67	DNSQIAHDVDS(0.83)T(0.17)PR	3	-0.4821	3	nucleus
K4AXV9	19	T	Uncharacterized protein	---	0.992869	0.0101	82.452	FIS(0.007)MT(0.993)PR	2	-0.41927	2	nucleus
K4AXV9	17	S	Uncharacterized protein	---	0.996975	0.052	64.485	FIS(0.997)MT(0.003)PR	2	-0.80003	1	nucleus
K4AXW0	35	S	Uncharacterized protein	---	0.999984	0.00017	71.879	RS(1)PGPSGLLVR	3	-0.080744	1	nucleus
K4AXY1	6	S	Uncharacterized protein	---	0.999655	0.000421	61.477	KES(1)GKEISEEVTR	3	-0.098574	1	extracellular
K4AY19	12	S	Uncharacterized protein	101258000	0.934919	0.0184	59.367	T(0.014)WS(0.935)S(0.051)PFGLR	2	0.10435	1	cytoplasm
K4AY35	1879	S	Uncharacterized protein	---	0.954167	1.18e-40	186.01	DRDECGS(0.954)S(0.046)YEENFDGSK	3	0.30283	2	nucleus
K4AY73	81	T	Histone H3	---	1	0.0206	49.298	EIAQDFKT(1)DLR	3	-0.1713	1	nucleus
K4AY82	51	T	Uncharacterized protein	101265475	0.893449	1.26e-06	110.44	TTSSILGAS(0.107)T(0.893)PK	2	-0.093058	2	nucleus
K4AY82	157	S	Uncharacterized protein	101265475	1	0.0251	87.476	LAS(1)FVAK	2	-0.0045238	1	nucleus
K4AY91	231	S	Uncharacterized protein	---	0.983665	0.000451	59.975	TSSS(0.001)T(0.003)LAPS(0.984)PS(0.012)LK	3	-0.06472	1	nucleus
K4AY91	233	S	Uncharacterized protein	---	0.998636	1.98e-15	144.97	TSSSTLAPS(0.001)PS(0.999)LKR	3	-0.25262	7	nucleus
K4AY91	334	S	Uncharacterized protein	---	0.798182	3.28e-06	91.819	SMLHDDAVVVY(0.208)DS(0.798)AS(0.994)DDEANR	3	-0.35442	1	nucleus
K4AY91	174	S	Uncharacterized protein	---	1	3.28e-05	103.6	S(1)LS(1)PQPEHVR	2	0.39058	19	nucleus
K4AY91	336	S	Uncharacterized protein	---	0.99392	1.32e-06	91.819	SMLHDDAVVVY(0.208)DS(0.798)AS(0.994)DDEANR	3	-0.35442	2	nucleus
K4AY91	176	S	Uncharacterized protein	---	1	3.28e-05	103.6	S(1)LS(1)PQPEHVR	2	0.39058	22	nucleus
K4AYA8	164	S	Uncharacterized protein	---	0.999511	3.88e-05	84.653	LLLNNSSDGS(1)VGDCK	3	-0.19885	1	nucleus
K4AYB2	164	S	Cellulose synthase	101246863	0.914482	0.00209	47.506	Y(0.018)S(0.068)MAS(0.914)PGPAGGAK	3	0.34006	1	plasma membrane
K4AYD9	59	S	Uncharacterized protein	---	0.936399	2.54e-11	129.91	S(0.936)PT(0.055)QS(0.006)VGS(0.002)HETGSEYNK	3	1.3371	1	nucleus
K4AYD9	46	S	Uncharacterized protein	---	0.947904	0.0048	77.894	QLS(0.948)T(0.052)GQASR	2	-0.56134	2	nucleus
K4AYF5	565	S	Conserved oligomeric Golgi complex subunit 8	101254422	0.995121	0.00195	41.89	NAEEEPNNVPS(0.995)ENEEKPGNLS(0.526)S(0.479)	3	-1.0831	1	nucleus
K4AYK0	359	S	Uncharacterized protein	101263349	0.994837	8.33e-17	142.23	CMNFLQQQQLQS(0.005)AES(0.995)PR	3	-0.15586	1	nucleus
K4AYK4	32	T	Uncharacterized protein	101263846	0.999408	0.00131	51.301	AEELT(0.999)PRPPLDPLPTTNDNR	3	0.57722	1	nucleus
K4AYL5	48	S	Uncharacterized protein	101265280	0.999957	3.32e-11	119.65	LVATSALS(1)PPRER	3	-0.3037	4	nucleus
K4AYM7	686	S	Eukaryotic translation initiation factor 3 subunit B	101267059	1	4.07e-35	191.44	DGEAS(1)DEEEEYEAK	3	0.069089	12	nucleus
K4AYM7	277	S	Eukaryotic translation initiation factor 3 subunit B	101267059	0.999959	2.94e-15	133.25	YLVTYSSHEPS(1)NPR	2	0.19741	3	nucleus
K4AYQ9	52	S	Uncharacterized protein	101248422	0.871176	0.000489	73.499	S(0.108)FS(0.871)DVY(0.021)EGK	3	0.63467	2	chloroplast
K4AYQ9	50	S	Uncharacterized protein	101248422	0.867638	0.000179	108.56	S(0.868)FS(0.132)DVYEGK	3	0.17422	2	chloroplast
K4AYQ9	416	S	Uncharacterized protein	101248422	1	0.000678	73.881	LSEHVGGIS(1)R	2	0.74536	2	chloroplast
K4AYQ9	55	Y	Uncharacterized protein	101248422	0.99954	0.000112	127.83	SFSDVY(1)EGK	2	-0.19098	2	chloroplast
K4AYR0	1795	S	Uncharacterized protein	101248714	1	0.0013	58.32	LENFRPQGS(1)K	3	0.15505	1	nucleus
K4AYR0	183	S	Uncharacterized protein	101248714	0.996467	3.36e-14	138.05	TS(0.003)S(0.996)APPNLDEQKR	2	0.062162	5	nucleus
K4AYR0	24	S	Uncharacterized protein	101248714	0.988972	0.00126	81.017	S(0.011)GS(0.989)FNQHR	3	0.50742	11	nucleus
K4AYR0	1589	S	Uncharacterized protein	101248714	0.843386	2.4e-05	82.865	GFDT(0.159)S(0.843)RPPS(0.998)PLVR	2	-0.3705	3	nucleus
K4AYR0	1593	S	Uncharacterized protein	101248714	0.99791	2.43e-07	96.247	GFDT(0.159)S(0.843)RPPS(0.998)PLVR	2	-0.3705	12	nucleus
K4AYR0	1015	S	Uncharacterized protein	101248714	0.819623	0.00132	58.04	GT(0.001)DRPS(0.179)S(0.82)GHR	3	-0.44027	2	nucleus
K4AYR3	109	S	Uncharacterized protein	101249579	0.980809	0.000269	83.869	AAFS(0.981)PDAS(0.019)VLAR	2	0.4978	1	nucleus
K4AYS0	538	S	Uncharacterized protein	---	0.999987	0.000156	90.697	GRPMS(1)PLSSR	3	0.081856	4	nucleus
K4AYW0	274	S	Uncharacterized protein	101255921	0.978074	0.00336	136.02	S(0.978)S(0.022)DEIFVK	2	0.1508	3	nucleus
K4AYW8	77	S	Uncharacterized protein	---	0.959491	1.04e-05	88.224	T(0.015)S(0.015)FS(0.959)T(0.009)T(0.001)AATNIK	3	0.032085	1	nucleus
K4AYW8	75	S	Uncharacterized protein	---	0.806753	5.34e-21	184.02	T(0.185)S(0.807)FS(0.004)T(0.004)TAATNIK	2	0.097897	1	nucleus
K4AYW8	451	S	Uncharacterized protein	---	1	0.00155	72.434	AQLDRS(1)FK	3	-0.081202	1	nucleus
K4AYZ6	409	S	Uncharacterized protein	101262751	1	2.58e-40	178.32	QHQEAYDS(1)DNDDPNLHR	3	-0.33286	11	nucleus
K4AZ08	616	S	Uncharacterized protein	101264859	0.970229	0.00958	65.219	VVET(0.03)QGS(0.97)LER	2	-0.080217	1	nucleus
K4AZ15	120	S	Uncharacterized protein	101266759	1	0.000453	85.522	NNHGGAPS(1)PR	3	0.08343	3	nucleus
K4AZ19	2226	S	Uncharacterized protein	101267935	0.80849	0.000262	107.97	LLLS(0.192)PS(0.808)EAAK	2	0.21494	1	nucleus
K4AZ19	2166	T	Uncharacterized protein	101267935	0.9583	0.00761	49.934	LPDPS(0.042)T(0.958)PNLK	3	0.099436	2	nucleus
K4AZ19	872	S	Uncharacterized protein	101267935	1	0.0178	72.152	QQS(1)PIEER	2	0.11126	1	nucleus
K4AZ27	561	S	Uncharacterized protein	---	0.999532	0.0125	82.489	SFISVNS(1)R	2	-0.033094	1	chloroplast
K4AZ32	142	S	Uncharacterized protein	101244994	0.993862	5.97e-05	89.189	EGS(0.008)EEGS(0.994)S(0.999)PR	2	0.061471	2	nucleus
K4AZ32	132	S	Uncharacterized protein	101244994	0.998953	5.97e-05	63.062	VAY(0.001)VLPKPPS(0.999)PVR	3	0.24394	5	nucleus
K4AZ32	138	S	Uncharacterized protein	101244994	0.9894	0.000164	63.185	EGS(0.989)EEGS(0.454)S(0.556)PR	2	-0.44067	2	nucleus
K4AZ32	143	S	Uncharacterized protein	101244994	0.998608	5.97e-05	89.189	EGS(0.008)EEGS(0.994)S(0.999)PR	2	0.061471	6	nucleus
K4AZ39	138	S	Uncharacterized protein	101245885	0.999146	6.12e-08	104.14	VVY(0.05)VPANPPS(0.951)PVPEGS(0.999)EEGGS(1)PR	3	0.15959	24	cytoplasm
K4AZ39	132	S	Uncharacterized protein	101245885	0.994081	3.26e-07	93.125	VVY(0.003)VPANPPS(0.994)PVPEGS(0.002)EEGGSPR	3	-0.21263	28	cytoplasm
K4AZ39	146	T	Uncharacterized protein	101245885	0.876024	4.48e-05	131.17	T(0.876)S(0.114)LT(0.01)EDDSK	2	-0.12369	1	cytoplasm
K4AZ39	143	S	Uncharacterized protein	101245885	0.999856	3.58e-08	106.44	VVY(0.001)VPANPPS(0.007)PVPEGS(0.993)EEGGS(1)PR	3	-0.35785	36	cytoplasm
K4AZ42	142	S	Golgi SNAP receptor complex member 1	---	0.967848	0.0404	57.174	ASGS(0.032)MS(0.968)PK	2	-0.37856	1	Golgi apparatus
K4AZ42	47	S	Golgi SNAP receptor complex member 1	---	0.994051	4.32e-23	158.94	VTQGGY(0.001)VEAGS(0.994)PT(0.005)LGSSR	2	0.19299	5	Golgi apparatus
K4AZ77	256	S	Uncharacterized protein	101253722	0.975716	7.69e-11	128.07	AITYGT(0.024)LS(0.976)PAAPHSSNMEPR	3	0.24908	2	plasma membrane
K4AZ86	1317	S	Uncharacterized protein	101254941	0.941082	0.000868	59.198	VS(0.007)PS(0.052)S(0.941)PHK	3	0.40134	2	plasma membrane
K4AZ86	1024	S	Uncharacterized protein	101254941	0.999314	0.00451	81.565	IQS(0.001)AAS(0.999)AMR	2	-0.54489	1	plasma membrane
K4AZA2	306	Y	Uncharacterized protein	101258488	0.774972	0.00206	45.873	MLVPGEPNIS(0.086)Y(0.775)ICS(0.139)R	3	-0.6989	1	mitochondria
K4AZA2	9	S	Uncharacterized protein	101258488	1	0.0189	48.568	LKS(1)IAS(1)GR	2	2.84	1	mitochondria
K4AZA2	12	S	Uncharacterized protein	101258488	1	0.0189	48.568	LKS(1)IAS(1)GR	2	2.84	1	mitochondria
K4AZA3	90	S	Uncharacterized protein	100316889	1	7.34e-08	110.26	MAENYEGNNS(1)VGR	2	0.51603	3	nucleus
K4AZB5	152	S	Uncharacterized protein	---	1	0.00491	63.534	DMS(1)PDRR	2	-0.2448	12	nucleus
K4AZB5	194	Y	Uncharacterized protein	---	0.999994	0.000123	98.044	RSPEY(1)GR	2	-0.1993	9	nucleus
K4AZB5	207	S	Uncharacterized protein	---	0.995459	0.00077	68.536	Y(0.932)HS(0.995)RS(0.072)PPPR	3	-0.1636	50	nucleus
K4AZB5	165	S	Uncharacterized protein	---	0.82728	0.0171	44.612	RRS(0.922)PS(0.827)PY(0.251)R	2	-0.7431	1	nucleus
K4AZB5	199	S	Uncharacterized protein	---	1	1.15e-05	111.33	AES(1)PVNER	2	-0.28382	10	nucleus
K4AZB5	167	Y	Uncharacterized protein	---	0.927167	0.00224	59.198	RRS(0.844)PS(0.228)PY(0.927)R	2	-0.54458	3	nucleus
K4AZB5	176	Y	Uncharacterized protein	---	0.995608	1.46e-05	135.08	DRGS(0.004)PDY(0.996)GR	2	1.176	7	nucleus
K4AZB5	205	Y	Uncharacterized protein	---	0.979614	0.00077	68.536	Y(0.98)HS(0.98)RS(0.041)PPPR	3	0.37361	46	nucleus
K4AZB5	163	S	Uncharacterized protein	---	0.976084	0.00224	59.198	RRS(0.976)PS(0.11)PY(0.914)R	2	1.4222	4	nucleus
K4AZB5	191	S	Uncharacterized protein	---	0.999871	1.15e-05	95.311	RS(1)PEYGR	3	0.4058	10	nucleus
K4AZB5	209	S	Uncharacterized protein	---	0.856799	0.00209	61.48	Y(0.367)HS(0.777)RS(0.857)PPPR	3	0.31428	11	nucleus
K4AZB5	173	S	Uncharacterized protein	---	0.998521	0.000423	89.805	DRGS(0.999)PDY(0.001)GR	3	0.84525	12	nucleus
K4AZB9	128	S	Uncharacterized protein	101263937	0.994305	8.32e-09	107.51	RPLS(0.994)PT(0.005)S(0.001)AVAEQR	2	0.0047478	12	nucleus
K4AZB9	139	S	Uncharacterized protein	101263937	0.869398	1.24e-12	130.19	S(0.869)Y(0.131)DNDGPDLEFDPHR	3	-0.7593	2	nucleus
K4AZD0	184	S	Uncharacterized protein	101266867	0.999654	0.0149	45.368	AMS(1)ALSR	2	-0.52338	1	nucleus
K4AZE1	335	S	Uncharacterized protein	101244121	0.998682	0.00346	44.734	RLDS(0.999)PVPPAGS(0.001)K	3	-0.37186	1	nucleus
K4AZE6	1032	S	Uncharacterized protein	---	1	1.87e-06	110.44	MQS(1)IPENAFLK	3	-0.99928	9	chloroplast
K4AZE6	61	S	Uncharacterized protein	---	0.995929	6.85e-22	149.12	IIGGLNQS(0.996)PGS(0.004)DNLR	2	0.3169	2	chloroplast
K4AZE7	446	S	Uncharacterized protein	---	0.954695	2.46e-26	184.22	RQT(0.043)S(0.955)NLS(0.002)ILDVNAR	3	0.18685	2	chloroplast
K4AZE7	1702	S	Uncharacterized protein	---	1	1.43e-15	133.46	LQKPELGDS(1)DGELDENSEGNR	3	-0.071933	1	chloroplast
K4AZF8	417	S	Uncharacterized protein	---	0.97298	0.00148	75.819	TGFS(0.027)S(0.973)GKWI	2	0.11415	1	cytoplasm
K4AZH0	1185	S	Uncharacterized protein	101246664	0.798276	1.47e-16	145.77	AQAS(0.016)DS(0.798)S(0.186)DENQIGEGTLAI	3	-0.301	2	plasma membrane
K4AZH4	503	S	Uncharacterized protein	---	0.999964	2.58e-05	107.82	IMQSDGLAS(1)PK	3	0.07548	7	plasma membrane
K4AZI2	228	S	Uncharacterized protein	101249303	0.978129	5.79e-54	226.57	MYS(0.978)GS(0.017)S(0.004)SQPAEYSLK	2	0.10385	16	plasma membrane
K4AZI2	230	S	Uncharacterized protein	101249303	0.762556	2.11e-54	234.12	MYS(0.114)GS(0.763)S(0.123)SQPAEYSLK	2	-0.10527	1	plasma membrane
K4AZI3	445	S	Uncharacterized protein	101250448	0.999999	1.11e-15	135.62	DLPEVHPS(1)DDDFSSPPITSK	3	0.074761	4	nucleus
K4AZI3	529	S	Uncharacterized protein	101250448	0.928719	0.00103	47.603	KQS(0.071)EKDNS(0.929)EALHIDGR	4	0.24505	1	nucleus
K4AZI3	585	S	Uncharacterized protein	101250448	0.998629	0.000276	83.692	VNIGALS(0.999)GIT(0.001)NT	2	0.48882	1	nucleus
K4AZJ8	395	S	Uncharacterized protein	---	0.845431	0.00232	41.911	AVALDVPQAY(0.05)S(0.845)PS(0.089)AY(0.011)GT(0.005)FR	3	0.14378	1	cytoplasm
K4AZJ8	369	S	Uncharacterized protein	---	1	0.000279	62.055	RDS(1)LAKEHMEEHK	4	0.27855	1	cytoplasm
K4AZJ8	352	S	Uncharacterized protein	---	0.942841	7.5e-10	113.33	HQS(0.943)T(0.052)DS(0.005)MNIPEQQR	3	-0.31864	6	cytoplasm
K4AZK5	529	S	Uncharacterized protein	---	0.790074	0.000465	55.453	ILSFPEY(0.001)NS(0.132)S(0.077)PGCS(0.79)PR	3	0.4707	2	nucleus
K4AZK5	518	S	Uncharacterized protein	---	0.999954	2.52e-08	115.57	ILS(1)FPEYNSSPGCSPR	3	-0.49004	1	nucleus
K4AZL0	283	S	Plasmamembrane intrinsic protein 12	543640	1	0.00476	74.841	AIPFKS(1)GN	2	0.011269	1	plasma membrane
K4AZL7	135	S	Uncharacterized protein	---	1	0.00406	87.184	AAS(1)LVAHAK	3	1.1624	2	cytoplasm
K4AZM0	1908	S	Uncharacterized protein	101245796	0.999657	2.29e-09	114.21	VSRLS(1)PDDAFEPTR	2	-3.8657	2	nucleus
K4AZM8	968	S	Uncharacterized protein	101246379	0.989534	0.000865	65.043	QTLES(0.01)KGS(0.99)FK	3	-0.10454	1	nucleus
K4AZM8	358	S	Uncharacterized protein	101246379	0.896814	1e-21	163.91	QIGLSSAS(0.103)S(0.897)PVVK	2	-0.52445	1	nucleus
K4AZP5	45	Y	Uncharacterized protein	101266760	0.999816	1.44e-27	194.59	AY(1)FDSADWALGK	2	-0.17351	3	nucleus
K4AZP5	48	S	Uncharacterized protein	101266760	0.999556	1.2e-10	133.47	AYFDS(1)ADWALGK	2	-0.3941	5	nucleus
K4AZS1	828	T	Uncharacterized protein	---	0.980868	0.000142	70.555	QDTVDLT(0.019)ALT(0.981)PEER	3	0.8061	1	nucleus
K4AZS1	296	S	Uncharacterized protein	---	0.999129	0.0112	41.242	LMS(0.999)HDS(0.001)EDKR	3	-1.1347	1	nucleus
K4AZT5	17	S	Uncharacterized protein	101249493	0.893106	2.26e-10	117.78	LEKPS(0.106)S(0.893)PAADQS(0.001)NR	3	0.11197	2	nucleus
K4AZU8	204	S	Uncharacterized protein	104649423	0.840207	4.17e-05	77.894	Y(0.004)S(0.151)S(0.84)GS(0.005)IY(0.001)DSDKR	3	1.6414	1	nucleus
K4AZW2	1336	S	Uncharacterized protein	104649446	0.898074	2e-09	115.91	S(0.427)S(0.573)PDQPS(0.898)S(0.102)PHHQR	3	0.55418	4	nucleus
K4AZW2	1337	S	Uncharacterized protein	104649446	0.903018	2e-09	115.91	SSPDQPS(0.097)S(0.903)PHHQR	3	-0.7554	6	nucleus
K4AZW3	116	S	Uncharacterized protein	101245996	0.993458	2.72e-12	127.01	TQVYS(0.006)ES(0.993)DDNEGDRER	3	-0.86948	1	chloroplast
K4AZX9	1547	S	Uncharacterized protein	101251035	0.956427	5.11e-05	82.663	THNVPT(0.01)S(0.034)DNS(0.956)PK	2	0.73652	2	nucleus
K4AZX9	1309	S	Uncharacterized protein	101251035	1	0.000327	68.044	KDPIS(1)DVDHAK	3	-0.18179	1	nucleus
K4AZY2	269	S	Uncharacterized protein	---	0.998191	0.0144	106.62	T(0.002)LS(0.998)LDDIK	2	0.32841	2	cytoplasm
K4AZZ4	399	S	Uncharacterized protein	101254734	0.93188	1.83e-06	76.799	TIVSPAHNVES(0.068)EHS(0.932)DVEASCK	4	-0.73653	1	nucleus
K4AZZ4	507	S	Uncharacterized protein	101254734	0.996603	1.07e-45	209.45	DAITSEDS(0.997)PS(0.003)SEIQIR	2	-0.45469	4	nucleus
K4AZZ7	169	S	Uncharacterized protein	101255629	0.839042	2.81e-06	106.26	S(0.138)GS(0.839)FS(0.023)GLSQTK	3	0.025976	2	nucleus
K4AZZ9	149	S	Uncharacterized protein	101256522	0.803473	0.00157	50.831	S(0.182)AS(0.803)Y(0.013)VNS(0.001)DLGVGSK	3	0.54726	1	nucleus
K4B007	181	S	Uncharacterized protein	---	0.988092	0.0291	52.247	GDRY(0.012)DS(0.988)PRR	2	0.27566	1	nucleus
K4B007	179	Y	Uncharacterized protein	---	0.968591	0.0263	58.699	GDRY(0.969)DS(0.031)PR	3	-1.5212	1	nucleus
K4B007	232	S	Uncharacterized protein	---	0.991592	0.000256	81.278	Y(0.008)RS(0.992)PEYGSYR	3	0.30299	2	nucleus
K4B011	436	S	Uncharacterized protein	101260271	0.988977	0.00272	82.505	LSDS(0.001)AS(0.01)S(0.989)PLR	2	-0.18097	1	chloroplast
K4B013	233	T	Uncharacterized protein	101260869	0.768226	1.51e-05	88.075	S(0.036)YT(0.768)T(0.185)T(0.009)S(0.001)NVFGGK	2	-1.183	2	nucleus
K4B013	161	S	Uncharacterized protein	101260869	0.999931	0.000672	60.55	TVKPWNES(1)PPK	3	-0.1069	2	nucleus
K4B013	85	S	Uncharacterized protein	101260869	0.989841	0.000218	51.301	AFFPAPKS(0.141)PT(0.72)PS(0.071)T(0.079)APVS(0.99)PAK	4	0.28716	1	nucleus
K4B013	140	S	Uncharacterized protein	101260869	0.999668	1.83e-06	97.124	PTAPPPPS(1)PATTTLTAPTTSR	3	0.4338	3	nucleus
K4B027	1666	S	DNA-directed RNA polymerase subunit	---	0.999938	0.00127	54.857	IAS(1)PPKIAS(0.987)PAPS(0.013)VD	2	0.37252	2	nucleus
K4B027	1672	S	DNA-directed RNA polymerase subunit	---	0.987037	0.00127	56.043	IAS(1)PPKIAS(0.987)PAPS(0.013)VD	2	0.37252	2	nucleus
K4B037	981	S	Uncharacterized protein	101267560	1	0.0216	68.76	VGFPGAS(1)R	2	0.14674	1	cytoplasm
K4B037	105	S	Uncharacterized protein	101267560	1	4.78e-18	133.24	GFNENAEDEENDS(1)RRR	4	-0.043335	2	cytoplasm
K4B038	59	S	Uncharacterized protein	101267846	0.931976	0.000126	74.987	GELS(0.051)LS(0.932)NNDS(0.017)KK	3	-1.2529	2	chloroplast
K4B038	465	S	Uncharacterized protein	101267846	0.860636	5.13e-05	82.367	AS(0.089)S(0.861)LS(0.041)S(0.009)IDSIMTPSR	3	-0.71143	2	chloroplast
K4B038	20	S	Uncharacterized protein	101267846	0.99992	0.0131	81.09	ITTQQS(1)LR	2	-1.354	2	chloroplast
K4B059	93	S	Uncharacterized protein	101246965	0.982064	0.000103	70.837	VPDY(0.018)GHS(0.982)DAAGEMPK	3	0.53144	1	nucleus
K4B059	230	S	Uncharacterized protein	101246965	0.999998	2.89e-09	68.287	VNVDDNTDKPAAPEIAPCNPS(1)PRPVNEK	4	-1.4455	1	nucleus
K4B059	113	S	Uncharacterized protein	101246965	0.99972	5.79e-09	117.38	VAIEEHHDS(1)EDEYKK	3	-0.22477	2	nucleus
K4B081	44	S	Phospholipid-transporting ATPase	101252122	1	0.00282	44.734	EVNLGEFGS(1)KPVR	3	0.22227	1	plasma membrane
K4B084	205	T	Uncharacterized protein	101253228	0.985642	0.00449	51.317	NET(0.986)MGS(0.014)AESSK	3	0.090894	1	cytoplasm,nucleus
K4B084	271	S	Uncharacterized protein	101253228	0.999371	1.24e-05	84.375	FFDDQLMS(0.999)PESSK	3	-0.03203	7	cytoplasm,nucleus
K4B084	144	T	Uncharacterized protein	101253228	0.916428	3.28e-05	86.288	T(0.012)T(0.012)HPT(0.059)VET(0.916)PRK	4	-0.015177	1	cytoplasm,nucleus
K4B087	340	S	Uncharacterized protein	101253937	0.99949	1.34e-05	112.94	IPS(0.999)LS(0.001)DLEHR	3	-0.1628	16	nucleus
K4B092	252	Y	Uncharacterized protein	---	0.958889	0.000796	93.772	DY(0.959)S(0.021)IDDLS(0.02)DR	2	0.068727	1	chloroplast
K4B092	502	S	Uncharacterized protein	---	0.999921	0.00987	64.827	VLLTQLS(1)AAR	2	-0.24405	1	chloroplast
K4B092	515	S	Uncharacterized protein	---	0.938671	0.000295	65.942	GTDSILS(0.061)EMS(0.939)PR	3	0.79681	1	chloroplast
K4B092	258	S	Uncharacterized protein	---	0.99994	0.00398	72.891	DYSIDDLS(1)DR	2	0.066898	1	chloroplast
K4B0A0	190	S	Uncharacterized protein	---	0.77388	9.27e-06	92.897	RKS(0.774)CS(0.226)DAVGASPEEK	4	1.6272	1	nucleus
K4B0A0	182	S	Uncharacterized protein	---	0.870914	0.0223	52.903	AKS(0.871)PNLT(0.129)R	2	0.11933	1	nucleus
K4B0A7	315	S	Uncharacterized protein	101258306	1	0.00531	54.784	S(1)REPIIPK	3	-1.8726	1	cytoplasm
K4B0A7	462	S	Uncharacterized protein	101258306	0.997715	5.28e-08	122.46	VHATNKVDS(0.998)PS(0.002)	3	-2.0535	1	cytoplasm
K4B0B9	786	S	Uncharacterized protein	101261458	1	0.0109	51.059	LLS(1)PPHR	3	0.1148	4	cytoplasm
K4B0C0	431	S	Uncharacterized protein	101261751	1	0.000432	81.017	VAS(1)LEHLQK	3	0.76072	2	nucleus
K4B0C3	6	S	Uncharacterized protein	---	1	0.00136	63.624	DALS(1)PPQVK	3	1.2723	4	nucleus
K4B0E2	285	Y	Uncharacterized protein	101265481	0.997705	0.00717	81.972	Y(0.998)GS(0.001)T(0.001)LAAK	2	0.27098	1	cytoplasm
K4B0G4	104	S	Uncharacterized protein	---	1	4.63e-07	90.561	TDVGEGS(1)FHAIS(1)R	2	0.14667	8	cytoplasm,nucleus
K4B0G4	547	S	Uncharacterized protein	---	0.999999	0.000367	86.463	NRLS(1)EQTEK	3	0.54443	3	cytoplasm,nucleus
K4B0G4	7	S	Uncharacterized protein	---	0.999985	8.97e-23	154.67	S(1)IDVFDPASTHDGANLASSSR	3	1.6108	9	cytoplasm,nucleus
K4B0G4	358	S	Uncharacterized protein	---	1	0.000724	84.753	GDVS(1)QELGKK	3	0.32745	2	cytoplasm,nucleus
K4B0G4	99	S	Uncharacterized protein	---	1	9.02e-20	140.22	TDVGEGS(1)FHAISR	2	-0.46335	15	cytoplasm,nucleus
K4B0G4	106	S	Uncharacterized protein	---	1	0.00108	69.111	S(1)GQNS(1)FADGER	2	0.60507	3	cytoplasm,nucleus
K4B0G4	37	S	Uncharacterized protein	---	1	4.76e-05	77.746	NEGIDVQEIS(1)VK	3	0.11493	1	cytoplasm,nucleus
K4B0G4	372	S	Uncharacterized protein	---	0.999982	0.00343	74.464	SSRLS(1)LK	3	-0.11292	1	cytoplasm,nucleus
K4B0G4	110	S	Uncharacterized protein	---	1	0.000674	84.046	S(1)GQNS(1)FADGER	2	0.60507	3	cytoplasm,nucleus
K4B0G4	343	T	Uncharacterized protein	---	0.859131	1.38e-10	118.2	AADTESNIS(0.141)T(0.859)PGR	2	0.11533	4	cytoplasm,nucleus
K4B0H6	359	S	Uncharacterized protein	101245401	1	0.0109	85.813	NCVS(1)PIFK	3	0.17986	5	nucleus
K4B0H6	265	S	Uncharacterized protein	101245401	1	3.2e-05	103.13	S(1)PIPLEAVK	3	0.29241	2	nucleus
K4B0I5	981	T	Uncharacterized protein	543725	0.984336	4.47e-05	98.942	LPQEISVNS(0.016)T(0.984)P	2	0.70305	2	mitochondria
K4B0I5	357	S	Uncharacterized protein	543725	0.999604	0.00299	60.064	DASFNS(1)PK	3	0.58206	1	mitochondria
K4B0I5	858	S	Uncharacterized protein	543725	0.873628	1.49e-54	235.4	S(0.874)T(0.126)AGTPEWMAPEVLR	2	-0.0071918	3	mitochondria
K4B0J6	371	S	Uncharacterized protein	---	0.999977	2.72e-22	174.39	VS(1)LEGSTPVPVYK	3	0.0050067	3	chloroplast
K4B0J6	376	T	Uncharacterized protein	---	0.827784	0.00201	53.3	VSLEGS(0.141)T(0.828)PVPVY(0.031)K	3	0.45131	1	chloroplast
K4B0J6	357	S	Uncharacterized protein	---	1	1.08e-07	102.57	GGS(1)FLAGNLS(0.985)FS(0.015)R	3	0.029103	7	chloroplast
K4B0J6	364	S	Uncharacterized protein	---	0.997204	1.08e-07	102.57	GGS(1)FLAGNLS(0.997)FS(0.003)R	2	-0.056692	7	chloroplast
K4B0J9	137	S	Uncharacterized protein	---	1	0.00713	46.069	FEGFHLQGS(1)R	3	0.067532	1	nucleus
K4B0J9	156	S	Uncharacterized protein	---	0.755468	0.000539	61.265	NDGY(0.212)GHS(0.032)MGS(0.755)PK	3	0.30962	2	nucleus
K4B0K3	38	S	Uncharacterized protein	101249862	0.822039	3.28e-07	102.89	SQSIS(0.004)AES(0.822)T(0.174)ETFEVK	3	-0.075842	1	nucleus
K4B0K3	554	S	Uncharacterized protein	101249862	0.999999	5.81e-05	93.229	EPVQNWSGPLVEPAS(1)AGGR	3	0.44439	2	nucleus
K4B0K3	546	S	Uncharacterized protein	101249862	0.999995	5.1e-31	165.4	EPVQNWS(1)GPLVEPASAGGR	2	-0.041434	2	nucleus
K4B0K4	818	S	Uncharacterized protein	101250741	0.930811	0.000932	53.255	GTLS(0.004)FT(0.061)DGS(0.931)PFDMS(0.003)R	2	-0.70691	1	nucleus
K4B0K6	457	S	Sodium/hydrogen exchanger	778261	0.983954	1.15e-13	145.48	QLSTVS(0.016)S(0.984)GANT(1)PK	2	0.64148	3	plasma membrane
K4B0K6	461	T	Sodium/hydrogen exchanger	778261	0.999988	1.15e-13	145.48	QLSTVSSGANT(1)PK	3	0.20891	5	plasma membrane
K4B0K6	499	S	Sodium/hydrogen exchanger	778261	0.999155	0.000546	72.434	MLLT(0.001)APS(0.999)HK	3	-0.33576	1	plasma membrane
K4B0K6	530	S	Sodium/hydrogen exchanger	778261	0.99215	4.72e-18	140.26	GFAPPAPRS(0.992)PT(0.008)EHGP	3	-0.026813	20	plasma membrane
K4B0M2	370	S	Uncharacterized protein	101252821	1	0.00155	135.8	GRES(1)DRER	2	0.095786	3	nucleus
K4B0M2	266	S	Uncharacterized protein	101252821	0.998745	9.77e-06	104.97	SRDS(0.999)PS(0.001)LPVSK	2	0.60287	4	nucleus
K4B0Q7	366	S	Uncharacterized protein	---	0.961846	0.000771	59.227	VT(0.006)S(0.032)GMS(0.962)PAFNR	2	0.12638	1	cytoplasm
K4B0R1	106	S	Uncharacterized protein	101259886	1	0.000352	63.09	GGCLPGHGGNS(1)GR	3	0.34032	1	endoplasmic reticulum
K4B0R1	430	S	Uncharacterized protein	101259886	0.999234	0.0015	106.26	SYNHT(0.001)AS(0.999)PR	2	0.3085	2	endoplasmic reticulum
K4B0S4	261	S	Uncharacterized protein	101262862	0.795939	1.09e-06	100.58	T(0.204)LS(0.796)ADAITSLNDR	3	-0.52587	2	nucleus
K4B0S4	259	T	Uncharacterized protein	101262862	0.832921	3.35e-26	180.93	T(0.833)LS(0.16)ADAIT(0.007)SLNDR	2	-0.88025	2	nucleus
K4B0S4	322	S	Uncharacterized protein	101262862	0.998887	1.55e-109	286.68	TS(0.001)S(0.999)LDVISNLNDQGK	2	0.041244	5	nucleus
K4B0S7	35	S	Protein YIPF	101263468	0.92918	0.000137	76.492	FT(0.062)ES(0.929)NLQT(0.008)FPPSSSQGK	3	-0.72004	1	cytoplasm
K4B0U9	10	S	Uncharacterized protein	---	0.99375	8.18e-33	205.95	AIITEEPDS(0.994)PS(0.006)PLK	4	-0.29747	7	nucleus
K4B0V6	793	T	Lipoxygenase	---	0.784455	0.0162	99.919	DS(0.216)IEWT(0.784)K	2	0.48117	1	cytoplasm
K4B0V6	556	T	Lipoxygenase	---	1	0.0118	53.946	NT(1)MNINALAR	2	-0.34221	1	cytoplasm
K4B0V6	857	S	Lipoxygenase	---	0.999013	0.0375	57.532	GIPNS(0.001)VS(0.999)I	2	0.16184	1	cytoplasm
K4B0V6	616	S	Lipoxygenase	---	0.789884	0.000213	64.565	GVAVEDLS(0.79)S(0.21)PHGIR	3	-0.43837	1	cytoplasm
K4B0X1	60	S	Uncharacterized protein	101247561	0.999988	9.56e-05	84.327	LPGNPDPSAEVIALS(1)PK	3	0.96293	1	nucleus
K4B0X2	8	S	Uncharacterized protein	101247861	0.974337	9.58e-08	136.38	VS(0.026)S(0.974)GLAYPER	2	0.36046	12	nucleus
K4B0X2	67	S	Uncharacterized protein	101247861	0.990549	0.000446	79.201	S(0.991)WS(0.009)PVEQSK	2	1.1558	3	nucleus
K4B0X2	498	S	Uncharacterized protein	101247861	0.751661	1.58e-09	82.998	STLQSMET(0.004)PVPDS(0.752)VS(0.24)AMQNAT(0.004)NATR	3	-0.37269	1	nucleus
K4B0X2	514	S	Uncharacterized protein	101247861	0.999977	1.06e-08	106.14	DLES(1)DIATVQEGK	3	-0.19561	1	nucleus
K4B0X2	110	S	Uncharacterized protein	101247861	0.991802	2.34e-07	96.391	AS(0.992)NFVS(0.008)EPAVQGEK	3	0.9082	1	nucleus
K4B0Z5	214	S	Uncharacterized protein	101251625	0.773569	0.000183	68.413	VT(0.226)DS(0.774)DDAS(0.001)ASGEK	3	0.39144	1	nucleus
K4B0Z7	291	S	Uncharacterized protein	101251928	0.999842	0.000875	67.08	VLSQMLS(1)QK	3	0.11619	2	cytoplasm
K4B103	102	Y	ATP-dependent Clp protease proteolytic subunit	101253726	0.988884	0.00116	140.78	SVS(0.011)Y(0.989)NEHR	2	-0.22608	1	chloroplast
K4B103	101	S	ATP-dependent Clp protease proteolytic subunit	101253726	0.977792	0.00156	73.885	S(0.021)VS(0.978)Y(0.001)NEHR	3	0.20021	2	chloroplast
K4B115	246	S	Uncharacterized protein	---	0.999979	0.000803	84.297	AFS(1)PALS(0.991)LS(0.009)R	2	-0.71008	4	cytoplasm
K4B115	250	S	Uncharacterized protein	---	0.990527	0.000803	84.297	AFS(1)PALS(0.991)LS(0.009)R	2	-0.71008	3	cytoplasm
K4B115	227	S	Uncharacterized protein	---	0.999985	4.89e-11	142.19	SYSSQSGSVS(1)PR	2	-1.7205	1	cytoplasm
K4B118	89	S	Uncharacterized protein	101259198	0.953648	7.08e-07	95.445	DSPPVSPAGT(0.003)T(0.03)PPVS(0.954)PFS(0.006)GS(0.003)S(0.004)GR	3	0.080138	1	cytoplasm
K4B118	111	Y	Uncharacterized protein	101259198	0.999985	1.03e-38	206.62	SASFAY(1)ENASGVGPR	2	-0.6923	5	cytoplasm
K4B118	108	S	Uncharacterized protein	101259198	0.999326	8.58e-13	132.79	S(0.001)AS(0.999)FAYENASGVGPR	2	0.14769	7	cytoplasm
K4B118	80	S	Uncharacterized protein	101259198	0.998817	1.8e-07	101.73	DS(0.001)PPVS(0.999)PAGTTPPVSPFSGSSGR	3	0.33841	3	cytoplasm
K4B118	29	T	Uncharacterized protein	101259198	0.991723	0.000846	137.13	Y(0.001)S(0.006)T(0.992)FS(0.002)QR	2	-0.014392	7	cytoplasm
K4B119	289	S	Uncharacterized protein	101258600	0.995337	2.42e-05	101.2	SPT(0.001)T(0.004)LGS(0.995)LK	3	-0.21621	3	chloroplast
K4B119	283	S	Uncharacterized protein	101258600	0.989296	4.39e-05	73.138	S(0.989)PT(0.01)T(0.001)LGSLK	2	0.072202	3	chloroplast
K4B119	280	S	Uncharacterized protein	101258600	0.999562	4.39e-05	73.138	GS(1)PRS(0.509)PT(0.433)T(0.058)LGS(0.001)LK	3	-0.38523	1	chloroplast
K4B139	692	S	Uncharacterized protein	101262960	0.881502	0.000302	56.708	QGS(0.882)GS(0.083)S(0.035)VPNATPVNCK	3	0.002572	1	chloroplast
K4B139	316	S	Uncharacterized protein	101262960	0.993336	7.12e-13	131.56	LRPAQS(0.993)VEEVTY(0.007)PTVR	3	0.046529	3	chloroplast
K4B196	54	S	Uncharacterized protein	101251929	0.948921	0.00772	43.761	VS(0.051)AS(0.949)QKLEEK	3	-0.17752	1	chloroplast
K4B1D8	348	S	Uncharacterized protein	101262565	1	0.000944	65.295	LKPPES(1)PVKQ	3	0.2399	1	cytoplasm
K4B1D8	44	Y	Uncharacterized protein	101262565	0.970196	0.0163	83.783	S(0.03)AFEY(0.97)QR	2	-0.68685	1	cytoplasm
K4B1F2	290	S	Uncharacterized protein	---	0.999952	1.84e-08	108.66	VTVASVFSNES(1)DEE	2	-0.63477	5	nucleus
K4B1F9	319	S	Uncharacterized protein	101267652	0.999982	2.46e-07	113.73	EVDEPPS(1)PLATTHDAEKPK	4	-0.35096	4	cytoplasm
K4B1F9	46	S	Uncharacterized protein	101267652	0.802295	0.000113	85.062	ENEDS(0.198)PS(0.802)PVVSSTEPVVK	3	0.57233	2	cytoplasm
K4B1F9	515	S	Uncharacterized protein	101267652	0.999986	3.56e-05	91.276	VKES(1)PKGEPVVPESSK	3	0.15281	1	cytoplasm
K4B1H4	66	S	Uncharacterized protein	104644883	0.961255	0.0474	45.368	VKS(0.961)T(0.039)LLR	2	0.36012	1	nucleus
K4B1I0	424	S	MLO-like protein	101252637	0.999937	3.52e-06	110.97	GIFGEQTEDS(1)LR	2	0.32455	2	plasma membrane
K4B1J8	609	S	Uncharacterized protein	---	0.999447	5.83e-09	133.48	SDPFAS(0.001)WDS(0.999)NK	3	-0.48043	4	plasma membrane
K4B1N0	179	S	Uncharacterized protein	101256714	0.936619	4.8e-05	85.493	KLS(0.937)S(0.047)VS(0.016)ESIER	2	0.11497	2	cytoplasm
K4B1N1	416	Y	Auxin response factor	100736509	0.999469	0.0196	78.113	DLY(0.999)PS(0.001)PK	2	-0.019905	2	nucleus
K4B1P0	28	S	Chloride channel protein	---	0.825358	1.15e-07	98.062	NIS(0.825)S(0.175)EGGFREPLLK	4	-0.34263	5	plasma membrane
K4B1R1	602	S	Uncharacterized protein	101263252	0.930691	0.00322	47.548	FS(0.058)NS(0.931)VAAHGS(0.005)S(0.006)R	3	0.18318	1	nucleus
K4B1R7	36	S	Uncharacterized protein	---	1	0.00692	51.445	MGQES(1)PHR	3	0.25592	1	cytoplasm
K4B1R7	229	S	Uncharacterized protein	---	0.845996	0.00271	47.088	MS(0.77)PS(0.846)MS(0.376)PFS(0.007)NTGMK	3	-0.73763	1	cytoplasm
K4B1R7	227	S	Uncharacterized protein	---	0.769961	0.00271	47.088	MS(0.77)PS(0.846)MS(0.376)PFS(0.007)NTGMK	3	-0.73763	1	cytoplasm
K4B1S4	189	S	Coatomer subunit delta	101266270	0.987557	1.04e-21	163.4	GGFMSLQSMS(0.012)S(0.988)GR	2	-0.86642	14	chloroplast
K4B1S4	164	S	Coatomer subunit delta	101266270	1	0.0141	44.318	KAS(1)EIDK	3	-0.28542	1	chloroplast
K4B1S4	186	S	Coatomer subunit delta	101266270	0.999899	4.52e-19	162.79	GGFMSLQS(1)MSSGR	2	-0.26937	24	chloroplast
K4B1S4	188	S	Coatomer subunit delta	101266270	0.987176	2.05e-11	125.36	GGFMSLQSMS(0.987)S(0.012)GR	2	-1.1483	21	chloroplast
K4B1T1	24	S	tRNA pseudouridine synthase	101268033	0.998532	5.44e-08	106.31	HSLDQRPES(0.999)PQRPS(0.001)K	4	-0.072993	7	nucleus
K4B1T6	44	Y	Uncharacterized protein	---	0.829937	0.0336	59.153	Y(0.83)S(0.17)IICSR	2	-1.3894	1	nucleus
K4B1U2	504	S	Uncharacterized protein	---	0.787842	0.00949	48.351	S(0.004)ES(0.788)T(0.206)RLEDAGS(0.002)R	2	-4.1323	1	plasma membrane
K4B1U4	291	S	Uncharacterized protein	101259204	0.937573	0.0032	67.102	LDVDDVT(0.062)S(0.938)PNFR	2	-0.14197	1	nucleus
K4B1W9	354	S	Uncharacterized protein	101248921	1	0.000293	99.941	QAHQS(1)LGEVR	2	-0.5321	4	cytoskeleton
K4B1X4	82	S	Uncharacterized protein	101250254	0.938164	1.66e-05	90.442	S(0.938)PS(0.047)QS(0.014)PT(0.001)HGEDLGQR	2	0.56752	2	plasma membrane
K4B1X5	115	S	Serine hydroxymethyltransferase	101250548	0.913378	1.33e-22	167.95	VT(0.04)S(0.047)S(0.913)NENLLGLESR	2	0.024445	1	chloroplast
K4B1Y0	529	S	Uncharacterized protein	101252330	0.999076	0.000153	112.44	VLDFSS(0.001)GS(0.999)PR	2	0.087108	4	plasma membrane
K4B1Y8	385	S	Uncharacterized protein	101254040	0.842695	7.85e-05	101.32	LIPS(0.843)PS(0.156)LDS(0.001)SR	2	0.46272	4	nucleus
K4B1Y9	667	S	Phosphatidylinositol 4-phosphate 5-kinase	101254537	1	4.96e-07	111.97	AMS(1)VGDQEVDLLLPGTGR	2	0.43887	2	nucleus
K4B1Y9	306	T	Phosphatidylinositol 4-phosphate 5-kinase	101254537	0.99366	0.000209	115.57	EY(0.006)T(0.994)QGVLIK	2	0.31204	1	nucleus
K4B1Y9	244	S	Phosphatidylinositol 4-phosphate 5-kinase	101254537	0.985489	0.0141	92.838	IS(0.017)S(0.985)S(0.997)LLR	2	-0.36277	3	nucleus
K4B1Y9	245	S	Phosphatidylinositol 4-phosphate 5-kinase	101254537	0.997084	0.0141	70.332	IS(0.017)S(0.985)S(0.997)LLR	2	-0.36277	3	nucleus
K4B1Y9	224	S	Phosphatidylinositol 4-phosphate 5-kinase	101254537	0.834104	6.2e-08	103.13	LSHIS(0.122)S(0.834)S(0.056)NS(0.251)ES(0.736)VKPK	3	0.72703	2	nucleus
K4B1Z1	28	S	Uncharacterized protein	101254844	0.968122	0.005	46.156	RY(0.093)S(0.98)RS(0.959)PS(0.968)PVVR	3	-0.34087	1	nucleus
K4B1Z1	24	S	Uncharacterized protein	101254844	0.997067	0.00491	46.156	RY(0.57)S(0.997)RS(0.959)PS(0.473)PVVR	3	-0.90605	2	nucleus
K4B1Z1	26	S	Uncharacterized protein	101254844	0.959397	0.00491	46.156	RY(0.57)S(0.997)RS(0.959)PS(0.473)PVVR	3	-0.90605	2	nucleus
K4B1Z1	43	S	Uncharacterized protein	101254844	0.992477	0.00508	48.711	DRS(0.992)RS(0.732)PY(0.13)AY(0.13)S(0.016)R	2	-2.0238	2	nucleus
K4B1Z2	25	S	Uncharacterized protein	101255143	0.751488	5.52e-12	119.94	KS(0.751)PES(0.234)S(0.014)T(0.001)VEAPSGEGR	3	-0.098982	1	mitochondria
K4B222	224	S	Ribosome assembly factor mrt4	101262055	0.999968	0.000649	71.879	EGLEES(1)DIES(0.557)S(0.443)	2	-1.3081	1	nucleus
K4B223	246	S	Uncharacterized protein	101262360	0.765034	0.000511	58.079	AAS(0.005)S(0.027)GPS(0.128)S(0.765)PT(0.07)FS(0.004)K	3	0.19989	1	nucleus
K4B223	46	S	Uncharacterized protein	101262360	0.990096	0.000171	110.31	S(0.01)LS(0.99)VNTDNK	3	0.12356	2	nucleus
K4B223	185	S	Uncharacterized protein	101262360	0.866751	0.00844	46.35	QT(0.095)S(0.867)PGLGS(0.022)VGS(0.015)PGLGT(0.001)R	2	0.9267	1	nucleus
K4B223	245	S	Uncharacterized protein	101262360	0.874122	1.24e-06	93.226	AAS(0.147)S(0.851)GPS(0.874)S(0.124)PT(0.004)FSK	2	0.86196	1	nucleus
K4B223	242	S	Uncharacterized protein	101262360	0.85095	1.24e-06	93.226	AAS(0.147)S(0.851)GPS(0.874)S(0.124)PT(0.004)FSK	2	0.86196	1	nucleus
K4B227	50	Y	Uncharacterized protein	101263165	0.998716	2.17e-09	143.31	S(0.001)LDLY(0.999)PVPDR	2	-0.12263	6	nucleus
K4B227	660	S	Uncharacterized protein	101263165	0.992387	0.00774	60.157	PLS(0.008)NFS(0.992)GPLAP	2	-0.45999	1	nucleus
K4B227	57	S	Uncharacterized protein	101263165	0.796666	2.17e-05	85.764	S(0.326)LDLY(0.672)PVPDRT(0.205)S(0.797)FR	2	-0.5595	2	nucleus
K4B227	46	S	Uncharacterized protein	101263165	0.896312	0.000359	73.881	S(0.896)LDLY(0.104)PVPDR	3	-0.048133	2	nucleus
K4B228	243	S	Uncharacterized protein	101263472	0.811063	0.000353	65.105	AAS(0.188)S(0.812)GPS(0.811)S(0.188)PIFS(0.001)K	3	0.45923	1	nucleus
K4B228	240	S	Uncharacterized protein	101263472	0.934848	3.47e-11	129.25	AAS(0.037)S(0.935)GPS(0.1)S(0.927)PIFS(0.002)K	2	1.2288	3	nucleus
K4B228	244	S	Uncharacterized protein	101263472	0.926822	3.47e-11	129.25	AAS(0.037)S(0.935)GPS(0.1)S(0.927)PIFS(0.002)K	2	1.2288	4	nucleus
K4B240	15	S	Uncharacterized protein	101261757	0.999999	0.00107	96.82	GSSMPFAS(1)FR	2	-0.26035	2	chloroplast
K4B241	306	S	Tubby-like F-box protein	101252229	0.995821	0.00181	53.3	SLDHS(0.001)T(0.003)EFGS(0.996)AR	3	-0.35859	1	nucleus
K4B241	18	S	Tubby-like F-box protein	101252229	0.993807	0.00207	71.153	DSIGS(0.006)LS(0.994)RR	2	0.55384	1	nucleus
K4B256	95	S	Uncharacterized protein	---	1	0.00131	110.53	DFDS(1)DRPR	2	-0.49956	3	chloroplast
K4B284	147	Y	Uncharacterized protein	101257217	0.970782	0.00501	83.948	S(0.029)VDRY(0.971)ER	3	-0.40498	2	nucleus
K4B284	246	S	Uncharacterized protein	101257217	1	0.000243	78.615	AMDS(1)RS(1)PS(1)PRVDED	3	0.46029	17	nucleus
K4B284	248	S	Uncharacterized protein	101257217	1	0.000243	78.615	AMDS(1)RS(1)PS(1)PRVDED	3	0.46029	17	nucleus
K4B284	143	S	Uncharacterized protein	101257217	0.987384	0.00539	58.433	S(0.987)RS(0.987)VDRY(0.025)ER	2	-1.3389	2	nucleus
K4B284	231	T	Uncharacterized protein	101257217	1	0.00888	58.172	NERS(1)PT(1)PR	2	0.12274	2	nucleus
K4B284	172	Y	Uncharacterized protein	101257217	0.993168	0.000243	97.69	S(0.434)LS(0.573)PDY(0.993)DRDR	2	-0.13827	2	nucleus
K4B284	244	S	Uncharacterized protein	101257217	1	0.000243	78.615	AMDS(1)RS(1)PS(1)PRVDED	3	0.46029	17	nucleus
K4B284	219	S	Uncharacterized protein	101257217	0.931276	0.0108	42.947	S(0.046)LS(0.778)PT(0.245)KGS(0.931)PVR	2	1.0982	1	nucleus
K4B284	229	S	Uncharacterized protein	101257217	1	0.00625	69.346	NERS(1)PT(1)PR	2	0.12274	3	nucleus
K4B284	169	S	Uncharacterized protein	101257217	0.894435	0.000243	97.69	S(0.114)LS(0.894)PDY(0.992)DRDR	2	-0.3246	2	nucleus
K4B284	214	S	Uncharacterized protein	101257217	0.778077	0.0108	42.947	S(0.046)LS(0.778)PT(0.245)KGS(0.931)PVR	2	1.0982	1	nucleus
K4B284	141	S	Uncharacterized protein	101257217	0.987384	0.00703	52.071	S(0.987)RS(0.987)VDRY(0.025)ER	2	-1.3389	1	nucleus
K4B293	394	S	Uncharacterized protein	101055571	0.999407	0.0117	68.525	KVDS(0.999)FS(0.001)R	3	0.0040912	2	nucleus
K4B298	119	S	Uncharacterized protein	101254846	0.994867	2.8e-15	133.94	TDQAILS(0.005)HS(0.995)PDLGR	2	-0.018978	6	chloroplast
K4B2A3	460	S	Uncharacterized protein	101266681	0.999689	0.000333	63.691	GVQS(1)PHHDGLLSR	3	-0.97926	1	nucleus
K4B2D6	20	S	Uncharacterized protein	101260084	1	0.00456	80.871	ELAES(1)PDLR	2	0.0036257	1	cytoplasm
K4B2G7	21	S	Uncharacterized protein	101264377	0.820634	0.00749	51.762	S(0.821)IS(0.179)PNRVR	3	0.1395	1	plasma membrane
K4B2G7	23	S	Uncharacterized protein	101264377	0.795946	0.0521	42.336	S(0.204)IS(0.796)PNRVR	2	0.38712	1	plasma membrane
K4B2G7	13	S	Uncharacterized protein	101264377	0.998829	7.76e-06	92.269	DGEGIVSS(0.001)QS(0.999)QR	3	0.033301	1	plasma membrane
K4B2H4	560	S	Uncharacterized protein	101263939	1	0.000663	73.498	S(1)VGGFVPDQVVR	2	2.9565	1	nucleus
K4B2I9	557	S	Uncharacterized protein	101267273	0.999999	1.03e-10	135.47	SSGGLS(1)EDEIDK	2	-0.24848	4	mitochondria
K4B2J4	97	S	Uncharacterized protein	101244620	1	0.0114	45.368	LVGS(1)PAKR	3	-0.73047	1	mitochondria
K4B2K0	128	Y	Uncharacterized protein	101252825	0.998926	0.000138	88.803	LY(0.999)RAS(0.001)PKPAR	4	-0.36497	2	cytoplasm
K4B2K0	131	S	Uncharacterized protein	101252825	1	0.00508	60.91	AS(1)PKPAR	2	-0.35675	8	cytoplasm
K4B2K0	492	S	Uncharacterized protein	101252825	0.830754	0.000139	86.944	VVPVKPT(0.041)QT(0.128)S(0.831)V	2	0.30697	1	cytoplasm
K4B2K0	266	S	Uncharacterized protein	101252825	0.99988	1.17e-22	149.09	RKS(1)DDNLTAAFPGGDYYVQR	4	0.3127	4	cytoplasm
K4B2L2	10	S	S-acyltransferase	101253326	0.976091	1.65e-05	97.352	ALSEIEIVS(0.976)DS(0.024)NDQQTSGFR	3	0.77213	1	plasma membrane
K4B2L7	700	S	Uncharacterized protein	---	1	0.0251	40.067	S(1)DCGDQK	3	2.3839	1	plasma membrane
K4B2L7	647	S	Uncharacterized protein	---	1	0.00121	105.4	RLDS(1)WDIK	2	-0.18727	5	plasma membrane
K4B2Q7	359	S	Uncharacterized protein	101261964	0.999999	0.0021	84.605	LYGGPNALS(1)R	2	-0.18988	3	chloroplast
K4B2S0	123	S	Uncharacterized protein	101264258	0.999906	2.21e-16	141.45	HSTNPSHDERGS(1)AGQVDR	4	-0.020689	7	nucleus
K4B2S0	99	S	Uncharacterized protein	101264258	0.890791	4.97e-12	125.73	DDGIKES(0.109)S(0.891)DLNEGSR	2	-0.087338	1	nucleus
K4B2S0	24	S	Uncharacterized protein	101264258	1	0.000738	66.989	FDQEPS(1)PKR	2	0.73189	5	nucleus
K4B2S7	41	S	Uncharacterized protein	---	0.996502	0.00208	56.548	AES(0.997)MEGS(0.002)S(0.001)HR	3	-0.18302	2	nucleus
K4B2T2	238	S	Uncharacterized protein	101266678	0.904335	8.12e-06	96.917	QNS(0.904)EVS(0.036)Y(0.06)FADDEDGKRK	3	-0.25648	2	nucleus
K4B2T2	230	T	Uncharacterized protein	101266678	1	0.00242	84.605	KNT(1)VQVER	3	-0.09439	2	nucleus
K4B2T2	242	Y	Uncharacterized protein	101266678	0.998299	1.49e-32	178.72	QNS(0.001)EVS(0.001)Y(0.998)FADDEDGK	2	-0.57801	2	nucleus
K4B2V8	703	S	Uncharacterized protein	101247266	0.985122	2.09e-09	115.8	VHTT(0.001)NEGS(0.985)EDT(0.014)PR	3	-0.11129	1	nucleus
K4B2Y2	64	S	Uncharacterized protein	101252927	0.891042	0.0447	69.716	AAS(0.891)LS(0.109)VR	2	1.2344	1	chloroplast
K4B306	11	T	Uncharacterized protein	101259986	1	1.31e-19	161.08	TITDGDEPLT(1)PAGR	2	0.77802	12	cytoskeleton
K4B308	89	S	Uncharacterized protein	101260581	1	0.00381	65.179	LGRPDS(1)FIR	3	-0.3843	2	chloroplast
K4B324	294	S	Uncharacterized protein	101263766	1	0.000371	88.716	VGS(1)PGNDFIAR	2	0.20574	1	nucleus
K4B324	99	S	Uncharacterized protein	101263766	0.994889	0.0109	91.549	QGS(0.995)LT(0.005)LPR	2	0.55854	2	nucleus
K4B324	311	S	Uncharacterized protein	101263766	0.990813	1.04e-53	195.59	SNVDTSS(0.008)LS(0.991)PS(0.001)PYAFSEGGR	2	0.20396	2	nucleus
K4B324	58	S	Uncharacterized protein	101263766	1	0.000494	62.287	DFGS(1)INMEELLK	2	1.7973	1	nucleus
K4B339	282	S	Uncharacterized protein	101267275	1	9.37e-18	134.58	GQVGEDIRS(1)DS(1)EDDD	2	-0.032933	6	endoplasmic reticulum
K4B339	284	S	Uncharacterized protein	101267275	1	9.37e-18	134.58	GQVGEDIRS(1)DS(1)EDDD	2	-0.032933	6	endoplasmic reticulum
K4B341	240	T	Uncharacterized protein	543891	0.999283	0.0144	51.286	S(0.001)PMT(0.999)PARDR	2	-0.18132	2	nucleus
K4B341	237	S	Uncharacterized protein	543891	0.91335	0.0151	42.243	GS(0.017)GKS(0.913)PMT(0.07)PAR	2	0.85351	1	nucleus
K4B341	67	Y	Uncharacterized protein	543891	0.999977	8.5e-11	151.16	Y(1)GSPVTPTNLR	2	-0.36916	3	nucleus
K4B341	13	S	Uncharacterized protein	543891	0.751025	6.61e-42	180.66	EGLELS(0.751)DES(0.249)DYEDEEGSSR	2	2.3046	1	nucleus
K4B344	173	S	Uncharacterized protein	101268620	0.999811	0.00108	85.813	SSVLHS(1)QPK	3	0.15148	6	cytoplasm
K4B355	86	S	Uncharacterized protein	101246189	1	0.000831	64.827	RPFPPPS(1)PAK	3	-0.086378	23	chloroplast
K4B359	45	S	Uncharacterized protein	101262366	0.938379	5.63e-07	89.859	AATLFY(0.001)S(0.999)APAS(0.938)PT(0.062)R	2	1.2515	4	nucleus
K4B359	41	S	Uncharacterized protein	101262366	0.998776	5.63e-07	89.859	AATLFY(0.002)S(0.999)APAS(0.864)PT(0.135)R	3	0.66975	2	nucleus
K4B372	310	S	Uncharacterized protein	101249683	0.831335	0.0395	57.281	LAS(0.169)FLNQS(0.831)	2	-0.57493	1	cytoplasm
K4B399	521	S	Uncharacterized protein	101253535	0.99377	3.29e-32	174.15	VQS(0.994)PHT(0.006)VVIHPHHSGSDQDAVK	4	-0.82021	7	vacuolar membrane
K4B399	532	S	Uncharacterized protein	101253535	0.999994	2.51e-06	89.02	VQS(0.974)PHT(0.026)VVIHPHHS(1)GS(1)DQDAVK	4	0.30132	1	vacuolar membrane
K4B399	534	S	Uncharacterized protein	101253535	0.999997	2.51e-06	89.02	VQS(0.974)PHT(0.026)VVIHPHHS(1)GS(1)DQDAVK	4	0.30132	1	vacuolar membrane
K4B3A6	702	S	Uncharacterized protein	101255541	0.794726	1.21e-11	132.26	KVVGS(0.795)PS(0.202)S(0.002)S(0.001)SYEPTTSTSDR	3	0.34094	2	chloroplast
K4B3D9	155	S	Uncharacterized protein	101261370	0.99018	0.00139	58.274	GY(0.01)GVHLPS(0.99)AR	3	-0.016588	2	endoplasmic reticulum
K4B3H8	832	S	Uncharacterized protein	101267167	0.911947	0.0169	72.922	LEGT(0.01)S(0.079)S(0.912)LK	2	0.30613	1	plasma membrane
K4B3H9	169	S	Uncharacterized protein	101262262	1	4.84e-06	87.647	GGGGGGS(1)DGNWRN	2	0.29942	1	nucleus
K4B3H9	160	S	Uncharacterized protein	101262262	0.882707	3.98e-07	97.057	Y(0.005)NDRS(0.883)S(0.113)R	2	-0.57293	2	nucleus
K4B3J0	190	S	Protein RER1	101268521	0.843033	0.000906	63.602	RPSASGS(0.157)S(0.843)PR	3	0.51155	1	plasma membrane
K4B3K0	456	T	Uncharacterized protein	101265778	0.955324	6.17e-06	102.73	EPSLHRPS(0.045)T(0.955)PK	4	0.30696	1	chloroplast
K4B3K2	321	S	Uncharacterized protein	101248245	0.940067	6.07e-07	104.53	RDS(0.94)S(0.789)LRS(0.135)ENT(0.135)DMVDSGPSSN	3	0.095179	2	cytoplasm
K4B3K2	322	S	Uncharacterized protein	101248245	0.7887	1.26e-05	98.98	RDS(0.94)S(0.789)LRS(0.135)ENT(0.135)DMVDSGPSSN	3	0.095179	2	cytoplasm
K4B3K4	402	S	Uncharacterized protein	---	0.999845	0.00694	56.432	HFS(1)FGSK	3	-0.21173	1	nucleus
K4B3K4	182	S	Uncharacterized protein	---	0.934963	0.000489	64.104	RVS(0.065)DS(0.935)HIAGIK	3	0.26082	1	nucleus
K4B3M5	20	S	V-type proton ATPase subunit a	101265176	0.844995	4.16e-08	117.62	S(0.155)ES(0.845)MQLVQIIIPNESAHR	3	-0.61195	2	plasma membrane
K4B3M6	16	T	DNA helicase	101264867	0.799022	3.08e-17	133.75	GGPS(0.143)T(0.799)PDDS(0.058)ISSPIGNTYSSPGDSAR	3	-0.44538	1	cytoplasm
K4B3R1	348	S	Uncharacterized protein	101250636	0.978506	7.12e-05	101.53	S(0.018)VS(0.979)MDS(0.004)FMGK	2	-0.36216	19	nucleus
K4B3R1	57	S	Uncharacterized protein	101250636	1	4.38e-06	97.45	QFS(1)PNFGVENSK	3	-0.023941	3	nucleus
K4B3R1	480	S	Uncharacterized protein	101250636	0.99985	4.1e-10	118.31	DATGLTSQNS(1)ELK	2	-0.72275	1	nucleus
K4B3Y2	189	S	Uncharacterized protein	101256330	0.974782	0.000307	78.342	GGFFS(0.975)DS(0.025)QSK	3	-0.29894	2	nucleus
K4B3Y2	254	S	Uncharacterized protein	101256330	0.999981	0.000201	64.454	FASGGGAFDS(1)LRER	3	-0.33779	1	nucleus
K4B3Y2	247	S	Uncharacterized protein	101256330	0.998865	8.2e-07	116.58	FAS(0.999)GGGAFDS(0.001)LR	2	0.52486	2	nucleus
K4B3Z2	162	Y	Uncharacterized protein	---	0.966256	4.34e-11	118.19	Y(0.966)S(0.03)GGGGGGGGGCY(0.004)K	2	-0.44688	1	nucleus
K4B3Z9	548	S	Uncharacterized protein	104644279	0.999996	6.38e-05	97.57	S(0.231)HS(0.579)S(0.202)AS(0.989)YGARS(1)PLLV	2	-0.51206	2	plasma membrane
K4B3Z9	543	S	Uncharacterized protein	104644279	0.99811	6.38e-05	97.57	SHSS(0.002)AS(0.998)YGAR	2	0.28156	10	plasma membrane
K4B3Z9	540	S	Uncharacterized protein	104644279	0.953385	6.38e-05	110.31	S(0.009)HS(0.953)S(0.049)AS(0.988)YGAR	2	0.63159	10	plasma membrane
K4B3Z9	541	S	Uncharacterized protein	104644279	0.967586	9.46e-08	136.53	SHS(0.032)S(0.968)AS(0.001)YGAR	2	0.45174	3	plasma membrane
K4B415	683	S	Uncharacterized protein	---	0.96608	7.96e-05	87.352	S(0.002)PVPGS(0.032)GS(0.966)PPNSMEIPK	3	-0.38124	2	nucleus
K4B428	276	S	Plasmamembrane intrinsic protein 28	101268623	1	0.000565	81.632	ALGS(1)FRS(1)NAT(1)N	2	0.02605	6	plasma membrane
K4B428	282	T	Plasmamembrane intrinsic protein 28	101268623	1	0.000565	81.632	ALGS(1)FRS(1)NAT(1)N	2	0.02605	2	plasma membrane
K4B428	279	S	Plasmamembrane intrinsic protein 28	101268623	1	0.000278	80.441	ALGS(1)FRS(1)NAT(1)N	2	0.02605	6	plasma membrane
K4B430	624	S	UBC23	---	0.945718	0.0118	83.862	LAS(0.946)GIFS(0.054)R	2	-0.065696	1	nucleus
K4B430	663	S	UBC23	---	0.992181	0.0012	76.759	IFTGDDS(0.008)WS(0.992)QR	2	0.097507	1	nucleus
K4B460	111	T	Uncharacterized protein	101250935	1	0.00653	90.861	FIT(1)PLGS(1)PLR	2	0.70143	3	plasma membrane
K4B460	58	T	Uncharacterized protein	101250935	0.994664	0.000163	85.062	TASVAQTPSMLS(0.005)LPIT(0.995)PR	3	0.16282	2	plasma membrane
K4B460	115	S	Uncharacterized protein	101250935	1	6.77e-08	140.01	FIT(1)PLGS(1)PLR	2	0.70143	5	plasma membrane
K4B466	742	S	Uncharacterized protein	101257515	1	0.0399	73.157	VPFS(1)PGR	2	-0.6009	1	nucleus
K4B483	64	S	Uncharacterized protein	101257025	0.916228	0.0146	113.93	TFS(0.916)FT(0.084)ELK	2	0.091762	2	nucleus
K4B486	526	S	Uncharacterized protein	---	1	0.00519	105.13	T(1)MRNS(1)LNFS(1)MR	3	-0.72346	7	cytoplasm
K4B486	518	T	Uncharacterized protein	---	1	0.0101	40.614	T(1)MRNS(1)LNFS(1)MR	3	-0.72346	1	cytoplasm
K4B486	522	S	Uncharacterized protein	---	1	0.00519	80.245	T(1)MRNS(1)LNFS(1)MR	3	-0.72346	6	cytoplasm
K4B486	54	T	Uncharacterized protein	---	0.921345	1.1e-39	210.39	TS(0.002)T(0.921)NQS(0.076)YYVLGHK	2	-0.02564	6	cytoplasm
K4B487	59	S	Uncharacterized protein	---	0.936515	6.23e-06	115.91	S(0.937)LS(0.005)EY(0.058)TGNSIR	2	0.9703	1	nucleus
K4B487	23	S	Uncharacterized protein	---	0.999329	0.0295	83.168	LSS(0.001)LS(0.999)LR	2	0.03551	1	nucleus
K4B496	614	S	Uncharacterized protein	---	0.99863	0.0141	43.77	S(0.001)AGFPS(0.999)LK	3	-0.10191	1	plasma membrane
K4B4K8	119	S	Uncharacterized protein	101259006	0.999222	1.04e-08	79.614	HSDMFDS(0.001)FQS(0.999)LK	3	-0.69731	2	nucleus
K4B4L2	733	S	Uncharacterized protein	---	0.950254	0.0147	110.47	S(0.034)S(0.95)PS(0.004)S(0.011)EIR	2	-0.77024	2	nucleus
K4B4L2	527	S	Uncharacterized protein	---	0.969653	1.19e-07	105.39	IPTDTS(0.001)FS(0.029)CS(0.97)PGK	3	0.37713	2	nucleus
K4B4L2	922	S	Uncharacterized protein	---	0.856647	9.05e-11	126.93	HMDDIGSSNDDS(0.013)S(0.13)GGLS(0.857)FR	3	-0.039271	2	nucleus
K4B4L2	1003	T	Uncharacterized protein	---	0.99729	0.000388	75.652	Y(0.001)MVT(0.997)PS(0.001)DRR	3	0.065667	2	nucleus
K4B4L2	1044	S	Uncharacterized protein	---	0.79535	0.000127	76.889	DERPLFADDVNQS(0.205)GS(0.795)DR	3	1.2555	1	nucleus
K4B4L2	901	S	Uncharacterized protein	---	0.99993	0.0298	61.593	IYPDS(1)LLR	2	-0.058094	1	nucleus
K4B4P5	62	S	Uncharacterized protein	101261863	0.993381	0.0142	103.69	S(0.007)NS(0.993)PIVLR	2	-0.76988	1	nucleus
K4B4S1	149	T	Uncharacterized protein	---	0.99897	0.00451	80.24	CFT(0.999)FGGS(0.001)R	2	-0.69274	1	cytoplasm
K4B4U1	1013	S	Uncharacterized protein	101253239	0.991366	0.00291	80.96	SLQSS(0.008)LS(0.991)IAK	2	-0.69008	1	cytoplasm
K4B4U1	1024	S	Uncharacterized protein	101253239	0.999995	0.00311	55.353	SLALDDS(1)RR	3	-0.12281	1	cytoplasm
K4B4Z2	805	T	Uncharacterized protein	101259383	0.928642	4.78e-05	112.84	NLS(0.071)T(0.929)PPPMVR	3	0.36048	7	nucleus
K4B4Z2	857	S	Uncharacterized protein	101259383	0.936115	0.000138	62.617	EVIIPPS(0.064)IKGS(0.936)PEEPK	3	-0.44401	1	nucleus
K4B4Z2	775	S	Uncharacterized protein	101259383	1	0.000156	105.4	S(1)VS(1)FS(1)PDRVR	3	-0.34851	27	nucleus
K4B4Z2	804	S	Uncharacterized protein	101259383	0.822233	0.00131	59.227	NLS(0.822)T(0.178)PPPMVR	2	-0.46154	7	nucleus
K4B4Z2	871	S	Uncharacterized protein	101259383	0.816211	4.23e-65	245.22	LSTEAIIS(0.184)S(0.816)PQGDSK	3	-0.39607	8	nucleus
K4B4Z2	785	S	Uncharacterized protein	101259383	1	4e-11	128.05	S(1)PAFNALAATFENPNAR	3	-1.3951	7	nucleus
K4B4Z2	773	S	Uncharacterized protein	101259383	1	0.000523	71.976	S(1)VS(1)FS(1)PDRVR	3	-0.34851	8	nucleus
K4B4Z2	771	S	Uncharacterized protein	101259383	1	0.000156	94.023	S(1)VS(1)FS(1)PDRVR	3	-0.34851	15	nucleus
K4B4Z4	421	T	Non-specific serine/threonine protein kinase	101259992	1	0.00202	58.172	AGGDT(1)LEFHK	3	-0.67078	1	chloroplast
K4B4Z4	178	T	Non-specific serine/threonine protein kinase	101259992	0.817567	5.34e-07	99.219	EDGLLHT(0.818)T(0.173)CGT(0.01)PNYVAPEVINNK	3	-1.208	2	chloroplast
K4B503	17	S	Uncharacterized protein	---	0.923429	4.39e-08	80.676	S(0.049)S(0.028)S(0.923)VEDR	2	-0.83228	2	nucleus
K4B508	24	S	Uncharacterized protein	101262760	0.941105	0.00364	47.774	LGDS(0.001)QMT(0.058)LS(0.941)PK	3	1.3951	1	chloroplast
K4B510	125	S	Uncharacterized protein	101263066	1	5.62e-12	130.01	SMTGDQIQAPPS(1)PR	2	0.1791	18	plasma membrane
K4B512	526	S	Uncharacterized protein	101055606	0.972697	3.34e-17	137.87	S(0.973)GT(0.027)VGPNEGGWATAVR	2	0.37962	1	cytoplasm
K4B512	587	S	Uncharacterized protein	101055606	0.999995	0.00125	95.264	GSSTWGNVS(1)K	2	0.31823	1	cytoplasm
K4B551	156	S	Uncharacterized protein	101267752	0.999599	1.31e-14	150.11	T(0.105)S(0.011)LS(0.884)NKITDS(1)FR	2	0.36543	4	mitochondria
K4B551	150	S	Uncharacterized protein	101267752	0.995579	1.31e-14	150.11	T(0.002)S(0.001)LS(0.996)NKIT(0.003)DS(0.999)FR	2	0.20237	6	mitochondria
K4B562	287	S	Uncharacterized protein	---	1	0.0453	69.275	GFS(1)IQER	2	0.55588	1	chloroplast
K4B594	764	S	Protein ROOT HAIR DEFECTIVE 3 homolog	---	0.998546	1.96e-06	115.68	ASQHVSS(0.001)QS(0.999)FR	2	-0.22253	6	plasma membrane
K4B5D0	322	T	Uncharacterized protein	101247571	1	6.18e-12	124.91	SSVQMENLEGGPLT(1)P	2	-0.18948	5	endoplasmic reticulum
K4B5D3	1062	S	Uncharacterized protein	---	0.988526	4.72e-28	199.84	SCFTGRS(0.011)S(0.989)EQER	2	-0.11267	4	nucleus
K4B5D3	584	S	Uncharacterized protein	---	0.761575	0.00013	74.618	SQEEVQS(0.046)S(0.192)AS(0.762)PVAVQEEK	3	-0.39376	1	nucleus
K4B5D7	656	S	Uncharacterized protein	101248436	1	0.00172	57.106	EQPGLNRLS(1)K	3	0.41453	1	nucleus
K4B5D7	1084	S	Uncharacterized protein	101248436	0.784059	0.000474	62.104	TCFT(0.001)GRS(0.215)S(0.784)EQER	2	1.0617	1	nucleus
K4B5D7	1208	T	Uncharacterized protein	101248436	1	1.25e-05	126.12	RNT(1)LVT(1)GGVR	2	0.78519	11	nucleus
K4B5D7	720	S	Uncharacterized protein	101248436	0.916762	6.37e-09	124.46	S(0.917)FS(0.083)DNQHATADK	2	0.12321	4	nucleus
K4B5D7	471	S	Uncharacterized protein	101248436	0.998151	0.000126	83.404	GGIDPEQS(0.998)YES(0.001)S(0.001)R	2	0.28555	1	nucleus
K4B5D7	143	S	Uncharacterized protein	101248436	0.999355	9.36e-120	292.79	ST(0.001)S(0.999)VNEGISNHQAVQTETR	2	-0.19384	4	nucleus
K4B5D7	819	S	Uncharacterized protein	101248436	1	0.00782	42.242	EAEQLHS(1)LAEK	3	-3.2587	1	nucleus
K4B5D7	1205	T	Uncharacterized protein	101248436	1	9.3e-09	133.88	RNT(1)LVT(1)GGVR	2	0.78519	13	nucleus
K4B5D7	482	S	Uncharacterized protein	101248436	0.995175	6.27e-06	86.005	MNDQES(0.995)PAS(0.005)VVNLK	3	-0.049668	3	nucleus
K4B5D7	610	S	Uncharacterized protein	101248436	0.990699	0.000219	63.447	LDRFTEDGFS(0.009)GS(0.991)GR	3	0.082585	1	nucleus
K4B5D7	900	S	Uncharacterized protein	101248436	1	0.0165	86.898	NWS(1)FFQK	3	0.22532	2	nucleus
K4B5D7	937	S	Uncharacterized protein	101248436	0.995496	9.5e-05	63.869	ANVDDGVS(0.995)MDY(0.004)GY(0.001)PPFK	3	-0.082969	1	nucleus
K4B5D7	320	S	Uncharacterized protein	101248436	0.997184	1.13e-14	156.67	RNS(0.997)T(0.003)ALASTSEK	2	0.44821	3	nucleus
K4B5D7	522	S	Uncharacterized protein	101248436	0.983562	0.0396	95.502	IES(0.016)S(0.984)FQK	2	-0.34226	1	nucleus
K4B5D7	642	S	Uncharacterized protein	101248436	0.998657	0.000127	107.06	T(0.001)FRS(0.999)EWIPR	3	-0.016365	3	nucleus
K4B5D7	325	S	Uncharacterized protein	101248436	0.887825	3.6e-06	117	NST(0.001)ALAS(0.888)T(0.107)S(0.003)EK	2	0.31631	2	nucleus
K4B5E0	7	S	Uncharacterized protein	---	0.999815	1.12e-06	106.42	HGS(1)PPIYDSVNNVFEQGR	3	-0.54755	2	cytoplasm
K4B5I4	117	S	Uncharacterized protein	---	0.999996	5.17e-09	120.92	LMTDLSIDS(1)PAK	3	-0.41016	5	nucleus
K4B5J1	458	S	Uncharacterized protein	---	0.976598	4.36e-11	127.58	SQAGPLVQSNEQS(0.977)PS(0.023)LK	3	0.41528	1	nucleus
K4B5M4	122	S	Uncharacterized protein	101255844	1	1.63e-10	150.12	GQDSLAAQS(1)PR	2	-1.5997	1	nucleus
K4B5T1	343	S	Autophagy protein 5	---	0.877874	0.0107	90.827	S(0.122)S(0.878)PEETNK	2	0.20265	1	nucleus
K4B612	54	T	Uncharacterized protein	---	0.95755	0.000121	74.793	TTPSPSLS(0.001)PS(0.042)PPT(0.958)PK	4	0.56874	1	chloroplast
K4B669	16	S	Uncharacterized protein	101257234	0.999999	8.71e-08	109.65	RKEENEYAS(1)EGDNPPK	3	0.060665	5	cytoplasm
K4B669	31	S	Uncharacterized protein	101257234	0.999416	2.49e-39	179.58	T(0.001)DDS(0.999)DDEDAIVVCEISK	2	-0.322	9	cytoplasm
K4B672	207	S	Uncharacterized protein	101256348	0.998493	1.81e-07	116.39	SDAELS(0.998)ES(0.002)EEENSVLR	2	-0.91943	1	chloroplast
K4B674	185	Y	Uncharacterized protein	101255764	0.973318	0.00136	58.116	RS(0.791)PRHS(0.236)PY(0.973)R	2	1.0763	6	nucleus
K4B674	198	Y	Uncharacterized protein	101255764	0.933049	0.000685	56.872	DY(0.054)S(0.897)PRRS(0.116)PY(0.933)GGR	3	-0.034488	7	nucleus
K4B674	183	S	Uncharacterized protein	101255764	0.834422	0.00696	57.175	RS(0.991)PRHS(0.834)PY(0.174)R	3	0.15454	2	nucleus
K4B674	192	S	Uncharacterized protein	101255764	0.999434	0.000418	64.298	DY(0.004)S(0.999)PRRS(0.92)PY(0.076)GGR	4	0.28077	10	nucleus
K4B674	179	S	Uncharacterized protein	101255764	0.999753	0.00136	58.116	RS(1)PRHS(0.108)PY(0.893)R	3	0.20281	8	nucleus
K4B674	144	T	Uncharacterized protein	101255764	0.937573	4.26e-06	105.65	ART(0.938)PT(0.011)PGHY(0.051)LGLK	3	-0.092055	18	nucleus
K4B674	196	S	Uncharacterized protein	101255764	0.997786	0.000418	72.23	RS(0.998)PY(0.002)GGR	3	0.75402	18	nucleus
K4B674	150	Y	Uncharacterized protein	101255764	0.998962	2.49e-07	110.15	ART(0.001)PTPGHY(0.999)LGLK	3	-0.2614	5	nucleus
K4B686	533	S	Uncharacterized protein	---	1	2.05e-15	146.27	TTGHGNTEAHLS(1)R	3	-0.31464	6	chloroplast
K4B688	483	S	Uncharacterized protein	104645983	1	2.67e-11	122.96	TVTHGNVEAHLS(1)R	3	0.06752	1	nucleus
K4B690	397	S	Uncharacterized protein	101254660	0.999998	1.66e-07	114.64	VAALQS(1)HEDLTR	3	0.36741	1	nucleus
K4B6C6	320	S	Uncharacterized protein	---	0.931856	3.12e-05	78.964	GITSY(0.005)PDLPS(0.932)PT(0.063)PK	3	0.44774	3	nucleus
K4B6D8	246	S	Uncharacterized protein	104644281	1	0.00288	82.426	LHS(1)PLHR	3	0.31132	6	cytoplasm
K4B6D8	254	S	Uncharacterized protein	104644281	0.963692	0.0058	51.567	VT(0.036)MS(0.964)GENDR	2	-0.61058	1	cytoplasm
K4B6D8	179	T	Uncharacterized protein	104644281	0.991494	0.00013	80.746	GS(0.001)S(0.007)IT(0.991)GGDENNK	2	-0.033633	1	cytoplasm
K4B6F0	245	S	Nuclear cap-binding protein subunit 2	---	0.999983	1.3e-34	193.19	ESGDS(1)DEEDDDDRKR	2	0.2703	7	nucleus
K4B6F0	227	S	Nuclear cap-binding protein subunit 2	---	0.999949	0.00034	68.972	RNS(1)DHESRPEK	3	0.66913	1	nucleus
K4B6I0	106	T	U2 snRNP auxiliary factor large subunit	101263485	1	7.06e-07	158.01	T(1)RDRDDDER	3	-0.013328	3	nucleus
K4B6I0	17	S	U2 snRNP auxiliary factor large subunit	101263485	0.825415	6.85e-16	140.45	PDYEANGEDIDNSGS(0.174)S(0.825)PLPK	3	-1.0065	2	nucleus
K4B6I2	46	S	Uncharacterized protein	101262076	1	9.24e-05	69.27	NLPGMPDPNAEVVALS(1)PK	3	1.3121	1	nucleus
K4B6I3	136	S	Uncharacterized protein	544093	1	9.58e-15	145.54	AAS(1)GS(1)GNDGGATR	2	-0.45853	3	nucleus
K4B6I3	138	S	Uncharacterized protein	544093	1	9.58e-15	145.54	AAS(1)GS(1)GNDGGATR	2	-0.45853	4	nucleus
K4B6J3	260	S	Uncharacterized protein	---	0.999417	6.71e-05	89.462	SDMNLSNFAHS(0.999)PPQSAGIK	3	-0.43497	5	nucleus
K4B6J3	9	S	Uncharacterized protein	---	0.802355	9.62e-08	136.33	NLS(0.802)S(0.198)NLLLAK	3	0.22561	2	nucleus
K4B6J3	323	S	Uncharacterized protein	---	0.973248	2.17e-11	118.46	DAERNPET(0.001)DDLGRY(0.005)S(0.973)PLT(0.014)S(0.007)R	3	0.54706	3	nucleus
K4B6J3	322	Y	Uncharacterized protein	---	0.999966	3.87e-19	148.06	NPETDDLGRY(1)SPLTSR	3	0.43419	1	nucleus
K4B6Q7	117	S	Uncharacterized protein	---	1	0.0514	55.806	DVFPQS(1)PR	2	-0.55076	1	nucleus
K4B6T4	84	T	Uncharacterized protein	101266595	0.986062	0.000391	78.078	WIT(0.025)S(0.971)PVS(0.015)GY(0.002)AT(0.986)PK	2	0.045243	5	nucleus
K4B6T4	356	S	Uncharacterized protein	101266595	0.902825	3.95e-07	109.64	GS(0.097)LS(0.903)EGHQTTSK	3	0.35658	2	nucleus
K4B6T4	77	S	Uncharacterized protein	101266595	0.971366	3.55e-05	78.078	WIT(0.025)S(0.971)PVS(0.015)GY(0.002)AT(0.986)PK	2	0.045243	5	nucleus
K4B6T4	354	S	Uncharacterized protein	101266595	0.966147	0.000143	71.08	GS(0.966)LS(0.034)EGHQTTSK	3	0.057351	2	nucleus
K4B6T4	46	S	Uncharacterized protein	101266595	0.844827	0.000222	83.182	VPLPTNS(0.155)S(0.845)RR	3	0.12737	1	nucleus
K4B6T4	260	S	Uncharacterized protein	101266595	1	0.000104	96.604	GPPIS(1)GELHR	3	-0.00074398	3	nucleus
K4B6V8	184	S	Uncharacterized protein	101261578	0.998665	1.8e-18	180.84	TS(0.001)S(0.999)LFLEDLSK	2	0.074379	2	cytoplasm
K4B6W4	1070	S	Uncharacterized protein	101260692	0.999099	0.0249	46.249	QNPPS(0.999)PGNPT(0.001)AIFL	2	1.4016	1	cytoplasm
K4B6Z5	422	S	Uncharacterized protein	101255058	0.995859	6.48e-17	85.747	GGVATQGQVAPIGNAPPGAAPS(0.996)PGHIGPGY(0.003)DAS(0.001)AQGGNPAR	4	-0.1987	4	nucleus
K4B6Z8	548	T	Uncharacterized protein	---	0.978916	2e-05	98.407	AELSAVT(0.979)S(0.021)LNK	3	-0.39229	2	Golgi apparatus
K4B6Z8	549	S	Uncharacterized protein	---	0.78078	0.0372	50.088	AELS(0.003)AVT(0.216)S(0.781)LNK	2	-0.23366	1	Golgi apparatus
K4B704	101	S	Uncharacterized protein	101252743	1	0.000802	65.295	LQQDGQVS(1)RR	3	-0.2777	2	nucleus
K4B704	110	S	Uncharacterized protein	101252743	0.964755	7.38e-06	100.41	EKGS(0.019)S(0.016)HS(0.965)QEETEPLQR	3	-0.14291	1	nucleus
K4B725	201	S	Uncharacterized protein	---	0.754256	3.82e-24	156.67	S(0.123)S(0.123)S(0.754)DDNDEPKDYANSR	3	-0.3883	1	nucleus
K4B739	127	S	Uncharacterized protein	101246788	0.95684	0.005	75.416	S(0.043)GS(0.957)WGGGQR	2	-0.14839	1	nucleus
K4B741	138	S	Uncharacterized protein	101246016	0.99862	1.49e-06	63.657	EFDNES(1)GGY(0.002)ES(0.999)EDEEGADPTK	3	-0.91649	1	nucleus
K4B741	133	S	Uncharacterized protein	101246016	0.99964	1.49e-06	63.657	EFDNES(1)GGY(0.002)ES(0.999)EDEEGADPTK	3	-0.91649	1	nucleus
K4B778	95	S	Uncharacterized protein	101264394	0.996353	0.000136	72.891	T(0.004)ILS(0.996)FRVPDQR	3	-0.048799	1	cytoplasm
K4B794	30	T	Uncharacterized protein	101260896	0.855551	1.75e-11	122.96	AAVPIT(0.003)T(0.015)S(0.126)T(0.856)PT(0.001)TTR	2	0.14776	1	plasma membrane
K4B7B8	294	S	Glucose-6-phosphate 1-epimerase	101255458	0.998313	1.01e-10	126.86	QELSTVSSS(0.001)Y(0.001)CS(0.998)GQLDPR	3	0.82168	1	nucleus
K4B7C4	349	S	Uncharacterized protein	101253347	1	0.00431	94.767	S(1)IDHQLER	2	0.68105	3	cytoplasm
K4B7C7	234	S	Uncharacterized protein	101252742	0.975632	0.023	45.653	S(0.268)T(0.335)S(0.42)KS(0.976)LS(0.001)R	2	3.4497	1	nucleus
K4B7E0	43	S	Chloride channel protein	101249604	0.986254	1.65e-12	130.37	NRT(0.999)LS(0.986)S(0.014)S(0.001)PFALVGAK	3	0.055646	4	plasma membrane
K4B7E0	41	T	Chloride channel protein	101249604	0.999891	1.65e-12	130.37	NRT(1)LS(0.812)S(0.182)S(0.007)PFALVGAK	2	0.37786	5	plasma membrane
K4B7E2	543	S	Uncharacterized protein	101248354	1	0.00841	52.527	KPAAADAPGS(1)G	2	0.67196	1	chloroplast
K4B7F2	270	S	Uncharacterized protein	100736459	0.946712	4.85e-10	108.05	MQHPQQQHQQQQQSPEEDS(0.053)QGS(0.947)GH	4	0.088596	4	nucleus
K4B7F2	262	S	Uncharacterized protein	100736459	0.810808	4.07e-09	90.464	MQHPQQQHQQQQQS(0.811)PEEDS(0.154)QGS(0.036)GH	4	-2.23	1	nucleus
K4B7G2	325	S	Clade XVI lectin receptor kinase	101268542	0.997666	8.76e-06	123.76	S(0.002)QS(0.998)NILGALK	2	-0.56138	2	extracellular
K4B7H6	31	S	Uncharacterized protein	---	0.851193	0.000971	55.546	T(0.071)QAS(0.851)FS(0.071)S(0.007)YPLASK	3	0.94941	1	chloroplast
K4B7H7	108	S	Uncharacterized protein	---	0.997208	9.79e-11	136.14	Y(0.001)LFST(0.002)ES(0.997)VAGDRR	3	-0.49863	3	cytoplasm
K4B7H7	105	S	Uncharacterized protein	---	0.97779	7.02e-19	154.65	YLFS(0.978)T(0.022)ESVAGDRR	3	-0.21331	7	cytoplasm
K4B7I5	12	S	Uncharacterized protein	101262173	0.999071	0.00016	52.898	EPSMET(0.001)VPVS(0.999)PPPQALLER	3	0.45611	1	cytoplasm
K4B7K1	21	S	Uncharacterized protein	101260298	0.976853	0.00522	41.31	S(0.009)PPPS(0.007)S(0.007)VIIPPAS(0.977)PPK	3	0.2882	1	plasma membrane
K4B7K4	766	S	Uncharacterized protein	101259399	0.950397	0.000605	69.03	ISAPS(0.05)AKS(0.95)PR	3	0.32287	2	nucleus
K4B7K4	1379	S	Uncharacterized protein	101259399	0.998803	0.042	71.614	S(0.999)GPISY(0.001)K	2	-0.017677	1	nucleus
K4B7K4	1352	T	Uncharacterized protein	101259399	0.99839	0.00155	59.225	SGPLEYS(0.001)AT(0.998)R	2	0.49649	2	nucleus
K4B7K4	17	S	Uncharacterized protein	101259399	0.968725	1.51e-23	159.1	QQFQAEDVLST(0.031)S(0.969)PTAVRPR	3	0.29478	3	nucleus
K4B7K4	1360	S	Uncharacterized protein	101259399	0.96356	7.38e-46	204.94	HVDS(0.964)S(0.034)T(0.002)S(0.001)ASTGPSPLPR	2	0.52094	6	nucleus
K4B7L0	536	S	Uncharacterized protein	101246402	0.753024	0.00261	42.633	RPLSGADCT(0.006)VY(0.241)S(0.753)PMK	3	0.21877	1	nucleus
K4B7L0	195	S	Uncharacterized protein	101246402	0.945304	0.00308	50.806	S(0.001)NADLRPS(0.945)LS(0.054)R	3	0.023256	1	nucleus
K4B7N1	110	S	Uncharacterized protein	101255457	0.914965	0.000246	61.957	S(0.001)LVVRPPS(0.915)PAS(0.075)S(0.007)S(0.002)R	3	0.86493	1	nucleus
K4B7P0	382	S	Uncharacterized protein	---	0.999989	1.63e-06	102.9	AVLDFASSDEGKPLS(1)PR	3	0.027856	1	nucleus
K4B7P4	256	S	Uncharacterized protein	101251441	1	0.00114	56.08	LLNEPHGS(1)VGAR	3	0.16758	1	cytoplasm
K4B7S0	175	S	Uncharacterized protein	101246592	0.999931	0.00134	54.199	ESSLMMNQS(1)IK	3	-0.89384	2	Golgi apparatus
K4B7U0	18	S	Uncharacterized protein	101267862	0.815338	0.000184	68.329	S(0.046)MS(0.815)LGGMDY(0.139)ADPK	2	-1.8435	1	chloroplast
K4B7U0	24	Y	Uncharacterized protein	101267862	0.981318	1.48e-14	145.86	SMS(0.019)LGGMDY(0.981)ADPK	2	-0.83221	1	chloroplast
K4B7U1	268	S	Coatomer subunit epsilon	---	0.988852	0.00291	80.96	AAS(0.989)AEES(0.011)FDR	2	0.55222	1	cytoplasm
K4B7U8	17	S	Uncharacterized protein	---	0.817904	3.15e-13	132.51	FES(0.004)S(0.034)PS(0.818)T(0.14)S(0.003)NNTPFLTK	3	-0.22244	2	nucleus
K4B7V7	405	S	Uncharacterized protein	---	0.997663	0.000371	116.74	S(0.998)PS(0.002)EPELEK	2	0.47436	3	mitochondria
K4B7W0	509	S	Uncharacterized protein	101262982	0.968103	3.79e-05	85.507	MRDS(0.968)DDDDY(0.032)QDR	3	-1.8446	4	plasma membrane
K4B7W1	179	S	Uncharacterized protein	101263271	0.931352	8.45e-10	67.309	AAMS(0.002)GGGGGGGS(0.931)APPRS(0.344)PS(0.684)PPS(0.034)GNEFS(0.005)IGR	4	-0.61739	1	nucleus
K4B7W1	186	S	Uncharacterized protein	101263271	0.996887	7e-17	119.23	AAMSGGGGGGGS(0.007)APPRS(0.995)PS(0.997)PPS(0.001)GNEFSIGR	4	-0.2647	15	nucleus
K4B7W1	184	S	Uncharacterized protein	101263271	0.994924	7e-17	119.23	AAMSGGGGGGGS(0.007)APPRS(0.995)PS(0.997)PPS(0.001)GNEFSIGR	4	-0.2647	13	nucleus
K4B7Y2	643	T	Uncharacterized protein	---	0.991347	1.35e-08	124.2	QAT(0.991)S(0.009)NPSGFSSR	2	-0.0651	1	chloroplast
K4B7Y2	689	S	Uncharacterized protein	---	0.927377	0.00204	54.402	MAAIT(0.026)GFS(0.927)PS(0.047)K	3	1.1474	3	chloroplast
K4B7Y4	446	S	Uncharacterized protein	101257330	1	0.0167	61.11	QMS(1)CLFGDR	2	-0.27276	1	cytoplasm
K4B806	639	S	Uncharacterized protein	101254355	1	0.0283	44.998	NDES(1)ES(1)EDEAPRR	3	-0.26129	1	nucleus
K4B806	641	S	Uncharacterized protein	101254355	1	0.0283	44.998	NDES(1)ES(1)EDEAPRR	3	-0.26129	1	nucleus
K4B806	603	S	Uncharacterized protein	101254355	0.920558	0.0076	50.827	NDRFS(0.921)S(0.079)GPDQGR	2	-0.51944	1	nucleus
K4B808	185	S	Uncharacterized protein	101253746	0.999994	0.000452	88.338	SVPLS(1)PLAK	3	-0.12201	2	nucleus
K4B808	216	S	Uncharacterized protein	101253746	0.952681	0.000283	107.12	LSS(0.043)PS(0.953)LS(0.005)SAR	2	1.6807	1	nucleus
K4B811	115	S	Uncharacterized protein	101252551	0.953582	4.25e-11	124.91	SMTGDQIPAPS(0.046)S(0.954)PR	3	-0.23977	6	plasma membrane
K4B831	124	T	Uncharacterized protein	---	0.766749	0.000294	81.185	INFAT(0.767)PT(0.233)GLSR	2	0.043768	1	cytoplasm
K4B836	287	S	Uncharacterized protein	101245912	0.999765	2.89e-10	69.019	VDS(1)QDEEEGDHLSK	3	0.48928	3	cytoskeleton
K4B862	1890	T	Uncharacterized protein	101260108	0.988305	6.36e-15	134.91	SRPSAPPGT(0.988)PS(0.012)VAAPVTPER	3	0.49243	3	plasma membrane
K4B862	1898	T	Uncharacterized protein	101260108	0.999999	9.19e-10	121.91	SRPSAPPGTPSVAAPVT(1)PER	3	-0.19182	3	plasma membrane
K4B862	1911	S	Uncharacterized protein	101260108	0.999758	2.46e-06	100.4	SSPAGVSEHS(1)PR	3	-1.3003	4	plasma membrane
K4B894	59	T	Uncharacterized protein	101252351	0.997883	0.000116	81.632	LLT(0.002)QDT(0.998)FHEVK	3	0.6039	1	nucleus
K4B894	456	S	Uncharacterized protein	101252351	0.965669	0.0003	78.903	HAS(0.966)ES(0.034)NLY(0.001)HR	3	-1.3207	2	nucleus
K4B894	435	S	Uncharacterized protein	101252351	0.989424	2.3e-15	148.01	EVDGS(0.011)S(0.989)VGHLGSR	2	0.61101	2	nucleus
K4B8A0	748	S	Uncharacterized protein	---	0.944014	0.0419	71.708	Y(0.05)S(0.001)AS(0.944)PY(0.005)R	2	-0.28162	1	nucleus
K4B8A3	548	S	Uncharacterized protein	---	1	3.13e-05	99.923	T(0.002)ES(0.998)LGNAFS(1)FGGQGDR	2	-0.81553	2	extracellular
K4B8A3	646	S	Uncharacterized protein	---	0.849897	0.012	46.334	FGMIS(0.85)S(0.15)QK	2	1.2419	1	extracellular
K4B8A3	542	S	Uncharacterized protein	---	0.998424	3.13e-05	99.923	T(0.002)ES(0.998)LGNAFS(1)FGGQGDR	2	-0.81553	3	extracellular
K4B8A3	639	S	Uncharacterized protein	---	0.999983	0.00146	84.352	NMSDNAS(1)PR	2	-0.45277	3	extracellular
K4B8A8	335	S	Uncharacterized protein	---	1	0.00176	59.198	IEAPHS(1)APK	3	-0.15445	1	nucleus
K4B8A8	29	S	Uncharacterized protein	---	0.998833	1.69e-06	88.311	S(0.001)T(0.001)GS(0.999)FPGEEDLKR	2	1.5876	1	nucleus
K4B8E9	13	S	Uncharacterized protein	101254558	1	0.000307	75.788	FLLGKQS(1)S(1)LAPER	3	-0.26805	2	cytoplasm
K4B8E9	12	S	Uncharacterized protein	101254558	1	0.000307	90.05	FLLGKQS(1)S(1)LAPER	3	-0.26805	2	cytoplasm
K4B8I4	99	S	Uncharacterized protein	---	1	0.00771	51.445	S(1)VGIDRPR	3	-0.89949	1	nucleus
K4B8M5	265	S	Uncharacterized protein	101245911	0.990035	0.000672	60.55	T(0.005)T(0.005)GRS(0.99)FNAEVR	2	1.0026	2	nucleus
K4B8M5	177	S	Uncharacterized protein	101245911	1	0.0112	92.538	AS(1)PALQVR	2	-0.11081	3	nucleus
K4B8P3	396	S	Uncharacterized protein	---	0.986155	0.0094	68.676	T(0.014)GLS(0.986)GQLQK	2	-0.45601	1	plasma membrane
K4B8P5	346	S	Uncharacterized protein	101247686	0.893398	0.00776	46.88	KAY(0.107)S(0.893)GPLEK	2	-0.26463	2	nucleus
K4B8P5	647	S	Uncharacterized protein	101247686	0.999064	0.0022	100.38	T(0.001)PFLS(0.999)FNSK	2	0.64016	1	nucleus
K4B8P5	396	S	Uncharacterized protein	101247686	1	0.000806	72.243	LVGIS(1)PGRR	3	0.02331	2	nucleus
K4B8P5	107	S	Uncharacterized protein	101247686	0.999794	0.00378	82.029	FYS(1)GERPR	2	0.031402	3	nucleus
K4B8Q5	333	S	Uncharacterized protein	101244446	0.99851	2.67e-05	107.17	S(0.999)AGAS(0.001)PIHTR	3	0.26663	1	nucleus
K4B8Q5	434	S	Uncharacterized protein	101244446	0.968733	0.00633	58.04	AIS(0.524)LPS(0.507)S(0.969)PR	2	-0.084733	1	nucleus
K4B8R1	1095	S	Uncharacterized protein	101267374	0.753775	0.000369	68.044	TTHQDLHT(0.246)CS(0.754)R	3	-0.6337	2	nucleus
K4B8R4	77	S	Uncharacterized protein	101247092	0.999998	1.34e-08	113.33	AHAMSTTEGGVMS(1)PK	3	-0.64803	3	chloroplast
K4B8Z1	147	Y	Uncharacterized protein	---	0.996229	0.0177	58.981	SY(0.996)ES(0.003)PRR	2	0.81893	1	nucleus
K4B8Z1	1539	S	Uncharacterized protein	---	0.999999	0.0131	81.017	LSLVVS(1)PR	2	-0.089461	2	nucleus
K4B903	553	S	Uncharacterized protein	101259504	0.965822	9.27e-05	59.539	VDLNSAVY(0.034)PGGPPS(0.966)PAR	3	0.056101	1	cytoplasm
K4B903	547	Y	Uncharacterized protein	101259504	0.960822	1.34e-32	168.75	VDLNS(0.039)AVY(0.961)PGGPPSPAR	2	0.92142	3	cytoplasm
K4B903	544	S	Uncharacterized protein	101259504	0.944969	0.000127	75.057	VDLNS(0.945)AVY(0.055)PGGPPSPAR	3	0.2014	3	cytoplasm
K4B910	584	S	Uncharacterized protein	---	0.999532	0.00114	89.266	SFS(1)QEHTR	3	0.054378	5	chloroplast
K4B928	238	T	Uncharacterized protein	101254158	0.984809	6.86e-11	125.73	GFFLHPS(0.532)PAS(0.484)T(0.985)PR	2	0.49773	15	nucleus
K4B928	170	S	Uncharacterized protein	101254158	0.999529	5.28e-09	130.72	SIFSAGFSGS(1)PR	2	-0.092976	7	nucleus
K4B928	237	S	Uncharacterized protein	101254158	0.771275	1.29e-09	120.77	GFFLHPS(0.335)PAS(0.771)T(0.893)PR	2	-0.036243	14	nucleus
K4B928	234	S	Uncharacterized protein	101254158	0.996247	8.83e-10	124.68	GFFLHPS(0.996)PAS(0.319)T(0.684)PR	2	-0.45511	26	nucleus
K4B937	59	S	Eukaryotic translation initiation factor 3 subunit D	101252350	0.991738	0.000119	74.853	SLSNRPGS(0.992)NS(0.008)K	3	-0.027066	9	cytoplasm
K4B937	54	S	Eukaryotic translation initiation factor 3 subunit D	101252350	0.987662	0.00261	58.079	S(0.012)LS(0.988)NRPGSNSK	2	0.16888	1	cytoplasm
K4B939	125	S	Uncharacterized protein	101252042	0.791709	0.00316	57.785	ES(0.031)KS(0.792)PT(0.177)LR	3	0.16422	1	nucleus
K4B939	76	S	Uncharacterized protein	101252042	0.999861	1.52e-37	193.8	TVS(1)PHPETSVPDTFK	2	0.58915	13	nucleus
K4B939	140	S	Uncharacterized protein	101252042	0.994937	0.0165	61.344	SPSNT(0.005)S(0.995)PLR	2	-0.42886	2	nucleus
K4B939	135	S	Uncharacterized protein	101252042	0.998608	0.00279	96.334	S(0.999)PS(0.001)NTSPLR	2	-0.04143	1	nucleus
K4B947	8	S	Uncharacterized protein	---	0.938552	0.00213	42.639	MENS(0.434)S(0.6)APS(0.939)S(0.024)LQNPS(0.002)S(0.002)R	3	-2.1147	1	plasma membrane
K4B948	1055	S	Uncharacterized protein	---	0.984117	0.00289	66.004	S(0.136)S(0.136)S(0.745)S(0.984)VTLLFK	2	-0.43423	1	plasma membrane
K4B948	1054	S	Uncharacterized protein	---	0.979161	1.35e-13	177.83	SS(0.001)S(0.979)S(0.017)VT(0.002)LLFK	2	1.0801	2	plasma membrane
K4B962	236	S	Uncharacterized protein	101246306	1	0.00335	75.043	LHS(1)IPRR	2	-3.3348	9	cytoskeleton
K4B962	242	S	Uncharacterized protein	101246306	1	1.3e-11	124.63	RGS(1)AANWAGATTVE	2	0.092658	4	cytoskeleton
K4B978	172	S	Clathrin light chain	101266991	0.999834	0.0136	80.014	NLS(1)IETNK	2	1.4023	1	nucleus
K4B979	597	S	Uncharacterized protein	101266384	1	3.12e-18	147.25	VQPHGWFPAEEEVS(1)PR	3	0.16708	4	nucleus
K4B988	2020	S	Uncharacterized protein	101263666	0.984314	0.00779	64.82	LKS(0.016)GS(0.984)MEF	2	-0.30917	2	nucleus
K4B988	2018	S	Uncharacterized protein	101263666	0.803663	0.00214	64.82	LKS(0.804)GS(0.196)MEF	3	0.43357	1	nucleus
K4B9A3	155	T	Uncharacterized protein	---	0.817835	0.00967	41.323	GY(0.108)RT(0.818)PPPS(0.065)GMES(0.008)S(0.002)R	3	-0.25307	1	nucleus
K4B9A8	70	S	Secretory carrier-associated membrane protein	101260101	0.999991	6.75e-22	149.33	NAS(1)IDIPLDSASDLK	4	0.46563	4	plasma membrane
K4B9A8	79	S	Secretory carrier-associated membrane protein	101260101	0.957429	2.13e-07	113.54	NASIDIPLDS(0.043)AS(0.957)DLK	2	0.059355	2	plasma membrane
K4B9B0	269	S	Uncharacterized protein	101259503	0.819666	0.000903	80.853	LS(0.067)S(0.82)S(0.095)T(0.012)S(0.005)ESSDR	2	-1.0099	1	chloroplast
K4B9C5	268	S	Uncharacterized protein	---	0.993524	0.000117	71.354	KDPS(0.994)LS(0.005)S(0.001)DDLNR	3	0.4233	1	plasma membrane
K4B9F9	11	S	Uncharacterized protein	101248938	0.97306	0.00468	46.88	RPS(0.973)PT(0.027)RLEGK	3	-0.084358	2	chloroplast
K4B9G5	24	S	Uncharacterized protein	101247579	1	7.73e-12	132.28	KPPPESDRPLTAIMHQPAS(1)PR	4	-0.42175	26	cytoplasm
K4B9G5	31	T	Uncharacterized protein	101247579	0.998517	0.0032	51.643	FHLGT(0.999)PNS(0.001)GANR	3	-0.74821	2	cytoplasm
K4B9I0	697	T	Serine/threonine-protein kinase	101263787	0.999969	2.63e-11	128.64	IFGGDETEGNT(1)KR	3	0.96744	2	vacuolar membrane
K4B9J6	160	S	Uncharacterized protein	---	0.970502	0.00142	48.053	GGS(0.971)PY(0.029)GAGTFAGDGSR	3	0.21996	1	nucleus
K4B9J8	59	S	Uncharacterized protein	101267671	0.999492	0.000231	84.821	AIS(0.999)DGEYSSK	3	0.023151	1	chloroplast
K4B9K9	104	S	Uncharacterized protein	101266783	0.954334	0.0132	99.568	T(0.006)VS(0.954)DES(0.04)IR	2	-0.16764	1	nucleus
K4B9K9	572	S	Uncharacterized protein	101266783	0.997987	9.33e-05	72.316	KPVES(0.002)PRPAS(0.998)ADAPGMR	4	-0.031354	3	nucleus
K4B9K9	567	S	Uncharacterized protein	101266783	0.988042	0.000115	63.225	KPVES(0.988)PRPAS(0.012)ADAPGMR	3	-0.56633	4	nucleus
K4B9K9	45	S	Uncharacterized protein	101266783	1	0.00197	47.726	QAS(1)WGNPMGRPEHR	3	-0.18816	1	nucleus
K4B9K9	61	S	Uncharacterized protein	101266783	0.999808	0.00121	59.796	LRPGS(1)AGATR	2	0.32624	3	nucleus
K4B9K9	311	S	Uncharacterized protein	101266783	1	0.00047	88.075	S(1)PLFMEANER	2	0.086724	11	nucleus
K4B9M0	491	T	Uncharacterized protein	101264991	0.97864	1.53e-18	158.52	LFTLDETQGS(0.02)T(0.979)T(0.001)R	2	-0.83032	2	plasma membrane
K4B9M8	669	S	Uncharacterized protein	101264391	0.987946	0.00157	72.797	NEAS(0.988)IS(0.008)ELY(0.004)PR	2	-0.50654	1	plasma membrane
K4B9M8	500	S	Uncharacterized protein	101264391	0.987923	3.16e-39	210.9	LFELDETQGS(0.988)T(0.012)NR	2	0.1796	1	plasma membrane
K4B9M9	506	T	Uncharacterized protein	101264083	0.999995	3.47e-14	138.91	LFTLDETQGNT(1)NR	2	-0.83298	1	plasma membrane
K4B9R3	350	S	Uncharacterized protein	101255948	0.999475	0.00296	54.343	LS(0.001)WGRS(0.999)PANK	3	0.00059455	1	nucleus
K4B9R8	588	Y	Uncharacterized protein	101255159	0.863929	0.000656	71.601	LLNT(0.029)Y(0.864)RS(0.105)FAT(0.003)DSER	3	-3.2516	3	nucleus
K4B9R8	590	S	Uncharacterized protein	101255159	0.983063	0.0152	118.23	S(0.983)FAT(0.017)DSER	2	-0.080347	1	nucleus
K4B9S2	21	S	Uncharacterized protein	101253959	0.998552	4.19e-05	79.337	SEMLLGNY(0.001)PS(0.999)YR	3	-0.52019	3	cytoplasm
K4B9S2	177	S	Uncharacterized protein	101253959	0.999992	1.63e-13	133.61	NSNAHS(1)VFEGVGR	2	0.12645	3	cytoplasm
K4B9S2	19	Y	Uncharacterized protein	101253959	0.767544	1.24e-11	145.52	S(0.072)EMLLGNY(0.768)PSY(0.161)R	2	-0.15097	2	cytoplasm
K4B9S2	12	S	Uncharacterized protein	101253959	0.901189	5.33e-08	117.01	LAT(0.022)S(0.052)RS(0.901)EMLLGNY(0.012)PSY(0.012)R	3	0.22513	3	cytoplasm
K4B9S2	126	S	Uncharacterized protein	101253959	0.881258	1.96e-07	113.54	VAHMAT(0.119)S(0.881)APVNVPDWSK	3	1.2983	4	cytoplasm
K4B9T4	306	S	Lactoylglutathione lyase	---	0.999984	0.003	51.643	QPGS(1)IPGLNTK	3	0.37297	1	chloroplast
K4B9T4	178	S	Lactoylglutathione lyase	---	0.912678	3.68e-09	149.49	GGS(0.087)S(0.913)VIAFVK	3	0.52554	5	chloroplast
K4B9T4	177	S	Lactoylglutathione lyase	---	0.961607	0.00348	76.326	GGS(0.962)S(0.038)VIAFVK	2	0.18637	2	chloroplast
K4B9V1	389	Y	Aminomethyltransferase	101249137	0.90795	0.000239	94.122	GKS(0.092)Y(0.908)DGVVTK	4	0.29033	2	mitochondria
K4B9W4	232	S	Pyridoxal phosphate homeostasis protein	---	0.78426	0.00457	80.834	VGS(0.784)T(0.216)IFGAR	2	0.42132	1	cytoplasm
K4B9X3	677	S	Uncharacterized protein	---	0.93888	0.000104	61.87	VSAGS(0.011)S(0.049)PS(0.939)LPDAVT(0.001)HEH	3	-1.0198	1	plasma membrane
K4B9X3	651	S	Uncharacterized protein	---	0.999057	3.24e-05	105.14	LENDS(0.999)VLVPT(0.001)K	3	-0.55147	2	plasma membrane
K4B9X7	713	Y	Uncharacterized protein	101245221	0.951542	5.98e-05	95.981	RS(0.001)S(0.034)DES(0.013)AFTY(0.952)K	2	0.27486	2	plasma membrane
K4B9X7	706	S	Uncharacterized protein	101245221	0.997821	3.44e-10	138.01	RS(0.001)S(0.998)DESAFTY(0.001)K	2	0.077516	3	plasma membrane
K4B9X7	705	S	Uncharacterized protein	101245221	0.98427	1.59e-17	188.15	S(0.984)S(0.011)DESAFTY(0.004)K	2	0.81564	4	plasma membrane
K4B9Y4	35	S	Uncharacterized protein	101244442	0.901034	4.09e-14	97.63	T(0.01)LS(0.009)DLNRPS(0.081)GHDS(0.901)DS(0.916)DS(0.082)DGPQEYYTGGEK	4	-0.042468	1	nucleus
K4B9Y4	37	S	Uncharacterized protein	101244442	0.916417	4.09e-14	97.63	T(0.01)LS(0.009)DLNRPS(0.081)GHDS(0.901)DS(0.916)DS(0.082)DGPQEYYTGGEK	4	-0.042468	1	nucleus
K4B9Y4	188	S	Uncharacterized protein	101244442	1	0.00361	90.697	QVS(1)FQGVGR	2	0.2382	1	nucleus
K4BA00	865	S	Sucrose synthase	---	1	0.00253	80.24	VKPQLS(1)QR	2	0.10877	3	cytoplasm
K4BA00	880	S	Sucrose synthase	---	0.915378	0.00302	83.862	LFGS(0.084)S(0.915)NSQS	2	-0.041626	2	cytoplasm
K4BA00	12	S	Sucrose synthase	---	0.996871	6e-18	157.07	RS(0.003)ES(0.997)IADSMPEALR	2	-0.2449	12	cytoplasm
K4BA00	882	S	Sucrose synthase	---	0.965972	0.00254	98.04	LFGSSNS(0.966)QS(0.034)	2	0.26963	4	cytoplasm
K4BA35	344	S	Enhancer of polycomb-like protein	101258428	0.998368	0.0388	74.2	LVT(0.002)AS(0.998)PR	2	-0.028053	1	chloroplast
K4BA70	144	S	Uncharacterized protein	101249784	0.778423	0.00079	54.281	HGRPGIGAT(0.053)HS(0.778)S(0.169)R	4	0.50392	3	cytoplasm
K4BA78	57	S	Uncharacterized protein	101247486	0.999948	0.00183	96.668	IISAS(1)FR	2	0.00028297	9	cytoplasm
K4BA97	256	S	Uncharacterized protein	101267474	0.999236	4.49e-12	123.55	VLDYPISSGIT(0.001)MPS(0.999)PR	2	-0.17513	14	nucleus
K4BA98	803	S	Uncharacterized protein	101267189	1	0.0245	66.27	GGGLLS(1)PR	2	-0.082987	4	cytoplasm
K4BAA4	573	S	Uncharacterized protein	101266087	0.865376	8.2e-06	91.592	S(0.865)Y(0.135)DQDLDEFGNK	3	-0.91	1	nucleus
K4BAA5	182	S	Uncharacterized protein	101265500	0.992239	2.31e-09	104.76	ASELYSRDDS(0.992)Y(0.007)LNK	3	-0.20057	1	nucleus
K4BAB3	545	S	MLO-like protein	MLO	1	2.76e-05	79.489	NEDDFS(1)FVKPAPQR	3	-0.22735	1	plasma membrane
K4BAB3	495	S	MLO-like protein	MLO	0.999995	5.94e-11	126.8	FQGYS(1)DQEAS(1)DLENDPTTPMTR	3	-0.46066	5	plasma membrane
K4BAB3	201	T	MLO-like protein	MLO	0.921161	0.000352	97.813	LTHET(0.921)S(0.079)FVR	3	-0.31627	4	plasma membrane
K4BAB3	463	S	MLO-like protein	MLO	1	0.0122	96.113	TLGNAS(1)PR	2	0.55227	1	plasma membrane
K4BAB3	500	S	MLO-like protein	MLO	0.999989	5.94e-11	126.8	FQGYS(1)DQEAS(1)DLENDPTTPMTR	3	-0.61346	7	plasma membrane
K4BAB3	202	S	MLO-like protein	MLO	0.934375	0.00035	119.94	LTHET(0.066)S(0.934)FVR	2	0.055542	3	plasma membrane
K4BAC1	22	T	Uncharacterized protein	101261384	1	0.0101	61.344	EDT(1)PLLGK	2	-1.1032	1	plasma membrane
K4BAC3	50	S	Uncharacterized protein	---	0.995402	0.0127	98.04	FDS(0.995)MS(0.004)STR	2	0.37199	2	nucleus
K4BAC3	86	T	Uncharacterized protein	---	0.987961	0.000973	61.235	TSAES(0.012)QT(0.988)PRR	3	-0.47338	1	nucleus
K4BAC4	824	S	Uncharacterized protein	---	0.999554	1.02e-17	146.28	ETSFDGS(1)PNAAQSEHWGTESVFSR	3	0.11764	1	nucleus
K4BAC4	782	S	Uncharacterized protein	---	0.9947	6.75e-32	168.96	S(0.996)PT(0.005)DS(0.995)PS(0.005)R	2	-0.4405	6	nucleus
K4BAC4	778	S	Uncharacterized protein	---	0.995504	6.75e-32	168.96	S(0.996)PT(0.005)DS(0.995)PS(0.005)R	2	-0.4405	16	nucleus
K4BAC4	1032	S	Uncharacterized protein	---	0.993628	3.07e-07	114.62	SPFAFGDSVPSTPMYSS(0.002)T(0.004)NS(0.994)PR	2	0.23789	12	nucleus
K4BAC4	791	S	Uncharacterized protein	---	0.788443	8.28e-05	71.651	S(0.005)NAVES(0.788)PS(0.207)KEVQESMYGK	4	-0.32029	1	nucleus
K4BAC4	810	S	Uncharacterized protein	---	0.999999	6.89e-09	115.24	DVSFDGS(1)PHGAQR	3	-0.22524	7	nucleus
K4BAD8	524	S	Uncharacterized protein	101258217	0.840827	0.000307	64.52	S(0.159)LS(0.841)APVSATSFGK	3	1.4294	1	nucleus
K4BAD9	12	S	Uncharacterized protein	101257625	1	0.00387	54.343	LVEKAS(1)FVK	3	-0.015534	1	nucleus
K4BAD9	404	S	Uncharacterized protein	101257625	0.999779	0.0439	70.256	SPPS(1)LPR	2	-0.1134	2	nucleus
K4BAE1	59	S	Uncharacterized protein	101256829	0.991702	4.65e-05	87.676	EAS(0.992)ALS(0.008)QPSTFAQAAK	3	-0.32702	1	nucleus
K4BAF0	247	S	Uncharacterized protein	101255157	0.999348	1.87e-05	95.429	AMS(0.999)NIES(0.001)SPEGFNMLR	3	-0.15537	8	nucleus
K4BAJ6	32	S	Uncharacterized protein	101247880	0.960582	0.0109	67.08	S(0.039)VS(0.961)LIPMAR	2	-0.39539	1	chloroplast
K4BAK0	189	S	Uncharacterized protein	101246587	0.999642	0.000492	85.554	DY(0.006)S(0.972)PRHS(1)PY(0.022)R	4	0.12433	10	nucleus
K4BAK0	204	Y	Uncharacterized protein	101246587	0.989942	0.000104	71.08	DY(0.006)S(0.967)PRRS(0.037)PY(0.99)AGR	2	1.1437	6	nucleus
K4BAK0	217	S	Uncharacterized protein	101246587	0.98812	0.000381	76.728	S(0.427)RS(0.595)Y(0.063)S(0.988)PY(0.927)ER	3	0.25103	5	nucleus
K4BAK0	142	Y	Uncharacterized protein	101246587	0.772325	0.000105	89.557	T(0.225)PT(0.002)PGHY(0.772)LGLHQSAR	2	1.7664	1	nucleus
K4BAK0	185	S	Uncharacterized protein	101246587	0.992948	0.000165	89.507	DY(0.003)S(0.993)PRHS(0.999)PY(0.004)R	4	-0.19039	21	nucleus
K4BAK0	213	S	Uncharacterized protein	101246587	0.999429	0.000381	76.728	S(0.999)RS(0.994)Y(0.007)S(0.974)PY(0.026)ER	2	0.17397	7	nucleus
K4BAK0	198	S	Uncharacterized protein	101246587	0.990108	0.000141	69.805	DY(0.023)S(0.99)PRRS(0.962)PY(0.025)AGR	2	0.44137	7	nucleus
K4BAK0	202	S	Uncharacterized protein	101246587	0.999752	0.000104	79.146	RS(1)PYAGR	3	0.56151	14	nucleus
K4BAK0	38	S	Uncharacterized protein	101246587	1	0.00856	45.357	S(1)RS(1)RS(1)HGR	2	-0.80524	1	nucleus
K4BAK0	191	Y	Uncharacterized protein	101246587	0.988473	0.000165	89.507	DY(0.006)S(0.007)PRHS(0.998)PY(0.988)R	2	0.37521	17	nucleus
K4BAK0	215	S	Uncharacterized protein	101246587	0.993648	0.00111	66.004	S(0.999)RS(0.994)Y(0.007)S(0.974)PY(0.026)ER	2	0.17397	6	nucleus
K4BAK0	136	T	Uncharacterized protein	101246587	0.95802	7.17e-12	123.59	T(0.958)PT(0.001)PGHY(0.041)LGLHQSAR	2	0.16387	8	nucleus
K4BAK0	219	Y	Uncharacterized protein	101246587	0.981106	0.000381	76.728	S(0.959)RS(0.113)Y(0.012)S(0.935)PY(0.981)ER	2	0.28131	5	nucleus
K4BAK3	1738	Y	DNA-directed RNA polymerase subunit	778257	0.774403	5.18e-07	101.04	Y(0.774)S(0.175)PS(0.042)LAY(0.008)SPTSPK	2	-0.080655	1	nucleus
K4BAK3	1748	S	DNA-directed RNA polymerase subunit	778257	0.81974	1.27e-06	93.424	YSPSLAYS(0.001)PT(0.179)S(0.82)PK	3	0.076032	2	nucleus
K4BAK3	1747	T	DNA-directed RNA polymerase subunit	778257	0.903238	3.5e-11	129.38	YSPSLAYS(0.005)PT(0.903)S(0.092)PK	2	0.13588	2	nucleus
K4BAN1	248	S	Uncharacterized protein	101264282	0.990887	0.011	49.06	S(0.009)AS(0.991)QVKK	3	0.1683	1	cytoplasm
K4BAN3	62	S	Uncharacterized protein	---	0.777998	6.49e-11	127.96	EHHPT(0.002)S(0.22)S(0.778)PDVMGESSSSGISR	3	0.0096007	1	nucleus
K4BAN3	82	S	Uncharacterized protein	---	1	0.00582	62.68	LDKADS(1)FRGP	2	0.46079	2	nucleus
K4BAP3	340	S	Uncharacterized protein	101262473	0.999943	0.0112	92.538	SCLS(1)PIFK	2	-0.54829	1	nucleus
K4BAQ8	2	S	Uncharacterized protein	101258912	1	9.29e-05	79.804	S(1)PIQDFEQHSR	3	-0.45108	2	plasma membrane
K4BAV0	212	S	Uncharacterized protein	101253956	0.99669	2.76e-38	200.14	QT(0.003)S(0.997)DADEYLS(0.999)EDDS(0.001)R	2	-0.066094	1	nucleus
K4BAV0	219	S	Uncharacterized protein	101253956	0.999964	2.76e-38	200.14	QTSDADEYLS(1)EDDSRR	3	-0.081472	2	nucleus
K4BAV0	15	S	Uncharacterized protein	101253956	0.995772	0.0247	66.056	GWHT(0.004)GS(0.996)LR	2	0.3359	1	nucleus
K4BAV5	745	S	Uncharacterized protein	101252039	0.96975	5e-07	124.16	IS(0.03)S(0.97)PNFTSDVK	2	0.27015	1	nucleus
K4BAW0	69	S	Fructose-bisphosphate aldolase	101250853	0.999596	4.57e-11	124.29	GILAMDES(1)NATCGK	2	-0.70607	2	chloroplast
K4BAW0	28	S	Fructose-bisphosphate aldolase	101250853	0.998275	0.0547	62.558	LPS(0.998)VS(0.002)VR	2	-0.32538	1	chloroplast
K4BAW0	58	S	Fructose-bisphosphate aldolase	101250853	0.99968	0.0265	86.136	TIAS(1)PGR	2	0.54147	1	chloroplast
K4BAX7	274	S	Uncharacterized protein	101248257	0.999764	0.0521	55.718	LSQLS(1)PDR	2	0.1551	1	nucleus
K4BAX9	190	S	Aldehyde dehydrogenase	104645747	0.996253	0.0109	85.807	IFFT(0.004)GS(0.996)PR	2	-1.5194	1	cytoplasm
K4BAY5	595	S	Uncharacterized protein	101246200	1	0.0022	78.342	RCES(1)FIQR	3	-0.81092	2	nucleus
K4BB19	81	S	Uncharacterized protein	---	0.774637	0.0157	83.429	ILS(0.225)S(0.775)MSR	2	0.21263	2	cytoplasm
K4BB19	83	S	Uncharacterized protein	---	0.999741	0.0286	84.083	ILSSMS(1)R	2	-0.52792	1	cytoplasm
K4BB19	80	S	Uncharacterized protein	---	0.962472	0.00527	69.338	ILS(0.962)S(0.037)MSR	2	-0.47514	2	cytoplasm
K4BB54	254	S	Uncharacterized protein	---	1	0.000777	81.565	AAS(1)RS(1)EEPR	2	0.084811	1	nucleus
K4BB54	369	S	Uncharacterized protein	---	0.999998	1.44e-09	106.93	S(1)RDREYDYEHVDSK	3	0.63919	7	nucleus
K4BB54	256	S	Uncharacterized protein	---	1	0.000777	89.805	AAS(1)RS(1)EEPR	2	0.084811	4	nucleus
K4BB54	471	S	Uncharacterized protein	---	0.985266	0.000105	72.898	S(0.016)DRS(0.985)HS(0.999)R	2	0.15278	9	nucleus
K4BB54	288	S	Uncharacterized protein	---	1	0.00213	84.507	ERS(1)HDRPR	2	-0.41059	8	nucleus
K4BB54	478	Y	Uncharacterized protein	---	0.978739	6e-05	81.327	S(0.001)DRS(0.197)HS(0.807)REY(0.015)DY(0.979)	2	0.31734	5	nucleus
K4BB54	473	S	Uncharacterized protein	---	0.999182	6e-05	85.355	S(0.016)DRS(0.985)HS(0.999)R	2	0.15278	14	nucleus
K4BB92	2335	S	Uncharacterized protein	---	0.908892	0.00173	43.696	DMKDPAS(0.909)PKDY(0.091)HEER	4	-0.0039735	1	plasma membrane
K4BBC4	71	S	Plastidic glucose transporter 1	101264279	0.816283	0.00441	47.506	T(0.001)VQS(0.001)VFGS(0.816)S(0.182)AK	3	1.2028	1	chloroplast
K4BBE2	344	S	Uncharacterized protein	---	0.969346	1.85e-38	195.13	NS(0.969)LNS(0.03)ES(0.001)LENINEETR	2	-0.12356	1	nucleus
K4BBF4	3562	S	Uncharacterized protein	---	0.928327	5.92e-05	138.99	VTEHFT(0.072)S(0.928)LK	2	0.18774	3	cytoplasm
K4BBF4	3537	S	Uncharacterized protein	---	1	0.000316	121.68	SLEPFGS(1)ER	2	0.1868	3	cytoplasm
K4BBF4	3439	S	Uncharacterized protein	---	0.999772	3.41e-09	95.459	HNTCAVMDTEEQNEDS(1)PAGEQTSK	3	0.15319	1	cytoplasm
K4BBF4	3774	S	Uncharacterized protein	---	0.761247	0.000324	74.987	SSQT(0.004)KPS(0.234)S(0.761)PK	4	0.62307	1	cytoplasm
K4BBF4	3704	S	Uncharacterized protein	---	1	2.18e-21	180.56	IEEDFAEEREGS(1)DR	3	-0.12302	10	cytoplasm
K4BBF4	3473	S	Uncharacterized protein	---	0.99973	1.33e-13	136.26	TETNLS(1)EEATESK	2	-0.50487	1	cytoplasm
K4BBF4	171	S	Uncharacterized protein	---	0.998312	2.46e-06	78.752	Y(0.002)KTEGADAEAIKS(0.998)PGDANDEK	5	0.095751	1	cytoplasm
K4BBF4	47	S	Uncharacterized protein	---	0.872244	2.87e-09	117.48	SLSEFEGT(0.128)S(0.872)DVENVK	3	-0.22495	1	cytoplasm
K4BBG0	98	S	Uncharacterized protein	101257918	0.979684	6.79e-06	104.2	NYGS(0.98)LDT(0.02)IGPTK	3	-0.034493	2	nucleus
K4BBG0	96	Y	Uncharacterized protein	101257918	0.990668	3.37e-14	152.94	NY(0.991)GS(0.009)LDTIGPTK	2	0.073757	1	nucleus
K4BBG0	82	S	Uncharacterized protein	101257918	0.999828	0.00701	85.813	AWNS(1)ADSK	3	-0.80055	2	nucleus
K4BBH5	228	Y	Uncharacterized protein	---	0.99749	4.23e-07	119.62	GEPNIS(0.003)Y(0.997)ICSR	2	-0.1323	7	cytoplasm
K4BBH8	316	S	Uncharacterized protein	101253550	1	0.000556	71.558	RLEHVDS(1)AR	3	0.3557	2	chloroplast
K4BBI2	498	T	Uncharacterized protein	101252451	0.811692	0.00123	74.698	Y(0.008)LS(0.001)PPY(0.061)T(0.812)S(0.119)PK	3	0.048089	2	nucleus
K4BBI2	773	S	Uncharacterized protein	101252451	0.885079	0.000225	99.174	S(0.115)ES(0.885)PLSSLK	3	0.11537	2	nucleus
K4BBI6	501	S	Uncharacterized protein	---	0.852996	0.000446	79.201	NY(0.141)S(0.853)GPLQY(0.006)R	3	-0.17173	1	cytoplasm
K4BBI6	506	Y	Uncharacterized protein	---	0.979734	0.000189	120.77	NY(0.014)S(0.007)GPLQY(0.98)R	2	0.065316	3	cytoplasm
K4BBI6	536	S	Uncharacterized protein	---	0.999972	5.04e-11	159.22	FQVTSADLS(1)PK	2	-0.52976	2	cytoplasm
K4BBI6	532	S	Uncharacterized protein	---	0.838137	0.000299	91.812	FQVT(0.16)S(0.838)ADLS(0.002)PK	3	-0.3504	2	cytoplasm
K4BBI6	500	Y	Uncharacterized protein	---	0.763703	0.0023	87.026	NY(0.764)S(0.007)GPLQY(0.229)R	2	0.74352	1	cytoplasm
K4BBJ3	41	S	CASP-like protein	101250071	0.99392	3.12e-05	143.5	AITFS(0.006)S(0.994)PAR	2	-0.89747	2	nucleus
K4BBK7	696	S	Potassium transporter	---	0.99998	1.24e-08	111.77	FLVPES(1)PQMDASVR	3	-0.38192	5	cytoplasm
K4BBQ5	70	Y	Uncharacterized protein	---	0.999858	5.13e-05	133.89	Y(1)FSADSQLK	2	-3.9156	2	nucleus
K4BBQ5	75	S	Uncharacterized protein	---	0.999992	0.000309	93.096	YFSADS(1)QLK	3	-0.68426	1	nucleus
K4BBQ5	72	S	Uncharacterized protein	---	0.999378	0.00509	84.479	Y(0.965)FS(0.999)ADS(0.036)QLK	2	0.83372	1	nucleus
K4BBQ5	139	S	Uncharacterized protein	---	0.999975	0.0521	55.721	SLNPIS(1)PR	2	0.32137	1	nucleus
K4BBQ5	167	S	Uncharacterized protein	---	0.997602	0.00375	45.357	ETNSS(0.001)S(0.001)ALLS(0.998)PK	3	0.97259	1	nucleus
K4BBS0	10	S	Protein arginine methyltransferase NDUFAF7	101260683	0.890619	0.00138	88.338	LLFQAS(0.891)T(0.109)QR	2	0.26797	2	mitochondria
K4BBT2	384	S	Uncharacterized protein	101257720	0.767552	5.73e-08	141.34	T(0.225)S(0.768)DS(0.007)APEIEK	2	0.76229	1	nucleus
K4BBT2	184	S	Uncharacterized protein	101257720	0.998895	0.00018	80.014	KY(0.001)S(0.999)FEELK	3	-0.095529	4	nucleus
K4BBU1	26	S	Uncharacterized protein	101255450	0.971233	3.41e-05	89.231	S(0.029)YS(0.971)MHDDGYHR	3	0.21383	7	chloroplast
K4BBU1	19	S	Uncharacterized protein	101255450	1	0.00795	50.473	APCS(1)PVRR	3	1.3347	3	chloroplast
K4BBV0	99	S	Uncharacterized protein	---	0.976252	0.0149	112.36	WASS(0.023)ES(0.976)PK	2	-0.2004	1	nucleus
K4BBX8	64	S	Uncharacterized protein	101249227	0.91859	0.0176	72.289	AFS(0.919)GLQS(0.081)R	2	-0.02679	2	plasma membrane
K4BBX8	48	T	Uncharacterized protein	101249227	1	1.14e-06	111.22	NAPLPEVAAT(1)PK	2	0.95433	2	plasma membrane
K4BBX9	64	S	Uncharacterized protein	101248157	1	0.0197	70.441	AFS(1)GLQIR	2	0.45442	1	plasma membrane
K4BBX9	48	T	Uncharacterized protein	101248157	1	0.000358	68.481	NAPLPEVAAT(1)PR	2	1.3731	2	plasma membrane
K4BBY2	234	Y	Uncharacterized protein	101248442	0.836566	0.00023	74.11	RS(0.134)EY(0.837)EEPASEY(0.015)GSGY(0.015)R	3	0.53973	1	nucleus
K4BBY2	342	S	Uncharacterized protein	101248442	0.999999	1.36e-24	160.43	YGEDNS(1)DDDDEEKKHR	5	-0.59114	24	nucleus
K4BBY2	282	Y	Uncharacterized protein	101248442	0.82389	1.5e-06	102.79	KPS(0.128)Y(0.824)GQEEGERPSY(0.048)GR	2	0.52356	1	nucleus
K4BBY2	239	S	Uncharacterized protein	101248442	0.999889	3.48e-18	144.57	RSEYEEPAS(1)EYGSGYR	2	-0.27988	1	nucleus
K4BBY2	281	S	Uncharacterized protein	101248442	0.99655	4.39e-06	100.95	KPS(0.997)Y(0.002)GQEEGERPSY(0.002)GR	3	0.0050251	3	nucleus
K4BBY2	162	S	Uncharacterized protein	101248442	0.998347	0.000124	77.221	SEY(0.001)EEPKPQY(0.001)GS(0.998)GY(0.001)GR	3	-0.013744	2	nucleus
K4BBY2	179	S	Uncharacterized protein	101248442	0.993134	7.3e-06	100.9	KSEYEEPS(0.001)S(0.005)EYGS(0.993)GYGR	3	-0.26301	1	nucleus
K4BBY2	219	S	Uncharacterized protein	101248442	0.970857	0.000443	58.427	KS(0.971)EY(0.022)EEPTPQY(0.007)GR	3	-0.7017	1	nucleus
K4BBY2	213	S	Uncharacterized protein	101248442	0.999999	1.66e-25	162.83	KSEYQEPSSEYGS(1)GYGR	3	-0.36648	2	nucleus
K4BBY2	273	S	Uncharacterized protein	101248442	0.999776	1.87e-19	150.91	RNESEEYGS(1)GGYGR	2	0.42036	5	nucleus
K4BBY2	268	S	Uncharacterized protein	101248442	0.999999	1.53e-40	212.37	RNES(1)EEYGSGGYGR	3	0.50668	9	nucleus
K4BBY2	135	Y	Uncharacterized protein	101248442	0.974418	2.08e-06	103.25	KS(0.014)EY(0.974)EEEPTSEY(0.006)GSGY(0.006)GR	3	0.1431	1	nucleus
K4BBY2	243	S	Uncharacterized protein	101248442	0.999996	1.97e-19	147.49	RSEYEEPASEYGS(1)GYR	3	-0.46312	3	nucleus
K4BBY2	209	S	Uncharacterized protein	101248442	0.751974	9.07e-05	83.064	KSEY(0.005)QEPS(0.213)S(0.752)EY(0.015)GSGY(0.015)GR	3	-1.2638	1	nucleus
K4BBY2	145	S	Uncharacterized protein	101248442	0.999922	7.68e-24	154.13	KSEYEEEPTSEYGS(1)GYGR	3	0.40601	1	nucleus
K4BBY2	337	Y	Uncharacterized protein	101248442	0.999776	5.17e-41	219.68	Y(1)GEDNSDDDDEEK	2	-0.053163	9	nucleus
K4BBY2	260	S	Uncharacterized protein	101248442	0.999973	7.95e-11	126.02	KKSEYEEPSSEYGS(1)GYGR	4	-0.73994	1	nucleus
K4BBY2	187	Y	Uncharacterized protein	101248442	0.767257	5.05e-11	128.75	KS(0.189)EY(0.767)EEPTPQY(0.022)GSGY(0.022)GR	3	0.26277	1	nucleus
K4BBY6	251	S	Uncharacterized protein	101246583	1	0.000634	61.409	LVNLKS(1)ANHDR	3	-0.35459	1	plasma membrane
K4BBY6	51	S	Uncharacterized protein	101246583	1	1.99e-18	179.56	SQQIS(1)NFNLER	2	-0.67289	2	plasma membrane
K4BC12	161	S	Uncharacterized protein	101266380	0.998335	8.75e-06	103.11	FLGST(0.002)AS(0.998)QSNR	3	0.13925	3	plasma membrane
K4BC13	182	T	Uncharacterized protein	101266085	0.928002	0.00132	62.94	QKPS(0.057)T(0.928)PPGS(0.015)VLGEK	3	0.67057	2	nucleus
K4BC13	602	S	Uncharacterized protein	101266085	0.96444	2.63e-08	127.32	VIDLQPET(0.007)S(0.028)S(0.964)PR	2	0.077502	2	nucleus
K4BC13	473	S	Uncharacterized protein	101266085	0.770085	0.00141	63.073	IPT(0.1)HS(0.77)CS(0.13)PK	3	-0.55005	1	nucleus
K4BC24	181	T	UDP-glucose 6-dehydrogenase	---	1	0.0162	44.807	VLIGGRET(1)PGGQK	3	0.69788	1	extracellular
K4BC27	501	T	Uncharacterized protein	---	0.923777	2.95e-08	109.48	IT(0.924)PT(0.065)S(0.012)DHQQTRPR	3	-0.032653	6	nucleus
K4BC27	503	T	Uncharacterized protein	---	0.875632	3.33e-05	78.69	IT(0.101)PT(0.876)S(0.023)DHQQTRPR	4	-0.086014	2	nucleus
K4BC27	486	S	Uncharacterized protein	---	0.957525	7.91e-11	126.93	MDEAGPTFQAS(0.007)WS(0.958)PS(0.035)AAADR	3	-0.40876	3	nucleus
K4BC27	459	S	Uncharacterized protein	---	0.999957	0.000113	74.505	MEEPS(1)PLQATSLPSGR	3	-0.68212	2	nucleus
K4BC60	47	S	Uncharacterized protein	101255847	1	0.000185	102.6	RDDS(1)IIQER	2	0.15368	3	chloroplast
K4BC63	670	S	MRLK5	101255255	0.982444	0.00206	105.98	THVS(0.982)T(0.018)VVK	2	1.5688	2	plasma membrane
K4BC63	488	S	MRLK5	101255255	0.933654	0.00246	84.605	S(0.028)S(0.008)S(0.934)LPS(0.031)DLCR	2	-0.58416	2	plasma membrane
K4BC76	225	S	Uncharacterized protein	101250758	1	0.00153	98.582	VMLFNES(1)P	2	-1.2097	14	nucleus
K4BC76	101	S	Uncharacterized protein	101250758	1	0.0188	41.427	DGLVS(1)RR	3	-0.09627	1	nucleus
K4BC76	110	S	Uncharacterized protein	101250758	0.994569	1.28e-18	149.35	EKGS(0.003)S(0.003)HS(0.995)HEETEPLR	4	-0.26071	20	nucleus
K4BC78	4731	S	Uncharacterized protein	101261294	1	0.0455	43.05	VNLGVGS(1)PGNAR	2	0.82254	1	plasma membrane
K4BC88	1072	Y	Uncharacterized protein	---	0.90752	0.000184	90.614	APFGY(0.908)S(0.092)PADPR	2	-0.41328	3	cytoplasm
K4BC88	1501	S	Uncharacterized protein	---	0.983958	0.0125	42.21	SS(0.001)T(0.003)GS(0.012)LRS(0.984)R	3	0.58192	1	cytoplasm
K4BC88	1441	S	Uncharacterized protein	---	0.951063	0.00435	83.53	NT(0.002)S(0.03)GS(0.951)LS(0.017)WR	2	0.49723	1	cytoplasm
K4BC90	145	T	Uncharacterized protein	---	0.874866	9.18e-05	92.866	LVPFVT(0.875)S(0.123)T(0.002)GNP	2	-0.21288	3	chloroplast
K4BCB5	578	S	Uncharacterized protein	101267858	0.997597	7.23e-06	91.657	RLS(0.998)ES(0.002)GLELYGK	3	0.56534	2	plasma membrane
K4BCD1	971	S	Uncharacterized protein	101264275	0.991223	0.00012	79.676	S(0.001)AAPAAS(0.991)YGS(0.008)LPEPVVK	3	1.2035	1	nucleus
K4BCD1	899	S	Uncharacterized protein	101264275	1	0.0136	68.676	GS(1)GLLGGAPR	2	1.0229	1	nucleus
K4BCD1	838	S	Uncharacterized protein	101264275	0.908949	3.74e-06	99.044	VGQDNVEDS(0.909)HHS(0.091)DMK	4	-0.81656	2	nucleus
K4BCD2	80	S	Uncharacterized protein	101263957	1	2.19e-05	79.317	PANLHPAPLS(1)PLR	2	0.082793	4	nucleus
K4BCD2	230	S	Uncharacterized protein	101263957	1	0.00095	56.29	KES(1)PPVAAPEK	3	-0.14997	3	nucleus
K4BCE1	506	T	Uncharacterized protein	---	1	4.02e-08	105.2	SADGQEGEFALT(1)R	2	-0.45033	2	plasma membrane
K4BCH0	697	S	Uncharacterized protein	101256238	0.993221	0.00165	61.067	RVS(0.993)FS(0.007)MEDNR	2	-0.1148	4	nucleus
K4BCH0	583	S	Uncharacterized protein	101256238	0.999671	1.36e-05	118.52	SVS(1)QEFDHFK	2	0.078606	2	nucleus
K4BCH0	546	S	Uncharacterized protein	101256238	0.999766	0.0135	41.399	RLS(1)PKPSK	4	0.13291	1	nucleus
K4BCH0	691	S	Uncharacterized protein	101256238	1	7.44e-12	139.66	FFGIEDADHGS(1)RGR	3	0.12075	7	nucleus
K4BCH0	555	S	Uncharacterized protein	101256238	0.788606	0.00043	98.156	MSS(0.163)S(0.789)PLY(0.048)DR	2	-0.25047	3	nucleus
K4BCI8	170	S	Uncharacterized protein	101251432	0.999997	0.000217	99.752	SALLHS(1)QPK	3	-0.099137	7	cytoplasm
K4BCI8	174	S	Uncharacterized protein	101251432	0.808926	1.14e-07	106.58	S(0.809)T(0.055)VGT(0.02)PAY(0.117)IAPEVLLR	2	-0.25229	2	cytoplasm
K4BCI8	150	S	Uncharacterized protein	101251432	0.999892	9.2e-08	108.25	LENTLLDGS(1)PAPR	2	-0.28628	2	cytoplasm
K4BCM5	736	S	Uncharacterized protein	---	0.838421	5.44e-18	133.86	GDVFESGS(0.003)S(0.159)S(0.838)PMHLR	3	-0.96771	1	nucleus
K4BCM5	1874	S	Uncharacterized protein	---	0.951568	3.81e-08	109.5	NIS(0.952)PDES(0.048)DCTLFFEK	3	0.16078	2	nucleus
K4BCM5	749	S	Uncharacterized protein	---	1	1.85e-06	106.58	DQDIDHHS(1)PRR	4	-0.70478	16	nucleus
K4BCN3	23	S	Uncharacterized protein	101244139	0.974168	0.000617	55.688	LSQPSS(0.001)S(0.004)AMS(0.974)PLY(0.021)K	3	0.23992	1	chloroplast
K4BCN3	58	S	Uncharacterized protein	101244139	0.93209	1.04e-14	137.69	S(0.048)KS(0.932)VT(0.02)DEDFDEIK	3	0.97562	2	chloroplast
K4BCN9	45	S	Uncharacterized protein	101267952	0.989491	0.00241	55.261	VPLPT(0.011)NS(0.989)GRR	3	-0.11684	1	nucleus
K4BCP0	79	T	Uncharacterized protein	101267666	1	0.0068	59.198	VAT(1)PKEEMR	2	-0.51627	1	cytoplasm
K4BCR9	212	S	Uncharacterized protein	101262974	0.999973	0.0148	50.957	AS(0.568)GS(0.432)DDDHAS(1)PPKR	3	-0.08717	1	nucleus
K4BCR9	206	S	Uncharacterized protein	101262974	0.986895	2.31e-12	127.83	AS(0.013)GS(0.987)DDDHASPPKR	3	0.17127	5	nucleus
K4BCS0	206	S	Uncharacterized protein	101262469	0.85756	3.39e-06	94.487	AS(0.142)GS(0.858)DEDHASPPK	3	-0.23566	3	nucleus
K4BCS2	226	T	Uncharacterized protein	101262162	0.976963	0.00154	56.29	ET(0.023)VHCKT(0.977)PFIAR	4	-0.27957	1	cytoplasm
K4BCS6	185	T	ATP-dependent Clp protease proteolytic subunit	101261866	0.755978	0.0057	49.223	VMIHQPLGT(0.756)S(0.244)GGK	3	-1.3133	1	chloroplast
K4BCT0	134	S	Uncharacterized protein	101260493	1	2.66e-32	178.56	AQDGPIDADDS(1)DELR	2	-0.42843	1	chloroplast
K4BCT1	206	S	Uncharacterized protein	---	0.998822	2.15e-05	81.854	GVS(0.999)GQDLT(0.001)NMNLDK	3	0.19191	1	cytoplasm
K4BCT1	211	T	Uncharacterized protein	---	0.843896	0.00566	66.022	GVS(0.156)GQDLT(0.844)NMNLDK	2	0.62251	1	cytoplasm
K4BCT9	10	S	Uncharacterized protein	101257915	0.999964	6.55e-05	79.92	LGS(1)EEALGPESSIMK	3	0.75268	2	endoplasmic reticulum
K4BCV6	792	S	Uncharacterized protein	101254150	1	0.000245	70.373	GREPS(1)PEPLLR	3	-0.16739	1	mitochondria
K4BCW5	161	S	Uncharacterized protein	101251835	1	0.000703	83.633	NEGS(1)GVIAVPK	2	0.027477	2	chloroplast
K4BCW8	124	S	Uncharacterized protein	101250756	0.756937	4.6e-05	55.158	VLAEVQQQPS(0.242)S(0.757)PMKPPPHT(0.001)PVR	4	-0.012521	1	extracellular
K4BCZ2	205	S	Uncharacterized protein	101246682	0.999997	0.000134	73.834	TLGQDDAHS(1)PK	3	0.60998	1	nucleus
K4BCZ2	279	T	Uncharacterized protein	101246682	0.90884	0.00879	57.59	S(0.091)PT(0.909)FNLK	3	0.28356	2	nucleus
K4BCZ2	277	S	Uncharacterized protein	101246682	0.905884	0.042	71.614	S(0.906)PT(0.094)FNLK	2	0.12437	2	nucleus
K4BCZ4	456	S	Uncharacterized protein	---	0.999499	2.98e-18	137.23	KVTEGS(0.001)PGT(0.015)LS(0.984)GDS(0.999)GRK	3	-0.25959	5	chloroplast
K4BCZ4	453	S	Uncharacterized protein	---	0.999555	2.43e-39	202.52	KVTEGSPGTLS(1)GDSGR	2	0.38884	8	chloroplast
K4BD13	52	S	Uncharacterized protein	101265979	0.996068	1.52e-05	95.236	DEDDS(0.002)LPVS(0.996)PS(0.001)R	2	-0.12654	6	nucleus
K4BD13	457	S	Uncharacterized protein	101265979	0.75498	6.61e-36	218.45	DSS(0.755)S(0.245)INQISSVK	2	-0.13346	2	nucleus
K4BD13	102	S	Uncharacterized protein	101265979	0.999212	8.6e-20	137.21	SLLDPTSEPARDS(0.999)DDEESDSAGIAGLR	3	-0.24557	3	nucleus
K4BD13	48	S	Uncharacterized protein	101265979	0.999983	0.000141	71.202	QQKDEDDS(1)LPVS(0.944)PS(0.056)R	3	-0.084992	3	nucleus
K4BD34	322	S	Uncharacterized protein	101261768	0.950075	5.39e-14	153.94	S(0.95)FT(0.047)S(0.002)T(0.001)SYDPVTK	3	-0.44316	2	nucleus
K4BD41	27	S	Calcium-transporting ATPase	101260388	1	0.0047	67.897	S(1)LCGVVK	2	-0.55484	2	plasma membrane
K4BD43	186	S	Formin-like protein	101259597	0.996239	5.24e-12	119.95	TSAMTDSNDAT(0.003)GS(0.996)PYR	2	-0.20835	2	vacuolar membrane
K4BD74	294	S	Uncharacterized protein	101252448	1	0.0321	80.688	S(1)INVDFR	2	0.48523	1	nucleus
K4BD97	191	S	Protein RER1	101246980	0.999994	9.05e-10	141.34	AAS(1)S(1)ESEDLLP	2	0.36593	4	plasma membrane
K4BD97	194	S	Protein RER1	101246980	0.999826	1.74e-09	134.56	AAS(0.078)S(0.922)ES(1)EDLLP	2	-0.10997	7	plasma membrane
K4BD97	192	S	Protein RER1	101246980	0.999964	2.75e-25	194.17	AAS(1)S(1)ESEDLLP	2	0.36593	11	plasma membrane
K4BD98	45	S	Uncharacterized protein	101246680	0.982534	1.7e-08	114.27	S(0.017)IS(0.983)FPEFPLQQQQHR	3	0.15706	1	cytoplasm
K4BDA6	391	S	Uncharacterized protein	101244333	1	0.0305	60.943	AS(1)AELLGR	2	1.8375	1	plasma membrane
K4BDB2	929	S	Uncharacterized protein	101267178	1	1.8e-10	126.63	ALAS(1)PGDAVLFDK	2	0.23173	2	nucleus
K4BDB2	963	S	Uncharacterized protein	101267178	0.791369	0.0103	53.211	RS(0.209)S(0.791)LLDK	3	-0.075113	3	nucleus
K4BDD0	46	S	Uncharacterized protein	101263479	0.974524	2.7e-17	143.07	TTPDHQNDAGASQPLT(0.025)GDGAS(0.975)PGK	3	-0.61535	1	nucleus
K4BDD0	61	S	Uncharacterized protein	101263479	0.973194	0.00114	110.08	ETT(0.027)S(0.973)AQFVK	2	0.023612	1	nucleus
K4BDF9	553	S	Uncharacterized protein	101255644	0.954433	0.00514	60.398	S(0.046)KS(0.954)MFVR	3	-0.54353	3	plasma membrane
K4BDF9	333	S	Uncharacterized protein	101255644	0.999991	4.01e-06	103.79	ADS(0.953)LS(0.047)RPDS(1)FR	3	0.41993	13	plasma membrane
K4BDF9	563	S	Uncharacterized protein	101255644	1	0.00125	104.82	MFS(1)EKS(1)FKNR	2	1.3144	16	plasma membrane
K4BDF9	486	S	Uncharacterized protein	101255644	0.999826	0.000136	67.645	DLNIGS(1)PPESELRR	3	0.17105	1	plasma membrane
K4BDF9	327	S	Uncharacterized protein	101255644	0.984926	4.01e-06	103.79	ADS(0.985)LS(0.017)RPDS(0.998)FR	3	-0.12981	5	plasma membrane
K4BDF9	548	T	Uncharacterized protein	101255644	0.999865	0.000522	66.989	KSEDAGRT(1)PR	4	-0.12732	4	plasma membrane
K4BDF9	560	S	Uncharacterized protein	101255644	1	0.00125	104.82	MFS(1)EKS(1)FKNR	2	1.3144	16	plasma membrane
K4BDF9	580	T	Uncharacterized protein	101255644	1	4.58e-10	122.34	SDQEAQLVDT(1)DRDVEIQ	3	-0.20224	2	plasma membrane
K4BDF9	329	S	Uncharacterized protein	101255644	0.942169	5.24e-05	91.592	ADS(0.058)LS(0.942)RPDS(1)FR	2	-0.59572	8	plasma membrane
K4BDG6	251	S	Uncharacterized protein	101253846	1	5.91e-05	72.207	EVVS(1)PKFDVEEPR	3	1.9517	1	plasma membrane
K4BDH5	140	S	Uncharacterized protein	101251237	0.994477	0.00108	52.862	RNS(0.994)Y(0.006)GGNVDDLALK	3	0.40719	1	chloroplast
K4BDH5	133	S	Uncharacterized protein	101251237	1	0.00131	77.662	NRNS(1)FNHR	3	0.43452	4	chloroplast
K4BDH9	398	Y	Glucose-6-phosphate 1-dehydrogenase	101249507	1	0.000171	106.32	LQPSEAMY(1)MK	2	-0.29758	1	cytoplasm
K4BDH9	12	S	Glucose-6-phosphate 1-dehydrogenase	101249507	0.99729	0.0308	45.183	GS(0.997)IRNDS(0.003)FR	2	-0.2965	1	cytoplasm
K4BDJ4	340	S	Uncharacterized protein	101246002	0.991507	2.19e-18	141.07	ILANS(0.008)ES(0.992)DGEIYTPQK	3	-0.064479	1	nucleus
K4BDJ9	25	S	Uncharacterized protein	101245413	0.999904	5.55e-05	84.753	S(1)DKLVSPSPIK	3	0.69114	1	nucleus
K4BDJ9	32	S	Uncharacterized protein	101245413	0.888505	0.0279	63.212	LVS(0.111)PS(0.889)PIK	2	-0.708	1	nucleus
K4BDJ9	56	S	Uncharacterized protein	101245413	0.99911	1.78e-05	89.468	S(0.999)PVLPLNS(0.001)FSDYGSK	3	0.47945	1	nucleus
K4BDJ9	139	S	Uncharacterized protein	101245413	0.852318	9.05e-18	153.92	TSASIPQS(0.148)S(0.852)PIHK	3	-0.035103	4	nucleus
K4BDJ9	138	S	Uncharacterized protein	101245413	0.883666	9.64e-06	82.651	TSASIPQS(0.884)S(0.116)PIHK	4	0.18967	2	nucleus
K4BDJ9	30	S	Uncharacterized protein	101245413	0.966332	0.0137	76.85	LVS(0.966)PS(0.034)PIK	2	0.42873	2	nucleus
K4BDJ9	105	S	Uncharacterized protein	101245413	0.902236	4.18e-05	84.602	GDFTPSLGNT(0.052)PS(0.902)CGNT(0.046)PVHR	3	-1.3699	1	nucleus
K4BDL2	223	S	Uncharacterized protein	101268333	0.999716	5.04e-06	89.311	LTTSDSPSAIS(1)FGR	2	0.61643	1	nucleus
K4BDN4	128	T	S-acyltransferase	101261378	0.999661	1.32e-31	167.65	NAHPPEPEGYDGTVEGGGQT(1)PQLR	3	0.52223	1	plasma membrane
K4BDN4	327	S	S-acyltransferase	101261378	1	3.13e-10	121.82	SAGGGFVS(1)PNMGK	2	-1.1882	6	plasma membrane
K4BDN4	372	S	S-acyltransferase	101261378	1	4.24e-06	109.48	DGMLGQMS(1)PEIR	3	-0.40626	4	plasma membrane
K4BDN6	447	S	Uncharacterized protein	---	0.999996	0.00035	74.611	LAFS(1)GPLASK	3	0.29982	1	nucleus
K4BDN6	592	S	Uncharacterized protein	---	1	7.42e-05	75.91	AMALHVAQLLES(1)PQR	3	-3.4131	1	nucleus
K4BDN6	571	S	Uncharacterized protein	---	0.784584	0.00126	95.17	S(0.785)FS(0.207)IPS(0.008)NNQR	2	-0.03486	2	nucleus
K4BDN6	573	S	Uncharacterized protein	---	0.970297	0.000621	97.463	S(0.029)FS(0.97)IPSNNQR	3	-0.989	2	nucleus
K4BDN6	313	S	Uncharacterized protein	---	0.987817	1.87e-07	112.44	VVS(0.012)HS(0.988)APIFAEK	4	0.64797	3	nucleus
K4BDP3	101	S	Uncharacterized protein	---	0.909514	4.75e-19	190.03	TFS(0.91)S(0.069)DS(0.021)VDDDR	2	0.68965	1	chloroplast
K4BDP3	332	S	Uncharacterized protein	---	1	6.46e-05	89.979	LQIVTTTGDHEADDEMS(1)PR	3	1.0716	1	chloroplast
K4BDQ0	220	S	Uncharacterized protein	---	0.99968	8.85e-06	101.48	DDGINS(1)EAEDQDLYVER	3	0.32106	1	cytoplasm
K4BDS7	25	T	Uncharacterized protein	101251064	0.999928	8.64e-08	108.37	TAHHT(1)PS(0.996)PLQQKPT(0.004)HR	4	-0.12511	4	nucleus
K4BDS7	27	S	Uncharacterized protein	101251064	0.999983	8.64e-08	108.37	T(0.001)AHHT(0.999)PS(1)PLQQKPTHR	4	-0.34215	4	nucleus
K4BDS7	189	S	Uncharacterized protein	101251064	0.920507	0.00205	62.035	LLS(0.816)S(0.189)RS(0.921)FS(0.074)ER	2	0.31548	2	nucleus
K4BDS7	39	T	Uncharacterized protein	101251064	0.995629	4.91e-06	112.42	S(0.002)S(0.002)T(0.996)PFPDFGSK	2	-1.6434	5	nucleus
K4BDS7	80	T	Uncharacterized protein	101251064	0.905467	7.87e-12	121.99	GS(0.095)T(0.905)PVHPSLAGNLK	3	0.35679	2	nucleus
K4BDS7	99	S	Uncharacterized protein	101251064	0.991049	0.000144	69.361	DS(0.009)PAS(0.991)FRQS(1)PPQEK	3	0.86032	1	nucleus
K4BDS7	103	S	Uncharacterized protein	101251064	0.99998	3.13e-07	93.495	DSPASFRQS(1)PPQEK	3	-0.20932	5	nucleus
K4BDS7	186	S	Uncharacterized protein	101251064	0.897816	0.00205	62.035	LLS(0.898)S(0.587)RS(0.506)FS(0.009)ER	3	0.35659	2	nucleus
K4BDS7	96	S	Uncharacterized protein	101251064	0.998522	0.0077	43.798	GNRDS(0.999)PAS(0.001)FR	3	0.28114	1	nucleus
K4BDT3	578	S	Uncharacterized protein	---	0.857792	8.13e-17	172.85	AS(0.138)S(0.858)FS(0.004)ISSLSSR	2	0.37503	1	plasma membrane
K4BDT3	538	S	Uncharacterized protein	---	0.829552	6.25e-05	72.433	T(0.132)LS(0.83)AS(0.032)S(0.007)NLPSPTAK	3	-0.52954	1	plasma membrane
K4BDT4	112	S	Uncharacterized protein	101252659	0.99924	0.000101	70.889	RNS(0.999)YGNQTHVQK	4	0.31148	2	chloroplast
K4BDT5	64	S	Uncharacterized protein	---	0.99962	2.15e-07	113.73	TCADYDS(1)EEENYCPDIPGAK	3	-0.29245	2	nucleus
K4BDU1	982	S	Uncharacterized protein	---	0.985335	2.84e-06	81.974	DVQEACVLQQS(0.015)HPPS(0.985)PVLVEK	4	-1.2679	1	nucleus
K4BDW3	268	S	Uncharacterized protein	---	0.983768	0.0334	79.427	AS(0.984)IAT(0.016)VR	2	-0.2183	1	vacuolar membrane
K4BDW5	23	S	Phosphatidate cytidylyltransferase	---	1	5.33e-05	72.583	RRGS(1)NEVPPEVVK	3	0.24006	2	cytoplasm
K4BDW7	672	S	Uncharacterized protein	101260404	1	0.00805	46.352	EVVAS(1)PQRK	3	0.57834	1	nucleus
K4BDZ8	63	Y	Uncharacterized protein	---	0.997741	4.04e-06	107.74	Y(0.998)PKPLPAT(0.001)T(0.001)GSK	3	0.47534	1	plasma membrane
K4BDZ8	73	S	Uncharacterized protein	---	0.951704	0.000506	72.29	PLPAT(0.002)T(0.047)GS(0.952)K	2	0.75352	3	plasma membrane
K4BDZ9	444	S	Uncharacterized protein	101266097	0.983507	3.99e-22	172.57	DADS(0.003)S(0.014)S(0.984)VGHLGTR	3	0.6096	4	nucleus
K4BE01	38	T	"Chlorophyll a-b binding protein, chloroplastic"	101245729	0.996721	4.74e-05	83.602	T(0.997)AAKPKPASSGSPWY(0.003)GPDR	4	-0.080051	5	chloroplast
K4BE63	75	S	Uncharacterized protein	101258727	1	0.0369	76.064	ALS(1)PLPK	2	-1.3429	1	nucleus
K4BE72	244	S	Uncharacterized protein	544312	0.82751	6.52e-05	94.673	VGS(0.828)S(0.172)ANWATWGQ	2	-0.42646	1	chloroplast
K4BE72	219	S	Uncharacterized protein	544312	0.999099	1.06e-08	103.83	VDS(0.999)EGS(0.001)MCGAYFK	3	-0.19939	4	chloroplast
K4BE72	227	Y	Uncharacterized protein	544312	0.955863	5.1e-22	165.34	VDS(0.042)EGS(0.002)MCGAY(0.956)FK	2	-1.0505	1	chloroplast
K4BE73	24	T	Uncharacterized protein	---	0.999877	4.59e-08	114.9	GVDLVHQDT(1)AGCSTAK	3	0.013566	3	chloroplast
K4BE73	138	S	Uncharacterized protein	---	0.771793	0.000148	98.337	ALFGS(0.001)S(0.035)T(0.192)S(0.772)NVK	2	0.27963	2	chloroplast
K4BE75	142	S	Uncharacterized protein	---	1	2.87e-05	93.583	KKDDS(1)DS(1)EEEQDAQPR	3	-0.032703	1	nucleus
K4BE75	140	S	Uncharacterized protein	---	1	2.87e-05	93.583	KKDDS(1)DS(1)EEEQDAQPR	3	-0.032703	1	nucleus
K4BE85	290	S	Uncharacterized protein	101263673	0.809444	0.0119	41.242	RS(0.191)ES(0.809)PVQNIK	3	-0.088891	1	plasma membrane
K4BE91	24	S	Uncharacterized protein	---	1	1.13e-22	152.88	KPPTESDRPPTAIMHQPAS(1)PR	3	-0.07352	47	cytoplasm
K4BE91	31	T	Uncharacterized protein	---	0.997367	1.75e-09	88.224	FPPGT(0.997)PT(0.002)S(0.001)GANR	3	0.64236	86	cytoplasm
K4BEC4	42	S	Uncharacterized protein	101243764	0.777647	0.00194	51.771	IDY(0.001)GS(0.778)DS(0.222)EEIKK	3	0.004903	1	cytoplasm
K4BED0	95	S	Uncharacterized protein	101245229	0.908803	0.0408	41.383	S(0.027)S(0.055)S(0.909)RLNLS(0.008)T(0.001)R	2	-0.14579	1	chloroplast
K4BED0	79	S	Uncharacterized protein	101245229	0.848854	0.000132	49.095	T(0.001)T(0.001)PS(0.002)S(0.002)S(0.005)NPPS(0.849)PS(0.096)T(0.038)S(0.005)S(0.002)PNLSDLQR	3	0.30766	1	chloroplast
K4BED8	267	S	Uncharacterized protein	101247787	1	0.00585	60.861	AAIPAPPIS(1)EER	2	0.19122	1	nucleus
K4BEH1	40	S	Uncharacterized protein	101254872	0.934869	1.26e-10	124.7	LRPS(0.046)DS(0.935)NIT(0.019)EDQEPFMGVK	4	-0.47281	2	mitochondria
K4BEI9	280	Y	SGT1-1	101258625	0.936315	0.0244	70.816	PSY(0.936)PS(0.057)S(0.006)K	2	-0.72361	1	cytoplasm
K4BEI9	358	S	SGT1-1	101258625	1	0.000232	65.949	KVEGS(1)PPDGMELK	3	0.10121	2	cytoplasm
K4BEJ6	33	S	Reticulon-like protein	101260015	0.928006	7.59e-05	58.952	LHDHNS(0.04)S(0.171)S(0.189)S(0.672)DS(0.928)EDEKEK	4	0.14967	1	plasma membrane
K4BEJ8	157	S	Uncharacterized protein	101260609	0.988209	4.23e-05	141.71	ST(0.002)S(0.988)ES(0.007)T(0.003)LGR	2	2.1928	2	cytoplasm
K4BEJ9	543	S	Uncharacterized protein	---	0.886356	1.54e-06	111.79	AGS(0.886)T(0.114)DIDQFLK	3	-0.37315	1	plasma membrane
K4BEL1	219	S	Uncharacterized protein	---	1	3e-08	107.72	EIS(1)DDEDDEPK	3	-0.044261	5	cytoplasm
K4BEL1	424	S	Uncharacterized protein	---	1	1.14e-05	120.84	LGIHEDS(1)QNR	3	-0.012547	3	cytoplasm
K4BEL1	164	S	Uncharacterized protein	---	1	0.00404	87.442	DVS(1)GEQLGR	2	0.12484	1	cytoplasm
K4BEM2	187	S	Uncharacterized protein	101266906	0.99926	1.64e-23	161.68	FFAGVASNNSASPDS(0.999)PGNSGR	3	-0.63659	1	cytoplasm
K4BEU0	22	T	Uncharacterized protein	101247790	0.939097	2.48e-11	120.56	RS(0.497)S(0.503)LSLTS(0.001)S(0.012)T(0.939)S(0.048)NLK	3	0.18944	1	chloroplast
K4BEU0	499	Y	Uncharacterized protein	101247790	0.945573	0.0273	61.11	LHLDY(0.946)S(0.017)GT(0.037)PGR	3	-0.55366	1	chloroplast
K4BEU8	696	S	Uncharacterized protein	101249990	0.999859	5.26e-54	227.66	QTIAPYGLTQSPS(1)LR	2	0.11522	5	plasma membrane
K4BEW7	169	S	Uncharacterized protein	101254569	0.999989	0.000362	89.266	TSLDGYS(1)PK	3	-0.52224	1	chloroplast
K4BEY8	791	S	Uncharacterized protein	101247498	1	0.000336	73.927	EVS(1)PDKFVGR	3	1.1061	3	nucleus
K4BF01	697	S	Uncharacterized protein	---	1	0.00576	58.32	KDS(1)NLELDR	2	2.5606	1	nucleus
K4BF01	763	S	Uncharacterized protein	---	1	2.99e-11	155.14	EDDES(1)DDEQKR	2	0.88762	2	nucleus
K4BF01	770	S	Uncharacterized protein	---	0.836292	0.000353	58.024	EDDES(0.997)DDEQKRS(0.836)S(0.167)R	3	-0.61472	1	nucleus
K4BF02	194	S	Uncharacterized protein	101260903	0.994741	0.000861	89.171	RYS(0.995)GS(0.005)NYK	3	0.2803	1	nucleus
K4BF05	367	S	Alcohol acyl transferase	101260310	0.948333	0.0108	42.843	NKEWES(0.052)S(0.948)PK	3	-0.43202	1	cytoplasm
K4BF09	197	S	Uncharacterized protein	101258826	0.999999	0.000124	99.344	DQSAVGQIS(1)LK	2	-0.34932	2	nucleus
K4BF09	181	S	Uncharacterized protein	101258826	0.809725	0.000582	60.196	T(0.009)AAGS(0.81)PS(0.168)S(0.013)LVVK	3	-0.13815	2	nucleus
K4BF09	217	S	Uncharacterized protein	101258826	0.995266	0.00589	91.313	NVSS(0.005)VS(0.995)PK	2	-0.19204	2	nucleus
K4BF09	58	S	Uncharacterized protein	101258826	0.997892	0.0197	58.04	GS(0.002)LS(0.998)QAQSR	2	0.74262	1	nucleus
K4BF09	396	S	Uncharacterized protein	101258826	0.999372	0.00529	41.625	S(0.999)PGRAENLASPGSR	3	-0.77239	1	nucleus
K4BF09	336	S	Uncharacterized protein	101258826	0.990379	5.35e-09	120.6	IHS(0.99)GT(0.011)VT(0.999)PIHPR	3	0.16484	9	nucleus
K4BF09	327	S	Uncharacterized protein	101258826	0.868039	0.00246	57.003	MT(0.128)S(0.868)PGPS(0.003)SR	2	-0.32058	1	nucleus
K4BF09	821	S	Uncharacterized protein	101258826	0.986779	0.000216	86.114	GPPS(0.987)GS(0.013)HAFR	3	0.025087	2	nucleus
K4BF09	338	T	Uncharacterized protein	101258826	0.933918	0.000214	71.98	IHS(0.069)GT(0.934)VT(0.998)PIHPR	3	-0.41011	1	nucleus
K4BF09	101	S	Uncharacterized protein	101258826	0.916907	0.00304	79.875	S(0.005)DS(0.917)GIS(0.075)PS(0.002)AK	2	-0.78961	1	nucleus
K4BF09	340	T	Uncharacterized protein	101258826	0.998657	7.41e-07	106.33	IHS(0.99)GT(0.011)VT(0.999)PIHPR	3	0.16484	4	nucleus
K4BF17	527	S	Uncharacterized protein	101256560	1	0.00541	58.23	LWRPVS(1)R	3	-0.93036	1	nucleus
K4BF24	441	S	Uncharacterized protein	101255065	0.973473	0.00118	60.157	LY(0.027)EKDES(0.973)GHK	3	0.41912	1	cytoplasm
K4BF24	415	S	Uncharacterized protein	101255065	0.990999	0.00127	108.77	DS(0.008)S(0.991)PGS(0.001)SSR	2	-0.35239	2	cytoplasm
K4BF53	12	T	Uncharacterized protein	---	0.991671	0.00182	100.88	VLT(0.992)MS(0.008)DEK	3	1.1659	3	cytoplasm
K4BF71	42	S	Uncharacterized protein	101245330	1	7.33e-06	109.07	MIDDDGS(1)LS(1)PK	2	0.38955	2	nucleus
K4BF71	33	Y	Uncharacterized protein	101245330	0.799611	0.0151	57.175	IT(0.001)EPKT(0.199)PY(0.8)HR	3	-0.98055	1	nucleus
K4BF71	31	T	Uncharacterized protein	101245330	0.997779	0.000448	77.597	ITEPKT(0.998)PY(0.002)HR	4	-0.028598	1	nucleus
K4BF71	44	S	Uncharacterized protein	101245330	1	5.33e-08	132.31	MIDDDGS(1)LS(1)PK	2	0.38955	15	nucleus
K4BF71	133	S	Uncharacterized protein	101245330	1	3.52e-17	145.81	KKGEEAS(1)DDEDLVGNDGR	3	-2.0673	3	nucleus
K4BF84	214	S	Uncharacterized protein	101268068	0.992276	5.13e-05	74.89	KY(0.002)DPQQY(0.006)S(0.992)FNCK	3	-0.36065	1	nucleus
K4BF84	346	T	Uncharacterized protein	101268068	0.82805	0.000162	85.805	S(0.172)LT(0.828)FCQDTDQPAAWTVER	3	-0.7387	1	nucleus
K4BF84	236	S	Uncharacterized protein	101268068	1	0.000245	97.734	LHES(1)FGQDR	3	0.92402	4	nucleus
K4BF84	480	S	Uncharacterized protein	101268068	0.955535	0.0108	91.265	S(0.03)S(0.015)S(0.956)PFGPR	2	0.52904	1	nucleus
K4BF92	106	Y	Uncharacterized protein	---	0.895774	1.51e-09	141.73	S(0.002)AS(0.017)INT(0.047)ES(0.038)Y(0.896)MR	2	-0.32755	2	chloroplast
K4BF92	100	S	Uncharacterized protein	---	0.882719	0.00016	97.797	S(0.032)AS(0.883)INT(0.069)ES(0.008)Y(0.007)MR	2	-0.40278	2	chloroplast
K4BF97	203	S	Uncharacterized protein	---	0.993054	0.00128	84.352	DRLS(0.993)PDY(0.007)GR	2	-0.55276	3	nucleus
K4BF97	283	S	Uncharacterized protein	---	1	0.00133	79.148	GHS(1)PAVGK	3	0.01237	1	nucleus
K4BF97	183	S	Uncharacterized protein	---	0.999298	0.0337	79.16	TY(0.001)NQS(0.999)PR	2	-0.024145	2	nucleus
K4BF97	214	S	Uncharacterized protein	---	0.983856	0.00171	58.511	DRPS(0.984)PDY(0.016)GR	3	0.21654	6	nucleus
K4BF97	299	S	Uncharacterized protein	---	1	2.71e-05	78.95	NPGHGNVRS(1)PS(1)PR	3	0.056175	8	nucleus
K4BF97	301	S	Uncharacterized protein	---	1	2.71e-05	78.95	NPGHGNVRS(1)PS(1)PR	3	0.056175	8	nucleus
K4BF97	258	S	Uncharacterized protein	---	0.779049	0.00022	83.169	GRDQLS(0.779)PDY(0.221)GR	2	2.588	2	nucleus
K4BFE4	151	S	Uncharacterized protein	101254975	0.990361	0.00542	44.543	LNWAS(0.99)LGS(0.01)GEK	3	-0.077142	1	nucleus
K4BFE4	343	S	Uncharacterized protein	101254975	0.998801	0.00031	84.297	LSWGRS(0.999)PS(0.001)NK	2	-0.20933	2	nucleus
K4BFG0	100	S	Uncharacterized protein	---	0.956666	9.4e-05	79.639	S(0.025)QS(0.957)FT(0.019)SLSNVR	3	1.7929	2	nucleus
K4BFH5	371	T	Tonoplast monosaccharide transporter 1	101261393	0.992393	6.42e-05	63.125	QGT(0.992)NAEGNMGPPT(0.006)S(0.001)LSMR	3	-1.4296	1	plasma membrane
K4BFH5	384	S	Tonoplast monosaccharide transporter 1	101261393	0.891922	8.16e-05	75.061	QGTNAEGNMGPPT(0.033)S(0.075)LS(0.892)MR	3	0.17284	2	plasma membrane
K4BFH5	274	S	Tonoplast monosaccharide transporter 1	101261393	0.917596	1.81e-07	98.421	PVT(0.002)GQS(0.918)T(0.08)LGLVSR	3	0.44691	2	plasma membrane
K4BFH5	434	S	Tonoplast monosaccharide transporter 1	101261393	0.861598	8.54e-08	99.927	IYLHEEGGS(0.862)GS(0.138)R	2	-0.69415	6	plasma membrane
K4BFH5	436	S	Tonoplast monosaccharide transporter 1	101261393	0.934089	8.54e-08	99.927	IYLHEEGGS(0.066)GS(0.934)R	3	0.24135	8	plasma membrane
K4BFH5	280	S	Tonoplast monosaccharide transporter 1	101261393	1	7.47e-08	110.12	PVTGQSTLGLVS(1)R	2	-0.066898	2	plasma membrane
K4BFI6	27	T	Uncharacterized protein	101264704	0.863803	1.56e-06	114.76	SSSTY(0.008)PSFS(0.002)ARPS(0.126)T(0.864)PDTSK	3	0.23757	1	chloroplast
K4BFI6	20	S	Uncharacterized protein	101264704	0.946777	0.0536	45.537	S(0.002)S(0.001)S(0.006)T(0.016)Y(0.004)PS(0.947)FS(0.024)AR	2	-1.9748	1	chloroplast
K4BFI6	14	S	Uncharacterized protein	101264704	0.946291	0.000291	92.151	S(0.946)S(0.009)S(0.003)T(0.001)Y(0.041)PSFSAR	2	-0.20311	1	chloroplast
K4BFK3	180	S	Uncharacterized protein	---	0.986327	1.11e-07	115.68	LEDY(0.007)GY(0.007)QRS(0.986)PPR	3	0.092164	7	nucleus
K4BFK3	191	S	Uncharacterized protein	---	0.999434	0.000418	64.298	DY(0.004)S(0.999)PRRS(0.92)PY(0.076)GGR	4	0.28077	11	nucleus
K4BFK3	141	Y	Uncharacterized protein	---	0.952568	1.14e-05	110.15	T(0.047)PTPGHY(0.953)LGLK	2	-0.83583	4	nucleus
K4BFK3	135	T	Uncharacterized protein	---	0.868235	4.26e-06	105.65	T(0.868)PT(0.132)PGHYLGLK	3	-0.12374	11	nucleus
K4BFK6	384	S	Uncharacterized protein	101267684	0.988805	3.78e-06	92.773	S(0.989)LAPCAT(0.011)PIELGTT	2	0.57289	1	chloroplast
K4BFK6	390	T	Uncharacterized protein	101267684	0.940398	0.00168	53.168	S(0.001)LAPCAT(0.94)PIELGT(0.047)T(0.011)	3	-0.53701	1	chloroplast
K4BFN2	4	S	Uncharacterized protein	101247792	1	0.0369	76.064	S(1)LGIPVK	2	0.032476	1	cytoplasm
K4BFQ7	131	T	Uncharacterized protein	101247988	1	0.00367	61.409	FQDAINRVT(1)PR	3	-0.10194	1	nucleus
K4BFR7	248	S	Uncharacterized protein	---	0.997611	8.7e-09	126.63	ADQGT(0.002)DLS(0.998)PLRK	2	0.0032516	4	nucleus
K4BFR7	111	T	Uncharacterized protein	---	1	3.07e-05	91.276	ILT(1)PS(1)PEPQLKPSSAK	4	0.42408	3	nucleus
K4BFR7	227	S	Uncharacterized protein	---	0.999984	5.92e-45	213.03	YVQSLSDISDVS(1)PPR	2	-0.12163	7	nucleus
K4BFR7	129	S	Uncharacterized protein	---	1	0.00217	68.657	DADLS(1)PPRK	3	0.23757	7	nucleus
K4BFR7	208	S	Uncharacterized protein	---	0.998736	8.66e-05	79.875	ARPS(0.001)ADLS(0.999)PPR	3	0.11569	8	nucleus
K4BFR7	167	T	Uncharacterized protein	---	0.959526	0.0164	53.479	NDT(0.96)PES(0.04)DMK	2	-0.46894	1	nucleus
K4BFR7	79	S	Uncharacterized protein	---	0.97499	9.34e-06	113.14	NDT(0.999)PS(0.975)PES(0.026)EQPR	2	-0.072741	2	nucleus
K4BFR7	77	T	Uncharacterized protein	---	0.999923	9.34e-06	113.14	NDT(1)PS(0.904)PES(0.096)EQPR	2	0.92085	2	nucleus
K4BFR7	93	S	Uncharacterized protein	---	1	5.92e-07	126.51	TQEGDLS(1)PPR	3	-0.1737	8	nucleus
K4BFR7	140	T	Uncharacterized protein	---	0.999975	0.000162	79.383	VRNDT(1)PEPEVKPLSTR	4	0.49823	5	nucleus
K4BFR7	113	S	Uncharacterized protein	---	1	3.07e-05	91.276	ILT(1)PS(1)PEPQLKPSSAK	4	0.42408	3	nucleus
K4BFU2	547	S	Uncharacterized protein	101256259	0.972869	4.43e-05	83.692	FS(0.001)NT(0.027)RS(0.973)PPEMK	4	-0.09899	3	nucleus
K4BFU2	576	S	Uncharacterized protein	101256259	0.797046	1.01e-06	108.37	GTGGYNIDEFAGS(0.203)S(0.797)AR	2	0.29428	1	nucleus
K4BFW3	212	S	Uncharacterized protein	101262288	0.999952	5.91e-07	89.557	QGS(0.5)S(0.5)DEDRAS(1)PPR	3	0.6544	1	nucleus
K4BFW4	182	S	Uncharacterized protein	---	1	1.07e-08	108.25	HGGS(1)DEDHAS(1)PPR	3	-0.46045	9	cytoplasm
K4BFW4	176	S	Uncharacterized protein	---	1	8.59e-10	117.2	HGGS(1)DEDHAS(1)PPR	3	-0.46045	18	cytoplasm
K4BG35	457	T	Uncharacterized protein	101245333	0.833174	0.000251	83.312	T(0.001)PIGS(0.029)T(0.137)T(0.833)PDMNLGLK	3	0.0079451	2	plasma membrane
K4BG35	451	T	Uncharacterized protein	101245333	0.966476	0.000251	83.312	T(0.014)T(0.014)VRT(0.966)PIGS(0.173)T(0.173)T(0.659)PDMNLGLK	3	0.31249	1	plasma membrane
K4BG38	123	S	Uncharacterized protein	---	0.999999	5.07e-05	86.748	TGPIPSWVDGPAKS(1)PR	3	0.21069	1	cytoplasm
K4BGB7	981	S	Uncharacterized protein	101255471	0.981264	1.41e-83	229.96	IHGTASEFDGS(0.019)HS(0.981)DGQS(1)DSVTTTSR	3	0.2076	2	chloroplast
K4BGB7	985	S	Uncharacterized protein	101255471	0.999572	1.41e-83	229.96	IHGTASEFDGS(0.019)HS(0.981)DGQS(1)DSVTTTSR	3	0.2076	1	chloroplast
K4BGB7	890	S	Uncharacterized protein	101255471	1	0.000107	58.952	EVEVGKDVPEDS(1)QHS(1)NR	3	0.64633	2	chloroplast
K4BGB7	887	S	Uncharacterized protein	101255471	1	0.000107	58.952	EVEVGKDVPEDS(1)QHS(1)NR	3	0.64633	2	chloroplast
K4BGB7	961	S	Uncharacterized protein	101255471	0.751191	1.69e-05	82.877	EDSSLFGEAPS(0.751)KT(0.249)R	3	-0.7578	1	chloroplast
K4BGB7	15	T	Uncharacterized protein	101255471	0.99891	0.00111	77.597	VFSGWT(0.001)LT(0.999)PR	2	-0.02675	1	chloroplast
K4BGB7	1054	S	Uncharacterized protein	101255471	0.999999	5.24e-17	135.09	VVPETPAAIS(1)DGELR	3	0.14044	3	chloroplast
K4BGB8	467	T	Uncharacterized protein	101255771	0.948425	7.32e-08	129.29	T(0.948)S(0.051)PLLSTYSYR	2	-0.040043	3	nucleus
K4BGB8	528	S	Uncharacterized protein	101255771	0.996549	1.16e-11	128.73	EGSYHHS(0.003)FYGS(0.997)PR	3	-0.09517	2	nucleus
K4BGB8	489	S	Uncharacterized protein	101255771	0.998142	0.00495	84.615	Y(0.002)SSHS(0.998)PR	2	-0.3848	5	nucleus
K4BGB8	507	S	Uncharacterized protein	101255771	0.998779	0.00651	56.432	S(0.001)LS(0.999)ERER	3	0.46687	1	nucleus
K4BGB8	475	S	Uncharacterized protein	101255771	0.997954	1.7e-08	93.649	TSPLLST(0.002)YS(0.998)YR	2	1.8671	3	nucleus
K4BGB8	485	Y	Uncharacterized protein	101255771	0.890248	0.0171	82.452	Y(0.89)SS(0.003)HS(0.107)PR	2	-0.20922	1	nucleus
K4BGF5	1024	Y	Uncharacterized protein	---	0.90752	0.000184	90.614	APFGY(0.908)S(0.092)PADPR	2	-0.41328	3	plasma membrane
K4BGF5	2027	S	Uncharacterized protein	---	0.974801	0.000106	132.62	LLASQT(0.025)S(0.975)LK	2	0.61453	1	plasma membrane
K4BGK0	45	T	Uncharacterized protein	101263192	0.997053	0.000138	54.003	NRPMT(0.997)AEPLAPS(0.003)HGGPPSGNDR	4	0.58347	1	nucleus
K4BGK0	573	S	Uncharacterized protein	101263192	0.922885	0.0111	101.46	RDS(0.923)S(0.076)Y(0.001)NR	2	-0.43318	1	nucleus
K4BGK0	58	S	Uncharacterized protein	101263192	0.970996	0.000248	46.145	NRPMT(0.004)AEPLAPS(0.025)HGGPPS(0.971)GNDR	3	0.32205	1	nucleus
K4BGK0	574	S	Uncharacterized protein	101263192	0.950562	0.00627	124.95	RDS(0.049)S(0.951)YNR	2	-0.47556	3	nucleus
K4BGP1	122	S	Uncharacterized protein	---	0.98881	1.51e-42	182.56	GASNYGGYLT(0.011)RDS(0.989)DQEDEGIAPFTGK	4	0.022286	1	nucleus
K4BH28	291	T	Uncharacterized protein	101263678	0.962559	0.000666	62.589	LEAGPDPQNIT(0.963)EY(0.009)ES(0.028)	2	0.87409	2	chloroplast
K4BH54	24	S	Uncharacterized protein	---	0.965632	0.000804	99.259	S(0.018)S(0.016)S(0.966)ILDFSNR	2	0.20742	1	vacuolar membrane
K4BH68	80	S	Uncharacterized protein	---	0.946898	8.04e-07	73.574	MMNIAPS(0.053)PAS(0.947)PIPSGNTPAVK	3	0.54328	5	nucleus
K4BH75	414	S	Uncharacterized protein	101267780	0.977953	1.2e-09	118.54	LTDVCES(0.022)GS(0.978)GEEPPFLR	3	-0.080403	3	chloroplast
K4BHA1	947	S	Uncharacterized protein	101246028	0.969551	0.000856	66.023	S(0.03)DRS(0.97)PIPVGR	3	-0.33318	2	chloroplast
K4BHG8	267	S	Uncharacterized protein	101260112	1	0.000428	96.756	AS(1)NPFVNLK	2	0.11678	3	cytoplasm
K4BHI6	190	T	Uncharacterized protein	---	0.999513	0.00423	73.039	PLT(1)PPSR	2	0.24631	12	nucleus
K4BHI6	310	S	Uncharacterized protein	---	1	0.00223	57.164	GGRPPS(1)FDR	3	-0.63549	4	nucleus
K4BHI6	256	S	Uncharacterized protein	---	0.876557	8.81e-05	70.783	Y(0.058)GS(0.877)S(0.041)DRY(0.012)PQSGY(0.012)GK	3	-0.068782	3	nucleus
K4BHI6	314	Y	Uncharacterized protein	---	0.99752	0.000326	79.492	GGRPPS(0.002)FDRY(0.998)	3	0.058616	4	nucleus
K4BHK0	48	S	Uncharacterized protein	---	0.959735	0.000374	88.561	T(0.04)PGS(0.96)PQNLIPK	2	0.59121	3	chloroplast
K4BHK4	374	S	Uncharacterized protein	---	0.9615	4.73e-07	132.79	LAS(0.962)IDS(0.038)FDS(0.001)K	2	0.33047	2	cytoplasm
K4BHN5	68	S	Uncharacterized protein	---	0.99627	0.00791	51.762	S(0.003)MPCS(0.996)PT(0.001)R	2	-0.80191	1	nucleus
K4BHP5	87	S	Uncharacterized protein	101267002	1	0.0109	91.549	GFLDS(1)DLK	2	0.93299	1	plasma membrane
K4BHP5	73	S	Uncharacterized protein	101267002	0.801452	0.0014	54.281	RGS(0.801)S(0.198)IIPESDTK	3	0.30732	1	plasma membrane
K4BHR7	43	S	Uncharacterized protein	101265209	0.952609	3.36e-06	94.569	TVY(0.018)FY(0.029)PS(0.953)PPSIER	3	0.49859	5	chloroplast
K4BHR9	205	T	Uncharacterized protein	101264601	0.991689	0.000514	92.606	GYMFT(0.001)T(0.007)T(0.992)AER	2	-0.091906	2	cytoskeleton
K4BHR9	43	T	Uncharacterized protein	101264601	1	0.000365	67.118	HT(1)GVMVGMGQK	3	-0.6649	1	cytoskeleton
K4BHR9	62	S	Uncharacterized protein	101264601	0.999992	5.47e-05	73.834	DAYVGDEAQS(1)KR	3	-0.76632	1	cytoskeleton
K4BHX0	67	S	Uncharacterized protein	101257446	0.960268	2.1e-09	145.52	RPS(0.96)S(0.039)DESLLK	2	0.3234	2	chloroplast
K4BHX0	68	S	Uncharacterized protein	101257446	0.786366	0.00107	75.102	RPS(0.209)S(0.786)DES(0.004)LLK	2	-0.058952	1	chloroplast
K4BHX2	78	S	Uncharacterized protein	101256852	0.999506	7.18e-05	77.959	TSEVNS(1)PIKNEEVDR	4	0.77206	2	nucleus
K4BHZ0	966	S	Uncharacterized protein	101252062	0.875218	4.49e-24	155.94	ASDIVS(0.114)S(0.875)DT(0.01)EDSVMER	2	0.46913	1	nucleus
K4BI01	262	S	Uncharacterized protein	101250283	1	4.55e-05	78.326	EAS(1)LPNAADLVK	3	0.25168	1	nucleus
K4BI25	742	S	Uncharacterized protein	---	0.999999	1.98e-05	93.243	RVPS(1)VEPTSEK	3	0.33444	9	nucleus
K4BI37	10	S	Uncharacterized protein	104646389	0.923195	6.54e-08	116.73	PSPITNT(0.003)S(0.062)S(0.923)FS(0.007)S(0.003)S(0.001)IR	2	-0.34758	1	chloroplast
K4BI74	261	S	Uncharacterized protein	101261995	1	6.5e-07	113.76	GHFPGRPHS(1)PER	2	0.56126	45	nucleus
K4BI74	645	T	Uncharacterized protein	101261995	0.882597	0.00574	42.633	IIQIS(0.117)GT(0.883)PEQAER	3	0.05227	1	nucleus
K4BI74	511	S	Uncharacterized protein	101261995	0.881443	5.08e-05	73.168	DIPSPAIPAS(0.119)S(0.881)PAR	3	0.44018	2	nucleus
K4BI79	238	S	Uncharacterized protein	101260408	0.998955	8.23e-06	93.424	T(0.001)AS(0.999)LASRPTTPK	2	-0.11264	5	nucleus
K4BI79	198	S	Uncharacterized protein	101260408	0.926437	0.00095	112.13	GFS(0.069)PS(0.926)PT(0.004)PR	2	0.42246	2	nucleus
K4BI79	213	S	Uncharacterized protein	101260408	0.784964	0.000238	98.257	FS(0.214)FS(0.785)GT(0.001)TPK	3	0.049703	2	nucleus
K4BI79	227	S	Uncharacterized protein	101260408	0.940193	0.0041	47.621	T(0.06)VS(0.94)PHRFPLLR	3	0.11642	1	nucleus
K4BI79	211	S	Uncharacterized protein	101260408	0.992479	0.00195	102.05	FS(0.992)FS(0.008)GTTPK	2	-0.12585	2	nucleus
K4BI83	209	T	Uncharacterized protein	101259516	0.982396	0.00659	64.654	DFS(0.018)VT(0.982)MQK	3	-0.17248	1	cytoplasm
K4BI83	207	S	Uncharacterized protein	101259516	0.978966	0.00248	80.834	DFS(0.979)VT(0.021)MQK	3	-0.9573	5	cytoplasm
K4BI97	18	S	Uncharacterized protein	101258444	0.999988	0.000964	54.764	MSIDNEKLPIS(1)PK	4	-0.59837	2	cytoplasm
K4BI97	419	S	Uncharacterized protein	101258444	0.984558	3.6e-23	157.73	SS(0.007)S(0.985)Y(0.001)AS(0.007)APQFPAGGER	2	0.22925	4	cytoplasm
K4BIA7	289	S	Uncharacterized protein	101256661	0.994874	1.96e-13	133.15	NVQSTADNEIDEGS(0.995)DQDAY(0.005)AAR	3	-0.26129	1	nucleus
K4BIB5	269	S	Uncharacterized protein	101255475	0.999996	5.37e-12	121.44	S(1)MGLPTSDETQK	2	0.48786	7	nucleus
K4BIB6	191	S	Uncharacterized protein	101255179	0.999155	0.00126	100.02	S(0.001)FS(0.999)EGDIK	2	-0.75115	3	nucleus
K4BIJ3	348	S	Uncharacterized protein	101259518	0.991688	0.00279	57.175	S(0.992)RS(0.01)PVHKY(0.998)	2	-0.43262	2	nucleus
K4BIJ3	272	S	Uncharacterized protein	101259518	0.779036	0.00913	46.88	RS(0.043)ES(0.779)S(0.178)DRDK	3	0.33885	1	nucleus
K4BIJ3	75	S	Uncharacterized protein	101259518	0.999706	0.00764	65.241	ESFEKS(1)PR	2	-0.067078	2	nucleus
K4BIJ3	355	Y	Uncharacterized protein	101259518	0.998011	0.00279	57.175	S(0.992)RS(0.01)PVHKY(0.998)	2	-0.43262	3	nucleus
K4BIK7	341	S	Uncharacterized protein	101263091	1	9.96e-05	72.793	EKS(1)GAQPIIAPIVLR	3	-0.18952	1	nucleus
K4BIL5	826	Y	Uncharacterized protein	101266705	0.83334	0.0409	47.894	PT(0.16)MHY(0.833)VS(0.006)SR	2	1.9034	1	plasma membrane
K4BIM2	738	S	Uncharacterized protein	---	0.947548	0.0029	45.28	S(0.948)PPPNY(0.041)Y(0.011)LCPLLK	3	-0.46077	1	nucleus
K4BIM2	265	S	Uncharacterized protein	---	0.998942	2.17e-14	137.73	S(0.001)LS(0.999)LDFGDGEDDVR	2	0.18876	1	nucleus
K4BIM2	242	S	Uncharacterized protein	---	1	2.57e-06	100.22	ALS(1)HINQNFPHR	3	0.62394	1	nucleus
K4BIP7	403	Y	Uncharacterized protein	---	0.8048	0.00819	63.401	GINY(0.805)VT(0.195)IGR	2	-0.32805	1	nucleus
K4BIU3	298	T	Uncharacterized protein	101248277	0.839245	0.00232	58.32	EMY(0.001)VET(0.152)T(0.839)DS(0.008)EAD	2	-0.040705	2	chloroplast
K4BIV1	9	S	Uncharacterized protein	101249157	0.973051	0.0215	40.352	RIS(0.027)AS(0.973)PR	3	-0.19396	1	chloroplast
K4BIW5	147	S	Uncharacterized protein	---	1	2.09e-09	143.25	GVDGLFDS(1)FAR	2	0.33053	2	chloroplast
K4BIW5	14	S	Uncharacterized protein	---	0.90596	0.000107	62.617	S(0.047)AS(0.047)ADS(0.906)DPLVLDIDDFK	3	-0.19231	1	chloroplast
K4BIZ1	945	Y	Uncharacterized protein	---	1	0.0154	64.567	KEY(1)AQAR	2	0.47887	1	endoplasmic reticulum
K4BIZ5	124	S	Uncharacterized protein	101254979	1	0.00569	54.259	LNS(1)VKVEK	3	-0.30098	1	nucleus
K4BJ30	124	S	Protein yippee-like	101261793	0.999999	4.1e-54	196.02	ISGPDGSHYWASHETHVAGS(1)DADDA	3	-0.2318	2	mitochondria
K4BJ31	237	S	Uncharacterized protein	---	0.820246	0.00432	61.577	AS(0.152)S(0.82)PT(0.027)VKPR	2	0.79865	2	chloroplast
K4BJ97	391	S	Uncharacterized protein	101244264	0.999975	1.5e-08	101.53	YLSPNLS(1)DPNR	3	0.075228	10	nucleus
K4BJ97	387	S	Uncharacterized protein	101244264	0.999791	4.86e-07	124.42	YLS(1)PNLS(1)DPNR	2	-0.35829	4	nucleus
K4BJ97	452	S	Uncharacterized protein	101244264	0.999892	7.86e-05	89.979	DDS(1)GRFS(0.001)GLLS(0.021)S(0.06)S(0.236)GS(0.682)PR	3	1.8068	2	nucleus
K4BJ97	258	S	Uncharacterized protein	101244264	0.994041	0.00224	86.463	GGHPT(0.006)S(0.994)FPSR	2	-0.11705	5	nucleus
K4BJ97	460	S	Uncharacterized protein	101244264	0.960195	1.76e-08	120.92	FSGLLS(0.96)S(0.034)S(0.006)GS(1)PR	2	-0.01325	3	nucleus
K4BJ97	464	S	Uncharacterized protein	101244264	0.999892	3.48e-11	143.93	FSGLLS(0.96)S(0.034)S(0.006)GS(1)PR	2	-0.01325	12	nucleus
K4BJ97	402	S	Uncharacterized protein	101244264	0.999999	0.000402	92.112	HSLPPMS(1)PR	2	-0.1981	38	nucleus
K4BJ97	439	S	Uncharacterized protein	101244264	0.991543	1.31e-18	155.96	TLESNIGTT(0.008)S(0.992)PGQK	2	-0.026061	3	nucleus
K4BJ97	461	S	Uncharacterized protein	101244264	0.910375	6.14e-07	114.31	FSGLLS(0.079)S(0.91)S(0.091)GS(0.919)PR	2	-0.27636	4	nucleus
K4BJ97	462	S	Uncharacterized protein	101244264	0.7825	8.99e-05	91.076	FSGLLS(0.034)S(0.183)S(0.783)GS(0.001)PR	2	0.11909	1	nucleus
K4BJ97	257	T	Uncharacterized protein	101244264	0.905528	0.000505	74.611	GGHPT(0.906)S(0.093)FPS(0.002)R	3	-0.17113	14	nucleus
K4BJ97	415	S	Uncharacterized protein	101244264	0.99707	8.73e-23	177.04	HDSSSQES(0.997)PS(0.003)GIR	2	-1.4111	4	nucleus
K4BJA0	15	S	Aluminum-activated malate transporter-like	101254578	0.887512	0.0135	44.543	QS(0.888)FHET(0.092)S(0.021)K	3	0.74961	1	plasma membrane
K4BJB3	271	S	Vacuolar glucose transporter 2	101248755	0.890715	0.00189	89.43	GAAIGDS(0.891)AS(0.109)R	2	1.404	1	plasma membrane
K4BJB3	23	S	Vacuolar glucose transporter 2	101248755	0.936183	4.68e-11	142.45	GENS(0.018)S(0.046)S(0.936)EINIVR	2	-0.23648	2	plasma membrane
K4BJC2	750	S	Uncharacterized protein	---	1	6.38e-08	110.4	RGDS(1)DDEEMNLSLAPK	3	0.55096	1	plasma membrane
K4BJC2	223	T	Uncharacterized protein	---	0.998598	1.46e-08	142.12	S(0.001)HT(0.999)S(0.001)EFDHNR	2	-0.13038	6	plasma membrane
K4BJC4	350	S	Uncharacterized protein	101256571	0.999604	3.87e-07	100.95	S(1)AVQGGSNDDMMDDLDEMIFGK	3	0.007785	1	cytoplasm
K4BJC4	395	S	Uncharacterized protein	101256571	0.805591	0.000427	73.499	QQS(0.194)PKDDLIS(0.806)F	2	0.32245	1	cytoplasm
K4BJC4	34	S	Uncharacterized protein	101256571	0.944818	0.000399	67.334	ITAGMS(0.025)S(0.945)MS(0.03)FK	3	0.60453	6	cytoplasm
K4BJC4	36	S	Uncharacterized protein	101256571	0.979861	1.42e-09	145	ITAGMS(0.002)S(0.018)MS(0.98)FK	2	-0.31329	31	cytoplasm
K4BJC4	332	S	Uncharacterized protein	101256571	1	8.91e-13	118.77	KPTVVLSEPEPAMIPVAVEPEES(1)PR	4	-0.26501	3	cytoplasm
K4BJC4	196	T	Uncharacterized protein	101256571	0.999993	1.48e-07	102.29	DHESLAPIFT(1)PPR	2	1.0637	9	cytoplasm
K4BJC4	388	S	Uncharacterized protein	101256571	0.999388	1.07e-05	103.66	QQS(0.999)PKDDLIS(0.001)F	3	-0.29018	2	cytoplasm
K4BJC8	272	S	Uncharacterized protein	101259417	0.804702	0.00355	46.88	TEEPT(0.003)KPS(0.193)S(0.805)PK	4	0.48405	5	mitochondria
K4BJC8	141	T	Uncharacterized protein	101259417	0.799543	0.000389	81.565	HQFT(0.006)S(0.18)T(0.8)AS(0.015)AK	3	2.2401	1	mitochondria
K4BJC8	258	S	Uncharacterized protein	101259417	0.998689	1.52e-45	201.29	NSAEGYVPIHALS(0.001)ES(0.999)PK	2	-0.020514	21	mitochondria
K4BJC8	143	S	Uncharacterized protein	101259417	0.994453	9.76e-05	114.7	HQFTST(0.005)AS(0.994)AK	2	0.81249	3	mitochondria
K4BJD6	464	S	Uncharacterized protein	101246901	0.875109	1.38e-10	152.16	S(0.106)AS(0.875)ES(0.019)LESIMK	3	-0.52704	2	cytoplasm
K4BJD6	881	S	Uncharacterized protein	101246901	1	0.00238	47.222	QKEDDDS(1)ADGEFK	3	1.0609	1	cytoplasm
K4BJD6	33	S	Uncharacterized protein	101246901	0.998147	2.24e-16	133.74	GLS(0.998)KS(0.002)DADSTSPLQNSR	3	-0.93443	1	cytoplasm
K4BJE2	156	S	Uncharacterized protein	101266495	1	3.91e-23	154.69	MPSVPVES(1)DAEEATM	2	-0.62135	19	chloroplast
K4BJE3	181	S	Uncharacterized protein	101244850	1	1.65e-10	127.18	VEADDGS(1)PIDHSR	3	-0.34865	4	nucleus
K4BJE3	471	S	Uncharacterized protein	101244850	0.975233	0.000448	98.592	S(0.001)NS(0.975)FS(0.022)S(0.001)LAAK	2	0.23529	3	nucleus
K4BJE3	410	S	Uncharacterized protein	101244850	1	0.0014	54.281	QALEPVPAS(1)PK	3	-0.021693	3	nucleus
K4BJE4	180	Y	Cysteine proteinase inhibitor	543631	0.99955	0.00632	100.88	SNSIHPY(1)K	2	0.15681	3	vacuolar membrane
K4BJF2	287	Y	Uncharacterized protein	101245740	0.999943	4.3e-05	144.5	TVYSY(1)IQSR	3	0.46574	6	nucleus
K4BJF2	654	S	Uncharacterized protein	101245740	0.997546	0.0112	42.031	GS(0.002)CHGS(0.998)PLGK	3	-1.9615	1	nucleus
K4BJI0	349	S	S-acyltransferase	101260213	1	0.00927	60.255	KPS(1)WHEER	2	0.050473	2	plasma membrane
K4BJI0	332	S	S-acyltransferase	101260213	1	7.27e-08	110.34	EVGVGFVS(1)PNMEK	2	-0.8518	7	plasma membrane
K4BJI0	133	T	S-acyltransferase	101260213	0.999964	1.12e-09	102.47	NLHPPEPENFEGSALAGPGQT(1)PQLR	3	0.51991	1	plasma membrane
K4BJJ6	33	S	V-type proton ATPase subunit C	---	0.995402	0.000379	88.056	HS(0.995)FDT(0.001)PLY(0.004)R	3	-0.1379	2	chloroplast,mitochondria
K4BJN6	100	S	Uncharacterized protein	---	0.998997	0.00289	95.618	YPS(0.999)IS(0.001)SAER	2	1.4484	2	plasma membrane
K4BJP3	935	S	Uncharacterized protein	---	0.991133	1.62e-06	113.13	FYMEPET(0.158)S(0.842)DGGS(0.991)VT(0.008)SGAAGR	2	0.30218	5	nucleus
K4BJP3	930	T	Uncharacterized protein	---	0.981396	1.46e-14	142.79	FY(0.028)MEPET(0.981)S(0.976)DGGS(0.011)VT(0.002)S(0.001)GAAGR	3	-0.20324	11	nucleus
K4BJP3	931	S	Uncharacterized protein	---	0.987575	5.58e-32	174.01	FY(0.006)MEPET(0.966)S(0.988)DGGS(0.039)VT(0.001)S(0.001)GAAGR	3	-0.37822	23	nucleus
K4BJP4	507	S	Sucrose synthase	101255377	1	2.92e-05	106.42	VVS(1)GINVFDPK	2	0.83773	2	cytoplasm
K4BJP4	107	S	Sucrose synthase	101255377	0.999989	3.38e-07	93.371	VNADNLSVEAIS(1)PK	3	0.38999	1	cytoplasm
K4BJR3	265	T	Uncharacterized protein	---	0.987821	2.25e-05	91.076	S(0.009)LT(0.988)FNDALS(0.003)MSR	2	-0.59395	3	nucleus
K4BJR3	218	S	Uncharacterized protein	---	0.985039	5.46e-05	81.854	EIVS(0.985)PHS(0.014)S(0.001)DHETIIR	3	-0.55002	2	nucleus
K4BJV3	49	S	Uncharacterized protein	101246524	0.997733	3.77e-16	124.98	VVDNNNNNNNAES(0.001)S(0.001)EKPKS(0.998)PPPTENPK	4	-2.2344	2	chloroplast
K4BJY8	39	S	Uncharacterized protein	101264507	0.98524	0.000733	70.412	HFS(0.015)QS(0.985)PAQR	3	0.3755	1	chloroplast
K4BJY8	107	S	Uncharacterized protein	101264507	1	0.0132	43.77	VLHRPPS(1)R	3	-0.15219	1	chloroplast
K4BJZ4	310	S	Uncharacterized protein	101262200	1	0.0256	65.278	AIGNIS(1)IR	2	0.41967	1	cytoplasm
K4BJZ4	9	T	Uncharacterized protein	101262200	1	6.34e-09	142.76	VMEEGCQT(1)PRS(1)PEAK	4	-0.10178	16	cytoplasm
K4BJZ4	12	S	Uncharacterized protein	101262200	1	5.72e-08	103.73	VMEEGCQT(1)PRS(1)PEAK	4	-0.10178	16	cytoplasm
K4BK21	92	S	Uncharacterized protein	101257757	1	0.000374	73.927	LDREES(1)GKLK	3	-0.59579	1	nucleus
K4BK21	372	T	Uncharacterized protein	101257757	0.997134	0.00279	47.082	RLPT(0.997)PPAY(0.003)AMNNPAK	3	0.41685	1	nucleus
K4BK27	18	S	Uncharacterized protein	---	0.954778	0.000794	58.024	S(0.955)PT(0.191)LKS(0.854)PGAAAK	2	0.53383	4	chloroplast
K4BK27	23	S	Uncharacterized protein	---	1	0.000794	58.024	S(1)PGAAAK	3	0.69906	6	chloroplast
K4BK29	427	S	Uncharacterized protein	101255383	0.847838	0.011	43.297	ALS(0.848)GS(0.146)S(0.006)FLK	3	-1.4635	1	nucleus
K4BK30	354	S	Uncharacterized protein	101255081	1	0.00114	104.82	AS(1)AEVLGK	3	1.2452	5	plasma membrane
K4BK30	634	S	Uncharacterized protein	101255081	0.942513	7.63e-05	83.395	GDTDDGLRQS(0.943)S(0.056)DDPS(0.001)K	3	-0.87605	1	plasma membrane
K4BK30	653	S	Uncharacterized protein	101255081	0.992903	6.03e-05	92.147	GS(0.993)PHGVT(0.007)P	2	0.63755	4	plasma membrane
K4BK39	284	S	Uncharacterized protein	101252676	0.810744	0.0045	81.709	S(0.811)T(0.039)DCY(0.15)EIPR	2	0.5979	1	cytoplasm
K4BK68	633	S	Uncharacterized protein	---	0.940045	0.0538	63.216	LS(0.94)FT(0.057)S(0.003)LR	2	-0.28046	1	nucleus
K4BK77	123	S	Uncharacterized protein	101268268	1	0.000109	99.991	VQPPFLNLNS(1)R	2	0.29834	1	chloroplast
K4BK77	111	S	Uncharacterized protein	101268268	0.999428	5.38e-05	86.214	SSGNSTPLRS(0.999)PR	2	0.084697	4	chloroplast
K4BK81	117	S	Uncharacterized protein	101267980	1	0.000147	70.094	RLEEIVLS(1)PRPPEMER	3	0.31002	5	chloroplast
K4BK88	375	S	Uncharacterized protein	101265719	1	0.00204	88.075	LPS(1)FQCLEPK	3	-0.435	3	vacuolar membrane
K4BK88	330	S	Uncharacterized protein	101265719	1	0.00358	72.928	S(1)DRWFLK	3	-0.035546	1	vacuolar membrane
K4BK88	248	S	Uncharacterized protein	101265719	0.880895	6.34e-07	105.59	S(0.881)HS(0.056)T(0.056)GHS(0.006)LVVPGENLDR	3	-0.27803	1	vacuolar membrane
K4BK88	224	S	Uncharacterized protein	101265719	1	3.36e-06	98.676	NLS(1)FNAVNRPPR	2	-0.20004	3	vacuolar membrane
K4BK88	288	S	Uncharacterized protein	101265719	0.999694	0.00206	106.62	S(1)CAVTLPR	2	0.16719	5	vacuolar membrane
K4BK89	440	S	Uncharacterized protein	101265421	1	0.000468	93.345	VIIGS(1)PELK	3	0.078131	3	nucleus
K4BKB9	147	S	Uncharacterized protein	---	0.967199	4.44e-08	109.65	PHS(0.987)AET(0.015)RPGS(0.967)S(0.031)QLSR	3	-0.069545	6	nucleus
K4BKB9	217	S	Uncharacterized protein	---	0.808156	1.27e-05	100.7	TTESQDHGS(0.184)CS(0.745)RPS(0.253)S(0.808)AS(0.01)GK	4	0.421	1	nucleus
K4BKB9	418	T	Uncharacterized protein	---	0.857406	3.35e-05	87.429	Y(0.068)PGPT(0.075)T(0.857)PDPSNSHAR	3	1.2509	2	nucleus
K4BKB9	1304	T	Uncharacterized protein	---	1	0.00176	52.725	T(1)PPHWQPK	3	-0.16078	2	nucleus
K4BKB9	213	S	Uncharacterized protein	---	0.94354	3.44e-07	114.74	TTESQDHGS(0.054)CS(0.944)RPS(0.857)S(0.144)AS(0.001)GK	3	0.074986	2	nucleus
K4BKB9	1428	S	Uncharacterized protein	---	0.997659	0.0507	43.77	S(0.002)NS(0.998)GLRR	2	0.21356	1	nucleus
K4BKB9	143	T	Uncharacterized protein	---	0.82915	0.000877	65.949	PHS(0.008)AET(0.829)RPGS(0.126)S(0.036)QLS(0.001)R	3	-0.29373	3	nucleus
K4BKB9	121	S	Uncharacterized protein	---	0.938921	5.86e-06	106.14	PLS(0.939)AS(0.061)GPLSSNK	3	0.12413	3	nucleus
K4BKB9	1402	S	Uncharacterized protein	---	0.999827	3.36e-07	99.055	GRPYS(1)PNQGPVIK	2	0.35059	11	nucleus
K4BKB9	87	S	Uncharacterized protein	---	0.917129	0.00106	42.791	S(0.917)RPS(0.481)S(0.481)GS(0.057)GT(0.057)RPS(0.003)T(0.002)AGS(0.001)DR	3	-0.39625	1	nucleus
K4BKB9	958	S	Uncharacterized protein	---	0.955758	1.5e-27	170.89	PAS(0.956)PS(0.044)PVPNDSNPVK	2	0.60622	5	nucleus
K4BKB9	216	S	Uncharacterized protein	---	0.857284	3.44e-07	114.74	TTESQDHGS(0.054)CS(0.944)RPS(0.857)S(0.144)AS(0.001)GK	3	0.074986	1	nucleus
K4BKB9	140	S	Uncharacterized protein	---	0.992104	4.44e-08	109.65	PHS(0.992)AET(0.094)RPGS(0.73)S(0.182)QLS(0.003)R	3	0.62648	8	nucleus
K4BKC3	33	S	Uncharacterized protein	101256758	0.961583	2.95e-14	133.96	YGTLFLSAPT(0.038)S(0.962)PAR	2	0.21769	3	nucleus
K4BKC3	29	S	Uncharacterized protein	101256758	0.992356	2.22e-07	101.28	Y(0.005)GTLFLS(0.992)APT(0.056)S(0.946)PAR	2	-0.18802	1	nucleus
K4BKC9	1007	T	Uncharacterized protein	101255285	0.844488	0.00306	70.195	S(0.08)S(0.076)GT(0.844)DRPFTR	3	2.297	1	plasma membrane
K4BKC9	1004	S	Uncharacterized protein	101255285	0.855209	0.0412	41.339	S(0.855)S(0.07)GT(0.058)DRPFT(0.017)R	2	1.0669	1	plasma membrane
K4BKC9	803	T	Uncharacterized protein	101255285	0.999967	2.95e-10	120.4	VIAT(1)DDETEDAEAPFIQK	3	-0.022351	1	plasma membrane
K4BKF0	6	S	Uncharacterized protein	101250877	0.750436	0.0293	47.187	MDES(0.574)DS(0.75)T(0.676)K	1	-0.41292	1	plasma membrane
K4BKH7	84	T	Uncharacterized protein	101245045	0.969994	0.00541	91.265	VLS(0.03)T(0.97)VEK	2	0.55106	3	chloroplast
K4BKH7	83	S	Uncharacterized protein	101245045	0.857788	0.00708	51.762	KVLS(0.858)T(0.142)VEK	3	0.25336	1	chloroplast
K4BKI6	290	S	Uncharacterized protein	101244171	0.998215	2.83e-33	207.53	Y(0.002)LLEQNS(0.998)PEDEQNR	3	-0.11232	3	plasma membrane
K4BKI7	319	S	Uncharacterized protein	101243876	1	5.32e-07	105.17	RAS(1)S(1)ILQPDEQK	3	-0.79435	7	plasma membrane
K4BKI7	320	S	Uncharacterized protein	101243876	1	1.26e-10	153.14	RAS(1)S(1)ILQPDEQK	3	-0.79435	6	plasma membrane
K4BKJ2	33	Y	Uncharacterized protein	101055527	0.934554	6.39e-06	86.497	RPNPY(0.935)S(0.019)GS(0.047)PAPIR	3	-0.18659	3	nucleus
K4BKJ2	36	S	Uncharacterized protein	101055527	0.826924	1.15e-06	93.181	RPNPY(0.101)S(0.072)GS(0.827)PAPIR	2	-0.28646	3	nucleus
K4BKJ5	580	S	Uncharacterized protein	101267393	0.781723	0.00443	56.013	LQS(0.782)T(0.218)KPLV	3	-0.18119	1	plasma membrane
K4BKL4	96	S	Uncharacterized protein	101262503	0.999999	6.46e-16	138.25	VAADEGYAS(1)ADDAVPHHSGSGR	3	0.14973	8	nucleus
K4BKL8	225	S	Uncharacterized protein	---	0.998101	0.0207	43.68	MDS(0.998)PRQES(0.002)R	2	-1.8115	1	nucleus
K4BKM2	343	S	Uncharacterized protein	101261009	0.877489	0.0115	50.04	S(0.121)CS(0.877)MIS(0.001)R	2	-1.2989	1	nucleus
K4BKM2	247	S	Uncharacterized protein	101261009	0.930247	0.00437	51.726	QHS(0.93)FPMNS(0.07)ER	2	2.8164	1	nucleus
K4BKM9	387	T	NAD(P)H-hydrate epimerase	101259228	0.941721	0.00295	80.014	QS(0.058)T(0.942)LIHGR	2	-0.3207	2	nucleus
K4BKM9	470	S	NAD(P)H-hydrate epimerase	101259228	0.839158	0.00224	69.345	LVPQFAESAS(0.161)S(0.839)L	2	0.15067	1	nucleus
K4BKN1	217	S	Uncharacterized protein	101258640	0.997806	4.09e-18	174.95	VS(0.002)S(0.998)FEALQPVNR	2	0.72181	38	cytoplasm
K4BKN1	216	S	Uncharacterized protein	101258640	0.770238	2.45e-07	95.751	RVS(0.77)S(0.23)FEALQPVNR	3	0.16137	4	cytoplasm
K4BKN2	142	S	Uncharacterized protein	100301929	1	0.00444	87.476	LHLDS(1)FK	2	0.34037	2	chloroplast
K4BKQ8	790	S	Uncharacterized protein	101252674	0.991063	0.000451	48.907	S(0.002)NMVS(0.991)PS(0.017)VS(0.426)S(0.564)HR	3	0.26914	2	nucleus
K4BKQ8	656	S	Uncharacterized protein	101252674	0.999686	0.000251	58.035	AS(0.074)S(0.927)PVLS(1)EKS(1)DQFDR	3	-0.71183	1	nucleus
K4BKQ8	466	S	Uncharacterized protein	101252674	0.920925	0.0147	58.268	SAVAQLS(0.921)AS(0.079)R	2	-1.4004	1	nucleus
K4BKQ8	883	S	Uncharacterized protein	101252674	0.999689	0.000412	56.748	QFNS(1)PCFDSQTAGEK	3	0.97915	1	nucleus
K4BKQ8	488	S	Uncharacterized protein	101252674	0.988801	2.85e-16	143.17	S(0.001)AS(0.01)LS(0.989)PGS(0.001)TKPASSPASGK	3	0.44635	1	nucleus
K4BKQ8	659	S	Uncharacterized protein	101252674	0.999907	0.000251	58.035	AS(0.074)S(0.927)PVLS(1)EKS(1)DQFDR	3	-0.71183	1	nucleus
K4BKQ8	652	S	Uncharacterized protein	101252674	0.9979	5.63e-06	147.62	AS(0.002)S(0.998)PVLSEK	2	-0.0067122	4	nucleus
K4BKQ8	1281	S	Uncharacterized protein	101252674	1	0.00202	88.282	NDVIDS(1)PAVR	2	-1.4571	1	nucleus
K4BKQ8	603	S	Uncharacterized protein	101252674	0.999846	0.000539	70.563	LPQSAVS(1)GEK	3	0.30602	1	nucleus
K4BKQ8	815	S	Uncharacterized protein	101252674	0.967833	5.24e-05	72.433	S(0.016)KS(0.968)PPGDIT(0.016)AGDR	2	0.21851	4	nucleus
K4BKR5	120	Y	Uncharacterized protein	101250679	0.948466	0.00268	78.513	Y(0.948)AS(0.051)IPASAR	2	1.9458	1	nucleus
K4BKT1	74	Y	CASP-like protein	101246815	0.846214	0.00537	47.774	Y(0.846)Y(0.185)S(0.391)PVRS(0.577)PHK	3	0.67762	1	peroxisome
K4BKU7	383	T	Uncharacterized protein	101268560	0.9864	0.000415	94.692	FGT(0.986)T(0.01)GT(0.003)VK	2	0.12705	10	chloroplast
K4BKU7	386	T	Uncharacterized protein	101268560	0.99917	0.000415	82.417	FGTT(0.001)GT(0.999)VK	3	-0.0035038	10	chloroplast
K4BKV2	484	S	Uncharacterized protein	101267392	0.895612	0.00408	64.266	Y(0.003)AGES(0.896)FRS(0.101)P	2	-0.27875	1	mitochondria
K4BKW0	373	S	Uncharacterized protein	---	0.997235	0.000169	103.2	GIPHS(0.997)YS(0.003)TQR	2	0.096028	2	vacuolar membrane
K4BKW0	349	S	Uncharacterized protein	---	0.91139	4.62e-13	132.08	LSIDDDLVS(0.089)S(0.911)PR	3	0.083539	9	vacuolar membrane
K4BKX8	83	S	Uncharacterized protein	---	0.999933	0.0022	64.82	RGS(1)MTYTK	3	-0.33473	1	nucleus
K4BKX8	44	S	Uncharacterized protein	---	0.964744	0.00159	72.676	RT(0.07)DS(0.677)S(0.259)LS(0.965)NS(0.029)AAGTVDR	3	0.99738	1	nucleus
K4BKZ7	638	S	Uncharacterized protein	101258351	0.816641	0.00128	84.479	QLQGY(0.016)KS(0.167)DS(0.817)	2	0.44665	1	plasma membrane
K4BL16	287	S	Uncharacterized protein	101256665	1	2.07e-10	120.23	AEELADDGIEEES(1)DEHER	3	-0.14333	2	nucleus
K4BL25	155	S	Uncharacterized protein	101254583	0.953765	9.26e-06	85.469	VES(0.954)AT(0.046)GDTTFQALK	3	0.54215	1	cytoplasm
K4BL25	78	S	Uncharacterized protein	101254583	0.970739	6.33e-05	87.511	IPS(0.029)QS(0.971)PAPDQVPASTSLIK	3	-0.40703	6	cytoplasm
K4BL27	429	S	Uncharacterized protein	101267696	0.973657	1.13e-39	187.07	GAS(0.974)PS(0.026)QNEVGLDPTEER	2	-0.30005	2	nucleus
K4BL39	259	S	Diacylglycerol kinase	101256961	0.999196	0.000953	89.029	ASIIS(0.001)QS(0.999)K	3	0.49956	2	nucleus
K4BL39	338	S	Diacylglycerol kinase	101256961	0.996854	9.2e-40	200.99	S(0.001)S(0.002)S(0.997)INQKDESQLIGQK	3	0.1612	3	nucleus
K4BL46	336	S	Uncharacterized protein	---	0.999988	0.000351	90.05	FFDSNNS(1)FK	3	-0.077272	2	nucleus
K4BL53	200	S	Uncharacterized protein	---	0.922614	0.0147	63.164	FS(0.001)Y(0.074)S(0.923)PGLS(0.002)R	2	0.10214	1	nucleus
K4BL53	461	S	Uncharacterized protein	---	0.893793	0.0145	78.098	DQS(0.106)S(0.894)PLFR	2	0.14879	1	nucleus
K4BL66	10	S	Uncharacterized protein	101250787	0.999965	0.000847	113.22	ALTTVVS(1)LK	2	0.4812	1	chloroplast
K4BL74	195	S	Uncharacterized protein	---	1	0.0125	82.417	TVLFIS(1)PR	2	-0.25162	2	nucleus
K4BL78	25	S	Uncharacterized protein	101266321	0.75159	9.81e-06	83.758	KCNS(0.752)AT(0.248)ILDGEQK	3	-1.1144	1	Golgi apparatus
K4BL78	93	S	Uncharacterized protein	101266321	0.929902	0.00378	68.262	IT(0.07)S(0.93)GNVNQAAR	2	-0.39739	1	Golgi apparatus
K4BL79	330	T	Uncharacterized protein	---	0.981046	3.12e-12	128.74	S(0.008)S(0.01)T(0.981)PPLSLELPQQR	2	0.11299	2	nucleus
K4BL83	8	S	Uncharacterized protein	101256369	1	2.15e-16	147.17	PS(1)DADLS(1)DDDRKPK	3	-0.32906	3	nucleus
K4BL83	3	S	Uncharacterized protein	101256369	1	2.15e-16	147.17	PS(1)DADLS(1)DDDRKPK	3	-0.32906	3	nucleus
K4BLF1	87	S	Uncharacterized protein	101251968	1	4.26e-05	74.776	VS(1)PAIEPPS(1)PK	3	-0.060096	6	nucleus
K4BLF1	94	S	Uncharacterized protein	101251968	1	0.00016	97.797	VS(1)PAIEPPS(1)PK	3	-0.060096	14	nucleus
K4BLF1	9	T	Uncharacterized protein	101251968	0.999843	0.00936	74.464	SAT(1)S(1)FRR	2	-0.18737	3	nucleus
K4BLF1	10	S	Uncharacterized protein	101251968	0.999999	0.00936	74.464	SAT(1)S(1)FRR	2	-0.18737	3	nucleus
K4BLF1	16	S	Uncharacterized protein	101251968	0.942678	2.99e-05	89.484	RQGS(0.943)S(0.057)GLVWDDK	2	0.20748	4	nucleus
K4BLF1	29	S	Uncharacterized protein	101251968	0.995714	1.31e-11	127.32	LVT(0.004)AS(0.996)GELIQLGNPR	2	-0.66336	1	nucleus
K4BLF3	38	S	Uncharacterized protein	---	0.919252	0.00339	57.267	EIQRPNS(0.919)T(0.081)NMR	2	0.08752	1	nucleus
K4BLG9	40	S	Uncharacterized protein	101251967	0.980545	4.46e-08	112.74	S(0.981)VLMS(0.016)T(0.003)T(0.001)FGPDESPAK	3	-0.12529	1	nucleus
K4BLH0	387	S	Uncharacterized protein	101251458	0.793787	1.86e-07	100.23	AHT(0.011)PQHQS(0.794)S(0.185)AT(0.008)IS(0.002)C	2	-0.094064	2	cytoplasm
K4BLH0	382	T	Uncharacterized protein	101251458	0.989055	2.41e-15	144.73	AHT(0.989)PQHQS(0.009)S(0.002)ATISC	2	-0.13716	3	cytoplasm
K4BLH0	222	S	Uncharacterized protein	101251458	0.977644	2.76e-07	95.755	IEGEIS(0.978)GT(0.022)EVSDR	3	-0.15716	1	cytoplasm
K4BLH7	286	T	Uncharacterized protein	101250003	0.998772	4.28e-16	145.34	T(0.999)PPAS(0.001)NAALDYQTADSEHVLK	3	0.38358	1	chloroplast
K4BLH7	214	S	Uncharacterized protein	101250003	1	4.66e-12	131.09	APS(1)PVANPIIGSMPK	2	-0.020833	11	chloroplast
K4BLH8	199	T	Uncharacterized protein	101249718	0.954443	2.62e-05	92.773	FIPDGAT(0.002)HVT(0.954)T(0.043)R	2	-0.049702	1	cytoplasm
K4BLH8	196	T	Uncharacterized protein	101249718	0.999463	4.36e-05	82.578	FIPDGAT(0.999)HVTTR	3	-0.4751	2	cytoplasm
K4BLI5	412	S	Uncharacterized protein	---	0.949546	0.0495	56.043	ILS(0.95)T(0.05)MQLR	2	-0.60206	1	nucleus
K4BLK4	111	S	Uncharacterized protein	---	0.999926	3.66e-11	125.79	S(1)APPSTLNQAGASGSK	2	-0.11082	6	cytoplasm
K4BLL4	289	S	Uncharacterized protein	---	0.995899	0.0144	64.485	FQRVS(0.996)PPLT(0.004)R	3	-0.36098	2	nucleus
K4BLL7	953	T	Plasma membrane ATPase	101266320	0.999999	3.07e-18	153.79	GLDIETIQQHYT(1)V	2	-0.60425	3	plasma membrane
K4BLN0	529	S	Uncharacterized protein	101263891	0.999949	4.41e-23	174.87	LVDATSGQES(1)LAGK	3	0.69216	7	plasma membrane
K4BLN8	214	S	TOPLESS	101252765	1	1.66e-07	114.55	APS(1)PANNPLLGSVPK	3	0.022201	4	chloroplast
K4BLP4	38	S	Uncharacterized protein	---	0.993	0.0129	98.73	WLGS(0.007)S(0.993)FSR	2	-0.40921	1	nucleus
K4BLP4	17	S	Uncharacterized protein	---	0.999341	5.38e-06	109.48	DQQVS(0.001)EDS(0.999)LHR	3	-0.016339	5	nucleus
K4BLQ0	45	T	Uncharacterized protein	101259424	0.772828	0.00555	52.903	GDT(0.773)S(0.206)PS(0.021)NNNK	3	0.065682	1	plasma membrane
K4BLQ2	136	S	Uncharacterized protein	101250680	0.99996	0.00145	81.525	GFYLHPS(1)PR	2	0.59708	4	nucleus
K4BLS8	310	S	Uncharacterized protein	101252268	0.995094	1.22e-05	100.39	AGSST(0.001)T(0.002)LLS(0.995)PPS(0.75)S(0.252)PR	2	0.01207	3	chloroplast
K4BLS8	314	S	Uncharacterized protein	101252268	0.755745	3.95e-10	118.05	AGSSTTLLSPPS(0.244)S(0.756)PR	3	0.70732	3	chloroplast
K4BLU9	33	S	Uncharacterized protein	543603	0.999983	3.4e-09	114.31	ASYSGPLS(1)GPLNK	3	0.82027	1	plasma membrane
K4BLU9	340	S	Uncharacterized protein	543603	1	0.000109	110.08	NLSQMLS(1)QK	3	0.56964	4	plasma membrane
K4BLU9	29	S	Uncharacterized protein	543603	0.993145	4.12e-10	118.21	ASY(0.001)S(0.993)GPLS(0.005)GPLNK	2	0.24277	1	plasma membrane
K4BLV2	942	S	Uncharacterized protein	---	0.998613	6.24e-07	110.38	AMWEY(0.001)GDVES(0.999)DEEDIPAR	3	-0.42115	2	cytoplasm
K4BLZ0	8	S	Uncharacterized protein	101264412	0.998357	0.00012	111.63	RT(0.001)ES(0.998)PVY(0.001)AR	3	-0.24343	5	nucleus
K4BLZ0	25	S	Uncharacterized protein	101264412	0.813269	1.25e-07	109.22	QWSGGS(0.004)S(0.02)S(0.094)T(0.053)GS(0.145)S(0.813)S(0.851)PAGS(0.019)PAHPR	3	-1.8268	1	nucleus
K4BLZ0	11	Y	Uncharacterized protein	101264412	0.995931	3.59e-05	131.83	RT(0.001)ES(0.003)PVY(0.996)AR	3	-0.015572	3	nucleus
K4BLZ0	118	S	Uncharacterized protein	101264412	0.998567	0.000336	72.243	PNRS(0.999)PS(0.001)PSLGR	3	-1.7268	3	nucleus
K4BLZ0	138	S	Uncharacterized protein	101264412	0.961237	2.78e-08	108.14	SS(0.001)S(0.961)T(0.037)GRPSSMSVR	2	0.45721	2	nucleus
K4BLZ0	26	S	Uncharacterized protein	101264412	0.850906	1.25e-07	109.22	QWSGGS(0.004)S(0.02)S(0.094)T(0.053)GS(0.145)S(0.813)S(0.851)PAGS(0.019)PAHPR	3	-1.8268	1	nucleus
K4BLZ0	19	S	Uncharacterized protein	101264412	0.967724	1.51e-31	165.01	QWS(0.019)GGS(0.968)S(0.011)S(0.002)TGSSSPAGSPAHPR	3	0.1238	2	nucleus
K4BLZ0	16	S	Uncharacterized protein	101264412	0.860063	7.09e-16	137.28	QWS(0.86)GGS(0.136)S(0.004)STGSSSPAGSPAHPR	3	0.054717	1	nucleus
K4BLZ0	133	S	Uncharacterized protein	101264412	0.968838	0.000345	75.088	NFMDHT(0.031)PS(0.969)VR	3	0.63544	1	nucleus
K4BM02	660	S	Uncharacterized protein	101268851	1	4.7e-08	113.11	VTQEQSDSVNES(1)D	2	0.24119	1	plasma membrane
K4BM02	299	S	Uncharacterized protein	101268851	1	0.0147	110.39	S(1)VDVAAFK	2	0.4094	1	plasma membrane
K4BM04	128	S	Uncharacterized protein	101262500	0.999311	0.000114	71.842	S(0.999)GPLPQESFFGYGSR	3	-0.16047	1	nucleus
K4BM04	1204	S	Uncharacterized protein	101262500	0.996401	0.00182	102.97	FS(0.996)WNPS(0.004)DER	2	0.08	1	nucleus
K4BM04	24	S	Uncharacterized protein	101262500	0.9993	2.94e-08	110.6	KSDTSSPDGSY(0.001)NS(0.999)PR	3	-1.2076	2	nucleus
K4BM04	663	S	Uncharacterized protein	101262500	0.999756	7.41e-07	101.5	DFQPIVGS(1)PDVTK	4	-0.66244	4	nucleus
K4BM04	868	T	Uncharacterized protein	101262500	0.892049	0.0173	64.654	T(0.892)S(0.107)PIHS(0.001)K	2	0.52671	1	nucleus
K4BM06	267	S	Uncharacterized protein	---	0.999995	1.23e-32	177.3	EQQSEHEAS(1)DPDSASDLNYGK	3	0.25799	1	cytoskeleton
K4BM13	1296	T	Uncharacterized protein	---	1	7.76e-05	111.63	KFNVNT(1)EVR	3	-0.14756	2	cytoplasm
K4BM31	211	T	Uncharacterized protein	---	0.976042	0.00224	106.16	LNEVT(0.024)T(0.976)PK	3	-0.30431	4	chloroplast
K4BM62	298	S	Uncharacterized protein	101245534	0.952613	5.5e-61	210.34	TGTVNAS(0.047)S(0.953)PASAAASSKPR	3	-0.41241	9	nucleus
K4BM62	455	S	Uncharacterized protein	101245534	0.997257	0.000189	69.331	KNVT(0.001)S(0.002)PAVS(0.997)DPK	3	0.34976	1	nucleus
K4BM62	424	S	Uncharacterized protein	101245534	0.984437	2.51e-14	158.93	AYS(0.015)S(0.984)PAVTSTVK	2	0.26894	11	nucleus
K4BM62	451	S	Uncharacterized protein	101245534	0.988069	1.36e-08	122.96	KNVT(0.012)S(0.988)PAVSDPK	2	0.31463	7	nucleus
K4BM63	910	S	Uncharacterized protein	101263689	0.998461	2.02e-46	223.06	S(0.998)T(0.002)AGTAEWMAPEVLR	2	-0.81548	1	plasma membrane
K4BM63	34	S	Uncharacterized protein	101263689	0.845471	0.00381	89.301	LSDVLS(0.845)S(0.155)ER	2	0.75865	1	plasma membrane
K4BM63	907	S	Uncharacterized protein	101263689	0.954868	0.00136	104.39	HSTFLS(0.955)S(0.045)R	2	0.097143	2	plasma membrane
K4BM63	420	S	Uncharacterized protein	101263689	0.999117	3.86e-07	114.1	FGEIS(0.001)AGNES(0.999)PSTGNSEK	3	0.3363	1	plasma membrane
K4BM76	563	T	AP-3 complex subunit delta	101265218	1	6.16e-15	138.82	TGPVADS(1)DT(1)DDGGLNPR	2	0.92403	4	cytoplasm
K4BM76	900	S	AP-3 complex subunit delta	101265218	1	3.21e-07	89.301	MMENS(1)ELENVNLR	3	-0.51457	1	cytoplasm
K4BM76	561	S	AP-3 complex subunit delta	101265218	0.999995	5.3e-23	152	TGPVADS(1)DT(1)DDGGLNPR	2	0.92403	6	cytoplasm
K4BM89	32	S	Uncharacterized protein	101267791	0.999613	5.42e-16	139.2	TPSSCDEDS(1)DEMGSSSTGK	3	-0.20158	2	plasma membrane
K4BM91	142	S	Anamorsin homolog	101253469	0.955026	0.0133	80.706	VGS(0.043)S(0.955)FS(0.002)IK	2	-0.47808	1	endoplasmic reticulum
K4BM91	144	S	Anamorsin homolog	101253469	0.999626	0.00287	93.096	VGSSFS(1)IK	2	0.40266	3	endoplasmic reticulum
K4BM91	141	S	Anamorsin homolog	101253469	0.850231	0.0021	68.371	VGS(0.85)S(0.15)FSIK	3	-0.54578	1	endoplasmic reticulum
K4BMB3	510	S	Aluminum-activated malate transporter-like	101246702	0.998165	0.00562	59.35	T(0.001)T(0.001)HS(0.998)LPK	3	-0.037583	2	plasma membrane
K4BMB4	542	S	Uncharacterized protein	101262196	0.998975	0.0251	87.476	AES(0.001)LS(0.999)PR	2	0.46613	3	chloroplast
K4BMB4	780	S	Uncharacterized protein	101262196	1	1.08e-17	152.11	LQSASTLGLLS(1)PR	2	-0.46817	6	chloroplast
K4BMC0	44	S	Uncharacterized protein	---	0.97547	1.04e-05	102.65	NNTS(0.024)S(0.975)PT(0.001)ASYSR	2	0.12066	1	chloroplast
K4BMC2	122	S	Histone deacetylase	101260413	0.985719	7.59e-07	103.13	Y(0.014)NFDEDDDDS(0.986)DWEPSEK	3	0.048757	2	nucleus
K4BMC3	2	S	Uncharacterized protein	101260117	0.989191	4.75e-07	101.87	S(0.989)PS(0.011)DSSSSSVVWSR	2	-0.22854	2	nucleus
K4BMC4	6	S	Uncharacterized protein	101259624	0.956014	0.0286	84.083	S(0.044)AS(0.956)FLVR	2	-0.53939	2	chloroplast
K4BMC4	453	S	Uncharacterized protein	101259624	1	0.00232	57.225	LIDAGMS(1)PR	2	0.37573	1	chloroplast
K4BMD6	30	S	Uncharacterized protein	101256960	0.923071	0.00235	69.081	LNS(0.006)S(0.071)AS(0.923)GVQLSR	2	0.6415	1	nucleus
K4BMD6	583	S	Uncharacterized protein	101256960	0.813351	2.62e-07	115.39	HEES(0.029)S(0.149)S(0.813)PLS(0.009)NHAPSSLIK	4	-0.77605	4	nucleus
K4BMD6	609	S	Uncharacterized protein	101256960	0.89773	0.0136	79.986	LFT(0.102)S(0.898)PQAK	2	-0.024448	2	nucleus
K4BME1	1028	S	Uncharacterized protein	101255778	1	0.0302	82.529	LLPVGS(1)R	2	0.37208	2	plasma membrane
K4BME1	1036	S	Uncharacterized protein	101255778	0.999995	3.22e-07	94.487	LPS(1)AEAELTSGVK	3	0.26425	1	plasma membrane
K4BMF7	459	S	Uncharacterized protein	---	0.960395	7.83e-14	132.61	NMTESGPLNLIDDDNS(0.96)DT(0.04)EEGVDK	3	-0.57067	1	chloroplast
K4BMH7	154	T	Uncharacterized protein	101248860	0.967	3.81e-05	60.635	EKVET(0.967)PNEADKPES(0.033)AEEK	3	0.37027	2	nucleus
K4BMH7	446	S	Uncharacterized protein	101248860	1	2.13e-05	101.6	GTTTGSLKT(1)PENS(1)PKA	3	-1.1422	2	nucleus
K4BMH7	442	T	Uncharacterized protein	101248860	0.999673	2.13e-05	101.6	GTTTGSLKT(1)PENS(1)PKA	3	-1.1422	3	nucleus
K4BMH9	495	S	Uncharacterized protein	101247414	0.858524	0.0154	42.718	S(0.004)QGS(0.137)S(0.859)PPK	3	0.071689	1	nucleus
K4BMI0	42	S	Uncharacterized protein	101247116	1	0.0468	45.28	RLNS(1)GRT(1)PR	3	-0.24899	1	nucleus
K4BMI0	34	S	Uncharacterized protein	101247116	0.9854	0.0341	78.77	GGS(0.985)PS(0.015)FR	2	0.13548	2	nucleus
K4BMI0	36	S	Uncharacterized protein	101247116	0.999215	0.00867	49.418	GGS(0.001)PS(0.999)FRR	3	0.49853	2	nucleus
K4BMJ8	21	T	Uncharacterized protein	101268558	0.999711	9.81e-12	118.72	ATPVSDDGDET(1)GDESK	3	0.089602	1	cytoplasm
K4BMK4	25	S	Uncharacterized protein	---	0.753675	0.000101	82.663	QT(0.042)S(0.754)S(0.203)HS(0.573)S(0.429)PIPIK	2	-0.96035	2	plasma membrane
K4BMK4	615	S	Uncharacterized protein	---	1	2.58e-05	73.459	MMEPS(1)DDENDDDAEDDLPQK	3	-0.56401	1	plasma membrane
K4BMK4	29	S	Uncharacterized protein	---	0.796419	4.88e-05	82.663	QT(0.001)S(0.004)S(0.005)HS(0.194)S(0.796)PIPIK	3	0.52921	4	plasma membrane
K4BML6	174	T	Uncharacterized protein	101263391	0.993519	2.92e-06	87.157	RAEAFGCPIS(0.006)YYT(0.994)R	3	0.007999	2	cytoplasm
K4BML9	5	T	Uncharacterized protein	101262195	0.997074	0.000331	65.207	VVT(0.997)PKS(0.501)PS(0.501)PT(0.002)LPADQNR	3	0.72378	1	chloroplast
K4BML9	1037	T	Uncharacterized protein	101262195	0.983117	0.00839	87.476	FGES(0.017)T(0.983)LK	2	1.6478	1	chloroplast
K4BMM0	19	S	Uncharacterized protein	101263095	0.888671	1.04e-06	108.96	SESDITS(0.001)LAPS(0.476)S(0.578)PS(0.889)RS(0.057)PK	3	-0.3835	4	cytoplasm
K4BMM0	17	S	Uncharacterized protein	101263095	0.823646	1.04e-06	108.96	SESDIT(0.006)S(0.008)LAPS(0.263)S(0.824)PS(0.51)RS(0.39)PK	4	0.052882	2	cytoplasm
K4BMM0	31	S	Uncharacterized protein	101263095	0.99739	3.31e-08	126.1	RPVYYVQS(0.997)PS(0.002)R	3	0.022297	7	cytoplasm
K4BMM5	372	S	Uncharacterized protein	101261107	0.757532	0.000178	70.197	LNY(0.006)DSDT(0.067)HVS(0.758)T(0.169)R	3	0.14879	1	chloroplast
K4BMM6	566	S	Uncharacterized protein	101260805	1	0.0114	42.629	HLNKVPS(1)AR	3	-0.21752	1	plasma membrane
K4BMN0	87	T	Kinesin-like protein	---	0.848401	0.000106	56.131	TY(0.039)SGGSDLFAEPLT(0.848)PPGNY(0.113)R	3	-0.4539	1	nucleus
K4BMN7	253	S	Uncharacterized protein	---	0.91857	0.00298	47.712	S(0.919)DPRT(0.081)PVLNSGR	3	0.19432	1	nucleus
K4BMP0	588	S	Uncharacterized protein	101257548	0.99807	0.016	74.841	IIS(0.998)LES(0.002)GK	2	-0.36375	1	cytoplasm
K4BMP6	22	S	Uncharacterized protein	101256366	0.99148	0.00696	61.757	APPPS(0.991)PIAS(0.009)GR	2	1.6977	2	nucleus
K4BMP7	845	S	Uncharacterized protein	101256077	0.985613	0.0193	58.511	S(0.014)LS(0.986)AADGNR	2	-2.7501	1	plasma membrane
K4BMP7	78	S	Uncharacterized protein	101256077	0.999624	4.32e-23	153.25	TVLKS(1)FAESENQGNK	3	0.67979	1	plasma membrane
K4BMP7	866	S	Uncharacterized protein	101256077	0.95298	0.00121	81.95	T(0.024)GS(0.953)T(0.024)GLHR	2	-0.11787	2	plasma membrane
K4BMP7	835	S	Uncharacterized protein	101256077	1	0.0147	43.808	S(1)KRDDLPR	3	-0.35343	2	plasma membrane
K4BMQ1	270	S	Uncharacterized protein	101254885	0.935983	6.92e-07	71.531	GHGS(0.936)IS(0.064)ASHMADR	3	-0.98397	5	chloroplast
K4BMQ3	105	S	Uncharacterized protein	101258846	0.820671	0.00275	49.448	VFT(0.179)ANES(0.821)PPDQK	3	0.43044	1	chloroplast
K4BMQ4	510	S	Uncharacterized protein	---	0.999247	2.8e-12	127.38	LMGITNDAEAS(0.999)AT(0.001)R	2	-0.42261	4	chloroplast
K4BMQ4	299	S	Uncharacterized protein	---	1	1.3e-05	119.17	NTSFCCAS(1)GR	2	-1.213	1	chloroplast
K4BMQ8	71	S	Uncharacterized protein	---	0.768033	0.00355	91.123	VT(0.232)S(0.768)LEDLAK	2	-0.60228	1	nucleus
K4BMQ8	122	Y	Uncharacterized protein	---	0.84112	0.00185	92.943	S(0.003)S(0.004)S(0.112)FS(0.012)S(0.028)Y(0.841)GK	2	-1.6558	1	nucleus
K4BMS9	174	S	Uncharacterized protein	101248560	0.847483	0.000598	89.663	LAS(0.147)S(0.847)VS(0.753)MNY(0.253)K	3	-0.30962	2	chloroplast
K4BMS9	176	S	Uncharacterized protein	101248560	0.954558	0.000598	89.663	LAS(0.243)S(0.517)VS(0.955)MNY(0.285)K	2	-0.28124	2	chloroplast
K4BMT1	372	S	Uncharacterized protein	101256760	0.972906	0.00021	59.975	QS(0.026)AGLS(0.973)PIVS(0.001)CTSQK	3	0.38235	1	nucleus
K4BMT1	47	S	Uncharacterized protein	101256760	0.99653	4.04e-08	114.03	ILGSDELPQSCS(0.003)VS(0.997)PR	3	0.22505	1	nucleus
K4BMT2	18	S	Uncharacterized protein	101247801	1	0.0288	83.862	NNS(1)FLVK	2	-0.026244	1	nucleus
K4BMT7	875	S	Uncharacterized protein	101256471	0.990635	0.000774	59.294	Y(0.009)DSPLPGNS(0.991)PK	3	0.52626	1	nucleus
K4BMU3	687	S	Uncharacterized protein	---	0.999999	1.27e-05	93.381	LSTTPGYDVGNHS(1)GR	3	-0.83607	1	nucleus
K4BMU3	175	S	Uncharacterized protein	---	1	0.0101	48.981	LNLVGS(1)PK	3	-0.38515	1	nucleus
K4BMV7	217	S	Uncharacterized protein	101267299	0.99352	1.19e-06	65.16	S(0.994)PGS(0.006)GAGNSKPSAEGPTVQAR	2	0.4524	4	nucleus
K4BMV7	385	S	Uncharacterized protein	101267299	0.957689	0.00054	76.728	EDPT(0.042)S(0.958)PPGLFFR	2	0.54117	5	nucleus
K4BMW3	11	S	Uncharacterized protein	101265626	0.976889	0.00383	73.435	AAAAVAS(0.023)S(0.977)IR	2	-0.50589	1	mitochondria
K4BMX0	119	S	Uncharacterized protein	---	1	0.00414	51.726	EDMQVKGS(1)PK	3	0.16051	1	nucleus
K4BMX0	236	S	Uncharacterized protein	---	0.995179	0.0191	70.942	S(0.001)S(0.004)AS(0.995)FNAK	2	0.51844	1	nucleus
K4BMY1	413	T	Uncharacterized protein	101262498	0.772456	0.00186	56.205	KT(0.772)DAS(0.228)PGQLR	3	-0.062605	1	nucleus
K4BMY1	416	S	Uncharacterized protein	101262498	0.990314	0.000881	80.441	KT(0.01)DAS(0.99)PGQLR	2	0.10196	1	nucleus
K4BMY1	461	S	Uncharacterized protein	101262498	1	0.000499	90.05	GIEGLS(1)VKNDER	3	0.17267	3	nucleus
K4BMY1	379	S	Uncharacterized protein	101262498	0.997521	0.000198	127.83	ELSSS(0.002)S(0.998)FFR	2	0.11147	2	nucleus
K4BMY1	357	S	Uncharacterized protein	101262498	0.910258	3.19e-07	94.569	NTGLQFNS(0.09)GS(0.91)LAK	3	0.053193	1	nucleus
K4BMY1	378	S	Uncharacterized protein	101262498	0.789288	0.00417	85.821	ELS(0.009)S(0.135)S(0.789)S(0.066)FFR	2	-0.096671	3	nucleus
K4BMY7	563	S	Uncharacterized protein	104646528	1	1.55e-09	135.14	INS(1)FNKNDLGR	2	0.038049	2	nucleus
K4BMY7	165	S	Uncharacterized protein	104646528	0.834369	5.88e-33	202.94	S(0.02)FS(0.834)S(0.145)YPDLCEVSPR	3	-0.47961	4	nucleus
K4BMY7	167	Y	Uncharacterized protein	104646528	0.996738	8.12e-41	220.34	S(0.002)FSS(0.001)Y(0.997)PDLCEVSPR	2	-0.095569	6	nucleus
K4BMY7	107	S	Uncharacterized protein	104646528	0.812868	0.032	80.755	T(0.187)AS(0.813)PINR	2	-0.10639	1	nucleus
K4BMY7	137	T	Uncharacterized protein	104646528	1	0.0033	88.495	NPNPIT(1)PR	3	-0.16747	7	nucleus
K4BMY7	215	S	Uncharacterized protein	104646528	0.999882	5.54e-05	84.759	EVDRS(1)PEPETK	3	0.67895	2	nucleus
K4BMY7	495	S	Uncharacterized protein	104646528	0.970482	0.0136	100.88	IDS(0.97)T(0.019)LS(0.01)SR	2	-0.26018	2	nucleus
K4BMY7	166	S	Uncharacterized protein	104646528	0.887121	1.54e-32	194.19	S(0.001)FS(0.112)S(0.887)YPDLCEVS(1)PR	2	-0.31054	11	nucleus
K4BMY7	174	S	Uncharacterized protein	104646528	1	4.03e-40	216.17	SFSSYPDLCEVS(1)PR	2	-0.56725	18	nucleus
K4BMY7	354	S	Uncharacterized protein	104646528	0.999626	2.1e-11	124.63	S(1)VDNFDALLYK	2	-0.044131	2	nucleus
K4BMY7	433	T	Uncharacterized protein	104646528	0.998701	0.00157	79.886	ISRPNT(0.999)PFT(0.001)R	3	-0.23406	2	nucleus
K4BMY7	574	S	Uncharacterized protein	104646528	0.981975	1.53e-16	168.05	S(0.018)LS(0.982)NLGPGVGHS	2	-0.05661	6	nucleus
K4BMZ3	503	S	Uncharacterized protein	101259622	0.915734	3.85e-10	147.7	SS(0.004)S(0.916)VS(0.08)S(0.001)LSSEK	2	1.3529	1	nucleus
K4BMZ3	454	S	Uncharacterized protein	101259622	0.949585	0.0221	68.355	IT(0.042)GS(0.95)FS(0.009)EK	2	-0.02259	1	nucleus
K4BMZ7	323	S	Uncharacterized protein	---	1	0.0028	68.676	LAS(1)PEKIPR	2	-0.26493	2	nucleus
K4BN02	464	S	Uncharacterized protein	---	0.994524	8.23e-14	149	NFS(0.995)ELS(0.005)FSEGSR	3	0.18165	2	nucleus
K4BN02	330	S	Uncharacterized protein	---	0.882609	2.47e-14	159	LS(0.117)S(0.883)DVSVPPVLR	3	-0.1172	1	nucleus
K4BN02	295	S	Uncharacterized protein	---	1	0.0023	85.355	RLS(1)VQER	2	-0.78513	2	nucleus
K4BN22	138	S	Uncharacterized protein	---	0.9713	5.71e-18	157.37	ELEHQES(0.971)S(0.023)S(0.003)SSY(0.003)R	3	-0.11203	4	chloroplast
K4BN27	170	S	Uncharacterized protein	---	0.999935	0.000572	85.469	AQS(1)MAQAALSR	2	-0.10414	4	chloroplast
K4BN27	131	S	Uncharacterized protein	---	0.960078	0.0101	87.568	S(0.038)AS(0.96)ALGS(0.002)R	2	0.26565	1	chloroplast
K4BN51	573	S	Uncharacterized protein	101248857	0.881757	0.000589	63.29	Y(0.085)Y(0.019)S(0.882)NAY(0.014)MDAEK	3	0.34457	1	nucleus
K4BN53	26	S	Uncharacterized protein	101248279	0.974166	0.000138	84.297	LVSPS(0.008)RS(0.974)NES(0.018)R	2	0.54489	3	nucleus
K4BN73	369	S	Uncharacterized protein	101268082	1	6.96e-05	71.98	HKS(1)FDEADIAAK	3	-0.55377	2	plasma membrane
K4BN73	691	T	Uncharacterized protein	101268082	1	3.69e-10	136.32	RT(1)FGADQGTSR	3	0.036449	3	plasma membrane
K4BN90	38	S	Uncharacterized protein	---	0.999961	0.000233	109.15	SAPITTAPS(1)R	2	-0.22842	1	plasma membrane
K4BN90	60	S	Uncharacterized protein	---	0.832642	1.24e-10	121.38	T(0.005)S(0.005)YS(0.023)T(0.135)S(0.833)GPISSSGMPASLSTK	3	0.4557	2	plasma membrane
K4BN90	141	S	Uncharacterized protein	---	0.998704	0.000235	81.904	KIS(0.999)GPLDS(0.001)AK	3	-0.37505	5	plasma membrane
K4BN90	43	S	Uncharacterized protein	---	0.987064	1.52e-27	170.79	T(0.006)S(0.006)HS(0.987)GPINSNTPSAR	3	0.053251	7	plasma membrane
K4BN90	79	S	Uncharacterized protein	---	0.944753	0.00523	55.353	KS(0.052)NS(0.945)GPLT(0.004)K	3	-0.30184	2	plasma membrane
K4BN94	299	S	Uncharacterized protein	101263389	0.999821	6.61e-44	192.89	AAVSPSGPTSFDTTTASPLQHVNS(1)PR	3	0.88483	1	nucleus
K4BN96	212	S	Uncharacterized protein	101263093	0.988839	0.000137	113.07	T(0.011)PS(0.989)PVYNQTR	2	0.95871	5	nucleus
K4BN96	210	T	Uncharacterized protein	101263093	0.976304	0.000455	89.43	T(0.976)PS(0.003)PVY(0.021)NQTR	2	-0.44619	1	nucleus
K4BN99	341	S	Uncharacterized protein	---	0.996133	0.00342	57.149	RQQS(0.996)FS(0.004)LK	3	-0.41895	1	nucleus
K4BNB4	294	S	Pyruvate dehydrogenase E1 component subunit alpha	101258551	0.999016	1.63e-15	139.71	YHGHS(0.999)MS(0.001)DPGSTYR	3	-0.17264	53	mitochondria
K4BNB4	296	S	Pyruvate dehydrogenase E1 component subunit alpha	101258551	0.965459	1.47e-22	166.9	Y(0.009)HGHS(0.025)MS(0.965)DPGSTY(0.001)R	2	-0.61764	13	mitochondria
K4BNB4	290	Y	Pyruvate dehydrogenase E1 component subunit alpha	101258551	0.93359	2.84e-23	174.39	Y(0.934)HGHS(0.017)MS(0.038)DPGSTY(0.012)R	2	0.45847	5	mitochondria
K4BNB6	41	S	Uncharacterized protein	101257759	0.999872	2.2e-07	93.738	MMEGAAATGGS(1)FR	3	0.078157	1	nucleus
K4BND3	101	S	Uncharacterized protein	101254892	0.999987	0.00294	95.264	NDS(1)PLLLTR	2	0.49475	1	chloroplast
K4BND3	115	S	Uncharacterized protein	101254892	0.905672	2e-16	164.93	SSS(0.906)T(0.094)PCLLPTGK	2	-0.56512	2	chloroplast
K4BND3	581	S	Uncharacterized protein	101254892	1	1.06e-22	170.06	S(1)ANEQLPASVTFVK	2	0.45019	3	chloroplast
K4BNE4	97	S	Uncharacterized protein	101268860	0.858704	6.93e-07	103.14	S(0.07)S(0.07)S(0.859)IAACLPT(0.001)VR	2	0.44828	2	nucleus
K4BNJ2	159	S	Uncharacterized protein	101252276	0.974914	1.1e-07	134.56	LTS(0.975)T(0.025)VVPVEK	2	-0.051933	2	nucleus
K4BNK4	428	S	Uncharacterized protein	101245149	0.976079	2.04e-16	164.66	S(0.01)AS(0.976)LS(0.014)ASQLLQR	3	-0.266	7	cytoplasm
K4BNK4	118	S	Uncharacterized protein	101245149	1	0.0406	72.607	GVVQLS(1)K	2	-0.81887	1	cytoplasm
K4BNK4	432	S	Uncharacterized protein	101245149	0.999356	3.93e-09	123.95	SASLS(0.001)AS(0.999)QLLQR	3	0.61829	2	cytoplasm
K4BNK4	423	T	Uncharacterized protein	101245149	0.999997	0.000207	100.93	AYGNGNIT(1)PR	3	-0.33314	5	cytoplasm
K4BNK4	430	S	Uncharacterized protein	101245149	0.856836	6.84e-06	104.09	S(0.005)AS(0.128)LS(0.857)AS(0.011)QLLQR	2	0.0099108	3	cytoplasm
K4BNM9	131	S	Uncharacterized protein	101263203	0.827731	3.34e-11	131.09	AIPVPSGLAS(0.169)S(0.828)PS(0.002)TSSAR	3	-0.38229	1	nucleus
K4BNM9	118	S	Uncharacterized protein	101263203	0.999893	0.0492	66.504	VTPIS(1)PR	2	-0.18299	1	nucleus
K4BNN0	243	S	Uncharacterized protein	101254375	0.959119	5.94e-06	126.83	S(0.006)LDS(0.959)PT(0.035)SVTK	3	-0.089848	3	chloroplast
K4BNN0	290	S	Uncharacterized protein	101254375	0.978889	0.0115	93.477	S(0.979)AIS(0.021)AAER	2	0.53342	1	chloroplast
K4BNN5	699	T	Uncharacterized protein	101245750	0.969966	4.06e-12	119.92	VPFFSDDDETPS(0.03)T(0.97)PK	3	-0.072987	5	chloroplast
K4BNN5	691	S	Uncharacterized protein	101245750	1	2.51e-27	165.9	VPFFS(1)DDDETPSTPK	2	0.21376	2	chloroplast
K4BNQ3	360	S	Uncharacterized protein	101252579	0.967828	2.65e-34	177.09	IFSDDERS(0.968)EQGVTAGY(0.032)R	3	-0.0081409	3	nucleus
K4BNQ3	432	S	Uncharacterized protein	101252579	0.993386	0.0071	49.448	VS(0.007)ANS(0.993)VDMK	2	1.1929	1	nucleus
K4BNQ3	235	S	Uncharacterized protein	101252579	0.999864	0.00215	49.298	S(1)VDGQLEGSFGAK	3	1.1858	1	nucleus
K4BNQ3	355	S	Uncharacterized protein	101252579	0.997906	0.000107	80.752	IFS(0.998)DDERS(0.535)EQGVT(0.004)AGY(0.463)R	3	-0.50472	2	nucleus
K4BNQ4	397	S	Uncharacterized protein	101253772	0.99369	4.68e-09	132.15	TNFS(0.002)S(0.002)LS(0.994)FS(0.002)ASR	2	0.17063	1	nucleus
K4BNR3	730	S	Uncharacterized protein	101245450	0.857604	0.00782	42.242	QIS(0.858)GLS(0.142)FQDNK	3	0.013099	1	chloroplast
K4BNS8	477	S	Mitogen-activated protein kinase	100736548	0.98568	0.0102	89.171	S(0.003)S(0.003)S(0.986)IS(0.009)FSK	2	0.30954	1	nucleus
K4BNT4	57	S	Uncharacterized protein	101264312	0.985093	4.16e-06	60.334	VGS(0.013)IVS(0.985)CNY(0.002)NEAGQK	3	-0.40305	1	cytoplasm
K4BNU6	171	T	Uncharacterized protein	101268754	0.920826	0.00193	65.219	VKT(0.921)PVAAT(0.079)VGA	2	1.2025	3	nucleus
K4BNV7	688	S	Uncharacterized protein	101265122	0.857643	0.000262	80.737	FS(0.001)S(0.019)AS(0.123)S(0.858)MKEL	3	-0.24819	5	cytoplasm
K4BNV8	53	S	Uncharacterized protein	---	1	0.0383	45.825	GGGGGGAS(1)LLVR	2	1.0054	1	plasma membrane
K4BNY5	506	Y	Uncharacterized protein	101259830	0.969924	0.00517	62.68	ESIY(0.97)GS(0.005)RPS(0.025)PR	3	-0.99527	2	nucleus
K4BP11	345	S	Uncharacterized protein	---	1	0.00145	85.355	AHS(1)PEDVR	2	-0.28728	5	nucleus
K4BP11	438	S	Uncharacterized protein	---	0.798152	0.00011	69.261	GRLS(0.798)S(0.202)ERPQLFSQQGR	4	0.074759	1	nucleus
K4BP24	456	S	Uncharacterized protein	101251176	1	1.96e-10	140.93	RES(1)PRPEALNR	3	-0.17603	11	nucleus
K4BP24	432	T	Uncharacterized protein	101251176	1	0.0113	81.95	HDRT(1)PPR	2	0.30704	3	nucleus
K4BP24	444	S	Uncharacterized protein	101251176	0.997872	0.00346	72.243	RGPS(0.998)LS(0.002)K	2	-0.12353	2	nucleus
K4BP24	115	S	Uncharacterized protein	101251176	0.999952	0.00602	60.255	SGFGVDS(1)PK	3	0.094943	5	nucleus
K4BP30	500	S	Pyruvate kinase	101250010	0.87992	0.00151	82.417	IGS(0.88)AS(0.12)VIK	3	-0.1398	3	cytoplasm
K4BP82	140	S	Uncharacterized protein	109118728	0.999956	8.47e-32	170.1	DTYGITNINS(1)GDEGPSNQVTTLR	3	0.23011	1	cytoplasm
K4BPA9	193	S	Uncharacterized protein	101256964	0.860657	0.0352	77.732	AVIS(0.861)S(0.139)LK	2	-0.2852	1	chloroplast
K4BPB2	763	S	Uncharacterized protein	---	0.959893	1.04e-08	115.45	STQQVS(0.04)S(0.96)PVGGNQESSLEIPARK	3	0.098564	1	chloroplast
K4BPB2	93	S	Uncharacterized protein	---	0.8072	1.1e-16	145.04	ANS(0.807)FS(0.193)QNGDEDNNQTVEK	3	-0.89206	1	chloroplast
K4BPB2	192	S	Uncharacterized protein	---	0.995118	0.000126	77.899	GES(0.003)EEDS(0.995)EDEFY(0.002)DLER	3	0.68971	1	chloroplast
K4BPB6	324	S	Uncharacterized protein	101248379	0.96552	1e-05	88.768	AEHLLEAS(0.034)S(0.966)PGR	3	0.11774	1	nucleus
K4BPF0	438	T	Uncharacterized protein	100134885	0.802389	0.0125	57.532	DSY(0.198)GMT(0.802)PK	2	0.053665	1	cytoplasm
K4BPF4	75	S	Uncharacterized protein	---	0.796828	9.63e-05	88.872	Y(0.013)EKS(0.19)S(0.797)EDESGSDQNPSVR	3	0.60015	1	nucleus
K4BPG2	116	S	Uncharacterized protein	101245749	0.999979	1.15e-05	113.76	AGPSSLGS(1)PLK	2	0.79018	8	nucleus
K4BPI5	560	S	Uncharacterized protein	---	0.825098	3.5e-08	117.18	DSSASHSFQEPS(0.175)S(0.825)PK	3	0.46889	4	plasma membrane
K4BPI5	566	S	Uncharacterized protein	---	0.982874	0.0363	40.616	MMKS(0.983)PS(0.017)LQR	2	-0.33744	1	plasma membrane
K4BPI5	554	S	Uncharacterized protein	---	0.984217	3.5e-08	111.65	DSSAS(0.015)HS(0.984)FQEPS(0.237)S(0.763)PK	3	-0.39305	1	plasma membrane
K4BPI5	622	S	Uncharacterized protein	---	1	0.0157	51.359	RQDS(1)FEMR	2	-0.49849	2	plasma membrane
K4BPJ1	81	T	Uncharacterized protein	544288	0.958492	0.00391	94.309	T(0.001)IT(0.958)T(0.028)AY(0.006)Y(0.006)R	2	1.4453	1	nucleus
K4BPJ1	182	S	Uncharacterized protein	544288	0.997689	1.04e-18	143.33	QRLS(0.998)ES(0.002)DSKTEPQSIR	4	-0.25886	2	nucleus
K4BPK4	217	S	Uncharacterized protein	---	0.999678	2.38e-18	160.8	IIYGGS(1)VSGANCK	3	-0.28862	5	cytoplasm
K4BPK5	13	S	Uncharacterized protein	101260038	0.953798	0.00209	49.595	AES(0.954)PLHHGAS(0.046)DGR	3	-0.45025	1	nucleus
K4BPK5	54	S	Uncharacterized protein	101260038	0.986614	0.0286	62.633	S(0.013)FS(0.987)FNELR	2	0.85129	1	nucleus
K4BPL1	243	S	Uncharacterized protein	101257949	0.999415	0.00817	63.694	HPS(0.001)RPDS(0.999)R	3	-0.53872	2	nucleus
K4BPL1	154	S	Uncharacterized protein	101257949	0.999969	1.07e-06	62.487	LQGS(0.004)GNVGS(0.996)GGNS(1)PVLGGIGDR	3	-0.59219	1	nucleus
K4BPL1	150	S	Uncharacterized protein	101257949	0.996212	1.07e-06	62.487	LQGS(0.004)GNVGS(0.996)GGNS(1)PVLGGIGDR	3	-0.59219	1	nucleus
K4BPV2	16	T	Uncharacterized protein	101268271	0.995441	0.000616	87.789	FLLS(0.005)PT(0.995)IHR	3	-0.093136	4	cytoplasm
K4BPV2	143	S	Uncharacterized protein	101268271	0.970001	0.00298	88.596	NINIT(0.03)S(0.97)KL	2	-0.33298	1	cytoplasm
K4BPV2	14	S	Uncharacterized protein	101268271	0.998679	1.22e-05	146.57	FLLS(0.999)PT(0.001)IHR	3	-0.59501	7	cytoplasm
K4BPW0	387	T	Uncharacterized protein	101266210	0.999983	0.00032	63.624	T(1)PPRDESK	2	0.15735	3	nucleus
K4BPW0	256	S	Uncharacterized protein	101266210	1	3.64e-05	113.69	DLS(1)DRENSER	3	0.097092	2	nucleus
K4BPW0	430	T	Uncharacterized protein	101266210	0.8551	4.63e-05	83.37	APNRDT(0.855)S(0.136)T(0.009)EEVIR	2	-0.13775	1	nucleus
K4BPW0	222	S	Uncharacterized protein	101266210	0.98934	0.0353	50.473	DS(0.011)S(0.989)PIRR	2	0.81664	1	nucleus
K4BPX1	99	S	Uncharacterized protein	101263804	0.997625	0.00165	60.255	LTNS(0.002)GS(0.998)MPK	3	-0.21787	3	chloroplast
K4BPX1	143	S	Uncharacterized protein	101263804	1	6.23e-06	109.79	S(1)GQLEPAAS(1)FKK	3	-0.32262	7	chloroplast
K4BPX1	135	S	Uncharacterized protein	101263804	1	6.23e-06	103.9	S(1)GQLEPAAS(1)FKK	3	-0.32262	4	chloroplast
K4BPX9	28	S	Uncharacterized protein	101261404	1	0.000178	50.986	KGGIADS(1)DS(1)EIEHEVHGNK	4	0.36036	1	nucleus
K4BPX9	30	S	Uncharacterized protein	101261404	1	0.000178	50.986	KGGIADS(1)DS(1)EIEHEVHGNK	4	0.36036	1	nucleus
K4BQ50	85	S	Uncharacterized protein	101249169	0.987436	3.94e-05	81.157	KPIS(0.013)NFES(0.987)DVEVEEK	4	0.037697	1	chloroplast
K4BQ60	855	S	Uncharacterized protein	---	0.983747	3.37e-05	81.526	MS(0.984)VS(0.013)T(0.003)EPEFSYK	3	-0.91699	1	chloroplast
K4BQ76	24	S	Uncharacterized protein	---	0.984054	0.000439	90.906	ERS(0.984)S(0.016)IPLSR	3	-0.26033	3	cytoplasm
K4BQ85	628	S	Uncharacterized protein	101268090	0.951635	0.0016	55.724	DPHLFAY(0.048)S(0.952)FNK	3	-2.6936	1	nucleus
K4BQ85	817	S	Uncharacterized protein	101268090	0.998819	2.52e-14	141.18	QSSES(0.001)GS(0.999)PVQS(1)NR	3	-0.045544	12	nucleus
K4BQ85	821	S	Uncharacterized protein	101268090	1	2.52e-14	141.18	QSSES(0.063)GS(0.937)PVQS(1)NR	2	0.56312	7	nucleus
K4BQ85	825	S	Uncharacterized protein	101268090	0.794319	6.28e-05	66.925	KQSSES(0.001)GS(0.002)PVQS(0.921)NRS(0.282)S(0.794)PVR	3	0.69549	5	nucleus
K4BQ85	829	S	Uncharacterized protein	101268090	0.865362	0.00216	62.894	S(0.464)S(0.537)PVRS(0.865)S(0.587)RS(0.448)S(0.099)PVR	2	0.33837	2	nucleus
K4BQ98	1439	S	Uncharacterized protein	---	0.999234	5.04e-06	107.82	ANS(0.999)FGFS(0.001)EPLLR	3	1.1061	2	nucleus
K4BQC4	152	S	Nuclear pore protein	101262406	0.997187	0.0176	72.34	DFLQS(0.003)LS(0.997)R	2	1.0273	1	cytoplasm
K4BQC4	166	S	Nuclear pore protein	101262406	0.959865	0.00347	76.357	TNISES(0.04)S(0.96)PLR	2	-0.36683	1	cytoplasm
K4BQC4	165	S	Nuclear pore protein	101262406	0.804493	0.00188	52.527	T(0.001)NIS(0.002)ES(0.804)S(0.193)PLRGR	3	0.042165	1	cytoplasm
K4BQD3	4	S	Glycerol-3-phosphate dehydrogenase [NAD(+)]	101260923	1	0.0518	64.654	VGS(1)IEVK	2	-0.35226	1	chloroplast
K4BQD6	87	S	S-formylglutathione hydrolase	101260331	0.759634	6.16e-07	105.94	AASSEGVALIVPDT(0.24)S(0.76)PR	3	0.24179	1	cytoplasm
K4BQE1	617	S	Uncharacterized protein	101258847	0.828613	2.45e-05	84.173	SFSDFSAS(0.045)NS(0.829)S(0.126)K	3	0.10881	1	nucleus
K4BQG5	291	S	Uncharacterized protein	101254373	0.999999	3.78e-11	118.71	DTLSEGNNHS(1)PGR	3	-0.48631	1	nucleus
K4BQG9	128	S	Uncharacterized protein	101253770	0.998962	0.00545	61.593	T(0.001)LS(0.999)MPKPK	2	0.85567	5	chloroplast
K4BQL0	104	S	Uncharacterized protein	---	1	2.92e-05	106.42	AFS(1)VIDNGDGK	3	-0.3049	4	chloroplast
K4BQW2	294	S	Uncharacterized protein	---	1	0.000133	73.877	HAVELQGQFS(1)R	3	-0.34013	1	nucleus
K4BQZ9	200	S	Uncharacterized protein	101259530	0.84049	0.0113	41.218	FVGNS(0.84)T(0.16)AEMR	3	-0.33966	1	chloroplast
K4BR37	32	T	Uncharacterized protein	101262611	0.99888	0.00449	45.438	MMT(0.999)VPGIIS(0.001)DGCR	2	-1.1139	1	cytoplasm
K4BR37	571	S	Uncharacterized protein	101262611	0.998191	0.00147	106.62	VIALS(0.002)PS(0.998)FR	2	-0.21151	1	cytoplasm
K4BR37	569	S	Uncharacterized protein	101262611	0.995829	0.000113	132.25	VIALS(0.996)PS(0.004)FR	2	0.076658	2	cytoplasm
K4BR37	48	S	Uncharacterized protein	101262611	0.757373	4.91e-05	87.352	S(0.003)NDGDS(0.757)DS(0.239)MSSACHER	3	-0.20492	1	cytoplasm
K4BR41	199	S	Potassium transporter	101263205	0.941105	0.000324	90.725	QPADEHIS(0.059)S(0.941)FK	2	-0.44195	2	plasma membrane
K4BR44	748	S	Uncharacterized protein	101263509	0.999811	0.000228	76.728	DLHS(1)PHHCTR	3	0.48429	2	chloroplast
K4BR75	7	S	Uncharacterized protein	101265816	0.999804	0.00352	91.313	TIAEGS(1)LYR	2	0.5613	2	cytoplasm,nucleus
K4BRD3	764	S	Mediator of RNA polymerase II transcription subunit 13	---	0.811939	9.06e-05	73.058	ETQVAESPFSGFNS(0.027)T(0.161)NS(0.812)VK	3	-0.072228	1	nucleus
K4BRF6	83	S	Uncharacterized protein	101256176	0.840529	6.81e-06	93.716	VPNVQYICT(0.159)S(0.841)PK	3	-0.027432	1	chloroplast
K4BRF6	64	S	Uncharacterized protein	101256176	0.83109	0.000913	65.179	NVIAT(0.003)DT(0.166)S(0.831)PK	3	0.39048	1	chloroplast
K4BRF6	165	S	Uncharacterized protein	101256176	1	2.83e-33	207.53	FYTSDAGPYWES(1)PR	3	0.088698	4	chloroplast
K4BRG8	22	S	Uncharacterized protein	101267885	0.785702	0.00027	58.093	VETTPFEGQKPGT(0.214)S(0.786)GLR	2	0.10855	1	cytoplasm
K4BRG8	21	T	Uncharacterized protein	101267885	0.936797	0.000113	87.352	VETTPFEGQKPGT(0.937)S(0.063)GLR	3	0.22807	7	cytoplasm
K4BRG8	530	S	Uncharacterized protein	101267885	0.990678	8.1e-05	92.38	LSGT(0.006)GS(0.991)EGAT(0.003)IR	2	0.8737	1	cytoplasm
K4BRH4	245	S	Uncharacterized protein	101267598	0.956743	8.56e-06	89.358	KS(0.043)ES(0.957)DADDEEAR	3	0.50728	2	nucleus
K4BRP0	116	S	Uncharacterized protein	---	0.947232	0.000189	62.589	GGHS(0.001)WEAAS(0.947)PS(0.042)GS(0.01)AR	3	-1.027	1	nucleus
K4BRP0	1125	S	Uncharacterized protein	---	0.97319	0.000232	94.688	GVVS(0.027)S(0.973)PVHDLK	2	-0.99727	2	nucleus
K4BRP2	1107	S	Uncharacterized protein	101260929	1	2.28e-05	80.387	HTIMDDDREHS(1)GDD	3	1.4808	5	nucleus
K4BRP6	196	T	Uncharacterized protein	---	0.79213	0.000223	53.964	GY(0.005)T(0.002)LGGS(0.197)T(0.792)LPGS(0.003)DPIEASR	3	2.6466	1	vacuolar membrane
K4BRP6	227	S	Uncharacterized protein	---	1	0.00137	94.122	LAAELLAS(1)GK	3	-0.69285	3	vacuolar membrane
K4BRV3	302	T	Uncharacterized protein	---	0.99998	0.000103	69.99	GVEGES(1)GDET(1)LDEATGGSK	3	0.073099	1	chloroplast
K4BRV3	298	S	Uncharacterized protein	---	0.999995	8.58e-24	161.04	GVEGES(1)GDET(1)LDEATGGSK	3	0.073099	2	chloroplast
K4BRW8	157	S	Uncharacterized protein	---	0.902769	7.12e-06	125.54	VLTTAS(0.097)VS(0.903)PK	3	-0.25116	2	nucleus
K4BRY7	165	S	Uncharacterized protein	---	1	0.00026	62.055	IIIPDS(1)DEEDLPGK	3	0.6035	1	nucleus
K4BS21	504	S	Uncharacterized protein	---	1	5.52e-54	204.22	AHLEGGS(1)DDEGASTEAQGR	3	0.16604	5	cytoplasm
K4BS40	686	S	Uncharacterized protein	101244071	0.793186	0.00437	46.797	S(0.001)NEES(0.206)S(0.793)PHRER	3	-0.015138	1	chloroplast
K4BS58	156	T	Uncharacterized protein	101267400	0.999994	0.00142	64.121	LSLEEVAT(1)PK	3	1.7371	1	nucleus
K4BS91	495	S	Uncharacterized protein	101264617	0.993478	0.0109	91.701	LDTIS(0.993)FS(0.006)R	2	-0.28669	3	chloroplast
K4BSA7	65	S	Uncharacterized protein	---	0.999834	0.00383	67.385	TSLMNS(1)FK	3	0.21596	3	nucleus
K4BSA7	29	S	Uncharacterized protein	---	0.999619	8.46e-23	161.51	SFS(1)FNGPVGGNSETK	2	0.82995	4	nucleus
K4BSA7	48	S	Uncharacterized protein	---	0.9877	0.000562	58.079	IAS(0.988)Y(0.012)NMFSVEGK	3	-2.018	1	nucleus
K4BSB4	581	S	Uncharacterized protein	---	0.997918	4.61e-11	142.54	ES(0.002)S(0.998)FVDNTHEER	2	0.65073	4	nucleus
K4BSB6	132	S	Uncharacterized protein	---	1	2.03e-07	97.291	SGPCSNHLQQLS(1)PR	3	-0.44043	1	nucleus
K4BSC9	172	S	Uncharacterized protein	---	0.999584	1.07e-06	64.52	ADIAT(0.001)NEGVRGS(1)S(1)GNLVDMAR	3	0.044993	7	nucleus
K4BSC9	173	S	Uncharacterized protein	---	0.999806	1.56e-05	98.676	ADIAT(0.001)NEGVRGS(1)S(1)GNLVDMAR	3	0.044993	5	nucleus
K4BSC9	273	Y	Uncharacterized protein	---	0.998905	1.95e-17	182.07	SSSY(0.999)IGDSY(0.001)K	2	-0.71055	2	nucleus
K4BSD9	71	S	Uncharacterized protein	101256083	0.999558	0.0012	51.566	S(1)DDLQFHQTHPSTTR	3	-0.62893	1	nucleus
K4BSD9	30	S	Uncharacterized protein	101256083	0.999552	3.02e-05	79.337	GVMPDYS(1)MDFSK	2	-0.095719	18	nucleus
K4BSD9	29	Y	Uncharacterized protein	101256083	0.815322	6.54e-09	130.61	GVMPDY(0.815)S(0.185)MDFSK	2	0.24847	1	nucleus
K4BSD9	48	S	Uncharacterized protein	101256083	1	1.51e-39	197	AS(1)LGNEEELISTANSK	3	-0.0053625	5	nucleus
K4BSH0	53	S	Uncharacterized protein	101250395	0.999485	3.82e-06	116.63	S(0.999)FGS(0.001)DPVGVIK	3	0.0080247	4	chloroplast
K4BSH4	342	S	Uncharacterized protein	---	0.840844	0.0179	58.699	T(0.158)S(0.841)FKT(0.001)EK	2	0.63526	1	plasma membrane
K4BSM4	70	S	Uncharacterized protein	101267225	1	0.00415	53.448	RIS(1)GEGFER	3	1.7073	1	nucleus
K4BSM4	62	S	Uncharacterized protein	101267225	0.993147	4.18e-05	71.696	SSSVIMGGYS(0.002)S(0.005)VPAMVS(0.993)PR	3	-0.0019719	5	nucleus
K4BSM7	45	S	Uncharacterized protein	---	0.988816	0.00885	46.73	VQVVY(0.006)Y(0.006)LS(0.989)R	3	-2.5577	1	chloroplast
K4BSR4	114	S	Annexin	543563	0.969322	0.0517	64.711	S(0.969)S(0.031)DDLFK	2	1.705	1	cytoplasm
K4BSR4	288	S	Annexin	543563	0.999895	0.000913	127.83	RNS(1)VTLDR	2	0.25716	8	cytoplasm
K4BSS5	452	S	Uncharacterized protein	---	1	0.00424	65.627	KLDS(1)FDR	3	0.26567	8	nucleus
K4BSS5	961	S	Uncharacterized protein	---	0.999225	8.54e-05	104.24	VKS(0.999)MVQY(0.001)PEAR	4	0.27531	13	nucleus
K4BSS5	965	Y	Uncharacterized protein	---	0.99998	7.48e-12	159.82	VKSMVQY(1)PEAR	3	-0.60602	6	nucleus
K4BSV4	387	T	Uncharacterized protein	---	1	0.00225	84.297	LNT(1)LLT(1)LPR	2	-0.11522	2	cytoplasm
K4BSV4	390	T	Uncharacterized protein	---	1	0.000528	105.46	LNT(1)LLT(1)LPR	2	-0.11522	5	cytoplasm
K4BSV8	492	T	Sodium/hydrogen exchanger	544178	0.996143	1.22e-09	149.58	S(0.001)T(0.001)T(0.996)S(0.003)FSALDK	2	0.52069	2	plasma membrane
K4BSV8	493	S	Sodium/hydrogen exchanger	544178	0.889247	3.39e-12	166.7	S(0.002)T(0.002)T(0.101)S(0.889)FS(0.005)ALDK	3	0.12522	4	plasma membrane
K4BSV8	490	S	Sodium/hydrogen exchanger	544178	0.939218	0.0111	63.181	S(0.939)T(0.048)T(0.01)S(0.003)FSALDK	2	0.032635	1	plasma membrane
K4BSW1	337	S	Uncharacterized protein	101251876	0.963648	2.41e-39	180.04	SIGFVSNPT(0.004)NS(0.964)S(0.032)LS(0.001)VSR	2	-0.89079	4	cytoplasm
K4BSY6	205	S	Uncharacterized protein	101248571	0.895381	9.25e-05	74.029	VLNDSTGLRPT(0.105)NS(0.895)CR	3	0.16154	1	cytoplasm
K4BT02	312	T	Uncharacterized protein	101246417	0.99811	0.00116	52.814	GIAHIT(0.998)GGGFT(0.002)DNIPR	3	-1.4241	1	chloroplast
K4BT18	479	Y	Uncharacterized protein	101253775	0.995857	1.95e-40	216.05	TGS(0.003)S(0.001)S(0.001)Y(0.996)DSIVGQTK	2	-0.44195	2	nucleus
K4BT18	293	S	Uncharacterized protein	101253775	0.999999	3.62e-100	251.33	ETPVAPLMNVNHEDDES(1)EDDFSHLSR	3	-0.15346	16	nucleus
K4BT18	478	S	Uncharacterized protein	101253775	0.910809	5.59e-09	115.29	T(0.001)GS(0.001)S(0.086)S(0.911)Y(0.001)DS(0.001)IVGQTK	2	1.0785	2	nucleus
K4BT18	469	S	Uncharacterized protein	101253775	0.99993	0.000216	86.114	HVSGGS(1)PPAR	3	-1.302	9	nucleus
K4BT42	76	T	Uncharacterized protein	101257258	0.994335	0.00241	71.933	FRT(0.994)LTSSY(0.003)Y(0.003)R	3	0.69205	1	nucleus
K4BT42	78	T	Uncharacterized protein	101257258	0.945712	0.00435	81.263	T(0.008)LT(0.946)S(0.035)S(0.011)YYR	2	0.81877	4	nucleus
K4BT70	11	S	Hexosyltransferase	101263017	1	1.04e-08	112.82	GSLAGGPPS(1)PIEPR	2	-0.0041366	4	cytoplasm
K4BT70	46	S	Hexosyltransferase	101263017	0.997037	0.00609	57.59	ALHS(0.997)PT(0.003)K	3	0.78779	1	cytoplasm
K4BT71	95	S	Uncharacterized protein	---	0.919023	0.0124	54.898	DNY(0.086)HY(0.106)KS(0.919)MS(0.889)PAFER	3	-1.1531	1	nucleus
K4BT71	97	S	Uncharacterized protein	---	0.888868	0.00654	54.898	DNY(0.086)HY(0.106)KS(0.919)MS(0.889)PAFER	3	-1.1531	3	nucleus
K4BT71	307	S	Uncharacterized protein	---	0.999605	2.47e-32	201.04	STS(1)FEHGQDNQATR	2	0.1791	2	nucleus
K4BT71	218	S	Uncharacterized protein	---	0.999999	1.61e-05	86.497	DEGHS(1)EDNLSER	3	-0.44816	1	nucleus
K4BT72	314	T	Uncharacterized protein	---	0.852525	1.16e-15	135.8	VS(0.001)GT(0.02)S(0.127)T(0.853)PNLGSTTSLADVDSVK	3	0.19148	1	nucleus
K4BT78	17	S	Uncharacterized protein	101265430	0.999968	3.14e-07	110.97	DYLS(1)DEELKNTK	3	0.92099	5	nucleus
K4BT96	811	T	Uncharacterized protein	101260719	0.999265	9.01e-28	164.97	S(0.001)AT(0.999)PVPTTAGLSFSK	2	-0.20238	4	nucleus
K4BT96	1121	S	Uncharacterized protein	101260719	0.792978	0.0044	66.989	S(0.001)EGGLS(0.793)PS(0.205)S(0.001)QI	2	0.075526	1	nucleus
K4BTA4	250	T	Uncharacterized protein	---	0.992031	1.53e-14	155.34	S(0.005)EGT(0.992)WS(0.003)GSSHSR	3	0.60498	6	cytoplasm
K4BTA8	27	T	Uncharacterized protein	101263700	0.999659	1.8e-06	107.13	IDLDQMADT(1)PTR	2	0.27477	13	nucleus
K4BTA8	39	S	Uncharacterized protein	101263700	0.999947	4.98e-06	138.99	RAQS(1)ETFFR	3	-0.43568	19	nucleus
K4BTA8	141	S	Uncharacterized protein	101263700	0.83821	0.00119	59.294	MMGLGS(0.038)GS(0.838)S(0.101)S(0.023)R	2	-0.49134	4	nucleus
K4BTA8	139	S	Uncharacterized protein	101263700	0.961744	0.00112	52.5	MMGLGS(0.962)GS(0.037)S(0.001)SR	2	0.2141	1	nucleus
K4BTA8	150	S	Uncharacterized protein	101263700	0.956452	1.15e-22	150.17	HS(0.043)NS(0.956)MDGSFSAASFEAESSVK	3	-0.4201	2	nucleus
K4BTC6	241	S	Uncharacterized protein	---	0.845292	0.0121	65.842	Y(0.007)PADGS(0.148)S(0.845)PK	2	0.076473	1	chloroplast
K4BTC7	1002	T	Uncharacterized protein	101266933	0.998686	5.19e-111	289.7	ATECVADSTET(0.999)PT(0.001)HNR	3	-2.5681	10	nucleus
K4BTC7	1013	S	Uncharacterized protein	101266933	1	3.49e-19	159.44	RPT(1)RGS(1)DDVFLDDR	3	-0.11635	15	nucleus
K4BTC7	1084	S	Uncharacterized protein	101266933	0.978287	0.017	72.848	GS(0.01)VDS(0.978)PS(0.011)R	2	0.23487	1	nucleus
K4BTC7	182	S	Uncharacterized protein	101266933	1	5.21e-08	136.24	KDLNNLQS(1)FPR	2	-0.26949	13	nucleus
K4BTC7	213	S	Uncharacterized protein	101266933	0.981589	2.25e-32	180.88	LISENISS(0.017)S(0.982)PS(0.002)IGDR	2	-0.11185	4	nucleus
K4BTC7	1099	S	Uncharacterized protein	101266933	0.965198	2.67e-09	113.54	GSQHIGS(0.009)PS(0.965)FS(0.026)RPR	2	-0.2803	4	nucleus
K4BTC7	1086	S	Uncharacterized protein	101266933	0.999924	0.000991	70.028	GSVDSPS(1)R	2	-0.50702	3	nucleus
K4BTC7	1097	S	Uncharacterized protein	101266933	0.99776	2.76e-07	106.6	GSQHIGS(0.998)PS(0.002)FSR	3	-0.27965	6	nucleus
K4BTC7	1010	T	Uncharacterized protein	101266933	1	3.44e-09	106.39	RPT(1)RGS(1)DDVFLDDR	3	-0.11635	12	nucleus
K4BTE3	305	S	Uncharacterized protein	101244482	1	0.0177	58.981	RVCS(1)MQW	2	-2.0302	1	nucleus
K4BTE6	69	S	UDP-glucose:sterol glucosyltransferase SGT3	101245355	0.793586	9.69e-05	71.842	Y(0.624)ES(0.02)T(0.02)HRS(0.794)S(0.215)S(0.326)PPPQAR	3	-1.8144	1	cytoplasm
K4BTE6	42	S	UDP-glucose:sterol glucosyltransferase SGT3	101245355	0.861388	0.0155	50.659	T(0.002)S(0.005)S(0.032)S(0.1)S(0.861)LKDIR	2	0.6805	1	cytoplasm
K4BTE6	58	T	UDP-glucose:sterol glucosyltransferase SGT3	101245355	0.999972	4.7e-05	89.468	SSDEHTDECLT(1)PEMK	3	0.16474	1	cytoplasm
K4BTF3	63	S	Uncharacterized protein	---	0.994492	1.87e-05	85.739	GMIS(0.006)FLS(0.994)IDESR	2	0.11997	1	nucleus
K4BTH3	368	S	S-acyltransferase	101252481	0.99992	2.47e-11	130.83	ESDVHHHNSSEADS(1)VLGSDR	4	-0.25752	1	cytoplasm
K4BTH3	372	S	S-acyltransferase	101252481	0.999972	9.23e-16	133.27	ESDVHHHNSSEADSVLGS(1)DR	4	-0.59461	3	cytoplasm
K4BTI5	147	S	Uncharacterized protein	101255194	0.937876	2.88e-11	124.46	NYVFSNALS(0.062)S(0.938)PVR	2	0.1216	4	nucleus
K4BTK9	218	S	Uncharacterized protein	101260636	0.999985	0.00503	74.987	VSVQPES(1)PR	2	0.86151	1	chloroplast
K4BTM6	206	S	Uncharacterized protein	---	0.999999	7.61e-21	180.06	YVEEWIGPGS(1)PR	2	0.58891	11	cytoplasm
K4BTP3	517	S	Uncharacterized protein	101268389	0.999894	0.00067	100.04	SQS(1)FKDNIR	2	0.15845	5	mitochondria
K4BTP3	409	S	Uncharacterized protein	101268389	0.94491	8.28e-05	86.748	S(0.001)EEVPVS(0.945)PS(0.054)ENPFYSEK	3	0.27671	3	mitochondria
K4BTP3	351	S	Uncharacterized protein	101268389	0.906746	8.49e-16	135.12	SSPLPSTESTTIQST(0.001)QPPS(0.907)AT(0.092)K	3	0.44901	1	mitochondria
K4BTQ1	107	S	Membrane-anchored ubiquitin-fold protein	101244769	1	0.0108	48.073	LQADS(1)LNK	3	-0.14075	1	cytoplasm
K4BTQ4	553	S	Uncharacterized protein	---	0.99968	6.51e-05	78.708	TNSTVGGDS(1)PKER	3	-0.19768	2	nucleus
K4BTQ4	548	T	Uncharacterized protein	---	0.819976	6.51e-05	78.708	T(0.037)NS(0.145)T(0.82)VGGDS(0.999)PKER	3	0.00088783	1	nucleus
K4BTQ4	373	S	Uncharacterized protein	---	0.996367	4.14e-12	131.45	TLGDVEEPS(0.004)LS(0.996)PMK	2	0.30969	9	nucleus
K4BTQ4	657	S	Uncharacterized protein	---	1	1.95e-05	95.264	IEGREPAS(1)PPK	2	0.62057	6	nucleus
K4BTQ4	712	S	Uncharacterized protein	---	1	0.00207	56.569	EMLPS(1)PVADK	2	0.082401	1	nucleus
K4BTQ4	691	S	Uncharacterized protein	---	0.997398	1.73e-05	85.563	KQQAELEHS(0.997)LT(0.003)R	3	-0.61946	1	nucleus
K4BTQ4	674	T	Uncharacterized protein	---	0.999894	1.5e-07	107.88	VTSPAVPASSFVQT(1)PPAQQQGR	4	-0.0019053	1	nucleus
K4BTU2	170	S	Uncharacterized protein	101251771	0.930134	0.00043	87.568	S(0.071)RS(0.93)PDY(0.999)HR	2	0.044883	7	nucleus
K4BTU2	190	S	Uncharacterized protein	101251771	1	0.00856	45.357	S(1)RS(1)RS(1)HGR	2	-0.80524	1	nucleus
K4BTU2	192	S	Uncharacterized protein	101251771	1	0.00856	45.357	S(1)RS(1)RS(1)HGR	2	-0.80524	1	nucleus
K4BTU2	188	S	Uncharacterized protein	101251771	1	0.00833	73.885	S(1)RS(1)RS(1)HGR	2	-0.80524	3	nucleus
K4BTU2	168	S	Uncharacterized protein	101251771	0.999405	0.00217	85.813	S(0.999)RS(0.003)PDY(0.998)HR	2	0.1996	11	nucleus
K4BTU2	249	S	Uncharacterized protein	101251771	1	0.000174	61.959	AGS(1)RS(1)PLPRS(1)DADD	3	0.048938	7	nucleus
K4BTU2	215	T	Uncharacterized protein	101251771	0.755347	0.000283	68.576	RT(0.755)T(0.245)PPRDAS(1)PDGR	2	0.84194	14	nucleus
K4BTU2	254	S	Uncharacterized protein	101251771	1	0.000174	61.959	AGS(1)RS(1)PLPRS(1)DADD	3	0.048938	3	nucleus
K4BTU2	166	S	Uncharacterized protein	101251771	0.914722	0.00043	69.403	S(0.915)RS(0.874)RS(0.585)PDY(0.626)HR	3	-0.54469	3	nucleus
K4BTU2	173	Y	Uncharacterized protein	101251771	0.998578	0.00043	87.568	S(0.071)RS(0.93)PDY(0.999)HR	2	0.044883	13	nucleus
K4BTU2	216	T	Uncharacterized protein	101251771	0.880557	2.38e-07	102.08	RT(0.12)T(0.881)PPRDAS(1)PDGR	2	0.81607	19	nucleus
K4BTU2	247	S	Uncharacterized protein	101251771	1	0.000174	61.959	AGS(1)RS(1)PLPRS(1)DADD	3	0.048938	7	nucleus
K4BTU2	222	S	Uncharacterized protein	101251771	1	2.38e-07	102.08	DAS(1)PDGR	2	0.37473	22	nucleus
K4BTV7	72	S	Uncharacterized protein	---	0.93645	0.000153	112.44	ILS(0.003)NS(0.936)S(0.06)NLGR	2	-0.048291	2	cytoplasm
K4BTW2	307	S	Uncharacterized protein	101256478	0.999729	7.13e-12	118.55	SLASVS(1)FGESSASR	3	-0.30547	2	plasma membrane
K4BTW5	196	S	Uncharacterized protein	101256969	0.962453	0.000734	60.157	S(0.038)GHIS(0.962)DPGFGK	3	0.34441	1	cytoplasm
K4BTW7	22	S	Uncharacterized protein	---	0.980623	0.000126	74.987	SPGDLT(0.006)Y(0.011)S(0.981)PT(0.003)K	3	0.63696	2	cytoplasm
K4BTW7	36	S	Uncharacterized protein	---	0.995106	0.00113	62.088	ILFPDNS(0.995)PS(0.005)K	3	0.13789	3	cytoplasm
K4BTW9	99	S	Uncharacterized protein	101258063	1	0.0315	52.255	PRPS(1)PPR	2	0.043778	7	nucleus
K4BTY8	154	S	Uncharacterized protein	---	0.987655	0.00543	52.247	S(0.006)S(0.006)VFHS(0.988)QPK	3	-0.2665	1	cytoplasm
K4BU10	502	T	Uncharacterized protein	101265636	0.998939	2.06e-53	219.99	DISELNNEDLLNS(0.001)ET(0.999)PK	3	0.036219	1	chloroplast
K4BU10	869	S	Uncharacterized protein	101265636	0.999995	0.000451	78.513	HFMNYAS(1)GR	2	-0.48846	8	chloroplast
K4BU32	16	S	Uncharacterized protein	101245755	1	1.27e-05	113.25	GSDFYGAAS(1)YR	2	-0.32891	2	Golgi apparatus
K4BU48	457	S	Uncharacterized protein	---	1	0.0337	79.148	QVS(1)GLLK	2	-0.27669	1	chloroplast
K4BU49	99	S	Uncharacterized protein	101250398	1	0.000478	114.72	VQCS(1)DFLQK	3	-0.31247	2	chloroplast
K4BU80	221	Y	Uncharacterized protein	101257657	0.782333	0.00128	86.262	NFS(0.079)DVS(0.139)Y(0.782)HVR	2	-0.47461	1	chloroplast
K4BU80	217	S	Uncharacterized protein	101257657	0.999912	1.83e-05	110.8	NFS(1)DVSYHVR	3	0.43352	2	chloroplast
K4BU81	632	S	Uncharacterized protein	101257956	0.97478	0.000128	94.363	YLCS(0.025)S(0.975)PLNHR	3	-0.31195	2	nucleus
K4BU89	49	S	Uncharacterized protein	---	0.932386	0.00868	46.069	S(0.068)KS(0.932)LPEGLR	3	0.21005	1	nucleus
K4BU90	208	S	Uncharacterized protein	101259331	0.997777	5.34e-09	132.01	S(0.998)FLHLS(0.002)ENEASR	3	-0.63412	2	nucleus
K4BU92	2146	S	Uncharacterized protein	---	0.885418	0.0116	94.087	ES(0.001)LPS(0.113)S(0.885)PR	2	-0.73903	1	nucleus
K4BU94	290	S	Uncharacterized protein	101260428	0.993694	0.000115	64.26	S(0.004)LPLGEPVS(0.994)EQS(0.002)ENFEK	3	1.1503	1	nucleus
K4BUA0	1175	S	Uncharacterized protein	---	0.960411	4.38e-08	101.9	APT(0.034)S(0.96)PMET(0.006)DETHTR	2	0.39286	7	chloroplast
K4BUB9	166	T	Non-specific serine/threonine protein kinase	101265432	0.839175	6.5e-24	153.19	T(0.839)T(0.128)CGT(0.033)PNYVAPEVLSHK	3	-0.16007	2	cytoplasm
K4BUC0	221	S	Uncharacterized protein	101265728	0.955883	2.77e-05	93.5	VQDPT(0.044)PS(0.956)PPVPEVFVK	3	-0.11865	3	nucleus
K4BUC0	251	S	Uncharacterized protein	101265728	0.995812	4.34e-06	99.813	HIIGENVIS(0.996)PADY(0.004)QR	3	1.3932	1	nucleus
K4BUC0	284	S	Uncharacterized protein	101265728	1	0.0112	45.653	KIEES(1)IPR	3	-0.67754	1	nucleus
K4BUC0	235	S	Uncharacterized protein	101265728	0.993884	1.86e-16	165.86	EFTGS(0.994)DAGS(0.006)EDR	2	-0.38085	3	nucleus
K4BUC5	42	T	Uncharacterized protein	543812	0.968023	3.36e-33	168.4	TEDENVVCHDDS(0.032)AT(0.968)PVK	4	-0.39798	5	cytoplasm
K4BUC5	60	S	Uncharacterized protein	543812	0.999955	0.00129	100.88	S(1)APTTPIK	2	-0.39755	2	cytoplasm
K4BUC5	64	T	Uncharacterized protein	543812	0.984175	0.000129	103.26	SAPT(0.016)T(0.984)PIK	3	-0.42314	6	cytoplasm
K4BUC5	40	S	Uncharacterized protein	543812	0.818797	1.77e-07	114.63	TEDENVVCHDDS(0.819)AT(0.181)PVK	3	-0.28807	1	cytoplasm
K4BUC5	68	S	Uncharacterized protein	543812	0.983022	0.000129	52.069	S(0.03)APT(0.237)T(0.75)PIKS(0.983)PHVFGVAVSEEER	4	-0.015846	1	cytoplasm
K4BUE3	114	S	Uncharacterized protein	---	0.949488	6.87e-18	143.56	QLLESSSGDQDFLSADAGGPS(0.013)S(0.037)QS(0.949)PR	3	-0.38442	2	chloroplast
K4BUJ3	150	S	Uncharacterized protein	101252981	0.999645	0.00174	58.172	DRPLS(1)PIYK	3	0.32884	3	nucleus
K4BUL5	101	S	Uncharacterized protein	101257855	0.898131	0.0045	81.642	VT(0.102)S(0.898)MFGGTR	2	-0.0087451	1	chloroplast
K4BUM4	556	S	Calcium-transporting ATPase	101260132	0.945882	0.0107	90.913	VEPFNS(0.946)T(0.054)K	2	0.33593	1	plasma membrane
K4BUM4	46	S	Calcium-transporting ATPase	101260132	1	0.0013	86.898	FTANLS(1)K	2	-0.284	4	plasma membrane
K4BUN0	905	S	Uncharacterized protein	101254688	0.92704	0.0146	77.732	HFS(0.927)GLT(0.073)GH	2	-1.307	1	nucleus
K4BUN0	33	S	Uncharacterized protein	101254688	1	6.53e-09	109.36	EMQASQTLANS(1)FR	2	-0.55436	3	nucleus
K4BUN1	836	S	Uncharacterized protein	---	0.999999	0.00321	65.219	TEMMIPIPS(1)PR	2	-0.60564	5	nucleus
K4BUP6	218	S	Uncharacterized protein	101263110	1	3.36e-33	164.02	HCGGES(1)DDHDDADVCSK	3	-0.23026	1	cytoplasm
K4BUQ0	222	S	Uncharacterized protein	---	1	0.0538	63.227	EPAS(1)PPR	2	-0.40226	1	Golgi apparatus
K4BUV5	138	S	Uncharacterized protein	---	0.821119	5.28e-06	99.092	VGQGGGS(0.821)S(0.179)HGSEEAR	3	-0.62172	1	chloroplast
K4BUW0	29	S	Uncharacterized protein	101250111	0.997498	0.00176	70.47	GPTAYYVQS(0.997)PS(0.002)R	2	-1.2121	2	chloroplast
K4BUW6	251	S	Uncharacterized protein	101252176	0.99775	1.05e-07	106.82	WIFS(0.998)PVS(0.002)GDSSVR	2	0.16245	1	nucleus
K4BUW6	192	S	Uncharacterized protein	101252176	0.998257	0.039	57.347	VGT(0.002)FLS(0.998)PR	2	0.025943	1	nucleus
K4BUZ4	578	S	Uncharacterized protein	---	0.992334	0.000663	72.21	S(0.992)IQS(0.008)DLPIVADGR	2	2.1122	1	nucleus
K4BUZ4	344	S	Uncharacterized protein	---	0.999997	0.000262	94.122	KHDS(1)FIVSR	3	-0.20098	6	nucleus
K4BUZ4	10	Y	Uncharacterized protein	---	0.993331	0.021	75.696	IGS(0.007)Y(0.993)IGR	2	0.018063	1	nucleus
K4BUZ4	616	S	Uncharacterized protein	---	0.999929	0.000397	75.819	S(1)LPNMWSQK	2	1.2007	4	nucleus
K4BUZ4	336	S	Uncharacterized protein	---	1	0.00249	68.536	FVDS(1)PEIK	3	0.7463	2	nucleus
K4BV23	286	S	Gamma-tubulin complex component	101263207	1	0.00121	89.698	VTDS(1)LLS(1)IK	2	-1.5343	1	nucleus
K4BV23	283	S	Gamma-tubulin complex component	101263207	1	0.00121	89.698	VTDS(1)LLS(1)IK	2	-1.5343	1	nucleus
K4BV77	179	S	Uncharacterized protein	---	0.997808	1.31e-07	114.19	IS(0.002)NS(0.998)APVTPPLS(0.225)S(0.704)PT(0.071)R	2	-0.98537	14	nucleus
K4BV77	183	T	Uncharacterized protein	---	0.999907	2.03e-06	102.46	IS(0.048)NS(0.952)APVT(1)PPLS(0.578)S(0.34)PT(0.082)R	3	-1.1202	9	nucleus
K4BV77	188	S	Uncharacterized protein	---	0.930181	1.31e-07	114.19	IS(0.035)NS(0.965)APVT(0.993)PPLS(0.043)S(0.93)PT(0.033)R	2	-0.75365	13	nucleus
K4BV77	218	S	Uncharacterized protein	---	0.921095	8.78e-07	79.069	ESMSALNIPFFAAS(0.921)APT(0.177)S(0.689)PT(0.212)R	3	-0.17571	2	nucleus
K4BV77	222	S	Uncharacterized protein	---	0.755397	8.78e-07	79.069	ESMSALNIPFFAAS(0.833)APT(0.319)S(0.755)PT(0.092)R	3	0.11329	2	nucleus
K4BV81	244	S	Uncharacterized protein	101251880	0.984276	0.0174	41.689	ES(0.016)KS(0.984)PDFK	3	-0.40405	1	cytoplasm
K4BV92	39	S	Uncharacterized protein	101254481	1	8.34e-07	109.41	NLPGNPDPEAEVIALS(1)PR	3	-0.19787	2	nucleus
K4BVA3	514	S	Uncharacterized protein	---	1	0.0142	60.161	QLS(1)AAMDK	2	1.4393	2	nucleus
K4BVA3	1532	S	Uncharacterized protein	---	0.981459	0.000158	68.705	QSEYPQLGS(0.004)QGS(0.981)WGS(0.015)K	3	0.056852	1	nucleus
K4BVA3	1481	S	Uncharacterized protein	---	0.909809	9.62e-14	139.58	VGGSSWSS(0.003)S(0.087)S(0.91)PAK	2	0.18288	4	nucleus
K4BVA3	1566	S	Uncharacterized protein	---	0.878874	6.52e-10	114.63	LLS(0.013)S(0.102)S(0.879)PAS(0.006)GHSSLK	3	0.46664	2	nucleus
K4BVA3	199	S	Uncharacterized protein	---	0.868628	0.000364	73.435	GS(0.869)PGLAY(0.131)HGK	3	0.31454	2	nucleus
K4BVA3	1378	S	Uncharacterized protein	---	0.750707	1.21e-07	116.45	ASMPTAASEVSVAS(0.249)S(0.751)PIDK	3	0.14033	1	nucleus
K4BVA3	1553	S	Uncharacterized protein	---	0.991782	0.00672	49.448	S(0.992)VS(0.006)S(0.002)KPAER	2	0.14127	2	nucleus
K4BVC5	35	S	Uncharacterized protein	---	0.792457	0.000416	58.32	QSSMMGS(0.792)S(0.207)QAIR	3	1.1424	1	plasma membrane
K4BVC5	31	S	Uncharacterized protein	---	0.918942	0.00063	60.246	QS(0.014)S(0.919)MMGS(0.06)S(0.007)QAIR	2	-0.55668	2	plasma membrane
K4BVD1	67	S	Uncharacterized protein	104647199	0.994979	1.54e-05	91.317	AS(0.001)PS(0.004)LS(0.995)PVNENSSPK	3	-0.010234	1	nucleus
K4BVD1	266	S	Uncharacterized protein	104647199	0.98506	8.72e-05	80.632	QSHDS(0.001)S(0.014)EIS(0.985)PK	3	0.57224	1	nucleus
K4BVD3	53	S	Uncharacterized protein	101245159	0.999729	0.000971	123.86	YISTLS(1)PR	2	-0.29475	18	nucleus
K4BVD6	221	S	Uncharacterized protein	101266937	1	0.000182	128.68	S(1)FDEIEFEK	2	-1.4067	1	cytoplasm
K4BVD9	212	S	Uncharacterized protein	101244868	0.963787	0.0133	44.863	S(0.964)FS(0.036)GEIFK	3	-0.19936	1	nucleus
K4BVH7	824	S	Coatomer subunit alpha	101251283	0.985417	2e-16	164.88	GIFEGGLDS(0.985)T(0.015)VR	2	0.28148	3	nucleus
K4BVI4	563	S	Uncharacterized protein	101252387	0.929448	3.36e-05	67.88	EMNETVVPMS(0.059)Y(0.012)S(0.929)GGVPEK	3	-1.2419	8	chloroplast
K4BVI9	109	S	Uncharacterized protein	101247522	0.985902	3.68e-07	126.56	LT(0.01)VES(0.986)PDGS(0.004)VK	3	0.85195	2	plasma membrane
K4BVI9	533	S	Uncharacterized protein	101247522	0.987138	8.56e-05	79.393	ISGDSVNEQACS(0.987)PVS(0.013)LPK	3	-0.029556	2	plasma membrane
K4BVI9	2078	S	Uncharacterized protein	101247522	1	0.00615	47.47	HIQMNPGAKS(1)	2	0.93059	2	plasma membrane
K4BVI9	207	S	Uncharacterized protein	101247522	0.872855	0.00102	90.906	S(0.007)HS(0.873)S(0.12)LQLK	3	0.44733	1	plasma membrane
K4BVJ9	421	S	Uncharacterized protein	101256481	0.998183	2.52e-39	179.41	ASEEVGAEPVS(0.001)ES(0.998)PAS(0.001)K	3	-0.71902	3	nucleus
K4BVJ9	419	S	Uncharacterized protein	101256481	0.989231	6.7e-05	89.831	ASEEVGAEPVS(0.989)ES(0.011)PASK	3	0.16065	1	nucleus
K4BVJ9	509	S	Uncharacterized protein	101256481	0.954198	5.26e-06	85.988	SPAANKS(0.046)S(0.954)PPEVK	3	-0.048418	1	nucleus
K4BVK0	763	S	Uncharacterized protein	101256771	0.999999	0.0012	78.488	RNS(1)FGSTK	3	0.095464	2	nucleus
K4BVK0	685	S	Uncharacterized protein	101256771	0.997687	5.41e-07	88.176	T(0.003)DRLDKS(0.998)S(1)PDAS(1)PR	3	-0.71949	6	nucleus
K4BVK0	53	S	Uncharacterized protein	101256771	0.953502	2.14e-06	101.5	VLS(0.954)NS(0.046)VVSETPSGNK	3	-0.037212	1	nucleus
K4BVK0	563	S	Uncharacterized protein	101256771	0.996599	2.23e-05	81.606	DAAPS(0.001)ENS(0.997)VPHST(0.002)R	3	-0.51105	1	nucleus
K4BVK0	690	S	Uncharacterized protein	101256771	0.999983	5.41e-07	98.408	T(0.003)DRLDKS(0.998)S(1)PDAS(1)PR	3	-0.71949	7	nucleus
K4BVK0	804	S	Uncharacterized protein	101256771	0.848472	0.0288	62.463	AIPNS(0.152)S(0.848)PR	2	-0.15734	1	nucleus
K4BVK0	332	S	Uncharacterized protein	101256771	0.980609	0.0126	47.603	T(0.019)KS(0.981)INIK	3	-0.34839	1	nucleus
K4BVK0	560	S	Uncharacterized protein	101256771	0.999702	2.64e-06	87.429	DAAPS(1)ENSVPHSTR	3	0.49548	2	nucleus
K4BVK0	551	S	Uncharacterized protein	101256771	0.995938	4.97e-32	174.28	TEDESSEDTFSTIT(0.004)NHS(0.996)FGAR	3	-0.17654	1	nucleus
K4BVK0	841	S	Uncharacterized protein	101256771	0.996845	6.62e-06	126.1	S(0.003)LS(0.997)NAQQGAK	2	0.37779	4	nucleus
K4BVK0	686	S	Uncharacterized protein	101256771	0.999736	7.48e-12	118.48	T(0.003)DRLDKS(0.998)S(1)PDAS(1)PR	3	-0.71949	8	nucleus
K4BVK5	336	S	Uncharacterized protein	---	0.935641	1.38e-17	146.97	RQPS(0.936)EGS(0.058)FS(0.006)HEANHLPR	4	-0.53733	3	nucleus
K4BVL3	145	S	HVA22-like protein	---	0.990054	1.31e-46	201.12	RS(0.002)S(0.99)AS(0.007)ATQVQAEEQAPR	2	0.26473	4	extracellular
K4BVL3	139	S	HVA22-like protein	---	0.950511	0.0295	61.815	QPT(0.049)AS(0.951)LNR	2	0.39321	1	extracellular
K4BVL5	317	S	Uncharacterized protein	101261023	0.979741	0.000182	88.021	VS(0.02)S(0.98)PIIKPVK	3	0.16837	1	nucleus
K4BVM1	92	S	Uncharacterized protein	---	0.872719	0.00119	61.11	LNLT(0.005)HCGS(0.873)S(0.122)R	3	-0.085139	1	nucleus
K4BVM3	84	S	Uncharacterized protein	100134879	0.99998	1.48e-11	132.64	VFDNMVGVYS(1)PGR	2	0.12009	17	chloroplast
K4BVM3	60	S	Uncharacterized protein	100134879	0.998378	2.42e-19	160.63	SFSEMSMT(0.002)HS(0.998)PPR	2	-0.37119	40	chloroplast
K4BVM3	93	T	Uncharacterized protein	100134879	0.999996	0.00162	83.862	WSGIHT(1)PR	2	0.40454	22	chloroplast
K4BVM3	56	S	Uncharacterized protein	100134879	0.987891	1.09e-08	103.44	SFS(0.001)EMS(0.988)MT(0.298)HS(0.713)PPR	3	-1.1913	15	chloroplast
K4BVM3	194	S	Uncharacterized protein	100134879	1	0.0256	53.3	LGDGVMPAS(1)FK	2	0.038596	1	chloroplast
K4BVM3	46	S	Uncharacterized protein	100134879	1	0.00724	70.908	KRS(1)FDER	4	0.57094	7	chloroplast
K4BVM3	58	T	Uncharacterized protein	100134879	0.911678	5e-09	116.03	S(0.001)FS(0.019)EMS(0.966)MT(0.912)HS(0.102)PPR	3	-0.13193	26	chloroplast
K4BVN0	558	S	Uncharacterized protein	101264621	0.994828	0.000649	86.944	S(0.005)KS(0.995)QEFLLPK	2	-0.37293	1	cytoplasm
K4BVQ4	495	S	Uncharacterized protein	101268468	0.999994	7.24e-11	139.29	STGLQS(1)HEDLAK	2	0.058221	3	nucleus
K4BVQ4	228	S	Uncharacterized protein	101268468	0.925241	1.23e-13	137.17	S(0.925)S(0.025)T(0.025)WS(0.007)S(0.014)S(0.004)FDDFGR	2	-0.65618	1	nucleus
K4BVQ4	383	S	Uncharacterized protein	101268468	0.999735	4.05e-05	89.08	IMSSES(1)PK	3	0.72179	9	nucleus
K4BVR1	198	T	Uncharacterized protein	101244368	0.759824	0.000689	44.341	QANVNANT(0.004)NS(0.004)NANPT(0.232)T(0.76)PVR	3	-0.79856	1	nucleus
K4BVR1	68	S	Uncharacterized protein	101244368	0.994533	4.36e-22	154.26	S(0.995)PS(0.005)PMAAAAGVSPEK	2	0.21737	10	nucleus
K4BVR1	65	S	Uncharacterized protein	101244368	0.970267	1.65e-10	127.18	GGEVEAVSVS(0.03)S(0.97)PR	2	1.0457	7	nucleus
K4BVR7	118	S	Uncharacterized protein	---	0.999994	2.29e-71	249.26	VSTDFDYDGEGS(1)PSGGR	2	-0.98659	26	extracellular
K4BVR9	231	S	Uncharacterized protein	101245840	0.999259	0.000496	71.176	DVLS(0.001)GHPS(0.999)PK	3	-0.20283	1	cytoplasm
K4BVS0	22	S	Uncharacterized protein	101246133	0.799836	1.83e-10	122.53	DVPIS(0.187)S(0.806)S(0.8)PEY(0.206)NPIPVSSQK	3	0.076999	6	cytoplasm
K4BVS0	21	S	Uncharacterized protein	101246133	0.811323	5.83e-05	72.302	DVPIS(0.289)S(0.811)S(0.793)PEY(0.107)NPIPVSSQK	3	-0.091473	4	cytoplasm
K4BVT1	151	T	Uncharacterized protein	101251284	0.999902	0.000598	61.127	VEESPNHGVLT(1)PR	3	-0.13423	1	plasma membrane
K4BVT4	191	S	tRNA pseudouridine synthase	---	0.977432	0.000569	69.258	ESVLAS(0.023)LGS(0.977)GK	2	-1.1739	2	nucleus
K4BVU7	59	S	Uncharacterized protein	101253585	1	1.91e-07	97.271	VNVS(1)EEVEPKEEEK	3	0.59603	1	nucleus
K4BVU7	119	S	Uncharacterized protein	101253585	0.750976	1.23e-05	57.735	IS(0.001)GDHKEES(0.751)KAEDT(0.108)S(0.14)VPVEK	4	0.46145	1	nucleus
K4BVV3	216	Y	Uncharacterized protein	101254198	0.835144	3.12e-28	175.56	S(0.004)Y(0.835)S(0.016)T(0.016)NLAY(0.104)TPPEY(0.026)LR	2	-0.19675	2	nucleus
K4BVV3	340	T	Uncharacterized protein	101254198	0.999958	3.26e-07	107.65	SEEAPPT(1)PQHPLSAMGDACSR	3	-0.48316	23	nucleus
K4BVW7	24	S	Uncharacterized protein	---	0.999688	2.71e-05	78.95	GSFPFS(0.5)S(0.5)PRVS(1)PR	3	-0.44433	8	chloroplast
K4BVX8	228	S	Uncharacterized protein	101261326	0.92993	1.11e-08	105.53	LGPVGENTHVS(0.93)T(0.07)R	2	0.48625	2	nucleus
K4BVX8	23	S	Uncharacterized protein	101261326	1	0.0107	43.613	DFDEDMGS(1)R	2	0.19956	1	nucleus
K4BVY3	957	S	Uncharacterized protein	---	0.880977	2.08e-23	176.68	FDSINS(0.119)AS(0.881)GFDHSR	2	-0.19217	1	nucleus
K4BVY3	809	S	Uncharacterized protein	---	0.997808	5.37e-33	176.86	EQTAFDS(0.998)PS(0.001)GEY(0.001)SDNHFGK	4	-0.096329	16	nucleus
K4BVY3	904	S	Uncharacterized protein	---	0.999995	1.71e-83	262.94	NSPFTFEDSVPGS(1)PLSR	2	-0.14811	13	nucleus
K4BVY3	955	S	Uncharacterized protein	---	0.998109	2.1e-32	202.16	FDS(1)INS(0.998)AS(0.002)GFDHSR	2	-0.46536	8	nucleus
K4BVY3	882	S	Uncharacterized protein	---	0.98959	4.26e-17	146.94	HFFDS(0.052)T(0.044)DFGAS(0.894)PT(0.011)RT(0.01)ES(0.99)PGAESR	3	-0.027851	8	nucleus
K4BVY3	796	S	Uncharacterized protein	---	0.788054	8.9e-15	116.59	GNNSTVETDLMY(0.026)MHS(0.051)DEES(0.743)KS(0.788)PQGS(0.392)PR	4	-0.6648	1	nucleus
K4BVY3	926	S	Uncharacterized protein	---	0.99812	0.000117	132.03	DPFFDS(0.998)FS(0.002)R	2	0.1438	2	nucleus
K4BVY3	952	S	Uncharacterized protein	---	0.999893	1.88e-26	180.78	FDS(1)INS(0.971)AS(0.029)GFDHSR	3	-0.40715	16	nucleus
K4BVY3	900	S	Uncharacterized protein	---	0.999664	6.34e-05	92.886	NSPFTFEDS(1)VPGS(0.957)PLS(0.043)R	3	0.16664	2	nucleus
K4BVY3	907	S	Uncharacterized protein	---	0.763063	0.000425	66.613	NSPFT(0.001)FEDS(0.345)VPGS(0.891)PLS(0.763)R	2	-0.16123	1	nucleus
K4BVY3	876	S	Uncharacterized protein	---	0.999797	2.15e-26	178.99	HFFDSTDFGAS(1)PTR	2	-0.27058	20	nucleus
K4BVY4	206	S	RING-type E3 ubiquitin transferase	---	0.999979	0.000478	88.075	S(1)ENLVTVEK	2	1.0607	2	cytoplasm
K4BVY8	902	S	Glutamate receptor	---	0.977314	8.6e-18	154.39	S(0.023)VS(0.977)DDNIENDLGR	2	0.15645	1	plasma membrane
K4BVZ7	276	S	Uncharacterized protein	---	0.949259	1.23e-17	150.59	PVT(0.001)GQS(0.05)S(0.949)LALVSR	2	0.78213	3	plasma membrane
K4BVZ7	342	S	Uncharacterized protein	---	1	1.83e-10	148.52	DDHWDEES(1)LQR	3	-1.1654	3	plasma membrane
K4BVZ7	313	S	Uncharacterized protein	---	0.999106	0.0115	93.667	LPDT(0.001)GS(0.999)MR	2	-0.2871	3	plasma membrane
K4BVZ7	445	S	Uncharacterized protein	---	0.976335	7.28e-11	124.25	IYLHQEAGPS(0.024)S(0.976)R	2	0.012594	17	plasma membrane
K4BVZ7	281	S	Uncharacterized protein	---	0.999971	2.28e-05	83.275	PVTGQSSLALVS(1)R	2	-0.44116	5	plasma membrane
K4BVZ7	444	S	Uncharacterized protein	---	0.871605	4.15e-06	104.95	IYLHQEAGPS(0.872)S(0.128)R	3	-0.3117	14	plasma membrane
K4BVZ7	275	S	Uncharacterized protein	---	0.942691	1.25e-14	136.39	PVT(0.001)GQS(0.943)S(0.056)LALVSR	3	1.3158	5	plasma membrane
K4BVZ7	372	T	Uncharacterized protein	---	0.877397	2.16e-05	100.39	QT(0.119)T(0.877)AVET(0.003)VVPHPHGSTMSVR	4	-0.00070322	4	plasma membrane
K4BW04	125	S	Uncharacterized protein	---	0.982259	0.00211	44.584	LRS(0.982)PT(0.018)PFPAGLPAAR	3	0.33879	1	extracellular
[truncated: 2,843 more rows]
