# Supplementary material for: Novel Translational and Phosphorylation Modification Regulation Mechanisms of Tomato (Solanum lycopersicum) Fruit Ripening Revealed by Integrative Proteomics and Phosphoproteomics
Source: Int J Mol Sci. 2021 Oct 29;22(21):11782. doi: 10.3390/ijms222111782 (PMC8584006; doi:10.3390/ijms222111782)
Supplement: Supplementary file 1 [file ijms-22-11782-s001.zip › Table S5 Phosphorylation motif analysis.xlsx]

## Sheet: motif-x
	Motif Logo				Motif	Motif Score	Foreground		Background		Fold Increase
							Matches	Size	Matches	Size
					xxxxPx_S_PxRxxx	39.22	39	4003	177	942369	51.9
					xxxxxx_S_PRxxxx	32.00	190	3964	2410	942192	18.7
					xxxRxx_S_PxxxxR	38.01	31	3774	166	939782	46.5
					xxxxxx_S_PxxxRx	32.00	157	3743	2272	939616	17.3
					xxxxxx_S_PxRxxx	32.00	126	3586	1884	937344	17.5
					xxxxxx_S_PKxxxx	30.74	111	3460	2319	935460	12.9
					xxxRxx_S_Pxxxxx	32.00	88	3349	1704	933141	14.4
					xLxRxx_S_xxxxxx	32.00	155	3261	4910	931437	9.0
					xxxxxx_S_PxxxxR	27.60	76	3106	1747	926527	13.0
					xxxRSx_S_xxxxxx	32.00	119	3030	4641	924780	7.8
					xxxxxx_S_PxKxxx	27.40	75	2911	1869	920139	12.7
					xxxxxx_S_PxxRxx	25.47	58	2836	1519	918270	12.4
					xxxxSx_S_Pxxxxx	32.00	63	2778	4016	916751	5.2
					xxxRxx_S_Fxxxxx	24.96	53	2715	1720	912735	10.4
					xxxxxR_S_Pxxxxx	24.59	43	2662	1101	911015	13.4
					xxxRxx_S_xxxxRx	23.34	52	2619	2039	909914	8.9
					xxxxxx_S_Pxxxxx	16.00	342	2567	26254	907875	4.6
					xxxxSx_S_Fxxxxx	31.16	59	2225	4267	881621	5.5
					xxxRxx_S_xDxxxx	22.84	40	2166	1547	877354	10.5
					xxxRxx_S_xSPxxx	31.80	20	2126	217	875807	38.0
					xxxRxx_S_xExxxx	22.55	41	2106	1924	875590	8.9
					xxxxxx_S_DxExxx	32.00	83	2065	3689	873666	9.5
					RxxxSx_S_xxxxxx	25.97	46	1982	4359	869977	4.6
					xxxxxG_S_xxxxxx	16.00	227	1936	55283	865618	1.8
					xxxKxx_S_Fxxxxx	27.36	36	1709	2221	810335	7.7
					xxxRxx_S_xxxxxx	16.00	207	1673	26027	808114	3.8
					xxxxxx_S_xRxxxx	16.00	166	1466	36577	782087	2.4
					xxxKSx_S_xxxxxx	23.46	39	1300	4085	745510	5.5
					xxRxxx_S_xPxxxx	26.49	29	1261	1828	741425	9.3
					Rxxxxx_S_xxxxxx	14.15	116	1232	31669	739597	2.2
					xxxxxx_S_DxDxxx	24.53	36	1116	2820	707928	8.1
					Kxxxxx_S_xxxxxx	11.32	128	1080	43937	705108	1.9
					xxxKxx_S_xxxxxx	11.30	105	952	35453	661171	2.1
					xxxxxR_S_xxxxxx	9.35	83	847	29366	625718	2.1
					xxxxxx_S_xxRxxx	9.01	76	764	27851	596352	2.1
					xxxxSx_S_xxxxxx	8.47	128	688	62784	568501	1.7
					xxxxxx_S_xxxxxR	7.76	58	560	23497	505717	2.2
					xxxxxx_S_xDxxxx	7.94	60	502	26069	482220	2.2
					xxxxPx_T_Pxxxxx	32.00	78	585	2473	523631	28.2
					xxxxxx_T_PxRxxx	24.49	29	507	1151	521158	25.9
					xxxGxx_T_Pxxxxx	23.86	30	478	1506	520007	21.7
					xxxRxx_T_Pxxxxx	24.09	24	448	1149	518501	24.2
					xxxxxx_T_Pxxxxx	16.00	97	424	21638	517352	5.5
					xLxRxx_T_xxxxxx	23.09	24	327	2340	495714	15.5
					xxxRxx_T_xxxxxx	14.74	49	303	21130	493374	3.8
					xxxxxx_T_xPxxxx	7.38	35	254	23135	472244	2.8
					xxRxxx_Y_xxxxxx	12.07	41	229	15261	310342	3.6
					xRxxxx_Y_xxxxxx	9.42	32	188	13977	295081	3.6
					xSxxxx_Y_xxxxxx	7.50	37	156	25116	281104	2.7
					xxxxxx_Y_xSxxxx	6.08	28	119	22090	255988	2.7

## Sheet: motif annotation
Protein accession	Position	Amino acid	Motif logo
K4CNJ1	831	S	xxxxxx_S_PxKxxx
K4BDS7	186	S	xLxRxx_S_xxxxxx
K4DHJ3	67	S	xxxxSx_S_xxxxxx
K4CWF4	381	S	xxxxxx_S_PxKxxx
K4CG52	164	S	xxxxxx_S_PxKxxx
K4DAV4	123	S	xxxKxx_S_xxxxxx
O22300	35	S	xxxxxx_S_PxxxxR
K4CMC0	431	S	xxxRxx_S_xxxxxx
K4D6M2	313	S	xxxxxx_S_PxxxRx
K4BYV9	1468	S	xxxRxx_S_xxxxxx
K4D2Z4	112	S	xxxxxx_S_PxRxxx
K4B1Y9	224	S	Rxxxxx_S_xxxxxx
K4CB93	12	T	xxxxPx_T_Pxxxxx
K4CWQ1	592	S	xxxxxx_S_PxxxRx
K4D3F0	421	S	xxxxxG_S_xxxxxx
K4CND2	84	T	xxxxxx_T_Pxxxxx
K4CX91	106	S	xxxRxx_S_PxxxxR
Q7Y0Z7	157	S	xxxxxx_S_PxxxxR
Q0PY39	16	S	xxxxxx_S_PxKxxx
K4BGB7	1054	S	xxxxxx_S_DxExxx
K4BTC7	1002	T	xxxxxx_T_Pxxxxx
K4CN52	319	S	Kxxxxx_S_xxxxxx
K4BXT6	180	S	xxxRSx_S_xxxxxx
K4CRV3	83	S	xxxxSx_S_Fxxxxx
K4C4X7	364	T	xxxGxx_T_Pxxxxx
K4CGI4	405	S	Kxxxxx_S_xxxxxx
Q6RFY3	539	S	xxxxxx_S_Pxxxxx
K4DHZ5	686	S	xLxRxx_S_xxxxxx
K4CFU2	38	S	xxxxxG_S_xxxxxx
K4BMF7	459	S	xxxxxx_S_DxExxx
K4B0V6	616	S	xxxxxx_S_xxxxxR
K4DBB5	102	Y	xSxxxx_Y_xxxxxx
K4CID1	624	S	xxxxxx_S_PxxxxR
K4CVH2	222	S	xxxxxG_S_xxxxxx
G8Z263	114	S	xxxxSx_S_Fxxxxx
K4B2J4	97	S	xxxxxx_S_PxKxxx
K4CPC2	588	T	xxxxPx_T_Pxxxxx
K4CQD0	327	S	xxxxPx_S_PxRxxx
K4BCW5	161	S	xxxxxG_S_xxxxxx
K4BVC5	35	S	xxxxxG_S_xxxxxx
K4CGD6	301	S	xxxxxR_S_xxxxxx
K4ATC4	628	S	xLxRxx_S_xxxxxx
K4BFK3	135	T	xxxxPx_T_Pxxxxx
K4ATM2	50	S	xxxxxx_S_Pxxxxx
K4B496	614	S	Kxxxxx_S_xxxxxx
K4ASA0	452	S	xxxxSx_S_Fxxxxx
K4BTK9	218	S	xxxxxx_S_PRxxxx
K4D307	782	S	xxxxxx_S_PxxxRx
K4CB89	9	S	xxxxxx_S_Pxxxxx
K4D5F0	175	S	xxxxxx_S_Pxxxxx
K4CQH5	405	S	Kxxxxx_S_xxxxxx
K4ASA0	431	S	xxxRSx_S_xxxxxx
K4BKB9	1304	T	xxxGxx_T_Pxxxxx
K4BD74	294	S	Rxxxxx_S_xxxxxx
K4CB74	1302	S	xxxxxx_S_Pxxxxx
K4CWQ1	615	S	Kxxxxx_S_xxxxxx
K4AZ32	142	S	xxxxxG_S_xxxxxx
K4DHZ8	44	S	xxxxxG_S_xxxxxx
K4BFR7	79	S	xxxxxx_S_Pxxxxx
K4B1I0	424	S	xxxxxx_S_xRxxxx
K4D3E4	350	S	xxxxSx_S_xxxxxx
K4BVQ4	383	S	xxxxxx_S_PKxxxx
K4D6V7	202	S	xxxxxx_S_xRxxxx
K4AXU5	188	S	xxxxxx_S_xxxxxR
K4C3Q4	368	S	xxxxxx_S_Pxxxxx
K4B8P5	346	S	xxRxxx_S_xPxxxx
K4DA85	243	S	xxxxxR_S_xxxxxx
K4DFM2	178	S	xxxxSx_S_xxxxxx
K4BX55	310	T	xxxxxx_T_Pxxxxx
K4BAW0	28	S	xxxRxx_S_xxxxxx
K4CNF9	127	S	xxxxxx_S_Pxxxxx
K4BBU1	19	S	xxxxPx_S_PxRxxx
K4DBN6	156	S	xxxxSx_S_Pxxxxx
K4CVU7	307	S	xxxxxG_S_xxxxxx
K4CU34	513	S	xxxRxx_S_PxxxxR
K4CLA0	239	S	xxxxSx_S_Fxxxxx
Q40163	27	S	xxxxxx_S_xxRxxx
K4BDZ8	73	S	xxxxxG_S_xxxxxx
K4CZS1	43	S	xxxxSx_S_xxxxxx
K4BMT2	18	S	xxxKxx_S_Fxxxxx
K4B1S4	188	S	xxxxxx_S_xxRxxx
K4BKB9	217	S	xxxRxx_S_xxxxxx
K4CYC5	1337	S	xxxxxx_S_PxxxRx
K4CSF7	109	S	Kxxxxx_S_xxxxxx
K4C712	43	S	xxxxxx_S_xRxxxx
K4CW68	323	S	xxxRxx_S_xxxxxx
K4DFG5	464	S	xxxxxx_S_xxRxxx
K4DBV8	7	S	xxxxxG_S_xxxxxx
K4C1V6	295	S	xxxKxx_S_xxxxxx
K4BCR9	206	S	xxxxxG_S_xxxxxx
K4CEB0	27	S	xxxRxx_S_xxxxxx
K4CGD6	333	S	xxxKxx_S_xxxxxx
K4C6F5	361	S	xxxxxx_S_PxxxRx
K4CHM9	705	S	xxxxxx_S_xxxxxR
K4CGD6	475	S	xxxxSx_S_xxxxxx
K4AWF0	192	S	xxxxxx_S_PRxxxx
K4C3H8	87	S	xxxxxx_S_Pxxxxx
K4AWY9	505	S	xxxRxx_S_Fxxxxx
K4C0P4	63	S	xxxRxx_S_xExxxx
K4DAU1	275	S	xxxxxG_S_xxxxxx
K4CPC5	173	T	xxxRxx_T_xxxxxx
K4BY70	594	T	xxxxxx_T_Pxxxxx
K4CQR4	230	S	xxxxxG_S_xxxxxx
Q8RY07	38	S	xxxxPx_S_PxRxxx
K4BHP5	73	S	xxxxxG_S_xxxxxx
K4BJ31	237	S	xxxRxx_S_PxxxxR
K4CN91	177	S	xxxxxx_S_PxRxxx
K4BDL2	223	S	xxxxxx_S_xxRxxx
K4C5C7	122	S	xxxxxx_S_xxRxxx
K4D433	364	T	xxxxxx_T_xPxxxx
K4B284	244	S	xxxxxx_S_xxxxxR
K4AT75	178	T	xxxxxx_T_xPxxxx
K4B831	124	T	xxxxxx_T_Pxxxxx
K4BQ85	821	S	xxxxxx_S_xRxxxx
K4D241	195	S	xxxxxx_S_PxRxxx
K4D8B6	410	S	xxxxxx_S_PKxxxx
K4AZ77	256	S	xxxxxx_S_Pxxxxx
K4BVR1	198	T	xxxxPx_T_Pxxxxx
K4BC27	459	S	xxxxxx_S_Pxxxxx
K4C2E7	33	S	xxxRSx_S_xxxxxx
K4DA91	31	T	xxxxxx_T_Pxxxxx
K4CPV0	579	S	xxxxxx_S_PxRxxx
K4CR06	425	S	xxxRxx_S_xxxxxx
K4BMM0	31	S	xxxxxx_S_PxRxxx
K4CRB1	23	S	xxxxxG_S_xxxxxx
K4DAU1	265	S	xxxxxx_S_PxxxRx
K4BAX7	274	S	xxxxxx_S_PxRxxx
K4B6D8	246	S	xxxRxx_S_Pxxxxx
K4BU89	49	S	xxxRSx_S_xxxxxx
K4B0H6	359	S	xxxxxx_S_Pxxxxx
K4BWK4	393	S	xxxxSx_S_Fxxxxx
E1CFU1	65	T	xxxxxx_T_xPxxxx
K4BWH5	434	S	xxxxxR_S_xxxxxx
K4CWT1	938	S	xxxxxx_S_PxRxxx
K4AY91	231	S	xxxxxx_S_PxxxRx
K4DH43	334	S	xxxxxx_S_PxxxRx
K4CX91	266	S	xxxxxx_S_PxRxxx
K4DDP8	105	S	xxxxxx_S_DxExxx
K4AXM9	215	T	xxxxxx_T_Pxxxxx
K4B3R1	348	S	xxxRSx_S_xxxxxx
Q0PY39	61	T	xxxxPx_T_Pxxxxx
K4BK88	248	S	xxxKxx_S_xxxxxx
K4B0I5	357	S	xxxxxx_S_PKxxxx
Q40152	293	S	xxxRxx_S_xxxxxx
K4DH72	147	S	xxxxxx_S_xRxxxx
K4BY70	669	S	xxxxxR_S_Pxxxxx
K4BVM3	93	T	xxxGxx_T_Pxxxxx
K4BMY7	166	S	xxRxxx_S_xPxxxx
K4CV44	457	S	xxxxxx_S_PxKxxx
K4CZH2	14	S	xLxRxx_S_xxxxxx
K4BHR7	43	S	xxxxxx_S_PxxxxR
K4AZK5	529	S	xxxxxx_S_PRxxxx
K4BLH7	286	T	xxxxPx_T_Pxxxxx
K4B7E0	43	S	xxxRxx_S_xSPxxx
K4DAP9	639	S	xLxRxx_S_xxxxxx
K4CIJ5	190	S	xxxxxx_S_PxxRxx
K4CPC5	337	S	xxxxxx_S_PxRxxx
K4CRV5	288	S	xxxxSx_S_Pxxxxx
K4CBH7	187	S	Kxxxxx_S_xxxxxx
K4BL25	78	S	xxxxSx_S_Pxxxxx
K4D8B6	542	S	xxxxxx_S_PRxxxx
K4BL83	3	S	xxxxxx_S_DxDxxx
K4AYL5	48	S	xxxxxx_S_PxxxRx
K4BBF4	3473	S	Rxxxxx_S_xxxxxx
K4BMP7	835	S	xxxxxx_S_xRxxxx
K4D4K4	315	S	xxxRxx_S_xxxxxx
K4CKJ0	51	S	xxxRxx_S_xxxxxx
K4C5V3	17	T	xxxRxx_T_xxxxxx
K4BDS7	96	S	xxxxxx_S_PxxxRx
K4CIY9	523	S	xxxxSx_S_xxxxxx
K4BN02	295	S	xLxRxx_S_xxxxxx
K4BQE1	617	S	xxxxSx_S_xxxxxx
K4CPN7	949	S	xxxRxx_S_xExxxx
K4DAU1	204	S	xxxxxx_S_PxxxRx
K4D2F3	522	S	xxxxxx_S_Pxxxxx
K4BY91	478	Y	xSxxxx_Y_xxxxxx
K4D2C4	250	S	xxxxSx_S_xxxxxx
K4BKQ8	815	S	xxxxSx_S_Pxxxxx
K4B7H7	105	S	Rxxxxx_S_xxxxxx
K4CHM9	598	S	xxxxxG_S_xxxxxx
K4DAU1	304	Y	xxRxxx_Y_xxxxxx
K4CYA9	171	S	xxxxxx_S_PxxxRx
K4D2U2	44	S	xxxxxx_S_PKxxxx
Q0PY39	83	S	xxxxxG_S_xxxxxx
K4CSJ6	614	S	xxxxxx_S_PxxxRx
K4B910	584	S	xxxRSx_S_xxxxxx
K4BNN0	243	S	xxxxxx_S_Pxxxxx
K4DCJ1	248	S	xxxxxR_S_Pxxxxx
K4BM31	211	T	xxxxxx_T_Pxxxxx
K4CX96	416	S	xxxxxx_S_Pxxxxx
K4CN47	105	S	xxxRSx_S_xxxxxx
K4CDY9	1519	S	xLxRxx_S_xxxxxx
K4D6C3	378	S	xxxxSx_S_Fxxxxx
K4BL79	330	T	xxxRxx_T_Pxxxxx
K4C4E2	653	S	xxxxxx_S_xRxxxx
K4C0P5	39	S	xxxKxx_S_xxxxxx
K4BN27	170	S	xxxRxx_S_xxxxxx
K4CNV5	263	S	xxxxxx_S_Pxxxxx
K4DAG7	207	Y	xSxxxx_Y_xxxxxx
B6CG42	625	S	RxxxSx_S_xxxxxx
K4CU34	1067	S	xxxxxx_S_xDxxxx
K4D696	33	S	xxxxxx_S_PKxxxx
K4BD13	52	S	xxxxPx_S_PxRxxx
K4AX19	457	S	xLxRxx_S_xxxxxx
K4AVY7	1077	S	xxxRxx_S_xSPxxx
K4BF09	340	T	xxxGxx_T_Pxxxxx
K4CP47	248	S	xxxRxx_S_xxxxxx
K4BR37	32	T	xLxRxx_T_xxxxxx
P38415	742	T	xxxxPx_T_Pxxxxx
K4C998	148	S	xxxxxG_S_xxxxxx
K4BXR5	438	S	xxxxSx_S_Fxxxxx
K4DAU1	216	S	xxxRxx_S_PxxxxR
K4BNB4	296	S	xxxxSx_S_xxxxxx
K4B503	17	S	xxxKSx_S_xxxxxx
K4CNV1	56	T	xxxxxx_T_Pxxxxx
K4CY41	460	S	xxxxxx_S_DxExxx
K4C7K0	770	S	xxxxxx_S_PKxxxx
K4BBY6	51	S	xxxxxx_S_xxxxxR
K4BAP3	340	S	xxxxxx_S_Pxxxxx
K4AZW3	116	S	xxxxSx_S_xxxxxx
K4CZY5	120	S	xxxRxx_S_xxxxxx
K4B5D7	642	S	xxxxxR_S_xxxxxx
K4B836	287	S	xxxRxx_S_xDxxxx
K4D6C3	377	S	Kxxxxx_S_xxxxxx
K4BUE3	114	S	xxxxxx_S_PRxxxx
K4C7Y9	247	S	xxxxxx_S_xDxxxx
K4BCN3	23	S	xxxxxx_S_Pxxxxx
K4BCB5	578	S	xxxRxx_S_xxxxxx
K4CS51	602	S	xxxxxx_S_Pxxxxx
K4B928	170	S	xxxxxx_S_PRxxxx
K4BE72	227	Y	xSxxxx_Y_xxxxxx
K4D5J4	351	S	xxxxSx_S_Fxxxxx
K4BBX8	64	S	xxxRxx_S_xxxxRx
K4DBZ8	187	S	xxxxxx_S_Pxxxxx
K4CTM8	177	T	xxxxxx_T_PxRxxx
K4C8V0	1009	S	xxxxxG_S_xxxxxx
K4B228	244	S	xxxxxx_S_Pxxxxx
K4C3H8	614	S	Rxxxxx_S_xxxxxx
K4C6C8	306	S	xxxxxx_S_PxxxxR
K4DGP4	903	S	xxxxxx_S_PxxRxx
K4CN34	65	S	xxxRxx_S_xxxxxx
K4DBH9	188	S	xLxRxx_S_xxxxxx
K4B1N0	179	S	xLxRxx_S_xxxxxx
K4D4W2	792	S	xxxxxx_S_Pxxxxx
K4D261	583	S	RxxxSx_S_xxxxxx
K4B862	1890	T	xxxxPx_T_Pxxxxx
K4CID1	652	S	xxxRSx_S_xxxxxx
K4BT78	17	S	xxxxxx_S_DxExxx
K4AXW0	35	S	xxxxxR_S_Pxxxxx
K4BVX8	23	S	xxxxxG_S_xxxxxx
F8WS84	1008	S	xxxxxx_S_Pxxxxx
Q6QPK1	59	S	xxxxxG_S_xxxxxx
K4B806	641	S	RxxxSx_S_xxxxxx
K4CXA2	345	S	xxxxxx_S_xDxxxx
K4C8S7	22	S	xxxxSx_S_xxxxxx
K4CBI5	318	S	xxxxxx_S_xDxxxx
K4BCM5	749	S	xxxxxx_S_PRxxxx
K4B7Y4	446	S	xxxRxx_S_xxxxxx
K4CQA6	744	S	xxxxxx_S_Pxxxxx
K4D7U2	814	S	Rxxxxx_S_xxxxxx
K4CQS4	503	Y	xRxxxx_Y_xxxxxx
K4B324	294	S	xxxxxx_S_Pxxxxx
E7EC27	278	S	xxxxxR_S_xxxxxx
K4CAJ4	59	T	xxxxPx_T_Pxxxxx
K4BAA4	573	S	xxxxxR_S_xxxxxx
K4BMP7	866	S	xxxRxx_S_xxxxRx
K4BMY7	137	T	xxxxPx_T_Pxxxxx
K4DBU4	31	S	xxxxxx_S_PKxxxx
K4ASE8	167	S	RxxxSx_S_xxxxxx
K4C6Q5	35	Y	xxRxxx_Y_xxxxxx
K4D4F9	217	S	Rxxxxx_S_xxxxxx
A9ZSX8	49	S	xxxxxx_S_Pxxxxx
K4B486	522	S	Rxxxxx_S_xxxxxx
K4BUP6	218	S	Kxxxxx_S_xxxxxx
K4BPB2	192	S	xxxxxx_S_xDxxxx
K4CFX7	426	S	xxxxxx_S_PxRxxx
K4CYA9	174	Y	xRxxxx_Y_xxxxxx
K4DBN6	182	S	xxxxxx_S_PxxxxR
K4BM63	907	S	xxxxxx_S_xRxxxx
K4DHL7	140	S	xxxxxx_S_PxRxxx
K4B0J6	376	T	xxxxxx_T_Pxxxxx
K4D935	693	S	xxxRxx_S_Fxxxxx
K4D376	110	Y	xxxxxx_Y_xSxxxx
K4BMK4	615	S	xxxxxx_S_DxExxx
K4DHU6	90	S	xxxRxx_S_Pxxxxx
K4BLF1	16	S	xxxxxG_S_xxxxxx
K4BTQ4	373	S	xxxxxx_S_PxKxxx
K4C632	136	S	xxxxxx_S_PKxxxx
K4CNL2	1082	T	xxxxPx_T_Pxxxxx
K4BAC4	791	S	xxxxxx_S_PxKxxx
K4BWN8	601	S	xxxxSx_S_Pxxxxx
K4B6T4	46	S	xxxxxx_S_xRxxxx
K4BY91	205	Y	xxRxxx_Y_xxxxxx
K4BZ89	97	S	xxxxxG_S_xxxxxx
K4AZB5	152	S	xxxxxx_S_PxRxxx
K4BAD9	404	S	xxRxxx_S_xPxxxx
K4C7B7	56	S	xxxxxx_S_xRxxxx
K4BUW6	251	S	xxxxxx_S_Pxxxxx
K4CDG5	1044	S	Kxxxxx_S_xxxxxx
K4BKB9	87	S	xxxxxR_S_xxxxxx
K4CXG4	431	S	xxxxxR_S_xxxxxx
K4C2M1	306	S	xxxxxG_S_xxxxxx
K4BWM9	250	S	xxxKxx_S_xxxxxx
K4CYJ4	26	S	xxxxSx_S_xxxxxx
K4DCJ1	475	T	xxxxxx_T_Pxxxxx
K4D307	627	S	xxxRxx_S_xDxxxx
K4BCH0	583	S	xxxRSx_S_xxxxxx
K4CPC7	81	T	xxxxPx_T_Pxxxxx
K4B9X7	706	S	xxxRxx_S_xExxxx
K4CVQ4	243	S	xxxxxG_S_xxxxxx
K4D5L7	208	S	xxxxxx_S_Pxxxxx
K4DA52	66	T	xxxxxx_T_Pxxxxx
K4BTE6	42	S	xxxxSx_S_xxxxxx
K4AXM6	247	T	xLxRxx_T_xxxxxx
K4BWX3	369	T	xxxRxx_T_Pxxxxx
K4DBN6	189	S	xxxxxx_S_PxRxxx
K4C7R9	299	T	xxxxxx_T_Pxxxxx
K4BJI0	332	S	xxxxxx_S_Pxxxxx
K4DBG6	216	S	xxxKxx_S_xxxxxx
G3K2M4	24	S	xxxxSx_S_xxxxxx
K4DAU1	305	S	xxxxxx_S_PxxxRx
K4D3R0	227	S	xxxxxx_S_xRxxxx
K4D9C5	852	S	xxxxxG_S_xxxxxx
K4AW53	101	Y	xxxxxx_Y_xSxxxx
K4C712	41	S	Kxxxxx_S_xxxxxx
K4CWK1	298	T	xxxRxx_T_xxxxxx
K4BLU9	29	S	xxRxxx_S_xPxxxx
K4BFI6	14	S	Kxxxxx_S_xxxxxx
K4D217	123	S	xxxxxx_S_DxExxx
K4CM19	158	S	xxxxSx_S_xxxxxx
K4C1J7	233	S	xxxxxx_S_Pxxxxx
K4CBF0	320	S	xxxxxx_S_xDxxxx
K4BDN6	313	S	xxxxSx_S_xxxxxx
K4B1F9	46	S	xxxxSx_S_Pxxxxx
K4CX90	227	S	xxxxxx_S_PxRxxx
K4DF48	102	S	xxxxxx_S_PxKxxx
K4BGK0	573	S	xxxRxx_S_xxxxxx
K4BT18	479	Y	xxxxxx_Y_xSxxxx
K4CX91	272	S	xxxRxx_S_PxxxxR
K4C775	199	T	xLxRxx_T_xxxxxx
K4D233	269	S	xxxxxx_S_PxxRxx
K4CPV7	19	S	xxxxxG_S_xxxxxx
K4D3R0	614	S	xxxxSx_S_Pxxxxx
K4BF09	197	S	xxxxxx_S_xxxxxR
K4CBP9	688	S	xxxxxx_S_PxxxxR
K4BWM9	747	S	xxxxSx_S_Fxxxxx
K4DA72	853	S	xxxRxx_S_PxxxxR
K4BCH0	691	S	xxxxxG_S_xxxxxx
K4BUZ4	616	S	xxRxxx_S_xPxxxx
K4D6E1	771	S	xxxRxx_S_xxxxxx
K4D4Q0	68	T	xxxxxx_T_xPxxxx
K4AY91	336	S	xxxxxx_S_DxExxx
K4CMH5	20	S	xLxRxx_S_xxxxxx
K4B1N1	416	Y	xRxxxx_Y_xxxxxx
K4B0J6	364	S	xxxxxx_S_xxRxxx
K4ATX9	10	S	xxxRxx_S_xxxxxx
K4DD78	79	S	xxxxSx_S_xxxxxx
K4DAX8	437	S	xxxKxx_S_xxxxxx
K4B674	144	T	xxxRxx_T_Pxxxxx
K4D3K4	57	S	xxxxxx_S_PKxxxx
K4DAX8	30	Y	xxxxxx_Y_xSxxxx
K4CB52	128	S	xxxRSx_S_xxxxxx
K4D4F9	225	S	xxxxxR_S_xxxxxx
K4CHM9	164	S	xxxxxx_S_xxxxxR
K4AXA7	288	S	xxxxSx_S_xxxxxx
K4D2F4	512	S	xxxRxx_S_xxxxxx
K4BPV2	143	S	Rxxxxx_S_xxxxxx
K4CGW9	151	S	xLxRxx_S_xxxxxx
K4BBT2	184	S	xLxRxx_S_xxxxxx
K4BXH2	526	S	xxxxxx_S_xxRxxx
K4DBC4	157	S	xxxxxx_S_PKxxxx
K4CPN7	643	S	xxxxxx_S_xxRxxx
K4D242	483	S	xLxRxx_S_xxxxxx
K4BFW3	212	S	xxxxxx_S_PxRxxx
K4BEJ8	157	S	xxxRSx_S_xxxxxx
K4CAJ4	127	S	xxxxxx_S_Pxxxxx
K4BMY7	574	S	xLxRxx_S_xxxxxx
K4BLF1	10	S	xxxxxx_S_xRxxxx
K4DGX4	170	S	xxxRxx_S_xxxxxx
K4AXU5	192	T	xxxxxx_T_Pxxxxx
K4AZB5	163	S	xxxRxx_S_PxxxxR
K4BLP4	38	S	xxxxxx_S_xxRxxx
K4BF84	480	S	xxxxxx_S_PxxxRx
K4DH88	104	S	xxxRxx_S_xExxxx
K4CTW5	434	S	xxxxxx_S_PRxxxx
K4AT15	448	S	xxxxxR_S_xxxxxx
K4C4E2	289	S	xxxKxx_S_xxxxxx
K4CMS4	707	S	xxxxxx_S_Pxxxxx
K4CD10	118	S	xxxxSx_S_xxxxxx
K4C7T6	291	S	xxxxxx_S_PxxxxR
K4D2C4	248	S	xxxxxG_S_xxxxxx
K4D913	2222	S	xxxxxx_S_PxxxxR
K4AZ19	2166	T	xxxxPx_T_Pxxxxx
K4BLP4	17	S	xxxxxx_S_xxRxxx
K4BQ85	829	S	xxxxxx_S_xRxxxx
K4BAD8	524	S	xLxRxx_S_xxxxxx
K4B979	597	S	xxxxxx_S_PRxxxx
K4BVY3	926	S	Kxxxxx_S_xxxxxx
K4BPI5	566	S	xxxxxx_S_PxxxRx
K4BEM2	187	S	xxxxxx_S_PxxxxR
G8Z260	35	S	xxxxSx_S_Pxxxxx
K4BDP3	101	S	xxxRxx_S_xDxxxx
K4CHM9	596	S	xxxRxx_S_xxxxRx
K4CV01	265	S	xxxRxx_S_xxxxRx
K4CSX9	98	S	xxxxxx_S_PxxRxx
K4BJ97	439	S	xxxxxx_S_Pxxxxx
K4DBS5	139	S	xxxxxx_S_PxRxxx
K4BVA3	1481	S	xxxxxx_S_PxKxxx
K4BM04	663	S	xxxxxx_S_Pxxxxx
K4BXI4	331	S	xxxxxx_S_PxKxxx
K4CTM8	100	S	xxxxxx_S_PxRxxx
K4CSQ2	812	S	xxxxxG_S_xxxxxx
K4B3H8	832	S	Kxxxxx_S_xxxxxx
K4C9W3	82	S	xxxRxx_S_xxxxxx
K4BMC2	122	S	xxxxxx_S_DxExxx
E2FYC4	286	S	xxxxxG_S_xxxxxx
K4BMP6	22	S	xxxxxx_S_PxxxxR
K4C9Z4	354	S	xLxRxx_S_xxxxxx
K4BWA0	60	S	xxxxxx_S_DxExxx
K4ASE8	20	S	xxxRxx_S_PxxxxR
K4DBB5	91	S	xxxxxx_S_xxRxxx
K4B0M2	266	S	xxxxxx_S_Pxxxxx
G8Z280	36	S	xxxxxR_S_xxxxxx
K4CXK7	33	T	xxxxPx_T_Pxxxxx
K4B7F2	262	S	xxxxxx_S_Pxxxxx
K4D349	264	S	xxxxxR_S_xxxxxx
K4AXG9	404	S	xxxxxx_S_PKxxxx
K4C066	34	S	xxxxxx_S_PxxxRx
K4C643	318	S	xxxxxx_S_xxRxxx
K4D3E6	682	S	xxxxxx_S_Pxxxxx
K4CPN7	688	S	xxxxxR_S_Pxxxxx
K4B0S4	322	S	xLxRxx_S_xxxxxx
K4D4F9	214	S	xxxRxx_S_xxxxxx
K4BFR7	167	T	xxxRxx_T_Pxxxxx
K4CXD7	156	S	xxxxxx_S_Pxxxxx
K4BMZ3	503	S	xLxRxx_S_xxxxxx
K4BJ97	460	S	Rxxxxx_S_xxxxxx
K4BDS7	99	S	xxxxxx_S_xRxxxx
K4BC27	501	T	xxxxxx_T_Pxxxxx
K4B862	1898	T	xxxxPx_T_Pxxxxx
K4BF09	396	S	xxxxPx_S_PxRxxx
K4ATR8	83	T	xxxxxx_T_Pxxxxx
K4C632	141	S	xxxxxx_S_PKxxxx
K4ASI1	23	S	xxxxxx_S_xRxxxx
K4B223	242	S	xxRxxx_S_xPxxxx
K4B284	143	S	xxxRSx_S_xxxxxx
K4B5D7	610	S	xxxxxG_S_xxxxxx
K4C0P5	17	S	xxxKxx_S_xxxxxx
K4B324	311	S	xxxxSx_S_Pxxxxx
K4D359	226	S	xxxxxR_S_xxxxxx
Q949K3	501	S	xxxxxx_S_xxRxxx
K4BL39	338	S	xxxRSx_S_xxxxxx
K4CVS1	245	S	xxxRxx_S_xxxxxx
K4C3I4	1070	S	xxxxxx_S_xRxxxx
K4C875	42	S	Kxxxxx_S_xxxxxx
K4BK27	23	S	xxxxxx_S_Pxxxxx
K4CBT6	99	T	xxxxxx_T_Pxxxxx
K4B9J6	160	S	xxxxxx_S_Pxxxxx
K4BT18	478	S	xxxxSx_S_xxxxxx
K4D244	361	S	xxxxxR_S_xxxxxx
K4DBF5	152	S	xxxxxx_S_Pxxxxx
K4D866	859	S	xxxxxG_S_xxxxxx
K4BMZ7	323	S	xxxxxx_S_PxxxxR
K4BZ89	66	S	xxxxxG_S_xxxxxx
K4CXD7	274	S	xxxxxx_S_PxRxxx
K4DBS7	216	S	xxxRSx_S_xxxxxx
K4AXJ0	538	S	xxxxxx_S_PxxxRx
K4BHN5	68	S	xxxxPx_S_PxRxxx
K4B939	135	S	xxxxSx_S_Pxxxxx
K4CXC4	965	S	xxxxxx_S_Pxxxxx
K4DC84	542	S	xxxxxG_S_xxxxxx
K4B460	111	T	xxxRxx_T_Pxxxxx
K4AZM8	358	S	xxxxxx_S_PxxxRx
K4CBP9	119	S	xxxxxx_S_xDxxxx
K4BGK0	45	T	xxxRxx_T_xxxxxx
K4CBK5	172	S	xxxxSx_S_xxxxxx
K4CRS4	35	S	xxxxxx_S_xRxxxx
K4CQ81	164	S	xLxRxx_S_xxxxxx
K4D5F0	415	S	xxxRxx_S_xxxxRx
K4CK63	675	S	xxxxxx_S_DxDxxx
K4BN02	330	S	xLxRxx_S_xxxxxx
K4BXU5	283	S	Rxxxxx_S_xxxxxx
K4BMY7	495	S	xxxRxx_S_xxxxRx
K4CDG5	503	S	xxxKSx_S_xxxxxx
K4D9L9	84	S	xxxRxx_S_xxxxxx
K4B7W0	509	S	xxxxxx_S_DxDxxx
K4CDG5	644	Y	xRxxxx_Y_xxxxxx
K4D9U0	254	S	xxxxxx_S_PxRxxx
K4BF97	203	S	xxxxxx_S_PxxxRx
K4BTY8	154	S	Kxxxxx_S_xxxxxx
K4BU81	632	S	xxxxxx_S_PxxxRx
K4B4U1	1013	S	xxxxSx_S_xxxxxx
K4ASB5	46	T	xLxRxx_T_xxxxxx
K4BF97	183	S	xxxxxx_S_PRxxxx
K4ASQ3	536	S	xxxRxx_S_xxxxxx
K4CXG4	81	S	xxxRxx_S_xxxxRx
K4CH91	1092	S	xxxxxx_S_xDxxxx
K4C973	160	S	xxxRxx_S_Pxxxxx
K4B1Z1	24	S	xxxRxx_S_xSPxxx
K4CWT1	132	S	Rxxxxx_S_xxxxxx
K4BAK0	189	S	xxxxxx_S_PxRxxx
K4BMY7	433	T	xxxxPx_T_Pxxxxx
K4AS69	1051	S	xxxRSx_S_xxxxxx
K4B8P5	107	S	xxxRxx_S_xxxxRx
K4DH21	206	S	xxxxxx_S_PRxxxx
K4BKC9	1004	S	RxxxSx_S_xxxxxx
K4CGI4	406	S	xxxxxx_S_PxRxxx
K4B0K6	530	S	xxxxxR_S_Pxxxxx
K4CWF4	391	S	xxxxPx_S_PxRxxx
K4DHP7	219	S	xxxxxx_S_xxRxxx
K4B6J3	260	S	xxxxxx_S_Pxxxxx
K4C1V8	178	S	xxxKSx_S_xxxxxx
K4BAB3	495	S	xxxxxx_S_DxExxx
K4BKT1	74	Y	xxxxxx_Y_xSxxxx
K4CPR7	263	S	xxxRxx_S_Pxxxxx
K4CFE6	21	S	xxxxxx_S_DxExxx
K4ASA0	429	S	xxxxxx_S_PxxxxR
K4CPC1	395	S	xxxxxG_S_xxxxxx
K4BGB8	485	Y	xxxxxx_Y_xSxxxx
K4CB70	338	S	xxxxxx_S_Pxxxxx
K4CE82	29	S	xxxxxx_S_PRxxxx
K4CQB8	690	S	xxxxPx_S_PxRxxx
K4DHL7	160	Y	xSxxxx_Y_xxxxxx
K4BZL6	170	T	xxxxxx_T_Pxxxxx
K4DHP7	254	Y	xRxxxx_Y_xxxxxx
K4D4K4	797	S	xxxRxx_S_xxxxxx
K4BZM0	19	S	xxxxxx_S_xxRxxx
K4BAK0	38	S	xxxRxx_S_xxxxxx
K4DFB0	390	S	xxxRxx_S_xxxxxx
K4DDK9	361	S	xxxRxx_S_Pxxxxx
K4BEW7	169	S	xxxxxx_S_PKxxxx
K4BZ85	1060	S	xxxxxx_S_xxxxxR
K4D594	633	S	xxxRxx_S_xDxxxx
K4BUW6	192	S	xxxxxx_S_PRxxxx
K4BCI8	150	S	xxxxxx_S_PxxRxx
K4B811	115	S	xxxxxx_S_PRxxxx
K4BGB7	890	S	xxxxxx_S_xRxxxx
K4D4V8	286	T	xLxRxx_T_xxxxxx
K4BIB5	269	S	xxxRxx_S_xxxxxx
K4DAA5	508	S	xxxxxx_S_DxExxx
K4C237	29	S	xxxxxx_S_xRxxxx
K4BKB9	121	S	xxxRxx_S_xxxxxx
K4CHT3	10	S	xxxxxx_S_Pxxxxx
K4CPV0	319	S	xLxRxx_S_xxxxxx
K4DHU6	85	S	xxxxSx_S_Fxxxxx
K4CN46	198	T	xxxxPx_T_Pxxxxx
K4DAQ4	627	S	xxxxxx_S_Pxxxxx
K4BSB4	581	S	xxxRxx_S_Fxxxxx
K4BZ89	55	S	xxxxxx_S_xxxxxR
K4C6J0	144	S	xxxKSx_S_xxxxxx
K4AYR0	1593	S	xxxRxx_S_Pxxxxx
K4C8B7	1188	S	xxxxxG_S_xxxxxx
K4DHV0	55	S	xxxxxx_S_xRxxxx
K4BPL1	154	S	xxxxxx_S_Pxxxxx
K4CN82	264	S	xxxxxx_S_xRxxxx
K4BDG6	251	S	xxxxxx_S_PKxxxx
K4D7U2	897	S	xxxRSx_S_xxxxxx
K4AX19	532	T	xxxxxx_T_xPxxxx
K4C9Z2	36	S	xLxRxx_S_xxxxxx
K4C7Q8	52	S	xxxRxx_S_Pxxxxx
K4D307	1252	S	xxxxxR_S_xxxxxx
Q8W4Y5	295	S	xxxxxx_S_DxExxx
K4CXR9	391	S	xxxxxx_S_Pxxxxx
K4D8M5	103	S	xxxRxx_S_xxxxxx
K4CVQ4	18	S	xxxxxx_S_Pxxxxx
K4D9X7	1068	S	xxxxxx_S_PKxxxx
P07370	50	Y	xSxxxx_Y_xxxxxx
K4BGB7	15	T	xxxxxx_T_Pxxxxx
K4BNQ3	235	S	xxxxxx_S_xDxxxx
K4BWV6	486	S	xxxxxx_S_PRxxxx
K4BCD2	80	S	xxxxPx_S_PxRxxx
K4D6M2	340	Y	xRxxxx_Y_xxxxxx
Q84LR0	22	S	Rxxxxx_S_xxxxxx
K4C918	418	S	xxxxxx_S_PRxxxx
K4B562	287	S	xxxRxx_S_xxxxxx
K4BYV9	1470	S	RxxxSx_S_xxxxxx
K4D8X3	418	S	xxxxxx_S_xRxxxx
K4BC27	486	S	xxxxSx_S_Pxxxxx
K4D5Y1	96	S	xxxxxx_S_xxxxxR
K4BD97	191	S	xxxKxx_S_xxxxxx
P26300	271	S	xxxKxx_S_xxxxxx
K4BSH0	53	S	Rxxxxx_S_xxxxxx
K4BND3	101	S	xxxRxx_S_PxxxxR
K4BVI9	109	S	xxxxxx_S_Pxxxxx
K4B2T2	230	T	xxxRxx_T_xxxxxx
K4D5L7	871	S	xxxxxx_S_PxRxxx
K4BVY3	876	S	xxxxxx_S_PxRxxx
K4BTU2	190	S	xxxRSx_S_xxxxxx
K4CMQ9	609	S	xxxxxR_S_Pxxxxx
K4C8K9	141	S	xxxRxx_S_xxxxxx
K4BZR6	420	S	xxxxxx_S_PRxxxx
K4DCJ1	131	S	xxxxxx_S_PxxxRx
K4BW99	75	S	xxxRxx_S_xDxxxx
K4CF29	132	S	xxxxxG_S_xxxxxx
K4BDJ9	30	S	xxxxxx_S_Pxxxxx
K4CAC6	272	S	xxxxxG_S_xxxxxx
K4B3K2	321	S	xxxRxx_S_xxxxxx
K4D4N2	118	S	Kxxxxx_S_xxxxxx
K4B594	764	S	xxxxSx_S_Fxxxxx
K4BN02	464	S	xLxRxx_S_xxxxxx
K4CGZ3	357	S	xxxxSx_S_Fxxxxx
K4C865	729	S	xxxxxR_S_Pxxxxx
K4BK21	372	T	xxxRxx_T_Pxxxxx
K4BBF4	47	S	xxxxxx_S_DxExxx
K4D860	139	T	xxxxxx_T_Pxxxxx
K4BJ97	462	S	xxxxSx_S_xxxxxx
K4BVY3	952	S	xLxRxx_S_xxxxxx
K4B241	18	S	xxxxxx_S_xRxxxx
K4DC52	118	S	xxxRxx_S_xxxxRx
K4BDN4	372	S	xxxxxx_S_PxxRxx
K4BGB8	528	S	xxxxxx_S_PRxxxx
K4B9A8	79	S	xxxxSx_S_xxxxxx
K4BDN4	327	S	xxxxxx_S_Pxxxxx
K4D913	2523	S	xxxxxx_S_PRxxxx
K4DA22	12	S	xxxxxx_S_PRxxxx
K4CXC4	615	S	Rxxxxx_S_xxxxxx
K4BWL7	171	S	xxxxxx_S_xRxxxx
K4B355	86	S	xxxxxx_S_PxKxxx
K4B1Y9	306	T	xxxRxx_T_xxxxxx
K4CRL4	169	S	xxxxxG_S_xxxxxx
K4AYM7	277	S	xxxxxx_S_xxRxxx
K4BMV7	217	S	xxxxxx_S_Pxxxxx
K4BT18	293	S	xxxxxx_S_xDxxxx
K4BK89	440	S	xxxxxx_S_Pxxxxx
K4D3S7	705	S	RxxxSx_S_xxxxxx
K4BJP4	107	S	xxxxxx_S_PKxxxx
K4CUG1	174	S	xxxxxx_S_Pxxxxx
K4C7T6	900	T	xxxxxx_T_Pxxxxx
K4CLW3	350	S	xxxxxx_S_PKxxxx
K4BNV7	688	S	Rxxxxx_S_xxxxxx
K4CQV5	42	S	xxxRxx_S_xxxxxx
K4BGF5	1024	Y	xRxxxx_Y_xxxxxx
K4ATA5	96	S	xxxxSx_S_Pxxxxx
K4BMY7	215	S	xxxxxR_S_Pxxxxx
K4CG52	507	S	xxxxxx_S_PxxxRx
K4CXH0	51	S	xxxRxx_S_xSPxxx
K4BWL7	150	S	xxxxSx_S_Fxxxxx
K4B0G4	7	S	xxxxxR_S_xxxxxx
K4BDP3	332	S	xxxxxx_S_PRxxxx
K4D4F8	264	T	xxxxxx_T_PxRxxx
K4C7C4	65	S	xxxxSx_S_Fxxxxx
K4D5F0	186	T	xxxxxx_T_Pxxxxx
K4CB59	135	S	xxxxxx_S_xDxxxx
K4BDD0	46	S	xxxxxx_S_PxKxxx
K4DAZ7	826	S	xxxRxx_S_xxxxxx
K4BXQ6	337	S	xxxxxx_S_PxxxxR
K4BC60	47	S	xxxRxx_S_xxxxRx
K4CNM0	106	S	xxxRxx_S_Pxxxxx
K4CWK1	293	S	xxxxxx_S_xRxxxx
K4CHS1	878	S	xxxRxx_S_Pxxxxx
K4DFY6	200	S	xxxRSx_S_xxxxxx
K4CHT3	18	S	xxxxxx_S_Pxxxxx
K4BAB3	463	S	xxxxxx_S_PRxxxx
K4BVN0	558	S	xxxRSx_S_xxxxxx
K4CP41	370	S	xxxxxx_S_PRxxxx
K4CGP6	384	S	Kxxxxx_S_xxxxxx
K4CLW3	356	S	xxxxxx_S_xDxxxx
K4CGD6	298	S	xxxxxx_S_xRxxxx
K4DCM7	427	S	xxxKxx_S_xxxxxx
K4CXH7	272	S	xxxxSx_S_xxxxxx
K4CFZ5	425	S	xxxKxx_S_xxxxxx
K4AZZ4	399	S	xxxxxx_S_DxExxx
K4B4Z2	805	T	xxxxxx_T_Pxxxxx
K4DHL7	293	S	xxxxxx_S_xxRxxx
K4CKS1	73	S	xxxxxx_S_DxExxx
K4CF07	62	S	xxxxxx_S_PxxxRx
K4CZ23	242	S	xxxxxx_S_PxxxxR
K4CV15	694	S	xxxRxx_S_xxxxxx
K4CWK5	127	S	xxxxxx_S_Pxxxxx
K4C1V8	95	S	xxxKSx_S_xxxxxx
K4D2L8	325	S	xxxxxx_S_PxxRxx
K4D5D4	1017	S	xxxxxx_S_PxRxxx
K4CLW3	334	S	xxxxxx_S_PxRxxx
K4BAJ6	32	S	xxxRSx_S_xxxxxx
K4BIJ3	355	Y	xSxxxx_Y_xxxxxx
K4D8F3	43	S	xxxRSx_S_xxxxxx
K4CHY4	88	S	xxxxSx_S_xxxxxx
K4BA00	865	S	xxxxxx_S_xRxxxx
K4B284	169	S	xxxxxx_S_PxxxRx
K4CA60	574	S	xxxRSx_S_xxxxxx
K4CG52	487	S	xxxxxx_S_xxxxxR
K4C709	480	S	xxxRxx_S_xExxxx
K4BGK0	574	S	xxxRxx_S_xxxxxx
K4BKU7	383	T	xxxRxx_T_xxxxxx
K4CBI6	91	S	xxxRxx_S_xExxxx
K4BY70	921	S	xxxxxx_S_PxxxRx
K4C865	512	S	xxxxxx_S_PxKxxx
K4CL97	77	S	xxxxxx_S_PxxxxR
K4B8E9	13	S	xxxKxx_S_xxxxxx
K4D4F9	204	S	xxxxxG_S_xxxxxx
K4CSM2	723	S	xxxRxx_S_xxxxRx
K4C632	247	S	RxxxSx_S_xxxxxx
K4C871	21	S	xxxxxG_S_xxxxxx
K4B1Z1	43	S	xxxRxx_S_xSPxxx
K4D935	315	S	xxxxxx_S_Pxxxxx
K4C632	460	S	xxxRxx_S_Pxxxxx
K4AWR5	228	S	xxxxSx_S_Fxxxxx
K4CX96	434	S	xxxxxx_S_Pxxxxx
K4BUC5	68	S	xxxxxx_S_Pxxxxx
K4D3C3	381	S	xxxRxx_S_xxxxxx
K4BZ89	297	S	xxxRxx_S_Pxxxxx
K4CUS2	278	S	xxxxxx_S_xRxxxx
K4B284	147	Y	xRxxxx_Y_xxxxxx
K4BTP3	409	S	xxxxxx_S_Pxxxxx
K4BVT1	151	T	xxxGxx_T_Pxxxxx
K4CN52	339	S	xxxxSx_S_xxxxxx
K4C7J0	357	S	Rxxxxx_S_xxxxxx
K4BLG9	40	S	xLxRxx_S_xxxxxx
K4DAQ2	67	S	xxxxSx_S_Pxxxxx
K4CZZ2	206	S	xxxxxx_S_xxRxxx
K4CF73	77	S	xxxxxx_S_Pxxxxx
K4BY25	9	S	Rxxxxx_S_xxxxxx
K4D1R2	196	S	xxxxSx_S_xxxxxx
K4B1U4	291	S	xxxxxx_S_PxxRxx
K4D433	226	S	xxxxxx_S_xRxxxx
K4BTA8	27	T	xxxxxx_T_PxRxxx
K4D052	82	S	xxxxxx_S_PxxxRx
K4D3L4	442	S	xxxKxx_S_xxxxxx
K4C1V8	78	S	xxxxxx_S_PxKxxx
K4CD47	773	S	xxxxxx_S_PRxxxx
K4CZR4	280	S	xxxRxx_S_xDxxxx
K4BNK4	428	S	xxxRSx_S_xxxxxx
K4BBG0	82	S	xxxxxx_S_xDxxxx
K4CX91	310	S	xxxxxx_S_PxxxRx
K4C9A2	274	S	xxxxxx_S_PxKxxx
K4BNN5	691	S	xxxxxx_S_DxDxxx
K4BYW8	365	T	xxxxxx_T_PxRxxx
K4B306	11	T	xxxxPx_T_Pxxxxx
K4BSM4	62	S	xxxxxx_S_PRxxxx
K4BND3	581	S	xxxxxR_S_xxxxxx
K4C8Q8	98	S	xxxxxG_S_xxxxxx
K4B8I4	99	S	xxxxxR_S_xxxxxx
K4BBK7	696	S	xxxxxx_S_Pxxxxx
K4BX13	149	S	xxxxxx_S_xRxxxx
K4CME5	229	S	xxxxxR_S_xxxxxx
K4B092	515	S	xxxxxx_S_PRxxxx
K4BCZ4	456	S	xxxxxx_S_xRxxxx
K4CWR5	49	S	Rxxxxx_S_xxxxxx
K4CG52	376	S	xxxxxx_S_xRxxxx
P47921	87	T	xxxxxx_T_xPxxxx
K4BVY3	796	S	xxxxxx_S_PxxxxR
K4B059	113	S	xxxxxx_S_xDxxxx
K4BTH3	368	S	xxxxxx_S_xxxxxR
K4C7K0	647	S	xxxxxx_S_DxDxxx
K4CNA9	3234	T	xxxRxx_T_xxxxxx
K4CG52	345	S	Kxxxxx_S_xxxxxx
K4BA35	344	S	xxxxxx_S_PRxxxx
K4CXA9	380	S	xxxKxx_S_xxxxxx
K4DA99	282	S	xxxxxG_S_xxxxxx
K4BMP7	78	S	Rxxxxx_S_xxxxxx
K4CEU1	63	S	xxxKxx_S_xxxxxx
K4BG35	451	T	xxxxxx_T_Pxxxxx
K4C2U5	143	S	xxxxxx_S_DxDxxx
K4C7X4	164	S	xxxxSx_S_Pxxxxx
G8Z280	418	S	xxxxxx_S_xxRxxx
K4C6L7	318	T	xxxxPx_T_Pxxxxx
K4DA91	39	T	xxxRxx_T_xxxxxx
K4CND2	56	S	xxxxxx_S_Pxxxxx
K4BPX9	30	S	xxxxSx_S_xxxxxx
K4CUJ8	456	S	xxxxxx_S_PxRxxx
K4D7U2	824	S	xLxRxx_S_xxxxxx
K4D2Z4	215	T	xxxxxx_T_PxRxxx
K4BK30	634	S	xxxxxx_S_xDxxxx
K4AX58	362	T	xxxxxx_T_PxRxxx
K4D320	100	S	xLxRxx_S_xxxxxx
K4B092	252	Y	xxRxxx_Y_xxxxxx
K4D527	591	S	xxxxxx_S_xRxxxx
K4BJ97	452	S	xxxRxx_S_xxxxxx
K4CKL1	171	S	xxxRxx_S_xExxxx
K4CBG2	18	S	xLxRxx_S_xxxxxx
K4DI20	82	S	Kxxxxx_S_xxxxxx
K4C9G4	176	S	xxxxxx_S_xxxxxR
K4CIH6	211	S	xxxRSx_S_xxxxxx
K4CN33	663	S	RxxxSx_S_xxxxxx
K4BTQ4	657	S	xxxxxx_S_PxKxxx
K4D1U6	49	S	xxxxxx_S_xRxxxx
E1CFU1	572	S	xxxxSx_S_xxxxxx
K4D913	1843	S	xxxxSx_S_Pxxxxx
K4C1T0	55	S	Kxxxxx_S_xxxxxx
K4BS21	504	S	xxxxxx_S_DxExxx
K4CQT7	81	S	xxxxxx_S_PxRxxx
K4C3M8	383	S	xxxxxx_S_PKxxxx
K4CAC6	274	S	xxxxSx_S_Pxxxxx
K4B741	133	S	Kxxxxx_S_xxxxxx
K4D4V8	268	S	xxxxxR_S_xxxxxx
K4D2T8	79	S	xxxxxx_S_xRxxxx
Q6QLU0	20	S	Kxxxxx_S_xxxxxx
K4AV63	504	Y	xxRxxx_Y_xxxxxx
K4CQA7	370	T	xxxxPx_T_Pxxxxx
K4C349	250	T	xxxRxx_T_Pxxxxx
K4CEW8	450	S	xxxxxx_S_PRxxxx
K4BFR7	208	S	xxxxxx_S_PxxxRx
K4C7Z8	1206	S	xxxKxx_S_Fxxxxx
K4CMG4	468	S	xxxxxx_S_PxxRxx
K4BJE3	181	S	xxxxxx_S_PxxxxR
K4BXG5	19	S	xxxxxx_S_PKxxxx
K4BAK0	136	T	xxxxPx_T_Pxxxxx
K4D7R0	1012	S	xxxxxx_S_PxKxxx
K4B3H9	160	S	xxxxxx_S_xRxxxx
K4BRF6	64	S	xxxxxx_S_PKxxxx
K4D2Y9	1579	S	xxxxxx_S_PxRxxx
K4CLY7	843	S	xxxxxx_S_xRxxxx
K4CW90	79	S	xxxxxx_S_xDxxxx
Q9M6A3	300	S	xxxRxx_S_xxxxxx
K4C6Q5	32	S	xxxxxR_S_xxxxxx
K4BY70	946	S	xxxRxx_S_Pxxxxx
K4CXD7	197	S	xxxxxx_S_PxxxxR
K4C842	69	S	xxxKxx_S_Fxxxxx
K4AX19	530	S	xxxxxx_S_Pxxxxx
K4D4Q2	37	T	xLxRxx_T_xxxxxx
K4C3S0	760	S	xxxxxx_S_PKxxxx
K4BNJ2	159	S	xLxRxx_S_xxxxxx
K4B0C0	431	S	xxxRxx_S_xExxxx
K4D9L5	82	S	xxxRxx_S_xxxxxx
K4CCI9	115	S	xLxRxx_S_xxxxxx
P42652	255	S	xxxKxx_S_xxxxxx
K4BAB3	202	S	Rxxxxx_S_xxxxxx
K4CW53	827	S	xxxxxx_S_Pxxxxx
K4BB54	471	S	xxxxxR_S_xxxxxx
K4BW90	488	S	xxxxxx_S_PxxxRx
K4CAD9	143	S	xxxxxx_S_Pxxxxx
K4BTC7	1013	S	xxxxxG_S_xxxxxx
K4CX93	119	Y	xxRxxx_Y_xxxxxx
K4D307	584	S	xxxxxx_S_PxxRxx
K4B3K2	322	S	xxxRxx_S_xxxxxx
K4BF24	415	S	xxxRxx_S_PxxxxR
K4BAK0	215	S	xxxRSx_S_xxxxxx
K4C509	29	S	xxxxxx_S_xDxxxx
K4CSJ6	311	S	xxxxxx_S_PxxxRx
K4C7F0	71	T	xxxxxx_T_Pxxxxx
K4BVZ7	313	S	xxxxxG_S_xxxxxx
K4BXC8	339	Y	xSxxxx_Y_xxxxxx
K4CXH8	55	S	xxxKxx_S_xxxxxx
K4CRV5	574	S	xxxxxx_S_PRxxxx
K4BW18	24	S	xLxRxx_S_xxxxxx
K4DAX3	410	S	xxxxxx_S_PxKxxx
K4BFU2	547	S	xxxxxR_S_Pxxxxx
K4CR43	65	S	xxxRxx_S_Pxxxxx
K4BXI5	598	S	xxxxxx_S_DxExxx
K4AXR0	485	S	xxxxxx_S_xRxxxx
K4B4L2	922	S	xxxxxx_S_xRxxxx
K4CB89	240	S	xxxxxx_S_xDxxxx
K4BLZ0	16	S	xxxRxx_S_xxxxxx
K4BUZ4	336	S	xxxxxx_S_Pxxxxx
K4CVG0	1049	S	xxxxxx_S_PxxxRx
K4D2Z4	380	T	xxxxxx_T_PxRxxx
K4B0R1	430	S	xxxxxx_S_PRxxxx
K4CXG4	83	S	xxxxxx_S_PxxxRx
K4D8X6	262	S	xxxxxx_S_PRxxxx
K4D4X2	34	S	Rxxxxx_S_xxxxxx
G8Z246	492	S	xxxxxx_S_PxRxxx
K4B9X7	705	S	xxxKxx_S_xxxxxx
K4BZ85	55	S	xxxxxx_S_xxRxxx
K4B3Y2	247	S	xxxRxx_S_xxxxxx
K4CEZ1	25	S	xxxxxx_S_Pxxxxx
K4BTW7	36	S	xxxxxx_S_PxKxxx
K4AZZ4	507	S	xxxxxx_S_Pxxxxx
K4CDG5	636	S	xxxxxx_S_PxRxxx
K4BCN3	58	S	xxxRSx_S_xxxxxx
K4BDJ9	32	S	xxxxxx_S_PxKxxx
K4BMM6	566	S	xxxxxx_S_xRxxxx
K4CUS1	282	S	xxxxxx_S_xxxxxR
K4BTI5	147	S	xxxxxx_S_PxRxxx
K4BAV0	15	S	xxxxxG_S_xxxxxx
K4CF07	193	S	xxxxxx_S_PxxxxR
K4CF73	142	S	xxxxxx_S_DxDxxx
K4BDJ9	56	S	xxxxxR_S_Pxxxxx
K4B778	95	S	xxxxxx_S_xRxxxx
K4BPK5	13	S	xxxxxx_S_Pxxxxx
K4BMY7	165	S	xLxRxx_S_xxxxxx
K4BDH9	12	S	xxxxxG_S_xxxxxx
K4BDT3	538	S	xxxRxx_S_xxxxxx
K4BU10	869	S	xxxxxx_S_xRxxxx
K4DBR5	348	S	xxxxxx_S_PxxRxx
K4C865	648	S	xxxxxx_S_Pxxxxx
K4BN96	210	T	xxxxPx_T_Pxxxxx
K4ASE8	221	S	xxxRxx_S_PxxxxR
K4CK71	332	S	xxxRxx_S_xExxxx
K4CGZ0	18	S	xxxxxx_S_PRxxxx
K4B7B8	294	S	xxxxxx_S_xxxxxR
K4BVI9	207	S	xxxKSx_S_xxxxxx
K4AZ39	143	S	xxxxxx_S_PRxxxx
K4B9M8	500	S	xxxxxG_S_xxxxxx
K4DD74	267	S	xxxxxx_S_Pxxxxx
K4D441	445	S	xxxxSx_S_xxxxxx
K4C1Q1	708	S	xxxxxG_S_xxxxxx
K4BMH7	446	S	xxxxxx_S_PKxxxx
K4DBT1	16	S	xxxxxx_S_PKxxxx
K4D3A1	22	S	xxxxSx_S_Pxxxxx
K4CLN3	318	S	xLxRxx_S_xxxxxx
K4ATA5	111	Y	xxRxxx_Y_xxxxxx
K4DHU6	56	S	xxxRSx_S_xxxxxx
K4BB54	478	Y	xxRxxx_Y_xxxxxx
K4AT15	450	S	xxxRxx_S_Pxxxxx
K4D5Q1	78	T	xxxxxx_T_Pxxxxx
K4BCV6	792	S	xxxRxx_S_PxxxxR
K4CQH6	941	S	xxxRxx_S_xxxxxx
K4DBQ5	401	S	xxxKxx_S_xxxxxx
K4D5I6	102	S	xxxKSx_S_xxxxxx
K4BY70	948	Y	xxRxxx_Y_xxxxxx
K4BE85	290	S	xxxRxx_S_Pxxxxx
K4C863	6	S	xxxKxx_S_xxxxxx
K4AU60	369	S	xxxxxx_S_PxxxRx
K4D3R4	340	S	xxxKxx_S_Fxxxxx
K4DAX8	31	S	xxxxxx_S_xRxxxx
K4CHE9	94	T	xxxxxx_T_PxRxxx
K4BSD9	71	S	xxxxxR_S_xxxxxx
K4D233	262	S	xxxxxx_S_PKxxxx
K4BZC9	208	S	xxxxxx_S_PRxxxx
K4D9C5	882	T	xxxxxx_T_xPxxxx
K4CUY3	151	T	xxxxxx_T_Pxxxxx
K4CEH3	536	S	Kxxxxx_S_xxxxxx
K4DDM3	52	S	xxxxxx_S_PxxxRx
K4DAP9	166	T	xxxxPx_T_Pxxxxx
K4C2U9	275	S	xxxxxG_S_xxxxxx
K4BB19	80	S	xxxRxx_S_xxxxxx
K4DBW3	151	Y	xxRxxx_Y_xxxxxx
K4DCV2	130	S	xxxxxx_S_Pxxxxx
K4BYX1	41	S	RxxxSx_S_xxxxxx
K4C7Q8	182	S	xxxxxx_S_xDxxxx
P26981	12	S	xxxKxx_S_xxxxxx
K4AWB7	86	S	xxxxxx_S_xxRxxx
K4DAC7	32	Y	xSxxxx_Y_xxxxxx
K4BMC0	44	S	xxxxxx_S_Pxxxxx
K4BMY1	461	S	Kxxxxx_S_xxxxxx
K4CX91	282	S	xxxxPx_S_PxRxxx
K4BBQ5	167	S	xxxxxx_S_PKxxxx
K4C3I4	512	T	xxxxxx_T_xPxxxx
K4B115	250	S	xxxxxx_S_xxRxxx
K4CPV0	480	S	xxxxxx_S_xRxxxx
K4BF09	821	S	xxxxxx_S_xxxxxR
K4BSY6	205	S	xxxxxx_S_xRxxxx
K4BAA5	182	S	xxxRxx_S_xxxxxx
K4BTU2	168	S	xxxRSx_S_xxxxxx
K4DHX8	37	S	xxxxSx_S_xxxxxx
K4BHK4	374	S	xxxRxx_S_xDxxxx
K4BJC4	36	S	xxxxSx_S_Fxxxxx
K4AWF4	215	S	xxxRSx_S_xxxxxx
K4D359	344	S	xxxxxx_S_PKxxxx
K4BJC8	258	S	xxxxxx_S_PKxxxx
K4CLJ7	560	S	xxxRxx_S_xSPxxx
K4B087	340	S	xxxKxx_S_xxxxxx
K4BKQ8	466	S	xxxxxx_S_xxRxxx
Q9SM50	36	S	xxxxxx_S_DxExxx
K4BKJ5	580	S	xxxKxx_S_xxxxxx
K4BI97	18	S	xxxxxx_S_PKxxxx
K4B430	624	S	xxxRxx_S_xxxxRx
K4AX19	462	T	xxxxPx_T_Pxxxxx
Q40131	119	S	xxxxSx_S_xxxxxx
K4C9E0	202	S	xxxxxx_S_PRxxxx
K4B240	15	S	xxxxxx_S_xRxxxx
K4CQ45	515	S	xxxxSx_S_xxxxxx
P21568	156	S	xxxxxx_S_xRxxxx
K4CKL1	221	T	xxxxxx_T_PxRxxx
K4CHK2	180	T	xxxxxx_T_Pxxxxx
K4D3S7	408	S	xxxxxx_S_xxxxxR
K4B4L2	733	S	xxxxxx_S_PxxxxR
K4CVJ8	23	S	xxxxxx_S_PRxxxx
K4BEH1	40	S	Kxxxxx_S_xxxxxx
K4BPF0	438	T	xxxxxx_T_Pxxxxx
K4CB74	1287	S	xxxxxx_S_PRxxxx
Q9ZS45	307	S	xxxxxx_S_PxKxxx
K4CXH0	319	S	xxxRxx_S_xSPxxx
B6CG42	611	S	xxxxxx_S_xRxxxx
K4C9E4	139	S	Rxxxxx_S_xxxxxx
K4CGT6	11	S	xxxKxx_S_xxxxxx
K4CUS1	26	S	xxxKxx_S_xxxxxx
K4CAY1	252	S	Kxxxxx_S_xxxxxx
K4C7F0	46	S	xxxRSx_S_xxxxxx
K4CGY7	69	S	xxxxxx_S_Pxxxxx
K4CRH4	578	S	xxxxxx_S_Pxxxxx
K4BLI5	412	S	xLxRxx_S_xxxxxx
K4DAU1	214	S	xxxxxx_S_PxxxRx
K4B6F0	245	S	xxxxxx_S_DxExxx
K4CG52	15	S	xxxxxR_S_Pxxxxx
K4B4Z2	857	S	xxxxxx_S_Pxxxxx
K4ATH7	562	S	xxxxxx_S_Pxxxxx
K4CUW5	406	S	xxxxPx_S_PxRxxx
K4CWQ1	550	S	Rxxxxx_S_xxxxxx
K4DBP4	113	S	xxxxxx_S_xDxxxx
Q56R07	1339	S	xxxRxx_S_xxxxxx
K4C8L6	81	S	xxxxxR_S_xxxxxx
K4BXG7	468	S	xxxxxx_S_PxRxxx
K4D4B4	62	S	xxxxxG_S_xxxxxx
K4B5D7	482	S	xxxxxx_S_Pxxxxx
K4BD34	322	S	xxxxSx_S_Fxxxxx
K4C557	17	S	xxxKxx_S_xxxxxx
K4BY26	167	S	Rxxxxx_S_xxxxxx
K4DAU1	244	Y	xxRxxx_Y_xxxxxx
K4CMZ5	189	S	xxxxxx_S_xxxxxR
K4DAG3	61	S	xxxxSx_S_Pxxxxx
K4BLZ0	138	S	xxxRSx_S_xxxxxx
K4AZB5	165	S	xxxRxx_S_PxxxxR
K4DA91	211	S	xxxRSx_S_xxxxxx
K4CXH0	186	S	xxxxxx_S_PRxxxx
K4BFW4	176	S	xxxxxG_S_xxxxxx
K4C3Q3	173	S	xxxxxx_S_Pxxxxx
K4CZD5	54	S	xxxxxG_S_xxxxxx
K4D8J9	10	S	xxxxxx_S_PKxxxx
K4BHX2	78	S	xxxxxx_S_PxKxxx
K4BZL6	190	S	xxxxxx_S_PxxRxx
K4BTC7	1099	S	xxxxSx_S_Fxxxxx
K4CBI5	323	S	xxxxxx_S_Pxxxxx
K4CVH2	561	S	xxxxxG_S_xxxxxx
K4BMI0	34	S	xxxxxx_S_PxxxRx
K4AXV9	32	S	xxxxxx_S_xxRxxx
K4C3N2	24	S	RxxxSx_S_xxxxxx
K4B0J9	156	S	xxxxxx_S_PKxxxx
K4BBX9	48	T	xxxxxx_T_Pxxxxx
K4B674	185	Y	xxRxxx_Y_xxxxxx
K4CQ20	8	S	xxxxSx_S_Pxxxxx
K4CDY9	1055	S	xxxxxx_S_Pxxxxx
K4BHK0	48	S	xxxxxx_S_Pxxxxx
K4CBS7	635	S	xxxxxx_S_PRxxxx
K4CTF7	187	S	xxxxxG_S_xxxxxx
K4BBY2	282	Y	xxRxxx_Y_xxxxxx
K4D3A2	706	S	xxxxxx_S_PxxxxR
K4CHR1	6	S	xxxKxx_S_xxxxxx
K4DFV3	285	S	xxxxxx_S_xRxxxx
K4D359	216	S	xxxxxx_S_PxKxxx
K4C9Z4	211	S	xxxRxx_S_xxxxxx
K4BM62	298	S	xxxxxx_S_Pxxxxx
K4BBY2	234	Y	xxRxxx_Y_xxxxxx
K4CW68	460	S	xxxxxx_S_PRxxxx
K4CAJ4	153	Y	xxxxxx_Y_xSxxxx
K4DB26	346	S	xxxxxR_S_xxxxxx
K4BMM5	372	S	xxxxxx_S_xRxxxx
K4B0X2	8	S	xxxRxx_S_xxxxxx
K4BVK5	336	S	xxxRxx_S_xxxxxx
K4D2F3	547	S	xxxxxx_S_xxxxxR
K4C9X1	151	S	xxRxxx_S_xPxxxx
K4D3B4	21	T	xLxRxx_T_xxxxxx
K4BYA3	207	S	xxxxxx_S_PxxRxx
K4DDN2	360	S	xLxRxx_S_xxxxxx
K4BKB9	1428	S	xxxRSx_S_xxxxxx
K4CST2	353	S	xxxxSx_S_Pxxxxx
K4BHI6	256	S	xxxRxx_S_xDxxxx
K4D9U0	206	Y	xxRxxx_Y_xxxxxx
K4D8B6	917	S	Kxxxxx_S_xxxxxx
K4CAD9	444	S	xxxxSx_S_Pxxxxx
K4CZY5	192	S	xxxxxx_S_DxExxx
K4DDG7	13	S	xxxRxx_S_xxxxRx
K4B2D6	20	S	xxxxxx_S_PxxRxx
K4D7R0	884	S	xxxxxx_S_xxRxxx
K4C9U6	54	S	xLxRxx_S_xxxxxx
K4BTC7	182	S	xxxxxx_S_xxRxxx
K4D594	944	S	xxxRxx_S_xxxxxx
K4B808	216	S	xxxxSx_S_xxxxxx
K4C8B7	589	Y	xRxxxx_Y_xxxxxx
K4D9C2	313	S	xxxxxx_S_PxxxxR
K4B223	185	S	xxxRxx_S_Pxxxxx
K4BFR7	111	T	xxxRxx_T_Pxxxxx
K4BUW0	29	S	xxxxxx_S_PxRxxx
K4BZA5	14	S	xxxRSx_S_xxxxxx
K4BUL5	101	S	xxxKxx_S_xxxxxx
K4BKB9	213	S	xxxxSx_S_xxxxxx
K4CGV7	242	S	xLxRxx_S_xxxxxx
K4CDT1	433	S	xxxxxx_S_PxKxxx
K4C9F8	542	S	xxxRxx_S_Pxxxxx
K4BVR1	65	S	xxxxxx_S_PRxxxx
K4CVP7	139	S	xxxxSx_S_xxxxxx
K4BYY8	6	S	xxxRSx_S_xxxxxx
K4D242	828	S	xxxxxx_S_PRxxxx
K4D3C3	453	S	xxxRxx_S_xxxxxx
K4BVY3	904	S	xxxxxx_S_PxxRxx
K4BTC7	213	S	xxxxxx_S_PxxxxR
K4BK30	653	S	xxxxxx_S_Pxxxxx
K4BI83	207	S	xLxRxx_S_xxxxxx
K4CSA9	69	S	xxxxxx_S_PxxxRx
K4BK21	92	S	xLxRxx_S_xxxxxx
K4AY35	1879	S	xxxxxG_S_xxxxxx
K4CVG0	466	S	xxxxxx_S_PxRxxx
K4BGB7	887	S	Kxxxxx_S_xxxxxx
K4DHR8	74	S	xxxxSx_S_Pxxxxx
K4BFH5	274	S	Kxxxxx_S_xxxxxx
K4C1T6	45	S	xLxRxx_S_xxxxxx
K4BD13	102	S	xxxxxx_S_DxExxx
K4CU34	605	S	xxxxxR_S_xxxxxx
K4CG52	370	S	xxRxxx_S_xPxxxx
K4D6R5	371	S	xLxRxx_S_xxxxxx
K4AXT7	348	S	xxxRxx_S_xxxxxx
K4CPV0	510	S	RxxxSx_S_xxxxxx
K4CP41	346	S	xxxxxG_S_xxxxxx
K4BFK6	390	T	xxxxxx_T_Pxxxxx
K4B399	534	S	xxxxxG_S_xxxxxx
K4CYA9	200	S	xxxRxx_S_xxxxRx
K4BMC4	453	S	xxxxxx_S_PRxxxx
K4BAK0	202	S	xxxxxx_S_PxxxRx
K4DBF4	396	S	xxxxSx_S_xxxxxx
K4C1T2	67	T	xLxRxx_T_xxxxxx
K4AZ42	142	S	xxxxxx_S_PKxxxx
K4BBS0	10	S	Rxxxxx_S_xxxxxx
K4CQ81	390	S	Rxxxxx_S_xxxxxx
K4B8A3	639	S	xxxxxx_S_PRxxxx
K4BR37	48	S	Rxxxxx_S_xxxxxx
K4D0H3	103	S	xxxxxx_S_PxxRxx
K4B3M6	16	T	xxxxPx_T_Pxxxxx
K4CHF3	174	S	xxxxxx_S_PxxxRx
K4AZW2	1336	S	xxxxxx_S_xxxxxR
K4B862	1911	S	xxxxxx_S_PRxxxx
K4BIW5	14	S	Rxxxxx_S_xxxxxx
K4C9X1	160	S	xxRxxx_S_xPxxxx
K4DHP7	306	S	xxxxxx_S_PxxxxR
K4BZW2	803	S	xxxxSx_S_Fxxxxx
K4BSR4	114	S	xxxxxR_S_xxxxxx
K4D3C0	157	S	xxxxxx_S_PKxxxx
K4BFN2	4	S	xxxxxR_S_xxxxxx
K4AZ08	616	S	xxxxxG_S_xxxxxx
K4BH75	414	S	xxxxxG_S_xxxxxx
K4C6K7	209	S	xxxxxx_S_PxxxxR
K4AT15	469	S	Rxxxxx_S_xxxxxx
K4BTA8	150	S	RxxxSx_S_xxxxxx
K4CGU1	50	S	xxxxPx_S_PxRxxx
K4BHX0	68	S	xxxRxx_S_xExxxx
K4CID1	633	S	xxxxxx_S_PRxxxx
K4DCP9	619	Y	xxRxxx_Y_xxxxxx
K4C7H6	60	T	xxxRxx_T_xxxxxx
K4CES1	318	S	xxxRxx_S_xxxxxx
K4BIM2	265	S	xxxKSx_S_xxxxxx
K4B2G7	21	S	Rxxxxx_S_xxxxxx
K4C918	371	S	xxxxxx_S_PxxxRx
K4B6W4	1070	S	xxxxxx_S_Pxxxxx
K4BXC8	344	S	Rxxxxx_S_xxxxxx
K4B5E0	7	S	xxxRxx_S_Pxxxxx
K4D601	58	T	xxxxxx_T_Pxxxxx
K4BED0	79	S	xxxxxx_S_Pxxxxx
K4C632	532	S	xxxxxx_S_xRxxxx
K4BI97	419	S	xLxRxx_S_xxxxxx
K4C4W2	66	T	xxxRxx_T_xxxxxx
K4B551	150	S	xxxxSx_S_xxxxxx
K4CX09	345	S	xxxxxx_S_PRxxxx
K4D6V7	376	S	xxxKxx_S_xxxxxx
K4AY91	176	S	xxxRxx_S_Pxxxxx
K4AZE6	61	S	xxxxxx_S_Pxxxxx
K4BED0	95	S	xLxRxx_S_xxxxxx
K4B808	185	S	xxxxxx_S_Pxxxxx
K4DAX8	190	S	Rxxxxx_S_xxxxxx
K4C7H5	601	S	xxxxxx_S_PxRxxx
K4BNQ3	355	S	xxxRxx_S_xDxxxx
K4BC76	101	S	xxxxxx_S_xRxxxx
K4BBF4	3537	S	xxxxxG_S_xxxxxx
K4DDM3	232	S	xxxxxR_S_Pxxxxx
K4D6K4	618	S	xxxRxx_S_xxxxxx
K4B3R1	57	S	xxxRxx_S_Pxxxxx
K4DHJ0	236	S	xxxxxx_S_xRxxxx
K4AXM7	42	S	xxxKxx_S_xxxxxx
K4BJD6	33	S	xLxRxx_S_xxxxxx
K4DGP4	917	S	xxxxxx_S_PRxxxx
K4B741	138	S	xxxxxx_S_xDxxxx
K4DDB1	1501	S	xxRxxx_S_xPxxxx
K4BLL4	289	S	xxxxxx_S_PxxxRx
K4BM06	267	S	xxxxxx_S_DxDxxx
K4CH89	329	S	xLxRxx_S_xxxxxx
K4BKB9	147	S	xxxRxx_S_xxxxRx
K4CIR3	263	S	xxxxxR_S_Pxxxxx
K4BAK3	1748	S	xxxxxx_S_PKxxxx
K4ASE8	228	S	xxxxxx_S_PxRxxx
K4C1X8	356	S	xxxRxx_S_Pxxxxx
K4BAN1	248	S	xxxKSx_S_xxxxxx
K4CGU1	47	S	xxxxxx_S_PxxxxR
K4BK81	117	S	xxxxxx_S_PRxxxx
K4BPI5	560	S	xxxxxx_S_PKxxxx
K4CTW2	337	S	xxxxxx_S_PKxxxx
K4B308	89	S	xLxRxx_S_xxxxxx
K4BDF9	327	S	xxxRxx_S_xxxxxx
K4BMY7	167	Y	xRxxxx_Y_xxxxxx
K4AYR0	24	S	xxxRSx_S_xxxxxx
K4CG52	421	S	xxxRSx_S_xxxxxx
K4C7K0	638	S	xxxxxx_S_Pxxxxx
K4BMY7	174	S	xxxxxx_S_PRxxxx
K4BVK0	763	S	xxxRxx_S_Fxxxxx
K4BJI0	349	S	xxxRxx_S_xxxxRx
K4DHP7	235	S	Rxxxxx_S_xxxxxx
K4BTU2	216	T	xxxxxx_T_PxRxxx
K4CN75	88	S	xxxRxx_S_xxxxxx
K4BXW3	60	S	xxxKxx_S_xxxxxx
K4DEW2	485	S	xxRxxx_S_xPxxxx
K4B284	214	S	xxxRxx_S_Pxxxxx
K4BND3	115	S	xxxRSx_S_xxxxxx
K4DE13	210	S	xxxxxx_S_PKxxxx
K4ASE8	214	S	xxxxxx_S_PRxxxx
K4C974	401	T	xxxxPx_T_Pxxxxx
K4BWF9	262	T	xxxxxx_T_xPxxxx
K4BBI6	536	S	xxxxxx_S_PKxxxx
K4CR65	28	S	xxxRxx_S_xxxxRx
K4CI86	172	S	xxxxxx_S_xxxxxR
K4DH69	26	S	xxxxxx_S_PxxxRx
K4CPU2	399	S	Kxxxxx_S_xxxxxx
K4D3L4	454	S	xxxRxx_S_xxxxxx
K4AXB5	220	S	Kxxxxx_S_xxxxxx
K4CFK0	88	S	xxxxxx_S_PRxxxx
K4C524	78	S	xxxRxx_S_xDxxxx
K4B6I3	136	S	xxxKxx_S_xxxxxx
K4ATQ9	407	S	xxxxxx_S_PxKxxx
K4B1Y8	385	S	xxxxxx_S_Pxxxxx
K4BN73	369	S	xxxRxx_S_Fxxxxx
K4BVI4	563	S	xxxxSx_S_xxxxxx
K4B669	31	S	xxxxxx_S_DxExxx
K4BBQ5	72	S	xxxRxx_S_xDxxxx
K4BZ89	185	S	xxxxPx_S_PxRxxx
K4AXV8	879	S	xxxxxx_S_Pxxxxx
K4B5T1	343	S	xxxxxx_S_Pxxxxx
K4BY98	31	T	xxxxxx_T_Pxxxxx
K4DGU6	123	S	xxxxxG_S_xxxxxx
K4D440	293	S	xxxxxR_S_xxxxxx
K4ATA5	118	S	xxxxxR_S_Pxxxxx
K4CIY1	52	S	xxxxxx_S_PxxxRx
K4BN90	79	S	xxxKSx_S_xxxxxx
K4CEN6	59	S	xxxxxx_S_xxRxxx
K4DAH9	192	S	Rxxxxx_S_xxxxxx
K4D9U0	234	S	xxxRxx_S_xSPxxx
K4CC52	109	S	xxxxxx_S_DxDxxx
K4CRC9	17	S	xxxxSx_S_xxxxxx
K4DAU1	232	S	xxxRxx_S_PxxxxR
K4D3A7	591	S	xxxxxx_S_PxRxxx
K4CEJ1	62	S	xxxxxG_S_xxxxxx
K4CGY7	408	S	Kxxxxx_S_xxxxxx
K4BKL4	96	S	xxxxxx_S_xDxxxx
K4BUC0	221	S	xxxxxx_S_Pxxxxx
K4BN22	138	S	xxxxxx_S_xxxxxR
K4BE91	24	S	xxxxxx_S_PRxxxx
K4BPW0	256	S	xxxxxx_S_DxExxx
K4CQT9	282	T	xxxxxx_T_xPxxxx
K4AZJ8	352	S	xLxRxx_S_xxxxxx
K4BPX1	135	S	xxxxxR_S_xxxxxx
K4BMU3	687	S	xxxxxx_S_xRxxxx
K4AZ39	132	S	xxxxxx_S_Pxxxxx
K4C8T3	278	S	xxxRxx_S_xxxxxx
K4BJB3	23	S	Kxxxxx_S_xxxxxx
K4BIA7	289	S	xxxxxG_S_xxxxxx
K4CBS7	724	S	RxxxSx_S_xxxxxx
K4ASS6	97	Y	xxxxxx_Y_xSxxxx
K4BDW5	23	S	xxxRxx_S_xExxxx
K4BLK4	111	S	xLxRxx_S_xxxxxx
K4BZ89	68	S	xxxxxx_S_PxxxRx
K4CMP8	754	S	xxxxSx_S_xxxxxx
K4D5E0	60	S	xxxRxx_S_Fxxxxx
K4BVL3	139	S	xxxxxx_S_xxRxxx
K4CDV0	47	S	xxxxSx_S_xxxxxx
K4BPL1	150	S	xxxxxG_S_xxxxxx
K4CIY1	61	S	xxxxxx_S_PxRxxx
K4BKQ8	883	S	xxxxxx_S_Pxxxxx
K4BVW7	24	S	xxxxxx_S_PRxxxx
K4DF14	141	S	xxxxxx_S_Pxxxxx
K4BUZ4	10	Y	xxRxxx_Y_xxxxxx
K4CLE4	91	T	xxxxxx_T_xPxxxx
K4C7I1	224	S	xxxKxx_S_xxxxxx
K4DBN6	185	Y	xxRxxx_Y_xxxxxx
K4CW60	235	S	xxxxSx_S_Fxxxxx
K4AZS1	828	T	xxxxxx_T_Pxxxxx
K4CQA0	418	S	xxxxxx_S_PxRxxx
K4DCJ1	109	S	xxxxxx_S_PxxxRx
K4B5D7	720	S	xxxxxR_S_xxxxxx
K4CNB5	56	Y	xSxxxx_Y_xxxxxx
K4AZA2	12	S	xxxxxx_S_xRxxxx
K4CUI1	1809	S	xLxRxx_S_xxxxxx
K4C632	541	T	xxxxPx_T_Pxxxxx
K4BAC4	778	S	xxxxxR_S_Pxxxxx
K4BWH5	437	S	xxxxxx_S_Pxxxxx
K4AZ19	2226	S	Kxxxxx_S_xxxxxx
K4BAK0	198	S	xxxxxx_S_PRxxxx
K4CDP5	329	S	RxxxSx_S_xxxxxx
K4C8M1	597	T	xxxxxx_T_Pxxxxx
K4C3Q2	87	S	xxxxxx_S_PxxxRx
K4CMZ5	220	T	xLxRxx_T_xxxxxx
K4AZZ7	169	S	xLxRxx_S_xxxxxx
K4BTU2	249	S	xxxxxx_S_PxxRxx
K4D5F0	269	S	xxxxxx_S_PxRxxx
K4DA73	123	S	xxxxxx_S_PxKxxx
K4BYU8	278	S	xxxxSx_S_xxxxxx
K4C2I8	322	S	xLxRxx_S_xxxxxx
K4D8S6	65	S	xxxxSx_S_Fxxxxx
K4D3R6	280	T	xxxxPx_T_Pxxxxx
K4CMG4	383	S	xxxRxx_S_xDxxxx
K4ASA0	35	S	xxxxSx_S_Fxxxxx
K4CPT1	467	S	xxxKxx_S_xxxxxx
K4CHP1	1573	S	Kxxxxx_S_xxxxxx
K4CCG6	1254	S	xxxRxx_S_xxxxxx
K4B690	397	S	Kxxxxx_S_xxxxxx
K4BCH0	697	S	xxxRxx_S_Fxxxxx
K4DHL7	213	S	xxxRxx_S_xExxxx
K4DCZ5	273	S	xxxxxx_S_PxRxxx
K4BNU6	171	T	xxxxxx_T_Pxxxxx
K4CNB5	28	S	xxxxxx_S_xRxxxx
K4B7E0	41	T	xLxRxx_T_xxxxxx
K4AZB5	167	Y	xRxxxx_Y_xxxxxx
K4BWA1	700	S	xxxxxx_S_PxxxRx
G8Z286	18	S	xxxxxx_S_PxxxRx
K4CSF7	277	S	xxxxxx_S_PxRxxx
K4C8A1	595	S	xxxxxx_S_DxExxx
K4CB30	55	S	Rxxxxx_S_xxxxxx
K4AXU5	218	S	xxxxPx_S_PxRxxx
K4BNK4	423	T	xxxGxx_T_Pxxxxx
K4CSP8	260	S	xxxRxx_S_Pxxxxx
A7X9Y1	818	S	xxxRxx_S_PxxxxR
K4DEW2	516	S	xxxxxx_S_Pxxxxx
K4BWZ4	217	S	Kxxxxx_S_xxxxxx
K4CUY3	73	S	Kxxxxx_S_xxxxxx
K4D9C5	833	S	xxxxSx_S_Fxxxxx
K4B7Y2	689	S	xxxxxx_S_PxKxxx
K4AXU0	309	S	xxxxxx_S_PRxxxx
K4D8B6	975	S	xxxxxx_S_xRxxxx
K4DHL7	79	S	xxxxxx_S_Pxxxxx
K4CHL9	20	S	xxxxSx_S_xxxxxx
K4C8Y1	332	S	xxxxxx_S_Pxxxxx
K4CRF7	122	T	xxxxPx_T_Pxxxxx
K4CBW8	308	S	xxxKxx_S_xxxxxx
K4BTC7	1010	T	xxxRxx_T_xxxxxx
K4CX90	218	S	xxxxxx_S_PRxxxx
K4BTE6	69	S	xxxxxR_S_xxxxxx
K4C7Q5	124	S	xxxxSx_S_xxxxxx
K4CL75	486	S	xxxxxx_S_PxxRxx
K4C9N2	505	S	xxxxxx_S_DxExxx
K4BME1	1036	S	xxxRxx_S_xExxxx
K4CQD0	109	T	xxxRxx_T_xxxxxx
K4CFQ1	14	S	xxxRxx_S_xxxxxx
K4C266	57	S	xxxxxG_S_xxxxxx
K4CDX8	33	S	xxxxxx_S_xRxxxx
K4AXU5	223	S	xxxRxx_S_xxxxxx
K4CWT1	892	S	xxxxxR_S_Pxxxxx
K4CHS1	716	S	xxxRxx_S_xxxxxx
Q42876	153	S	xxxxxx_S_Pxxxxx
K4DCW0	11	S	xxxKxx_S_xxxxxx
K4B341	237	S	xxxxxx_S_PxxxxR
K4BD13	457	S	xLxRxx_S_xxxxxx
K4B103	102	Y	xxRxxx_Y_xxxxxx
K4D7U2	535	S	xxxRxx_S_Pxxxxx
K4CEI7	823	S	xxxxxR_S_Pxxxxx
K4DCJ1	253	S	xxxxxx_S_PxxxxR
K4BCT9	10	S	xLxRxx_S_xxxxxx
Q4VQY3	11	S	xxxRxx_S_Fxxxxx
K4CIM3	1434	S	xxxxxG_S_xxxxxx
K4CV44	1571	S	xxxxxx_S_Pxxxxx
K4CZ23	320	S	xxxxxx_S_DxExxx
K4C632	102	S	xxxRxx_S_PxxxxR
K4D1T6	139	S	xxxxxx_S_xRxxxx
K4D261	284	S	xxxxxG_S_xxxxxx
K4C472	192	T	xxxxxx_T_PxRxxx
K4AT54	9	S	xxxxxx_S_PxKxxx
K4CTF5	610	S	xxxRSx_S_xxxxxx
K4ASE8	7	S	xxxxxx_S_PxxxRx
P10967	149	S	xxxxxx_S_xRxxxx
K4B7L0	195	S	xxxxxx_S_xxRxxx
K4CQ45	523	S	xxxxxG_S_xxxxxx
K4ASE8	6	Y	xxRxxx_Y_xxxxxx
K4BKB9	143	T	xxxxxx_T_xPxxxx
K4D4F8	79	S	xxxxxx_S_Pxxxxx
K4BEU8	696	S	xxxxxx_S_xRxxxx
K4DH03	611	S	xxxxPx_S_PxRxxx
K4CGG0	475	S	xxxRxx_S_xExxxx
K4ASQ3	510	S	xxxxxx_S_PxKxxx
K4CMQ9	264	S	xxxxxx_S_PxRxxx
K4CUC1	259	S	xxxxxx_S_PRxxxx
K4CKS1	70	S	RxxxSx_S_xxxxxx
K4DB71	31	S	xxxRxx_S_xDxxxx
K4CGX8	379	T	xxxRxx_T_xxxxxx
K4BAK3	1747	T	xxxxxx_T_xPxxxx
K4BF01	763	S	xxxxxx_S_DxExxx
K4BTH3	372	S	xxxxxG_S_xxxxxx
K4DAN5	24	T	xLxRxx_T_xxxxxx
K4C5T6	197	S	xxxKxx_S_xxxxxx
K4AZT5	17	S	xxxxxx_S_Pxxxxx
K4CV09	519	S	xxxRxx_S_Pxxxxx
K4CNY3	203	S	xxxxxx_S_PxKxxx
K4C7G5	93	S	xxxxxx_S_PRxxxx
K4B9R8	588	Y	xxxxxx_Y_xSxxxx
K4CZS1	79	S	Rxxxxx_S_xxxxxx
K4BNE4	97	S	xLxRxx_S_xxxxxx
K4BS40	686	S	xxxxxx_S_PxxxRx
K4DHQ5	37	S	xxxxxG_S_xxxxxx
K4C2H4	601	S	xxxKxx_S_Fxxxxx
K4AVZ5	266	S	xxxxxx_S_Pxxxxx
K4CXS6	100	S	xxxxxx_S_Pxxxxx
K4BB19	81	S	xxxxxx_S_xxRxxx
K4AZL0	283	S	Rxxxxx_S_xxxxxx
K4C8Z2	166	S	xxxxxx_S_PxxRxx
K4BJB3	271	S	xxxxxx_S_xxRxxx
K4DBU4	50	S	xxxxSx_S_xxxxxx
K4CHU3	25	S	xxxxxx_S_xDxxxx
K4CMH1	266	S	xxxxxx_S_PRxxxx
K4BMB3	510	S	xxRxxx_S_xPxxxx
K4BNN5	699	T	xxxxPx_T_Pxxxxx
K4BBY2	243	S	xxxxxG_S_xxxxxx
K4C7C4	37	S	xxxxxx_S_PxKxxx
K4DCZ5	196	S	xxxxxx_S_PxxxxR
K4ATH7	519	S	Kxxxxx_S_xxxxxx
K4B227	46	S	xxxRxx_S_xDxxxx
K4B139	316	S	Rxxxxx_S_xxxxxx
K4B704	110	S	xxxxSx_S_xxxxxx
K4C9J7	231	S	xxxxxx_S_PxRxxx
K4BQ50	85	S	xxxxxx_S_DxExxx
K4BCH0	546	S	xxxxxx_S_PKxxxx
K4CRN8	180	S	xxxxxx_S_Pxxxxx
K4DDW3	13	S	xxxRxx_S_xxxxRx
K4DHL7	239	T	xxxGxx_T_Pxxxxx
K4DBB5	85	S	xxxRxx_S_Pxxxxx
K4AT54	524	S	xxxKxx_S_Fxxxxx
K4B4L2	1003	T	xxxxxx_T_Pxxxxx
K4CV44	1331	S	xxxxxx_S_PxxRxx
K4BDN4	128	T	xxxGxx_T_Pxxxxx
K4CAJ4	180	S	xxxxxx_S_PxRxxx
K4BPK4	217	S	xxxxxG_S_xxxxxx
K4D6U9	278	S	xxxxxx_S_xRxxxx
K4CGF5	641	S	xxxxxx_S_PxxxxR
K4BTA8	141	S	xxxxxG_S_xxxxxx
K4D9L9	535	S	xxxKxx_S_xxxxxx
K4BB54	254	S	xxxRxx_S_xxxxxx
K4CLJ7	562	S	xxxxSx_S_Pxxxxx
K4BE72	219	S	xxxRxx_S_xxxxxx
K4BN96	212	S	xxxRxx_S_Pxxxxx
K4CLG8	168	S	xxxxSx_S_xxxxxx
K4CLK1	23	S	xxxxxx_S_PRxxxx
K4C1X8	360	S	xxxxxx_S_Pxxxxx
K4BVZ7	342	S	xxxxxx_S_xxRxxx
K4BNS8	477	S	xxxRSx_S_xxxxxx
B6C9K2	352	S	xxxRxx_S_xxxxxx
K4CQA0	88	S	Kxxxxx_S_xxxxxx
K4CSJ6	657	T	xxxxPx_T_Pxxxxx
K4D241	244	S	xxxxxx_S_Pxxxxx
K4B3M5	20	S	xLxRxx_S_xxxxxx
K4DHP3	296	S	xxxxxx_S_DxExxx
K4DH03	512	S	xxxxxx_S_Pxxxxx
K4CND7	155	S	Kxxxxx_S_xxxxxx
K4C4X7	360	S	xxxRxx_S_xxxxxx
K4DCW0	912	Y	xxRxxx_Y_xxxxxx
K4B928	234	S	xxxxxx_S_PxxxxR
K4CAM3	91	S	xxxRxx_S_xxxxxx
K4D4V7	298	S	xxxxxx_S_Pxxxxx
K4C6G2	260	S	xxxxxx_S_Pxxxxx
K4AYM7	686	S	xxxxxx_S_DxExxx
K4CB74	1336	S	Rxxxxx_S_xxxxxx
K4BZ89	80	S	xxxxxx_S_xDxxxx
K4C9Z4	289	S	xxxRxx_S_Pxxxxx
K4CAJ4	144	S	xxxxxx_S_Pxxxxx
Q9LKW3	128	S	xxxxxR_S_Pxxxxx
K4CVZ2	150	S	xxxxSx_S_Pxxxxx
K4DEU0	222	S	xxxxxx_S_xRxxxx
K4CET1	8	Y	xxRxxx_Y_xxxxxx
K4BVH7	824	S	xxxxxx_S_xxRxxx
K4BNK4	118	S	Rxxxxx_S_xxxxxx
K4C632	415	S	xxxxxx_S_PxRxxx
K4CJH4	56	S	xxxRxx_S_Pxxxxx
K4D6B5	128	S	Kxxxxx_S_xxxxxx
K4BMP0	588	S	xxxRxx_S_xExxxx
K4AYQ9	416	S	xxxxxx_S_xRxxxx
K4BT71	97	S	xxxxxx_S_PxxxRx
K4ASS6	98	S	xxxRxx_S_xxxxxx
K4CQD0	362	S	xxxxxx_S_PRxxxx
K4CFM8	223	S	xxxxxx_S_Pxxxxx
K4C8L9	315	S	xxxRxx_S_Pxxxxx
K4BAK0	213	S	xxxRxx_S_xxxxxx
K4CWQ1	708	S	xxxxxx_S_Pxxxxx
K4BTU2	170	S	xxxxxx_S_PxxxRx
K4B7E2	543	S	xxxxxG_S_xxxxxx
K4DAY9	19	S	xxxxxx_S_PxxxxR
K4CHV2	23	S	xxxxxx_S_xRxxxx
K4D344	171	S	xxxKxx_S_xxxxxx
K4BSC9	273	Y	xSxxxx_Y_xxxxxx
K4CQH6	862	Y	xSxxxx_Y_xxxxxx
K4DHL7	205	S	xxxxxx_S_PxxxRx
K4CAJ7	712	T	xxxxPx_T_Pxxxxx
K4C5V3	330	S	xxxRxx_S_xxxxxx
K4DCW0	915	T	xxxxxx_T_Pxxxxx
K4B9W4	232	S	xxxxxG_S_xxxxxx
K4D5H2	850	S	xxxxxx_S_Pxxxxx
K4DHP7	258	S	xxxxxG_S_xxxxxx
K4BTA8	139	S	xxxxxG_S_xxxxxx
K4CQ25	97	S	xxxxxG_S_xxxxxx
K4BI74	645	T	xxxxxx_T_Pxxxxx
K4C981	79	S	xxxxxx_S_PKxxxx
K4C9X1	142	S	xxRxxx_S_xPxxxx
K4C6Y2	73	S	xxxRxx_S_xxxxxx
K4BB54	256	S	xxxxxR_S_xxxxxx
K4CA81	261	S	xxxxxx_S_Pxxxxx
K4CX91	330	S	xxxxxx_S_PxRxxx
K4BYB0	32	S	Rxxxxx_S_xxxxxx
K4B7V7	405	S	xxxxxR_S_Pxxxxx
K4BYV9	348	S	xxxxxx_S_xRxxxx
K4C6L7	321	T	xxxxPx_T_Pxxxxx
K4CCR5	375	S	xxxxxx_S_xRxxxx
K4BKF0	6	S	xxxxSx_S_xxxxxx
Q56R07	628	S	xxxRxx_S_Pxxxxx
K4DCD0	84	S	xxxRxx_S_xExxxx
P36181	219	S	xxxxxx_S_DxExxx
K4DDB1	1513	T	xxxxxx_T_xPxxxx
K4CPV0	508	S	xxxRxx_S_Fxxxxx
K4CNL2	1681	S	xxxxxx_S_xDxxxx
K4DFE7	207	S	xxxxxx_S_DxExxx
K4CGX7	294	S	xxxxxx_S_PRxxxx
K4D6U9	275	S	xxxxxG_S_xxxxxx
K4AZI3	529	S	xxxKxx_S_xxxxxx
K4CGT6	193	S	Rxxxxx_S_xxxxxx
K4CBQ8	850	S	xxxxxx_S_Pxxxxx
K4DBN6	232	S	xxxxxx_S_PxxxRx
K4ASX5	21	S	xLxRxx_S_xxxxxx
K4CAK7	228	S	xxxKSx_S_xxxxxx
K4CB57	47	S	xxxRxx_S_Pxxxxx
K4BFE4	343	S	xxxxxR_S_Pxxxxx
K4D713	47	S	xxxxxx_S_PxRxxx
K4D1S4	295	S	xxxxxG_S_xxxxxx
K4BAD9	12	S	Kxxxxx_S_xxxxxx
K4BTQ4	712	S	xxxxxx_S_Pxxxxx
Q84MI6	309	S	xLxRxx_S_xxxxxx
K4AYR0	183	S	xxxRxx_S_xxxxxx
K4BVR1	68	S	xxxxxR_S_Pxxxxx
K4DD78	110	S	xxxKxx_S_xxxxxx
Q53J25	78	S	xxxxxx_S_xDxxxx
K4AW53	29	S	xxxRxx_S_xDxxxx
K4BXI7	393	S	xxxxxG_S_xxxxxx
K4CZC1	24	S	xxxxxx_S_PKxxxx
K4BX49	18	S	xxxxxx_S_Pxxxxx
K4BDQ0	220	S	Kxxxxx_S_xxxxxx
K4D440	295	S	xxxRSx_S_xxxxxx
K4CP41	362	S	xxxxxx_S_PRxxxx
K4CHP6	589	S	xxxxxx_S_Pxxxxx
K4BSA7	65	S	Kxxxxx_S_xxxxxx
K4B4Z2	785	S	xxxRxx_S_Pxxxxx
K4ASZ0	197	S	xxxxxx_S_Pxxxxx
K4ASE8	219	S	xxxRSx_S_xxxxxx
K4C7M3	135	S	Rxxxxx_S_xxxxxx
K4B7C7	234	S	Kxxxxx_S_xxxxxx
K4CVQ4	216	S	xxxRxx_S_xxxxxx
K4C865	24	S	xxxxxx_S_PRxxxx
K4C4A4	226	S	xxxRxx_S_Fxxxxx
K4CW53	1088	S	xxxxxx_S_Pxxxxx
K4BSM4	70	S	xxxRxx_S_xExxxx
K4BMH7	154	T	xxxxxx_T_Pxxxxx
G8Z246	212	T	xxxRxx_T_xxxxxx
K4CBP9	747	S	xxxKSx_S_xxxxxx
K4AV67	401	T	xxxxxx_T_Pxxxxx
K4BN51	573	S	xLxRxx_S_xxxxxx
K4CY75	292	S	xxxxxx_S_Pxxxxx
K4CV44	1050	S	xxxxxx_S_PxRxxx
K4BH68	80	S	xxxxxx_S_Pxxxxx
K4BYY9	58	S	Rxxxxx_S_xxxxxx
K4C3L2	399	S	xxxRxx_S_xxxxxx
K4D261	581	S	xxxxxx_S_Pxxxxx
K4D594	331	S	xxxxxG_S_xxxxxx
K4BQC4	166	S	xxxxxx_S_PxxxRx
K4DAV1	31	S	Rxxxxx_S_xxxxxx
K4ASZ0	199	S	xxxxxx_S_PxxxRx
K4CAB6	350	S	xxxxxG_S_xxxxxx
K4B103	101	S	xxxRSx_S_xxxxxx
K4CSX6	225	S	xxxxxx_S_xRxxxx
K4DAU1	249	S	xxxxxx_S_PxxRxx
K4CQG2	367	S	xxxxSx_S_Pxxxxx
K4CHP9	154	S	Rxxxxx_S_xxxxxx
K4CBG7	25	T	xxxxxx_T_Pxxxxx
K4BAQ8	2	S	xxxxxx_S_Pxxxxx
K4BVJ9	509	S	xxxxxx_S_Pxxxxx
K4CHK1	33	S	xxxKxx_S_xxxxxx
K4B0C3	6	S	xxxxxx_S_Pxxxxx
K4CAC6	266	S	xxxRxx_S_Pxxxxx
K4BJC4	350	S	Kxxxxx_S_xxxxxx
K4CLN6	13	S	xxxxxx_S_xRxxxx
K4BMT7	875	S	xxxxxx_S_PKxxxx
K4BN94	299	S	xxxxxx_S_PRxxxx
K4C7F2	167	T	xxxxPx_T_Pxxxxx
K4D7Y6	85	S	xxxxxx_S_PxxxxR
K4D2V7	99	S	xxxxxx_S_PKxxxx
G8Z246	220	T	xxxRxx_T_xxxxxx
K4D233	260	S	xxxxxx_S_Pxxxxx
K4BKI6	290	S	xxxxxx_S_Pxxxxx
K4CXG4	484	S	xxxxxx_S_xRxxxx
K4D4B4	56	S	xxxxxR_S_Pxxxxx
K4BYV8	106	S	xxxxxx_S_xRxxxx
K4CYG5	37	S	xxxxxx_S_DxExxx
K4C1G9	307	S	xxxxxx_S_xRxxxx
K4DDM3	50	S	xxxRxx_S_xSPxxx
K4BIJ3	75	S	xxxxxx_S_PRxxxx
K4BU92	2146	S	xxxxxx_S_PRxxxx
K4D7R0	347	S	xxxxxx_S_xRxxxx
K4CYI0	84	S	xxxxxx_S_PxxRxx
K4CL97	92	Y	xxxxxx_Y_xSxxxx
K4CMZ5	11	S	xxxxSx_S_xxxxxx
K4CM03	696	S	xxxxxx_S_PxKxxx
K4BNM9	131	S	xxxxxx_S_Pxxxxx
K4BKQ8	488	S	xxxxSx_S_Pxxxxx
K4CH16	131	S	xxxRSx_S_xxxxxx
K4DI18	26	S	xxxxxR_S_xxxxxx
K4DAV6	45	S	xxxxxx_S_PRxxxx
K4CYV4	428	S	xxxxxx_S_PxxxxR
K4DHE0	6	S	xxxKxx_S_Fxxxxx
K4CET1	13	S	xxxxxx_S_PxKxxx
K4C6L7	312	T	xxxxxx_T_Pxxxxx
K4BM63	420	S	xxxxxx_S_Pxxxxx
K4BM63	34	S	Rxxxxx_S_xxxxxx
K4CVG0	381	S	xxxxxR_S_xxxxxx
K4BJE3	471	S	xxxxSx_S_Fxxxxx
K4CSA9	77	S	xxxRxx_S_xxxxxx
K4C5C7	134	S	xxxKxx_S_Fxxxxx
K4BT71	218	S	xxxxxx_S_xDxxxx
K4B3A6	702	S	xxxxxx_S_Pxxxxx
K4CXD3	23	S	xxxxxx_S_xRxxxx
K4C4W2	60	S	xxxxxG_S_xxxxxx
K4CID1	627	Y	xxRxxx_Y_xxxxxx
Q6RFY3	142	S	xxxxxx_S_PxxxRx
K4CMQ9	474	S	xxxxxx_S_xDxxxx
K4BXC9	266	S	xxxxxx_S_PxxxxR
K4CPC9	608	S	xxxxxx_S_PxRxxx
K4B1Z1	28	S	xxxxxx_S_PxxxRx
K4BKJ2	36	S	xxxxxx_S_PxxxRx
K4DDM3	235	Y	xxRxxx_Y_xxxxxx
K4B0G4	372	S	Rxxxxx_S_xxxxxx
K4BJZ4	310	S	xxxxxx_S_xRxxxx
K4BZ44	716	S	xLxRxx_S_xxxxxx
K4BK88	375	S	xxxKxx_S_Fxxxxx
K4B8Z1	1539	S	xxxxxx_S_PRxxxx
K4BZL3	99	S	xxRxxx_S_xPxxxx
K4CNB1	29	S	xxxKxx_S_xxxxxx
K4CBG7	29	T	xxxxPx_T_Pxxxxx
K4BTC7	1084	S	xxxxxx_S_PxRxxx
K4BPI5	622	S	xxxRxx_S_Fxxxxx
K4BY70	518	S	xxxxxR_S_xxxxxx
K4C427	150	S	xxxxxx_S_Pxxxxx
K4CAB6	540	S	xxxxxx_S_PxRxxx
K4CRC9	198	S	xxxxxx_S_xRxxxx
K4B0A0	190	S	xLxRxx_S_xxxxxx
K4B939	125	S	xxxxxx_S_PxxRxx
K4DFN4	637	S	xxxRSx_S_xxxxxx
K4B9F9	11	S	xxxxxx_S_PxRxxx
K4BBG0	98	S	xxxxxG_S_xxxxxx
K4C349	183	S	xxxRxx_S_xxxxxx
K4DCQ5	243	S	xxxxxG_S_xxxxxx
K4BMY1	416	S	xxxxxx_S_PxxxRx
K4CWQ1	506	S	xxxxxx_S_PxxxRx
K4BUC0	284	S	xxxxxx_S_xxRxxx
K4CLW3	138	S	xxxxxx_S_PxxRxx
K4C9L7	406	S	xxxxxx_S_DxExxx
K4BX57	167	S	xxxKxx_S_xxxxxx
K4CHD2	715	S	xxxxxx_S_DxExxx
K4B3Z9	548	S	xxxxxR_S_Pxxxxx
K4CUY3	80	Y	xSxxxx_Y_xxxxxx
K4CXH0	128	S	xxxxxx_S_PxxRxx
Q08451	19	T	xxxxxx_T_xPxxxx
K4BJC2	750	S	xLxRxx_S_xxxxxx
Q93X44	353	S	xxxxxx_S_xxRxxx
K4BSS5	961	S	xLxRxx_S_xxxxxx
K4CEH3	12	S	Kxxxxx_S_xxxxxx
K4CHK5	84	S	xxxxxx_S_Pxxxxx
Q0PY39	66	S	xxxxxx_S_PxxRxx
K4D808	746	S	xxxxSx_S_Pxxxxx
K4CFJ2	238	T	xxxRxx_T_Pxxxxx
K4BBY6	251	S	Rxxxxx_S_xxxxxx
K4BMD6	583	S	xxxxSx_S_Pxxxxx
K4BS58	156	T	xxxxxx_T_Pxxxxx
K4B9K9	104	S	xxxRxx_S_xxxxRx
O48645	480	S	xxxxxG_S_xxxxxx
K4CIG5	19	S	xxxxSx_S_Pxxxxx
K4CDG5	507	S	xxxKxx_S_xxxxxx
K4B227	660	S	Kxxxxx_S_xxxxxx
K4CXG4	42	S	xxxRxx_S_xxxxRx
K4C4R0	52	Y	xSxxxx_Y_xxxxxx
Q8W4Y5	297	S	xxxRSx_S_xxxxxx
K4CN85	313	S	xxxxxx_S_PKxxxx
K4CJY4	396	S	xxxxxx_S_DxExxx
K4BYV9	1358	S	xLxRxx_S_xxxxxx
K4CAJ4	170	T	xxxxxx_T_PxRxxx
K4BXH2	478	S	xxxxxG_S_xxxxxx
K4D1P9	545	S	Rxxxxx_S_xxxxxx
K4C3N1	430	T	xxxRxx_T_xxxxxx
K4BCT1	206	S	xxxKxx_S_xxxxxx
K4BL74	195	S	xxxxxx_S_PRxxxx
K4BTU2	222	S	xxxRxx_S_Pxxxxx
K4D1R2	205	S	xLxRxx_S_xxxxxx
K4B7W1	186	S	xxxRxx_S_Pxxxxx
K4B0G4	110	S	xxxxxx_S_xxxxxR
K4BMY1	379	S	xxxxSx_S_Fxxxxx
K4DAQ2	58	S	xxxxxx_S_PKxxxx
K4CLG8	184	S	xxxxxR_S_xxxxxx
K4C865	667	S	xxxxxx_S_PKxxxx
K4CLJ7	554	S	xxxxxx_S_PxRxxx
K4BDN6	573	S	xxxRSx_S_xxxxxx
K4CW97	35	S	xxxRxx_S_xxxxRx
K4BBH8	316	S	xxxxxx_S_xRxxxx
K4BAC3	50	S	xLxRxx_S_xxxxxx
K4C7B7	64	S	RxxxSx_S_xxxxxx
K4C216	54	S	xxxRxx_S_xDxxxx
K4CBV1	62	S	xxxxxx_S_xRxxxx
K4CQA0	299	S	xxxxxx_S_PxRxxx
K4BVK0	804	S	xxxxxx_S_PRxxxx
K4D5D4	445	S	xxxxxx_S_PKxxxx
K4BUC5	64	T	xxxxPx_T_Pxxxxx
K4BL83	8	S	xxxxxx_S_DxDxxx
K4CGD6	398	S	Rxxxxx_S_xxxxxx
K4BMM0	17	S	xxxxPx_S_PxRxxx
K4DBR5	357	S	xxxxxx_S_PxxRxx
K4B118	111	Y	xSxxxx_Y_xxxxxx
K4C982	93	S	xxxxxx_S_PxRxxx
K4ASP9	103	Y	xRxxxx_Y_xxxxxx
K4CRF9	666	S	xxxxxG_S_xxxxxx
K4DGP4	894	S	xxxxxx_S_PxKxxx
K4CF73	85	S	xxxxxx_S_PKxxxx
K4BXT6	647	T	xxxxxx_T_xPxxxx
K4AZ32	132	S	xxxxPx_S_PxRxxx
K4BWM9	361	S	xxxxxx_S_xRxxxx
K4AYR3	109	S	xxxxxx_S_Pxxxxx
K4BP24	432	T	xxxxxx_T_PxRxxx
K4D2Z4	223	T	xxxGxx_T_Pxxxxx
K4CQ81	385	S	xxxxxR_S_Pxxxxx
K4AWF9	111	S	xxxxxx_S_xxRxxx
K4D9C4	289	S	xxxKSx_S_xxxxxx
K4BTC7	1086	S	xxxxSx_S_xxxxxx
K4C8L6	95	T	xxxxPx_T_Pxxxxx
K4DBM5	209	S	xxxxxx_S_PxxxRx
K4CQJ0	400	S	xxxxxx_S_PxxxRx
K4D678	375	S	xxxxxx_S_PxKxxx
K4BU90	208	S	xxxxSx_S_Fxxxxx
K4D9U3	46	T	xLxRxx_T_xxxxxx
K4D6U9	281	S	xxxxxR_S_xxxxxx
K4C4X7	125	S	xxxRxx_S_xxxxxx
K4D3L4	444	S	xxxxSx_S_Pxxxxx
K4BVY8	902	S	xxxRSx_S_xxxxxx
K4CX83	335	S	RxxxSx_S_xxxxxx
K4BF09	336	S	xxxRxx_S_xxxxxx
K4BJI0	133	T	xxxxxx_T_Pxxxxx
K4D7R1	125	S	xxxxxx_S_xxxxxR
K4D9A2	35	S	xxxxxx_S_xxxxxR
K4D8B6	553	S	xxxRxx_S_Fxxxxx
K4D935	162	S	xLxRxx_S_xxxxxx
K4BTF3	63	S	xxxxxx_S_xDxxxx
K4CAV6	217	S	Kxxxxx_S_xxxxxx
K4BI79	213	S	xxxxSx_S_xxxxxx
Q672Q6	125	T	xxxxPx_T_Pxxxxx
K4B223	46	S	xxxRSx_S_xxxxxx
K4BVK0	332	S	xxxRxx_S_xxxxxx
K4B6J3	9	S	xxxRxx_S_xxxxxx
K4CT22	897	S	xxxxxx_S_xxRxxx
K4CVG0	404	S	xxxxxx_S_Pxxxxx
K4C8B7	544	S	xxxxxx_S_PxRxxx
K4CBV2	253	S	xxxRxx_S_xExxxx
K4BIJ3	348	S	Rxxxxx_S_xxxxxx
K4C0N0	161	S	xxxxxx_S_PRxxxx
K4B612	54	T	xxxxPx_T_Pxxxxx
K4AXC1	8	S	xxxxxG_S_xxxxxx
K4ATQ9	392	S	xxxxxx_S_PxxxRx
K4AZL7	135	S	xxxRxx_S_xxxxxx
Q9XEX8	52	S	Kxxxxx_S_xxxxxx
K4DGP4	931	S	xxxxxx_S_Pxxxxx
K4BVS0	22	S	xxxxSx_S_Pxxxxx
K4DCD0	122	S	xxxxxx_S_Pxxxxx
K4B0K4	818	S	xxxxxx_S_PxxxxR
K4CQA1	612	S	xxxxxx_S_DxExxx
K4C8J0	250	S	xxxxSx_S_Pxxxxx
K4BVD1	67	S	xxxxSx_S_Pxxxxx
K4CLP5	74	S	xxxRSx_S_xxxxxx
Q2MI93	10	S	xxxxxG_S_xxxxxx
K4BLZ0	19	S	xxxxxG_S_xxxxxx
K4D3C3	448	S	xxxxxx_S_PRxxxx
K4CQC1	825	S	xxxxxx_S_PxRxxx
K4BVR9	231	S	xxxxxx_S_PKxxxx
K4AYS0	538	S	xxxxxx_S_PxxxRx
K4C6F5	203	T	xxxxPx_T_Pxxxxx
K4BDF9	329	S	xxxxSx_S_xxxxxx
K4BRF6	165	S	xxxxxx_S_PRxxxx
Q56R07	680	S	xxxxxx_S_Pxxxxx
K4B9K9	572	S	xxxRxx_S_xDxxxx
K4D5E0	67	T	xxxxxx_T_Pxxxxx
K4CR65	29	S	xxxxxx_S_xxRxxx
K4CE34	34	S	xxxxxx_S_xDxxxx
K4DCD2	303	S	Rxxxxx_S_xxxxxx
K4AY91	174	S	xxxxxR_S_xxxxxx
K4CPC5	167	S	xxxxxx_S_PxRxxx
K4DHX7	515	S	xxxxxx_S_Pxxxxx
K4BJP4	507	S	xLxRxx_S_xxxxxx
K4B222	224	S	xxxxxx_S_DxExxx
K4AZI2	228	S	xxxRxx_S_xxxxxx
K4AYR0	1015	S	xxxRxx_S_xxxxRx
K4BIK7	341	S	xxxRxx_S_xxxxxx
K4BXA7	182	S	xxxRxx_S_xxxxxx
K4CYC5	1331	S	xxxxxx_S_Pxxxxx
Q2MI93	135	S	xxxxxR_S_xxxxxx
K4B5I4	117	S	xxxxxx_S_PxxxRx
K4CYA9	192	S	xxxxxx_S_PxxxRx
K4BDJ9	139	S	xxxxxx_S_PxxxRx
K4C2M1	30	S	xxxxSx_S_Pxxxxx
K4CMG4	405	S	xxxRxx_S_xDxxxx
K4B118	80	S	xxxxxx_S_Pxxxxx
K4D601	395	S	xxxxxR_S_xxxxxx
K4D5Q3	16	S	xxxRxx_S_xxxxxx
K4BZC9	544	S	xxxxxx_S_Pxxxxx
K4BVA3	1532	S	xxxxxG_S_xxxxxx
K4BXU4	129	S	xLxRxx_S_xxxxxx
K4B486	526	S	xxxxxx_S_xRxxxx
K4CMZ5	213	S	xxxRSx_S_xxxxxx
K4ASA0	409	S	xxxRxx_S_xxxxxx
K4DGP4	936	S	xxxxxx_S_PRxxxx
K4DBQ7	436	S	xxxxxx_S_PxxxxR
K4BYM3	267	S	xxxxxx_S_xxRxxx
K4CX96	452	S	xxxxxx_S_Pxxxxx
K4CSA0	182	S	xxxxxG_S_xxxxxx
K4CFQ6	280	S	xxxRSx_S_xxxxxx
K4DG14	181	S	xxxKxx_S_xxxxxx
K4BMI0	42	S	xxxRxx_S_xxxxRx
K4DHV5	334	S	Rxxxxx_S_xxxxxx
K4CXH0	331	S	xxxRxx_S_xxxxxx
K4DAX8	21	S	xxxxxG_S_xxxxxx
K4C632	107	Y	xSxxxx_Y_xxxxxx
K4BWV5	169	T	xxxxxx_T_Pxxxxx
K4BI37	10	S	xxxxxx_S_xxxxxR
K4B9K9	567	S	xxxxxx_S_PRxxxx
K4B013	140	S	xxxxxx_S_Pxxxxx
K4CVU7	304	Y	xRxxxx_Y_xxxxxx
K4CBJ3	368	S	Rxxxxx_S_xxxxxx
K4C8H7	371	S	xxRxxx_S_xPxxxx
K4DAU1	343	S	xxxRxx_S_xSPxxx
Q56UP7	275	S	xxxxxx_S_PxxxRx
K4BTE6	58	T	xxxxxx_T_Pxxxxx
K4BDA6	391	S	xxxxxx_S_xxxxxR
K4B4L2	527	S	xxxxxx_S_PxKxxx
K4CGG7	430	S	xxxxxx_S_PKxxxx
K4DAS6	81	S	xxxxxG_S_xxxxxx
K4B6T4	77	S	xxxxxx_S_Pxxxxx
K4DCQ5	18	S	xxxxxx_S_Pxxxxx
K4BR75	7	S	xxxxxG_S_xxxxxx
K4AZE7	446	S	xxxRxx_S_xxxxxx
K4BR37	571	S	xxxxSx_S_Fxxxxx
K4BM62	451	S	xxxxxx_S_Pxxxxx
K4D601	398	S	xxRxxx_S_xPxxxx
K4AVE9	46	S	xxxxxx_S_Pxxxxx
K4BNB6	41	S	xxxxxG_S_xxxxxx
K4CGV7	289	S	xxxxxR_S_Pxxxxx
K4BKN1	217	S	xLxRxx_S_xxxxxx
K4D5L7	1085	S	xxxxxG_S_xxxxxx
K4BP30	500	S	xLxRxx_S_xxxxxx
K4D6B4	60	S	xxxxxG_S_xxxxxx
K4B139	692	S	xxxxxG_S_xxxxxx
K4BTU2	166	S	xxxRxx_S_xxxxxx
K4D3L4	382	S	xxxRxx_S_xxxxxx
K4CZH2	17	S	Rxxxxx_S_xxxxxx
K4C7I7	38	S	xxxxxx_S_PRxxxx
K4CQF9	25	S	xxxxxx_S_Pxxxxx
K4D6R6	92	S	xxxxxx_S_PxxxRx
K4CV13	274	S	xxxxxx_S_PxxxxR
K4BQG9	128	S	xLxRxx_S_xxxxxx
K4B483	64	S	xxxRxx_S_Fxxxxx
K4CMG4	338	S	xxxRxx_S_xDxxxx
K4D4F8	82	T	xxxxPx_T_Pxxxxx
K4DBB5	104	S	xxxRxx_S_xxxxRx
K4BNK4	430	S	xxxxSx_S_xxxxxx
K4BAC1	22	T	xxxRxx_T_Pxxxxx
K4D2W4	299	Y	xRxxxx_Y_xxxxxx
K4CV09	489	S	xxxRxx_S_xDxxxx
K4AT42	441	S	xxxKxx_S_Fxxxxx
K4C9Y8	294	S	xxxxxx_S_DxExxx
K4CII5	660	S	xxxxxx_S_PxKxxx
P27065	359	S	xxxxxR_S_xxxxxx
K4AVY7	1078	Y	xxRxxx_Y_xxxxxx
K4DFM1	29	S	xxxRxx_S_Fxxxxx
K4BC76	110	S	xxxxSx_S_xxxxxx
K4BYF6	185	S	xxxKxx_S_Fxxxxx
K4BG38	123	S	xxxxxx_S_PRxxxx
K4B6Q7	117	S	xxxxxx_S_PRxxxx
K4D0T6	305	S	xxxxSx_S_Fxxxxx
K4D4D0	49	S	xxxRxx_S_xExxxx
K4CNJ1	927	S	xxxxxx_S_xDxxxx
K4B6I0	17	S	xxxxxx_S_PxxxxR
Q9XET8	515	S	xxxxSx_S_xxxxxx
K4CQF7	94	S	xxxxxx_S_PxxxRx
K4AYQ9	55	Y	xSxxxx_Y_xxxxxx
K4B9G5	31	T	xxxxxx_T_Pxxxxx
K4B0A0	182	S	xxxRxx_S_PxxxxR
K4BJC2	223	T	xLxRxx_T_xxxxxx
Q6R8F6	200	S	xxxRxx_S_Fxxxxx
K4BV81	244	S	xxxxSx_S_Pxxxxx
K4BVL5	317	S	xxxRxx_S_Pxxxxx
K4D1P9	62	S	Kxxxxx_S_xxxxxx
K4BCS2	226	T	xxxxxx_T_Pxxxxx
K4CJH4	16	S	xxxxxx_S_PxxRxx
K4BXX7	230	T	xxxRxx_T_xxxxxx
K4CW20	312	S	xxxxSx_S_xxxxxx
K4DHW0	111	S	xxxxxx_S_xxRxxx
K4BIM2	242	S	xxxRxx_S_xxxxxx
K4DHU6	58	S	xxxxxx_S_PxRxxx
K4BW99	62	S	xxxxxG_S_xxxxxx
K4CQV5	50	S	xxxxxx_S_xRxxxx
K4CN78	107	S	xxxxxx_S_PRxxxx
K4BWM9	443	S	xxxRxx_S_xxxxRx
K4C7H5	618	S	xxxRxx_S_xxxxxx
K4CXV6	552	S	xxxxxG_S_xxxxxx
K4BQ85	817	S	xxxxxx_S_PxxxxR
K4BFR7	129	S	xxxxxx_S_PxxxRx
K4CR14	198	S	xxxxSx_S_Fxxxxx
K4BEL1	424	S	xxxxxx_S_xxRxxx
K4D7X1	117	S	xxxxxx_S_xRxxxx
K4CDU9	345	S	xxxRxx_S_Pxxxxx
K4CIM1	1369	S	xxxRxx_S_xxxxxx
Q7XBB3	346	S	xxxxxx_S_PRxxxx
K4BAX9	190	S	xxxxxx_S_PRxxxx
K4BKB9	1402	S	xxxRxx_S_Pxxxxx
K4CXH0	184	S	xxxxxx_S_PxxRxx
K4BWF9	263	S	xxxRxx_S_Pxxxxx
K4C3J3	181	S	xxxxxx_S_PxKxxx
K4BPB2	763	S	xxxxxx_S_Pxxxxx
K4C7H5	578	S	xxxxSx_S_xxxxxx
K4CHP6	613	S	xxxxxx_S_Pxxxxx
K4BU10	502	T	xxxxxx_T_Pxxxxx
K4B284	229	S	xxxxxx_S_PxxxxR
K4BDB2	963	S	xxxRxx_S_xxxxxx
K4DHY1	222	S	xxxRxx_S_Fxxxxx
K4C5U2	63	S	xxxxxx_S_Pxxxxx
K4DB00	289	S	xxxRxx_S_xxxxxx
K4B9X3	677	S	xxxxSx_S_xxxxxx
K4BC13	182	T	xxxxPx_T_Pxxxxx
K4AS69	1082	S	xxxxxR_S_xxxxxx
B1Q3F2	8	S	xxxKxx_S_xxxxxx
K4C9S4	289	S	xxxRxx_S_xxxxxx
K4CID9	18	S	xxxxxG_S_xxxxxx
K4CX90	214	S	xxxKxx_S_xxxxxx
K4CPV0	525	S	xxxxSx_S_xxxxxx
K4D4N2	326	S	xxxxxx_S_Pxxxxx
K4CTM8	161	S	xxxxxx_S_Pxxxxx
K4BVL3	145	S	xLxRxx_S_xxxxxx
K4AZP5	48	S	xxxxxx_S_xDxxxx
K4CXA2	7	S	xxxRxx_S_PxxxxR
K4B013	161	S	xxxxxx_S_PxKxxx
K4CX91	239	S	xxRxxx_S_xPxxxx
K4BLZ0	133	S	xxxxxx_S_xRxxxx
K4CHY4	86	S	Kxxxxx_S_xxxxxx
K4AYA8	164	S	xxxxxG_S_xxxxxx
K4CMX2	398	S	xxxxSx_S_Fxxxxx
K4B0B9	786	S	xxxRxx_S_Pxxxxx
K4ATA5	112	S	xxxxxx_S_PxxxRx
K4B3Z9	541	S	xxxxxx_S_xxxxxR
K4D2Q1	812	S	xxxxxx_S_Pxxxxx
Q41339	185	S	xxxxxG_S_xxxxxx
K4D2F3	502	S	xxxxxx_S_Pxxxxx
K4AXV8	884	T	xxxxPx_T_Pxxxxx
K4BH54	24	S	xxxRSx_S_xxxxxx
Q6RFY3	150	S	xxxRxx_S_xxxxxx
K4AZE1	335	S	xxxRxx_S_Pxxxxx
K4BRP0	116	S	xxxxxx_S_PxxxxR
Q56R02	71	S	xxxRSx_S_xxxxxx
K4C9A2	339	S	xxxKxx_S_xxxxxx
K4BS91	495	S	xxxxxx_S_xxRxxx
K4D440	435	S	xxxxPx_S_PxRxxx
K4B118	108	S	xxxRSx_S_xxxxxx
K4B1T1	24	S	xxxxPx_S_PxRxxx
Q0PY39	48	S	xxxRSx_S_xxxxxx
K4C5Z4	34	S	xxxRxx_S_xxxxxx
K4CV01	268	S	xxxxxx_S_xRxxxx
K4AXN1	241	S	xxxxxx_S_PRxxxx
K4BT96	811	T	xxxRxx_T_Pxxxxx
K4B962	242	S	xxxxxG_S_xxxxxx
K4C509	32	S	xxxxxx_S_DxDxxx
K4AUR7	38	S	xxxxxx_S_xRxxxx
K4C7Y9	234	S	Kxxxxx_S_xxxxxx
K4BJC4	196	T	xxxxxx_T_PxRxxx
K4B8P5	396	S	xxxxxx_S_PxRxxx
K4D9K3	29	S	xxxKxx_S_Fxxxxx
K4ATA5	76	S	xxxRxx_S_Pxxxxx
K4CWK1	942	S	Rxxxxx_S_xxxxxx
K4BDH5	140	S	xxxRxx_S_xxxxxx
K4BF97	301	S	xxxxxx_S_PRxxxx
K4CBQ3	70	S	xxxxxx_S_Pxxxxx
Q9LEG3	59	S	xxxxxx_S_xRxxxx
K4CYA9	160	S	xxxxxx_S_PxxxxR
K4B119	280	S	xxxxxx_S_PRxxxx
K4C7J0	359	S	xxxRSx_S_xxxxxx
K4CRH4	95	S	xxxxxG_S_xxxxxx
K4BBF4	3774	S	xxxxxx_S_PKxxxx
K4B6T4	354	S	xxxxxG_S_xxxxxx
K4B3K4	402	S	xLxRxx_S_xxxxxx
K4C8R4	205	S	xxxRxx_S_Fxxxxx
Q56BA6	174	S	xxxRxx_S_Fxxxxx
K4BVA3	1378	S	xxxxxx_S_Pxxxxx
K4D441	436	S	xxxxxx_S_Pxxxxx
K4CUI1	1893	S	xxxxxx_S_xRxxxx
K4D347	306	S	Rxxxxx_S_xxxxxx
K4BGB7	961	S	xxxxxx_S_xxRxxx
K4BVQ4	228	S	RxxxSx_S_xxxxxx
K4AS69	1065	S	Kxxxxx_S_xxxxxx
K4CVM8	127	S	xxxxxx_S_PxxxRx
K4CNM0	104	S	xxxxxR_S_xxxxxx
K4D241	321	S	Kxxxxx_S_xxxxxx
K4BPW0	387	T	xxxxxx_T_PxRxxx
A0ZXL1	17	S	xxxxxx_S_xxxxxR
K4CX91	197	S	xxxxxx_S_PxRxxx
K4BLQ2	136	S	xxxxxx_S_PRxxxx
K4B092	502	S	xxxxxx_S_xxRxxx
K4BY98	29	S	Rxxxxx_S_xxxxxx
K4BD98	45	S	xxxRSx_S_xxxxxx
K4BYM3	646	S	Kxxxxx_S_xxxxxx
K4CFW1	177	S	xxxxxx_S_DxDxxx
K4CB74	1291	T	xxxxxx_T_Pxxxxx
E2FYC4	478	S	xxxxSx_S_xxxxxx
G9HPV7	89	S	xxxxxx_S_PKxxxx
K4CNY3	138	S	xxxxxx_S_PxKxxx
K4BJ97	415	S	xxxxxx_S_PxxxRx
K4BEI9	280	Y	xxxxxx_Y_xSxxxx
K4C2K9	13	S	Kxxxxx_S_xxxxxx
K4C7Q5	113	T	xxxxPx_T_Pxxxxx
K4CQA0	272	S	xxxxSx_S_Pxxxxx
K4BA98	803	S	xxxxxx_S_PRxxxx
K4B084	271	S	xxxxxx_S_Pxxxxx
K4CFE2	153	S	xxxKSx_S_xxxxxx
K4C7U8	445	T	xxxxxx_T_Pxxxxx
K4CA27	375	S	xxxxxx_S_PRxxxx
K4DAB6	50	S	xxxxxx_S_PxxxxR
[truncated: 2,081 more rows]
