# Supplementary material for: Novel Translational and Phosphorylation Modification Regulation Mechanisms of Tomato (Solanum lycopersicum) Fruit Ripening Revealed by Integrative Proteomics and Phosphoproteomics
Source: Int J Mol Sci. 2021 Oct 29;22(21):11782. doi: 10.3390/ijms222111782 (PMC8584006; doi:10.3390/ijms222111782)
Supplement: Supplementary file 1 [file ijms-22-11782-s001.zip › Table S6 Proteome-Protein GO Classify.xlsx]

## Sheet: Classification
GO Terms Level 1	GO Terms Level 2	AC-B4vsAC-MG	AC-B4vsrin-B4	AC-MGvsrin-B4	Identified
Molecular Function	electron carrier activity	21	14	11	65
	molecular transducer activity	5	3	4	48
	catalytic activity	709	505	453	2986
	binding	584	456	415	3358
	nucleic acid binding transcription factor activity	8	11	15	70
	protein tag	1	0	0	2
	antioxidant activity	18	14	13	81
	metallochaperone activity	0	0	0	3
	nutrient reservoir activity	7	0	6	8
	translation regulator activity	0	0	0	1
	molecular function regulator	21	21	18	130
	structural molecule activity	35	5	39	263
	signal transducer activity	10	10	12	99
	transcription factor activity, protein binding	0	5	3	31
	transporter activity	55	51	33	294
Cellular Component	membrane-enclosed lumen	18	15	24	240
	organelle	420	318	299	2467
	membrane	367	286	217	1638
	cell junction	18	12	13	70
	macromolecular complex	136	88	97	1101
	supramolecular complex	8	1	6	26
	cell	619	456	442	3569
	extracellular region	42	36	27	105
	symplast	18	12	13	69
	nucleoid	4	1	1	10
Biological Process	reproduction	22	19	9	109
	developmental process	37	25	22	204
	single-organism process	506	372	315	2242
	immune system process	4	3	3	26
	response to stimulus	158	132	130	834
	signaling	30	27	25	280
	multicellular organismal process	34	24	19	178
	multi-organism process	18	17	16	82
	biological adhesion	0	0	0	1
	metabolic process	753	532	478	3424
	rhythmic process	4	4	1	7
	locomotion	0	0	0	4
	localization	97	78	69	766
	cellular process	584	419	383	3233
	growth	5	2	3	37
	cell killing	1	2	2	2
	biological regulation	122	133	116	1024
	cellular component organization or biogenesis	103	72	82	720
