# Supplementary material for: Novel Translational and Phosphorylation Modification Regulation Mechanisms of Tomato (Solanum lycopersicum) Fruit Ripening Revealed by Integrative Proteomics and Phosphoproteomics
Source: Int J Mol Sci. 2021 Oct 29;22(21):11782. doi: 10.3390/ijms222111782 (PMC8584006; doi:10.3390/ijms222111782)
Supplement: Supplementary file 1 [file ijms-22-11782-s001.zip › Table S7 Phosphoproteome-Protein GO Classify.xlsx]

## Sheet: Classification
GO Terms Level 1	GO Terms Level 2	AC-B4vsAC-MG	AC-B4vsrin-B4	AC-MGvsrin-B4	Identified
Cellular Component	membrane-enclosed lumen	11	11	4	71
	organelle	117	97	56	652
	membrane	97	75	46	622
	cell junction	7	6	4	21
	macromolecular complex	51	45	22	281
	supramolecular complex	2	1	2	7
	cell	200	158	96	1081
	extracellular region	3	1	4	7
	symplast	7	6	4	21
Molecular Function	electron carrier activity	1	0	1	7
	molecular transducer activity	4	6	5	56
	catalytic activity	128	103	65	733
	binding	215	182	100	1273
	nucleic acid binding transcription factor activity	6	4	2	47
	antioxidant activity	1	2	1	10
	nutrient reservoir activity	0	0	0	1
	molecular function regulator	10	10	5	52
	transcription factor activity, protein binding	1	2	0	16
	signal transducer activity	19	20	14	99
	structural molecule activity	6	4	3	38
	transporter activity	24	19	8	141
Biological Process	developmental process	16	10	10	69
	reproduction	7	5	4	33
	metabolic process	139	121	78	862
	rhythmic process	2	1	1	4
	single-organism process	121	100	58	637
	immune system process	0	0	0	14
	localization	61	50	20	307
	response to stimulus	64	53	41	329
	signaling	36	33	21	196
	growth	3	2	2	11
	multicellular organismal process	14	9	10	59
	cellular process	169	141	89	999
	multi-organism process	5	5	2	38
	biological regulation	81	73	44	496
	cellular component organization or biogenesis	40	33	18	215
