# Supplementary material for: Novel Translational and Phosphorylation Modification Regulation Mechanisms of Tomato (Solanum lycopersicum) Fruit Ripening Revealed by Integrative Proteomics and Phosphoproteomics
Source: Int J Mol Sci. 2021 Oct 29;22(21):11782. doi: 10.3390/ijms222111782 (PMC8584006; doi:10.3390/ijms222111782)
Supplement: Supplementary file 1 [file ijms-22-11782-s001.zip › Table S8 Transcription factors.xlsx]

## Sheet: Transcription factor
Protein accession	Protein description	Gene name	gene family	MW [kDa]	Score	Coverage [%]	Peptides	PSMs	Unique peptides	AC-B4/AC-MG Ratio	AC-B4/AC-MG P value	AC-B4/rin-B4 Ratio	AC-B4/rin-B4 P value	AC-MG/rin-B4 Ratio	AC-MG/rin-B4 P value
A0ZXL1	Mini zinc finger protein OS=Solanum lycopersicum GN=ima	ima	ZF-HD	10.104	11.409	51.1	3	4	3	0.323	0.00435	0.436	0.00183	1.351	0.108
B2ZP48	APETALA2-like protein OS=Solanum lycopersicum GN=100191138	100191138	AP2	44.944	2.1487	2	1	1	1	2.787	0.000746	2.06	0.00276	0.739	0.0406
G3BGV5	TCP transcription factor 15 OS=Solanum lycopersicum GN=TCP15	TCP15	TCP	26.086	2.8306	4.4	1	2	1	0.817	0.000486	0.656	0.000191	0.802	0.00134
G8Z267	Hop-interacting protein THI039 OS=Solanum lycopersicum GN=101055602	101055602	GRAS	62.408	5.7763	6.8	3	4	2	1.092	0.00515	0.882	0.0598	0.807	0.0116
K4ASS3	Uncharacterized protein OS=Solanum lycopersicum GN=101244699	101244699	TALE	76.787	6.42	5.7	4	4	4	0.919	0.129	0.717	0.000567	0.78	0.00179
K4AT15	Uncharacterized protein OS=Solanum lycopersicum GN=101257295	101257295	C3H	79.142	1.2485	1	1	1	1
K4AT69	Uncharacterized protein OS=Solanum lycopersicum GN=101260964	101260964	bZIP	36.368	1.8589	5.2	2	3	1
K4AUB9	Uncharacterized protein OS=Solanum lycopersicum	---	C3H	26.669	55.832	44.4	9	12	8	1.157	0.0159	0.808	0.00391	0.699	0.000366
K4AUC0	Uncharacterized protein OS=Solanum lycopersicum	---	C3H	5.4202	3.1188	30.6	1	3	1	1.019	0.68	0.742	0.0135	0.728	0.0101
K4AWB8	Uncharacterized protein OS=Solanum lycopersicum	---	CAMTA	16.678	2.6575	12.4	2	2	2	1.032	0.196	0.708	0.000249	0.686	0.000331
K4AWC0	Uncharacterized protein OS=Solanum lycopersicum	---	CAMTA	18.911	5.4835	18.2	3	4	2	1.083	0.0937	0.795	0.000333	0.734	0.00104
K4AWF8	Two-component response regulator OS=Solanum lycopersicum GN=101267446	101267446	ARR-B	74.817	2.3282	1.3	1	1	1	0.871	0.0516	0.824	0.0315	0.946	0.341
K4AX03	Uncharacterized protein OS=Solanum lycopersicum GN=101268508	101268508	C3H	51.797	38.913	11.9	4	5	4	1.038	0.327	0.813	0.000187	0.783	0.00137
K4AXN2	Uncharacterized protein OS=Solanum lycopersicum GN=778249	778249	NF-YC	28.475	16.435	20.2	6	10	5	1.412	0.00366	0.821	0.0136	0.582	0.00013
K4AYA8	Uncharacterized protein OS=Solanum lycopersicum	---	C3H	47.229	3.8046	6.2	2	2	2	1.28	0.0214	1.031	0.656	0.805	0.041
K4AZA3	Uncharacterized protein OS=Solanum lycopersicum GN=100316889	100316889	HD-ZIP	89.849	43.367	9.7	7	8	7	0.963	0.482	0.504	6.39e-05	0.523	0.000122
K4AZJ9	Beta-amylase OS=Solanum lycopersicum GN=101248715	101248715	BES1	77.864	3.0998	1.7	1	7	1	0.826	0.000997	0.766	0.000231	0.927	0.0219
K4AZZ4	Uncharacterized protein OS=Solanum lycopersicum GN=101254734	101254734	bHLH	67.261	3.9949	5.8	3	3	2	1.278	2.66e-05	1.133	0.00747	0.887	0.011
K4B058	Uncharacterized protein OS=Solanum lycopersicum	---	MYB_related	69.366	28.79	17.7	8	10	8	1.565	0.00302	1.432	0.000253	0.915	0.353
K4B059	Uncharacterized protein OS=Solanum lycopersicum GN=101246965	101246965	NF-YC	30.883	9.5091	12.7	3	4	3	1.371	2.16e-05	0.906	0.0377	0.661	0.000443
K4B0H6	Uncharacterized protein OS=Solanum lycopersicum GN=101245401	101245401	GeBP	48.609	8.8501	9.9	5	6	5	1.056	0.014	0.826	0.000264	0.782	2.41e-05
K4B1F2	Uncharacterized protein OS=Solanum lycopersicum	---	C2H2	33.905	7.6338	10.2	3	3	3	1.067	0.264	0.759	0.000598	0.711	0.00271
K4B1V3	Uncharacterized protein OS=Solanum lycopersicum	---	TCP	47.55	4.4277	9.2	3	3	3	0.93	0.146	0.79	0.0196	0.849	0.0558
K4B239	Uncharacterized protein OS=Solanum lycopersicum GN=101258010	101258010	bZIP	32.08	5.2853	7.7	2	2	2	1.391	0.00155	0.649	0.000167	0.466	1.65e-05
K4B293	Uncharacterized protein OS=Solanum lycopersicum GN=101055571	101055571	CAMTA	117.42	4.8343	2	2	3	2	0.751	0.000465	0.794	0.00118	1.058	0.0177
K4B2H2	Uncharacterized protein OS=Solanum lycopersicum GN=101251931	101251931	GATA	35.018	3.0089	3.4	1	2	1
K4B3R1	Uncharacterized protein OS=Solanum lycopersicum GN=101250636	101250636	bZIP	63.703	19.368	9.6	5	7	5	1.069	0.0342	0.643	2.05e-05	0.601	1.72e-05
K4B3R2	tRNA-dihydrouridine(47) synthase [NAD(P)(+)] OS=Solanum lycopersicum GN=101268622	101268622	C3H	77.361	4.423	2.6	2	2	2
K4B5U7	Auxin response factor OS=Solanum lycopersicum GN=100301945	100301945	ARF	94.276	21.382	3.3	3	3	2	0.628	0.000874	0.588	6.1e-05	0.936	0.221
K4B6I3	Uncharacterized protein OS=Solanum lycopersicum GN=544093	544093	bZIP	36.593	5.8806	10	3	4	3	0.888	0.188	0.605	0.000859	0.682	0.000121
K4B763	Uncharacterized protein OS=Solanum lycopersicum GN=101268347	101268347	ZF-HD	32.086	1.8449	2.7	1	1	1	0.317	0.000852	0.439	0.0287	1.386	0.12
K4B7F2	Uncharacterized protein OS=Solanum lycopersicum GN=100736459	100736459	TCP	29.061	5.396	5.5	1	1	1	1.279	0.00232	1.274	0.000992	0.996	0.926
K4BA81	Uncharacterized protein OS=Solanum lycopersicum	---	C3H	20.954	2.2522	5	1	1	1
K4BAD7	Uncharacterized protein OS=Solanum lycopersicum GN=101258516	101258516	WOX	30.745	2.1571	4	1	1	1	1.119	0.0522	1.262	0.00504	1.128	0.0102
K4BF17	Uncharacterized protein OS=Solanum lycopersicum GN=101256560	101256560	C2H2	76.042	2.3023	1.3	1	1	1
K4BF75	Uncharacterized protein OS=Solanum lycopersicum GN=101243963	101243963	HSF	37.387	1.7847	3.6	1	1	1	1.84	0.000407	1.332	0.00132	0.724	0.014
K4BFA8	Uncharacterized protein OS=Solanum lycopersicum GN=101261301	101261301	C3H	47.314	13.734	12.3	4	4	4	0.879	2.24e-05	0.899	0.0121	1.023	0.369
K4BH68	Uncharacterized protein OS=Solanum lycopersicum	---	C3H	17.48	3.4577	27	3	3	2	0.878	0.00648	0.758	0.00205	0.864	0.0157
K4BHY5	Uncharacterized protein OS=Solanum lycopersicum	---	NAC	69.846	3.8472	3	2	2	2	1.059	0.309	0.883	0.0511	0.834	0.0165
K4BJC9	Uncharacterized protein OS=Solanum lycopersicum GN=101259923	101259923	HSF	54.029	12.748	3.3	2	2	2	1.398	0.000119	1.338	0.001	0.957	0.372
K4BJU9	Uncharacterized protein OS=Solanum lycopersicum GN=101247122	101247122	NF-YC	25.155	2.8106	12.6	3	5	1
K4BJY9	Uncharacterized protein OS=Solanum lycopersicum GN=101264202	101264202	Trihelix	94.41	30.391	15.5	13	17	13	1.014	0.379	1.184	0.000129	1.168	0.000197
K4BK21	Uncharacterized protein OS=Solanum lycopersicum GN=101257757	101257757	C3H	57.322	12.975	2.6	1	2	1
K4BMW2	Uncharacterized protein OS=Solanum lycopersicum GN=101265907	101265907	FAR1	85.022	3.4619	2.3	2	2	2
K4BN01	Uncharacterized protein OS=Solanum lycopersicum GN=101257846	101257846	Trihelix	40.266	2.3762	2.5	1	1	1
K4BNB6	Uncharacterized protein OS=Solanum lycopersicum GN=101257759	101257759	MYB_related	29.699	6.385	7.4	2	3	2	1.037	0.666	1.02	0.528	0.984	0.835
K4BND4	Uncharacterized protein OS=Solanum lycopersicum	---	bHLH	35.503	3.076	2.9	1	1	1
K4BP11	Uncharacterized protein OS=Solanum lycopersicum	---	C3H	76.586	3.2279	2.3	1	1	1
K4BPF0	Uncharacterized protein OS=Solanum lycopersicum GN=100134885	100134885	MYB	111.17	30.535	11.1	10	11	10	0.97	0.137	0.985	0.581	1.015	0.453
K4BRH4	Uncharacterized protein OS=Solanum lycopersicum GN=101267598	101267598	Trihelix	35.218	24.1	21.7	6	7	6	1.056	0.0538	1.043	0.107	0.988	0.508
K4BSS5	Uncharacterized protein OS=Solanum lycopersicum	---	CAMTA	114.15	60.281	12.6	8	21	8	1.174	0.000337	0.961	0.0177	0.819	4.58e-05
K4BT71	Uncharacterized protein OS=Solanum lycopersicum	---	C3H	69.562	8.3351	7.7	4	4	4	0.862	0.0491	0.857	0.0616	0.993	0.835
K4BTA8	Uncharacterized protein OS=Solanum lycopersicum GN=101263700	101263700	bZIP	37.523	14.743	15	5	7	2	1.218	0.008	1.018	0.728	0.836	0.00993
K4BTC8	Uncharacterized protein OS=Solanum lycopersicum GN=101267228	101267228	Trihelix	71.935	15.1	8.9	7	11	4	0.816	0.00783	0.948	0.0309	1.162	0.0214
K4BTE3	Uncharacterized protein OS=Solanum lycopersicum GN=101244482	101244482	bZIP	33.874	3.1649	3.2	1	1	1	1.068	0.146	0.676	0.00077	0.633	0.000623
K4BV77	Uncharacterized protein OS=Solanum lycopersicum	---	BES1	34.977	4.5944	5.5	2	4	1
K4BWN6	Uncharacterized protein OS=Solanum lycopersicum	---	Whirly	29.533	40.696	31.3	7	17	7	0.725	1.78e-06	0.955	0.0253	1.318	6.44e-06
K4BX96	Uncharacterized protein OS=Solanum lycopersicum GN=101251979	101251979	bHLH	90.244	102.28	38.7	27	43	27	0.985	0.188	0.966	0.00687	0.98	0.0884
K4BXF8	Uncharacterized protein OS=Solanum lycopersicum GN=101265920	101265920	NAC	48.99	7.7257	7.6	3	3	3	1.082	0.209	0.873	0.0977	0.806	0.0386
K4BXQ4	Uncharacterized protein OS=Solanum lycopersicum GN=101258066	101258066	bHLH	36.162	5.4074	6.5	2	2	2
K4BXX2	Uncharacterized protein OS=Solanum lycopersicum GN=101247821	101247821	WRKY	35.425	20.853	11.3	2	2	2	1.378	0.0046	1.243	0.0112	0.902	0.0853
K4BXZ9	Uncharacterized protein OS=Solanum lycopersicum GN=101253782	101253782	WRKY	55.395	4.8191	3.5	2	2	2	1.672	0.000362	1.049	0.206	0.628	0.00117
K4BYT1	Uncharacterized protein OS=Solanum lycopersicum	---	CAMTA	105.3	37.202	9.1	7	9	6	0.981	0.525	0.914	0.0462	0.931	0.147
K4C136	Uncharacterized protein OS=Solanum lycopersicum	---	WRKY	31.441	1.2406	2.5	1	1	1
K4C3Q4	Uncharacterized protein OS=Solanum lycopersicum GN=101250699	101250699	C3H	41.5	11.45	19.4	7	9	7	0.966	0.391	0.824	0.000828	0.853	0.0117
K4C4W4	Uncharacterized protein OS=Solanum lycopersicum GN=101266128	101266128	HD-ZIP	75.633	36.207	19.1	11	12	11	1.92	3.99e-06	2.941	6.6e-07	1.532	0.000227
K4C5B0	Uncharacterized protein OS=Solanum lycopersicum GN=101248981	101248981	bZIP	38.644	5.1126	8.9	3	4	3	0.852	0.0249	0.944	0.302	1.108	0.109
K4C683	Uncharacterized protein OS=Solanum lycopersicum	---	HSF	16.643	7.3094	11.3	2	2	2
K4C6M9	Uncharacterized protein OS=Solanum lycopersicum GN=101257481	101257481	bZIP	30.863	1.3372	13	4	6	1	0.778	0.00878	1.085	0.322	1.394	0.00201
K4C7D3	Uncharacterized protein OS=Solanum lycopersicum GN=101256189	101256189	bHLH	27.88	23.107	29.5	6	6	5	1.678	1.05e-06	0.698	1.32e-06	0.416	6.92e-08
K4C8S6	Uncharacterized protein OS=Solanum lycopersicum	---	NF-YC	25.372	10.435	16.8	4	7	2	0.727	0.000252	0.719	0.000254	0.989	0.5
K4C9B0	Uncharacterized protein OS=Solanum lycopersicum GN=101262319	101262319	YABBY	21.347	8.3703	18.8	3	5	3	0.809	0.00625	0.891	0.232	1.102	0.287
K4C9Y8	Uncharacterized protein OS=Solanum lycopersicum GN=101246637	101246637	GRAS	84.522	2.6979	2.9	2	2	2	1.07	0.112	0.317	1.63e-05	0.297	1.13e-05
K4CB36	Uncharacterized protein OS=Solanum lycopersicum GN=101243902	101243902	WRKY	56.293	1.3486	2.1	1	1	1
K4CEL9	Auxin response factor OS=Solanum lycopersicum	---	ARF	58.646	1.7399	3.6	2	2	0
K4CF00	Uncharacterized protein OS=Solanum lycopersicum	---	WRKY	45.204	35.134	14	4	5	4	1.072	0.114	0.656	0.000358	0.612	0.000249
K4CFG9	Uncharacterized protein OS=Solanum lycopersicum	---	M-type_MADS	21.334	2.6528	6.8	1	1	1
K4CFH5	Uncharacterized protein OS=Solanum lycopersicum GN=101245562	101245562	GeBP	42.923	6.2844	10.7	4	4	4	0.509	1.07e-05	0.691	0.000398	1.356	0.000323
K4CFJ4	Uncharacterized protein OS=Solanum lycopersicum GN=101268586	101268586	GRAS	48.611	20.791	21.7	7	12	7	3.023	6.85e-06	3.226	2.71e-07	1.067	0.434
K4CGC5	Uncharacterized protein OS=Solanum lycopersicum	---	MIKC_MADS	29.94	9.1136	12.4	3	3	3	1.108	0.0375	0.871	0.00413	0.786	0.000748
K4CH25	NAC transcription factor OS=Solanum lycopersicum GN=101247735	101247735	NAC	37.01	35.03	21.9	5	7	3	1.012	0.725	0.472	2.6e-05	0.467	1.34e-05
K4CHK6	Uncharacterized protein OS=Solanum lycopersicum GN=101253917	101253917	GRAS	60.016	32.425	12.8	5	7	4	1.188	0.00117	0.814	0.000249	0.685	0.000122
K4CHM8	Uncharacterized protein OS=Solanum lycopersicum GN=101258170	101258170	NF-YB	20.155	1.2399	3.8	1	1	1
K4CI20	Uncharacterized protein OS=Solanum lycopersicum GN=101266435	101266435	bZIP	42.068	17.579	5.8	3	3	3	1.096	0.0171	0.767	0.000695	0.7	8.96e-05
K4CI79	Uncharacterized protein OS=Solanum lycopersicum GN=101253209	101253209	Trihelix	37.79	2.1888	2.5	1	1	1
K4CIB7	Uncharacterized protein OS=Solanum lycopersicum GN=104648601	104648601	B3	65.488	1.896	2.5	2	2	2	2.092	0.000636	1.244	0.0126	0.594	0.00212
K4CMM7	Uncharacterized protein OS=Solanum lycopersicum	---	bHLH	64.038	45.64	19.5	15	42	3	0.804	0.000786	1.002	0.938	1.247	0.000227
K4CN53	Uncharacterized protein OS=Solanum lycopersicum GN=544165	544165	bHLH	75.04	7.6661	6	4	4	3	0.91	0.121	0.763	0.0109	0.838	0.0419
K4CP12	Uncharacterized protein OS=Solanum lycopersicum GN=544030	544030	TALE	35.307	29.657	23.5	6	9	5	1.081	0.0114	0.89	0.00431	0.824	0.000254
K4CP54	Uncharacterized protein OS=Solanum lycopersicum GN=101267632	101267632	HSF	35.289	2.2376	3.4	1	1	1	0.918	0.0592	0.566	0.000134	0.617	0.000287
K4CQE4	Uncharacterized protein OS=Solanum lycopersicum GN=101250621	101250621	C2H2	51.314	9.522	6.3	3	3	3
K4CUK8	Uncharacterized protein OS=Solanum lycopersicum GN=101243823	101243823	bHLH	32.064	3.0851	9.6	2	3	2	1.005	0.97	0.845	0.0583	0.841	0.202
K4CUV9	Uncharacterized protein OS=Solanum lycopersicum GN=101245990	101245990	G2-like	49.38	6.3573	6.7	2	2	2	0.712	0.00233	0.976	0.522	1.372	0.00287
K4CY04	Uncharacterized protein OS=Solanum lycopersicum GN=101265482	101265482	bHLH	26.918	1.4909	3	1	1	1	0.804	0.0115	0.815	0.0135	1.014	0.651
K4CY84	Squamosa promoter-binding-like protein OS=Solanum lycopersicum GN=101246669	101246669	SBP	15.746	2.8106	15.6	3	3	3	1.191	0.0967	1.731	0.00128	1.454	0.0125
K4CZC3	Uncharacterized protein OS=Solanum lycopersicum GN=101259296	101259296	C3H	40.524	5.0461	9.4	3	3	3	0.925	0.149	0.842	0.00322	0.911	0.0447
K4D234	Uncharacterized protein OS=Solanum lycopersicum	---	bZIP	31.436	6.2715	8.5	2	2	2	1.113	0.301	1.096	0.217	0.985	0.9
K4D2B7	Uncharacterized protein OS=Solanum lycopersicum GN=101252539	101252539	C3H	30.56	10.32	18.8	6	6	5	0.989	0.813	0.805	0.00227	0.814	0.00942
K4D2E6	Uncharacterized protein OS=Solanum lycopersicum GN=101258607	101258607	bHLH	41.705	2.4123	7.1	2	2	1
K4D4F1	Uncharacterized protein OS=Solanum lycopersicum GN=101262765	101262765	Trihelix	56.244	23.194	18.4	9	11	7	1.661	4.72e-05	0.553	0.000119	0.333	2.53e-05
K4D5F0	Uncharacterized protein OS=Solanum lycopersicum GN=101255551	101255551	C3H	47.178	14.549	12.9	7	10	7	1.01	0.674	0.871	0.00394	0.862	0.00337
K4D8E0	Uncharacterized protein OS=Solanum lycopersicum	---	Whirly	26.449	2.8182	6.4	1	1	1	0.542	0.00063	0.558	0.000565	1.028	0.542
K4D8J9	Uncharacterized protein OS=Solanum lycopersicum GN=101260397	101260397	Nin-like	108.35	16.999	3.7	3	3	3	0.878	0.0257	0.722	1.41e-05	0.822	0.00421
K4D9A8	Uncharacterized protein OS=Solanum lycopersicum GN=101262685	101262685	bZIP	36.17	15.261	9.9	3	6	2	1.088	0.185	0.786	0.00333	0.723	0.00023
K4D9Q0	Uncharacterized protein OS=Solanum lycopersicum GN=101263182	101263182	C2H2	43.357	-2	2.6	1	2	1	0.762	0.000481	0.472	9.91e-06	0.619	1.8e-05
K4DA52	Uncharacterized protein OS=Solanum lycopersicum	---	TALE	72.926	19.634	11.8	7	9	6	0.692	0.000233	0.57	1.88e-05	0.824	7.55e-05
K4DA90	Uncharacterized protein OS=Solanum lycopersicum GN=101256158	101256158	C3H	100.71	2.9371	2	2	2	2
K4DBB5	Uncharacterized protein OS=Solanum lycopersicum	---	C3H	50.215	9.6669	5.6	2	3	2	1.34	0.000599	0.86	0.0077	0.642	0.000565
K4DCQ1	Uncharacterized protein OS=Solanum lycopersicum	---	ERF	40.581	-2	3.4	1	1	1	0.757	0.0106	0.753	0.00537	0.996	0.948
K4DD74	Uncharacterized protein OS=Solanum lycopersicum GN=101255963	101255963	C3H	54.248	3.2256	6.2	3	4	3
K4DE13	Uncharacterized protein OS=Solanum lycopersicum GN=101055567	101055567	CAMTA	108.98	4.5828	3.3	3	3	2	1.056	0.461	0.927	0.128	0.878	0.0814
K4DFZ0	Uncharacterized protein OS=Solanum lycopersicum	---	ERF	33.76	3.4894	4.5	1	1	1
K4DHM5	Uncharacterized protein OS=Solanum lycopersicum GN=101258637	101258637	HSF	53.374	15.082	7.1	3	4	3	1.193	0.00537	0.966	0.334	0.809	0.000316
K4DHV5	Uncharacterized protein OS=Solanum lycopersicum	---	CAMTA	103.94	11.245	6.3	6	7	5	1.551	0.000514	0.879	0.136	0.567	0.00263
O22300	Homeobox protein knotted-1-like LET12 OS=Solanum lycopersicum GN=LET12	LET12	TALE	47.581	10.266	12.2	5	12	4	0.877	0.0937	0.721	0.00284	0.822	0.0123
O81998	Transcription factor VSF-1 OS=Solanum lycopersicum GN=vsf-1	vsf-1	bZIP	48.278	21.264	22.1	7	10	7	1.464	0.00324	0.969	0.501	0.662	0.000978
Q2LAI9	Auxin response factor OS=Solanum lycopersicum GN=ARF4	ARF4	ARF	90.33	2.5933	1.4	1	1	1
Q2LAJ3	Auxin response factor 2A OS=Solanum lycopersicum GN=ARF2A	ARF2A	ARF	94.013	11.68	6.5	5	6	5	1.707	0.000659	0.99	0.828	0.58	1.18e-05
Q40170	Agamous-like MADS-box protein AGL8 homolog OS=Solanum lycopersicum GN=TDR4	TDR4	MIKC_MADS	26.403	10.523	11	2	2	2
Q42464	Agamous-like MADS-box protein AGL9 homolog OS=Solanum lycopersicum GN=TDR5	TDR5	MIKC_MADS	25.999	7.3211	10.3	3	5	3	0.734	0.0179	0.665	0.00696	0.905	0.323
Q56UP7	NAC domain protein OS=Solanum lycopersicum GN=NAC-NOR	NAC-NOR	NAC	40.265	22.216	9.3	3	4	1	5.844	5.07e-06	1.307	0.00148	0.224	4.16e-06
Q7Y0Z7	Bell-like homeodomain protein 2 OS=Solanum lycopersicum GN=BL2	BL2	TALE	77.662	11.563	10	6	9	5	1.334	9.99e-05	1.078	0.0583	0.808	0.00226
Q7Y1B6	DELLA protein GAI OS=Solanum lycopersicum GN=GAI	GAI	GRAS	64.525	1.5805	1.5	1	1	1
Q8S4L4	MADS-box transcription factor OS=Solanum lycopersicum GN=MADS-RIN	MADS-RIN	MIKC_MADS	27.968	17.875	14.9	3	6	3	5.419	7.11e-05	1.008	0.883	0.186	2.56e-06
Q8S4L5	MADS-box transcription factor MADS-MC OS=Solanum lycopersicum GN=MADS-MC	MADS-MC	MIKC_MADS	28.66	59.494	18.4	3	4	3	0.888	0.0363	0.103	6.15e-07	0.116	5.92e-07
Q8VXG0	MADS-box protein OS=Solanum lycopersicum GN=TM29	TM29	MIKC_MADS	28.481	3.1775	4.5	1	1	1	0.999	0.945	0.86	0.00154	0.861	0.000123
Q9SM50	Transcription factor HY5 OS=Solanum lycopersicum GN=HY5	HY5	bZIP	17.341	17.414	24.1	3	4	3	1.26	0.00133	0.89	0.00531	0.707	9.51e-05
