# Supplementary material for: Novel Translational and Phosphorylation Modification Regulation Mechanisms of Tomato (Solanum lycopersicum) Fruit Ripening Revealed by Integrative Proteomics and Phosphoproteomics
Source: Int J Mol Sci. 2021 Oct 29;22(21):11782. doi: 10.3390/ijms222111782 (PMC8584006; doi:10.3390/ijms222111782)
Supplement: Supplementary file 1 [file ijms-22-11782-s001.zip › Table S9 Kinase annotation and interaction.xlsx]

## Sheet: PhosphoSite2Kinase
PhosphoSite	ID	Position	Code	Protein description	Gene name	Peptide	Kinase ID	Kinase description	Kinase Name	Interaction	Predictor
K4BC63-488S	K4BC63	488	S	MRLK5 OS=Solanum lycopersicum OX=4081 GN=101255255 PE=2 SV=1	101255255	TGGSRSSSLPSDLCR	K4BZ85	Protein phosphatase 2C and cyclic nucleotide-binding/kinase domain-containing protein(predicted) OS=Solanum lycopersicum OX=4081 GN=101265334 PE=3 SV=1	101265334	String	AGC/PKA
E2FYC4-302S	E2FYC4	302	S	LysM receptor-like kinase OS=Solanum lycopersicum OX=4081 GN=Bti9 PE=2 SV=1	Bti9	GRLADGNSPVLSGIT	K4BCE1	BRASSINOSTEROID INSENSITIVE 1-associated receptor kinase 1(predicted) OS=Solanum lycopersicum OX=4081 PE=4 SV=1	---	String	TKL/IRAK
K4BTW5-196S	K4BTW5	196	S	Leucine-rich repeat family protein(predicted) OS=Solanum lycopersicum OX=4081 GN=101256969 PE=4 SV=1	101256969	VVKSGHISDPGFGKV	K4B0T5	Kinesin-like protein(predicted) OS=Solanum lycopersicum OX=4081 PE=3 SV=1	---	String	STE/STE11
K4BAV5-745S	K4BAV5	745	S	Kinesin motor domain-containing protein(predicted) OS=Solanum lycopersicum OX=4081 GN=101252039 PE=3 SV=1	101252039	CLEIKISSPNFTSDV	K4B0T5	Kinesin-like protein(predicted) OS=Solanum lycopersicum OX=4081 PE=3 SV=1	---	String	STE/STE11
Q6UJX4-219S	Q6UJX4	219	S	Molecular chaperone Hsp90-1 OS=Solanum lycopersicum OX=4081 GN=543902 PE=2 SV=1	543902	KTIEKEISDDEDEEE	K4BD60	Putative ovule protein(predicted) OS=Solanum lycopersicum OX=4081 GN=101256338 PE=3 SV=1	101256338	String	CMGC/CK2
Q6UJX4-219S	Q6UJX4	219	S	Molecular chaperone Hsp90-1 OS=Solanum lycopersicum OX=4081 GN=543902 PE=2 SV=1	543902	KTIEKEISDDEDEEE	K4BG33	Protein kinase domain-containing protein(predicted) OS=Solanum lycopersicum OX=4081 GN=101244750 PE=3 SV=1	101244750	String	CMGC/CK2
Q6UJX4-219S	Q6UJX4	219	S	Molecular chaperone Hsp90-1 OS=Solanum lycopersicum OX=4081 GN=543902 PE=2 SV=1	543902	KTIEKEISDDEDEEE	K4B6Q6	Protein kinase domain-containing protein(predicted) OS=Solanum lycopersicum OX=4081 GN=101246108 PE=3 SV=1	101246108	String	CMGC/CK2
K4BFI6-27T	K4BFI6	27	T	Protein kinase domain-containing protein(predicted) OS=Solanum lycopersicum OX=4081 GN=101264704 PE=3 SV=1	101264704	SFSARPSTPDTSKSY	K4BZ85	Protein phosphatase 2C and cyclic nucleotide-binding/kinase domain-containing protein(predicted) OS=Solanum lycopersicum OX=4081 GN=101265334 PE=3 SV=1	101265334	String	AGC/PKA
K4BFI6-14S	K4BFI6	14	S	Protein kinase domain-containing protein(predicted) OS=Solanum lycopersicum OX=4081 GN=101264704 PE=3 SV=1	101264704	AKLSNSKSSSTYPSF	K4DBK6	Protein kinase domain-containing protein(predicted) OS=Solanum lycopersicum OX=4081 PE=4 SV=1	---	String	AGC/RSK
K4BFI6-27T	K4BFI6	27	T	Protein kinase domain-containing protein(predicted) OS=Solanum lycopersicum OX=4081 GN=101264704 PE=3 SV=1	101264704	SFSARPSTPDTSKSY	K4DBK6	Protein kinase domain-containing protein(predicted) OS=Solanum lycopersicum OX=4081 PE=4 SV=1	---	String	AGC/RSK
K4BFI6-14S	K4BFI6	14	S	Protein kinase domain-containing protein(predicted) OS=Solanum lycopersicum OX=4081 GN=101264704 PE=3 SV=1	101264704	AKLSNSKSSSTYPSF	K4D9H6	Calcium-dependent protein kinase 8(predicted) OS=Solanum lycopersicum OX=4081 GN=101247097 PE=4 SV=1	101247097	String	CAMK/CAMK1
K4BFI6-14S	K4BFI6	14	S	Protein kinase domain-containing protein(predicted) OS=Solanum lycopersicum OX=4081 GN=101264704 PE=3 SV=1	101264704	AKLSNSKSSSTYPSF	K4D281	Putative CDPK-related kinase 1-like(predicted) OS=Solanum lycopersicum OX=4081 GN=101266575 PE=4 SV=1	101266575	String	CAMK/CAMK1
K4BFI6-14S	K4BFI6	14	S	Protein kinase domain-containing protein(predicted) OS=Solanum lycopersicum OX=4081 GN=101264704 PE=3 SV=1	101264704	AKLSNSKSSSTYPSF	K4D2F4	Calcium-dependent protein kinase 4(predicted) OS=Solanum lycopersicum OX=4081 GN=101260188 PE=4 SV=1	101260188	String	CAMK/CAMK1
K4BFI6-14S	K4BFI6	14	S	Protein kinase domain-containing protein(predicted) OS=Solanum lycopersicum OX=4081 GN=101264704 PE=3 SV=1	101264704	AKLSNSKSSSTYPSF	K4CQ45	Putative calcium-dependent protein kinase 13-like(predicted) OS=Solanum lycopersicum OX=4081 GN=101249955 PE=4 SV=1	101249955	String	CAMK/CAMK1
K4BFI6-14S	K4BFI6	14	S	Protein kinase domain-containing protein(predicted) OS=Solanum lycopersicum OX=4081 GN=101264704 PE=3 SV=1	101264704	AKLSNSKSSSTYPSF	K4AT70	Calcium-dependent protein kinase 17(predicted) OS=Solanum lycopersicum OX=4081 GN=101253712 PE=4 SV=1	101253712	String	CAMK/CAMK1
K4BFI6-14S	K4BFI6	14	S	Protein kinase domain-containing protein(predicted) OS=Solanum lycopersicum OX=4081 GN=101264704 PE=3 SV=1	101264704	AKLSNSKSSSTYPSF	K4AT42	Calcium-dependent protein kinase 8(predicted) OS=Solanum lycopersicum OX=4081 GN=101265949 PE=4 SV=1	101265949	String	CAMK/CAMK1
K4BFI6-14S	K4BFI6	14	S	Protein kinase domain-containing protein(predicted) OS=Solanum lycopersicum OX=4081 GN=101264704 PE=3 SV=1	101264704	AKLSNSKSSSTYPSF	K4C954	Calcium-dependent protein kinase 2(predicted) OS=Solanum lycopersicum OX=4081 GN=101250418 PE=4 SV=1	101250418	String	CAMK/CAMK1
K4BFI6-14S	K4BFI6	14	S	Protein kinase domain-containing protein(predicted) OS=Solanum lycopersicum OX=4081 GN=101264704 PE=3 SV=1	101264704	AKLSNSKSSSTYPSF	K4D9A3	Calcium-dependent protein kinase 17(predicted) OS=Solanum lycopersicum OX=4081 GN=101261579 PE=4 SV=1	101261579	String	CAMK/CAMK1
K4BFI6-14S	K4BFI6	14	S	Protein kinase domain-containing protein(predicted) OS=Solanum lycopersicum OX=4081 GN=101264704 PE=3 SV=1	101264704	AKLSNSKSSSTYPSF	K4B355	Protein kinase domain-containing protein(predicted) OS=Solanum lycopersicum OX=4081 GN=101246189 PE=4 SV=1	101246189	String	CAMK/CAMK1
K4BFI6-27T	K4BFI6	27	T	Protein kinase domain-containing protein(predicted) OS=Solanum lycopersicum OX=4081 GN=101264704 PE=3 SV=1	101264704	SFSARPSTPDTSKSY	K4D9H6	Calcium-dependent protein kinase 8(predicted) OS=Solanum lycopersicum OX=4081 GN=101247097 PE=4 SV=1	101247097	String	CAMK/CAMK1
K4BFI6-27T	K4BFI6	27	T	Protein kinase domain-containing protein(predicted) OS=Solanum lycopersicum OX=4081 GN=101264704 PE=3 SV=1	101264704	SFSARPSTPDTSKSY	K4D281	Putative CDPK-related kinase 1-like(predicted) OS=Solanum lycopersicum OX=4081 GN=101266575 PE=4 SV=1	101266575	String	CAMK/CAMK1
K4BFI6-27T	K4BFI6	27	T	Protein kinase domain-containing protein(predicted) OS=Solanum lycopersicum OX=4081 GN=101264704 PE=3 SV=1	101264704	SFSARPSTPDTSKSY	K4D2F4	Calcium-dependent protein kinase 4(predicted) OS=Solanum lycopersicum OX=4081 GN=101260188 PE=4 SV=1	101260188	String	CAMK/CAMK1
K4BFI6-27T	K4BFI6	27	T	Protein kinase domain-containing protein(predicted) OS=Solanum lycopersicum OX=4081 GN=101264704 PE=3 SV=1	101264704	SFSARPSTPDTSKSY	K4CQ45	Putative calcium-dependent protein kinase 13-like(predicted) OS=Solanum lycopersicum OX=4081 GN=101249955 PE=4 SV=1	101249955	String	CAMK/CAMK1
K4BFI6-27T	K4BFI6	27	T	Protein kinase domain-containing protein(predicted) OS=Solanum lycopersicum OX=4081 GN=101264704 PE=3 SV=1	101264704	SFSARPSTPDTSKSY	K4AT70	Calcium-dependent protein kinase 17(predicted) OS=Solanum lycopersicum OX=4081 GN=101253712 PE=4 SV=1	101253712	String	CAMK/CAMK1
K4BFI6-27T	K4BFI6	27	T	Protein kinase domain-containing protein(predicted) OS=Solanum lycopersicum OX=4081 GN=101264704 PE=3 SV=1	101264704	SFSARPSTPDTSKSY	K4AT42	Calcium-dependent protein kinase 8(predicted) OS=Solanum lycopersicum OX=4081 GN=101265949 PE=4 SV=1	101265949	String	CAMK/CAMK1
K4BFI6-27T	K4BFI6	27	T	Protein kinase domain-containing protein(predicted) OS=Solanum lycopersicum OX=4081 GN=101264704 PE=3 SV=1	101264704	SFSARPSTPDTSKSY	K4C954	Calcium-dependent protein kinase 2(predicted) OS=Solanum lycopersicum OX=4081 GN=101250418 PE=4 SV=1	101250418	String	CAMK/CAMK1
K4BFI6-27T	K4BFI6	27	T	Protein kinase domain-containing protein(predicted) OS=Solanum lycopersicum OX=4081 GN=101264704 PE=3 SV=1	101264704	SFSARPSTPDTSKSY	K4D9A3	Calcium-dependent protein kinase 17(predicted) OS=Solanum lycopersicum OX=4081 GN=101261579 PE=4 SV=1	101261579	String	CAMK/CAMK1
K4BFI6-27T	K4BFI6	27	T	Protein kinase domain-containing protein(predicted) OS=Solanum lycopersicum OX=4081 GN=101264704 PE=3 SV=1	101264704	SFSARPSTPDTSKSY	K4B355	Protein kinase domain-containing protein(predicted) OS=Solanum lycopersicum OX=4081 GN=101246189 PE=4 SV=1	101246189	String	CAMK/CAMK1
K4BFI6-14S	K4BFI6	14	S	Protein kinase domain-containing protein(predicted) OS=Solanum lycopersicum OX=4081 GN=101264704 PE=3 SV=1	101264704	AKLSNSKSSSTYPSF	K4BTY8	Protein kinase domain-containing protein(predicted) OS=Solanum lycopersicum OX=4081 PE=3 SV=1	---	String	CAMK/CAMKL
K4BFI6-14S	K4BFI6	14	S	Protein kinase domain-containing protein(predicted) OS=Solanum lycopersicum OX=4081 GN=101264704 PE=3 SV=1	101264704	AKLSNSKSSSTYPSF	K4BCI8	Serine/threonine protein kinase SAPK8-like protein(predicted) OS=Solanum lycopersicum OX=4081 GN=101251432 PE=3 SV=1	101251432	String	CAMK/CAMKL
K4BFI6-14S	K4BFI6	14	S	Protein kinase domain-containing protein(predicted) OS=Solanum lycopersicum OX=4081 GN=101264704 PE=3 SV=1	101264704	AKLSNSKSSSTYPSF	K4B344	Putative serine/threonine-protein kinase SRK2E-like(predicted) OS=Solanum lycopersicum OX=4081 GN=101268620 PE=3 SV=1	101268620	String	CAMK/CAMKL
K4BFI6-14S	K4BFI6	14	S	Protein kinase domain-containing protein(predicted) OS=Solanum lycopersicum OX=4081 GN=101264704 PE=3 SV=1	101264704	AKLSNSKSSSTYPSF	K4B1W9	Protein kinase domain-containing protein(predicted) OS=Solanum lycopersicum OX=4081 GN=101248921 PE=3 SV=1	101248921	String	CAMK/CAMKL
K4BFI6-14S	K4BFI6	14	S	Protein kinase domain-containing protein(predicted) OS=Solanum lycopersicum OX=4081 GN=101264704 PE=3 SV=1	101264704	AKLSNSKSSSTYPSF	K4DA87	Serine/threonine-protein kinase GRIK2(predicted) OS=Solanum lycopersicum OX=4081 PE=4 SV=1	---	String	CAMK/CAMKL
K4BFI6-14S	K4BFI6	14	S	Protein kinase domain-containing protein(predicted) OS=Solanum lycopersicum OX=4081 GN=101264704 PE=3 SV=1	101264704	AKLSNSKSSSTYPSF	K4C2X9	Protein kinase domain-containing protein(predicted) OS=Solanum lycopersicum OX=4081 GN=101265336 PE=3 SV=1	101265336	String	CAMK/CAMKL
K4BFI6-27T	K4BFI6	27	T	Protein kinase domain-containing protein(predicted) OS=Solanum lycopersicum OX=4081 GN=101264704 PE=3 SV=1	101264704	SFSARPSTPDTSKSY	K4BTY8	Protein kinase domain-containing protein(predicted) OS=Solanum lycopersicum OX=4081 PE=3 SV=1	---	String	CAMK/CAMKL
K4BFI6-27T	K4BFI6	27	T	Protein kinase domain-containing protein(predicted) OS=Solanum lycopersicum OX=4081 GN=101264704 PE=3 SV=1	101264704	SFSARPSTPDTSKSY	K4BCI8	Serine/threonine protein kinase SAPK8-like protein(predicted) OS=Solanum lycopersicum OX=4081 GN=101251432 PE=3 SV=1	101251432	String	CAMK/CAMKL
K4BFI6-27T	K4BFI6	27	T	Protein kinase domain-containing protein(predicted) OS=Solanum lycopersicum OX=4081 GN=101264704 PE=3 SV=1	101264704	SFSARPSTPDTSKSY	K4B344	Putative serine/threonine-protein kinase SRK2E-like(predicted) OS=Solanum lycopersicum OX=4081 GN=101268620 PE=3 SV=1	101268620	String	CAMK/CAMKL
K4BFI6-27T	K4BFI6	27	T	Protein kinase domain-containing protein(predicted) OS=Solanum lycopersicum OX=4081 GN=101264704 PE=3 SV=1	101264704	SFSARPSTPDTSKSY	K4B1W9	Protein kinase domain-containing protein(predicted) OS=Solanum lycopersicum OX=4081 GN=101248921 PE=3 SV=1	101248921	String	CAMK/CAMKL
K4BFI6-27T	K4BFI6	27	T	Protein kinase domain-containing protein(predicted) OS=Solanum lycopersicum OX=4081 GN=101264704 PE=3 SV=1	101264704	SFSARPSTPDTSKSY	K4DA87	Serine/threonine-protein kinase GRIK2(predicted) OS=Solanum lycopersicum OX=4081 PE=4 SV=1	---	String	CAMK/CAMKL
K4BFI6-27T	K4BFI6	27	T	Protein kinase domain-containing protein(predicted) OS=Solanum lycopersicum OX=4081 GN=101264704 PE=3 SV=1	101264704	SFSARPSTPDTSKSY	K4C2X9	Protein kinase domain-containing protein(predicted) OS=Solanum lycopersicum OX=4081 GN=101265336 PE=3 SV=1	101265336	String	CAMK/CAMKL
K4BFI6-14S	K4BFI6	14	S	Protein kinase domain-containing protein(predicted) OS=Solanum lycopersicum OX=4081 GN=101264704 PE=3 SV=1	101264704	AKLSNSKSSSTYPSF	K4B6S2	Protein kinase domain-containing protein(predicted) OS=Solanum lycopersicum OX=4081 PE=3 SV=1	---	String	STE/STE11
K4BFI6-14S	K4BFI6	14	S	Protein kinase domain-containing protein(predicted) OS=Solanum lycopersicum OX=4081 GN=101264704 PE=3 SV=1	101264704	AKLSNSKSSSTYPSF	K4CMC9	Protein kinase domain-containing protein(predicted) OS=Solanum lycopersicum OX=4081 GN=101265156 PE=4 SV=1	101265156	String	STE/STE11
K4BFI6-14S	K4BFI6	14	S	Protein kinase domain-containing protein(predicted) OS=Solanum lycopersicum OX=4081 GN=101264704 PE=3 SV=1	101264704	AKLSNSKSSSTYPSF	K4C826	Protein kinase domain-containing protein(predicted) OS=Solanum lycopersicum OX=4081 GN=101256599 PE=3 SV=1	101256599	String	STE/STE11
K4BFI6-14S	K4BFI6	14	S	Protein kinase domain-containing protein(predicted) OS=Solanum lycopersicum OX=4081 GN=101264704 PE=3 SV=1	101264704	AKLSNSKSSSTYPSF	K4BLR6	Protein kinase domain-containing protein(predicted) OS=Solanum lycopersicum OX=4081 GN=101255976 PE=3 SV=1	101255976	String	STE/STE11
K4BFI6-20S	K4BFI6	20	S	Protein kinase domain-containing protein(predicted) OS=Solanum lycopersicum OX=4081 GN=101264704 PE=3 SV=1	101264704	KSSSTYPSFSARPST	K4B6S2	Protein kinase domain-containing protein(predicted) OS=Solanum lycopersicum OX=4081 PE=3 SV=1	---	String	STE/STE11
K4BFI6-20S	K4BFI6	20	S	Protein kinase domain-containing protein(predicted) OS=Solanum lycopersicum OX=4081 GN=101264704 PE=3 SV=1	101264704	KSSSTYPSFSARPST	K4CMC9	Protein kinase domain-containing protein(predicted) OS=Solanum lycopersicum OX=4081 GN=101265156 PE=4 SV=1	101265156	String	STE/STE11
K4BFI6-20S	K4BFI6	20	S	Protein kinase domain-containing protein(predicted) OS=Solanum lycopersicum OX=4081 GN=101264704 PE=3 SV=1	101264704	KSSSTYPSFSARPST	K4C826	Protein kinase domain-containing protein(predicted) OS=Solanum lycopersicum OX=4081 GN=101256599 PE=3 SV=1	101256599	String	STE/STE11
K4BFI6-20S	K4BFI6	20	S	Protein kinase domain-containing protein(predicted) OS=Solanum lycopersicum OX=4081 GN=101264704 PE=3 SV=1	101264704	KSSSTYPSFSARPST	K4BLR6	Protein kinase domain-containing protein(predicted) OS=Solanum lycopersicum OX=4081 GN=101255976 PE=3 SV=1	101255976	String	STE/STE11
K4BFI6-20S	K4BFI6	20	S	Protein kinase domain-containing protein(predicted) OS=Solanum lycopersicum OX=4081 GN=101264704 PE=3 SV=1	101264704	KSSSTYPSFSARPST	K4CFQ5	Protein kinase domain-containing protein(predicted) OS=Solanum lycopersicum OX=4081 GN=101253604 PE=3 SV=1	101253604	String	TKL/IRAK
K4BFI6-20S	K4BFI6	20	S	Protein kinase domain-containing protein(predicted) OS=Solanum lycopersicum OX=4081 GN=101264704 PE=3 SV=1	101264704	KSSSTYPSFSARPST	K4B8Y8	Protein kinase domain-containing protein(predicted) OS=Solanum lycopersicum OX=4081 GN=101263076 PE=3 SV=1	101263076	String	TKL/IRAK
K4BFI6-20S	K4BFI6	20	S	Protein kinase domain-containing protein(predicted) OS=Solanum lycopersicum OX=4081 GN=101264704 PE=3 SV=1	101264704	KSSSTYPSFSARPST	K4C8Q3	Leucine-rich repeat receptor-like kinase OS=Solanum lycopersicum OX=4081 GN=101259548 PE=2 SV=1	101259548	String	TKL/IRAK
K4BFI6-20S	K4BFI6	20	S	Protein kinase domain-containing protein(predicted) OS=Solanum lycopersicum OX=4081 GN=101264704 PE=3 SV=1	101264704	KSSSTYPSFSARPST	K4BK42	Leucine-rich repeat receptor-like kinase(predicted) OS=Solanum lycopersicum OX=4081 PE=4 SV=1	---	String	TKL/IRAK
K4BFI6-20S	K4BFI6	20	S	Protein kinase domain-containing protein(predicted) OS=Solanum lycopersicum OX=4081 GN=101264704 PE=3 SV=1	101264704	KSSSTYPSFSARPST	K4BE53	Protein kinase domain-containing protein(predicted) OS=Solanum lycopersicum OX=4081 GN=101255270 PE=4 SV=1	101255270	String	TKL/IRAK
K4CJ76-33S	K4CJ76	33	S	Integrin-linked protein kinase(predicted) OS=Solanum lycopersicum OX=4081 PE=4 SV=1	---	FSFKRQNSMDPRNNN	K4DA87	Serine/threonine-protein kinase GRIK2(predicted) OS=Solanum lycopersicum OX=4081 PE=4 SV=1	---	String	CAMK/CAMKL
K4CJ76-33S	K4CJ76	33	S	Integrin-linked protein kinase(predicted) OS=Solanum lycopersicum OX=4081 PE=4 SV=1	---	FSFKRQNSMDPRNNN	K4BN76	Protein kinase domain-containing protein(predicted) OS=Solanum lycopersicum OX=4081 PE=3 SV=1	---	String	TKL/IRAK
K4D473-82S	K4D473	82	S	Heat shock cognate 70 kDa protein 2(predicted) OS=Solanum lycopersicum OX=4081 GN=101247772 PE=3 SV=1	101247772	RLIGRRFSDASVQSD	K4BZ85	Protein phosphatase 2C and cyclic nucleotide-binding/kinase domain-containing protein(predicted) OS=Solanum lycopersicum OX=4081 GN=101265334 PE=3 SV=1	101265334	String	AGC/PKA
K4DF14-141S	K4DF14	141	S	WD_REPEATS_REGION domain-containing protein(predicted) OS=Solanum lycopersicum OX=4081 GN=101251159 PE=4 SV=1	101251159	VPDRKMASPFQKNDN	K4BRT0	Protein kinase domain-containing protein(predicted) OS=Solanum lycopersicum OX=4081 PE=4 SV=1	---	String	CMGC/CDK
K4DF14-141S	K4DF14	141	S	WD_REPEATS_REGION domain-containing protein(predicted) OS=Solanum lycopersicum OX=4081 GN=101251159 PE=4 SV=1	101251159	VPDRKMASPFQKNDN	K4BYJ5	Protein kinase domain-containing protein(predicted) OS=Solanum lycopersicum OX=4081 PE=4 SV=1	---	String	CMGC/CDK
K4DF14-212T	K4DF14	212	T	WD_REPEATS_REGION domain-containing protein(predicted) OS=Solanum lycopersicum OX=4081 GN=101251159 PE=4 SV=1	101251159	KADKSHRTPEKEASE	K4BRT0	Protein kinase domain-containing protein(predicted) OS=Solanum lycopersicum OX=4081 PE=4 SV=1	---	String	CMGC/CDK
K4DF14-212T	K4DF14	212	T	WD_REPEATS_REGION domain-containing protein(predicted) OS=Solanum lycopersicum OX=4081 GN=101251159 PE=4 SV=1	101251159	KADKSHRTPEKEASE	K4BYJ5	Protein kinase domain-containing protein(predicted) OS=Solanum lycopersicum OX=4081 PE=4 SV=1	---	String	CMGC/CDK
K4CB57-47S	K4CB57	47	S	Putative QWRF motif-containing protein 8-like(predicted) OS=Solanum lycopersicum OX=4081 GN=101249184 PE=4 SV=1	101249184	EVSSRYRSPTPSASS	K4BZ85	Protein phosphatase 2C and cyclic nucleotide-binding/kinase domain-containing protein(predicted) OS=Solanum lycopersicum OX=4081 GN=101265334 PE=3 SV=1	101265334	String	AGC/PKA
K4B1S4-164S	K4B1S4	164	S	Coatomer subunit delta OS=Solanum lycopersicum OX=4081 GN=101266270 PE=3 SV=1	101266270	DVMKRKASEIDKSKI	K4D7N6	Calcium-dependent protein kinase(predicted) OS=Solanum lycopersicum OX=4081 PE=4 SV=1	---	String	CAMK/CAMK1
K4CRB1-383S	K4CRB1	383	S	Protein kinase(predicted) OS=Solanum lycopersicum OX=4081 GN=101252213 PE=3 SV=1	101252213	QQLNRLSSQSSGELN	K4D281	Putative CDPK-related kinase 1-like(predicted) OS=Solanum lycopersicum OX=4081 GN=101266575 PE=4 SV=1	101266575	String	CAMK/CAMK1
K4CRB1-383S	K4CRB1	383	S	Protein kinase(predicted) OS=Solanum lycopersicum OX=4081 GN=101252213 PE=3 SV=1	101252213	QQLNRLSSQSSGELN	K4C954	Calcium-dependent protein kinase 2(predicted) OS=Solanum lycopersicum OX=4081 GN=101250418 PE=4 SV=1	101250418	String	CAMK/CAMK1
K4CRB1-383S	K4CRB1	383	S	Protein kinase(predicted) OS=Solanum lycopersicum OX=4081 GN=101252213 PE=3 SV=1	101252213	QQLNRLSSQSSGELN	K4DA87	Serine/threonine-protein kinase GRIK2(predicted) OS=Solanum lycopersicum OX=4081 PE=4 SV=1	---	String	CAMK/CAMKL
K4C820-174T	K4C820	174	T	Non-specific serine/threonine protein kinase OS=Solanum lycopersicum OX=4081 PE=3 SV=1	---	RSDGLLHTRCGTPAY	K4DA87	Serine/threonine-protein kinase GRIK2(predicted) OS=Solanum lycopersicum OX=4081 PE=4 SV=1	---	String	CAMK/CAMKL
K4CAJ4-59T	K4CAJ4	59	T	AvrRpt-cleavage domain-containing protein(predicted) OS=Solanum lycopersicum OX=4081 GN=101249560 PE=4 SV=1	101249560	APSSRPKTPPTEEPM	K4AZN6	Mitogen-activated protein kinase OS=Solanum lycopersicum OX=4081 GN=100534642 PE=3 SV=1	100534642	String	CMGC/MAPK
K4CAJ4-59T	K4CAJ4	59	T	AvrRpt-cleavage domain-containing protein(predicted) OS=Solanum lycopersicum OX=4081 GN=101249560 PE=4 SV=1	101249560	APSSRPKTPPTEEPM	F8UF76	Mitogen-activated protein kinase OS=Solanum lycopersicum OX=4081 GN=MAPK6 PE=2 SV=1	MAPK6	String	CMGC/MAPK
K4CAJ4-59T	K4CAJ4	59	T	AvrRpt-cleavage domain-containing protein(predicted) OS=Solanum lycopersicum OX=4081 GN=101249560 PE=4 SV=1	101249560	APSSRPKTPPTEEPM	K4CPE6	Mitogen-activated protein kinase OS=Solanum lycopersicum OX=4081 GN=100736536 PE=3 SV=1	100736536	String	CMGC/MAPK
K4CAJ4-127S	K4CAJ4	127	S	AvrRpt-cleavage domain-containing protein(predicted) OS=Solanum lycopersicum OX=4081 GN=101249560 PE=4 SV=1	101249560	SDHSIAKSPLHPNSQ	K4AZN6	Mitogen-activated protein kinase OS=Solanum lycopersicum OX=4081 GN=100534642 PE=3 SV=1	100534642	String	CMGC/MAPK
K4CAJ4-127S	K4CAJ4	127	S	AvrRpt-cleavage domain-containing protein(predicted) OS=Solanum lycopersicum OX=4081 GN=101249560 PE=4 SV=1	101249560	SDHSIAKSPLHPNSQ	F8UF76	Mitogen-activated protein kinase OS=Solanum lycopersicum OX=4081 GN=MAPK6 PE=2 SV=1	MAPK6	String	CMGC/MAPK
K4CAJ4-127S	K4CAJ4	127	S	AvrRpt-cleavage domain-containing protein(predicted) OS=Solanum lycopersicum OX=4081 GN=101249560 PE=4 SV=1	101249560	SDHSIAKSPLHPNSQ	K4CPE6	Mitogen-activated protein kinase OS=Solanum lycopersicum OX=4081 GN=100736536 PE=3 SV=1	100736536	String	CMGC/MAPK
K4CAJ4-144S	K4CAJ4	144	S	AvrRpt-cleavage domain-containing protein(predicted) OS=Solanum lycopersicum OX=4081 GN=101249560 PE=4 SV=1	101249560	ISGRVAASPVWEGKN	K4AZN6	Mitogen-activated protein kinase OS=Solanum lycopersicum OX=4081 GN=100534642 PE=3 SV=1	100534642	String	CMGC/MAPK
K4CAJ4-144S	K4CAJ4	144	S	AvrRpt-cleavage domain-containing protein(predicted) OS=Solanum lycopersicum OX=4081 GN=101249560 PE=4 SV=1	101249560	ISGRVAASPVWEGKN	F8UF76	Mitogen-activated protein kinase OS=Solanum lycopersicum OX=4081 GN=MAPK6 PE=2 SV=1	MAPK6	String	CMGC/MAPK
K4CAJ4-144S	K4CAJ4	144	S	AvrRpt-cleavage domain-containing protein(predicted) OS=Solanum lycopersicum OX=4081 GN=101249560 PE=4 SV=1	101249560	ISGRVAASPVWEGKN	K4CPE6	Mitogen-activated protein kinase OS=Solanum lycopersicum OX=4081 GN=100736536 PE=3 SV=1	100736536	String	CMGC/MAPK
K4CAJ4-180S	K4CAJ4	180	S	AvrRpt-cleavage domain-containing protein(predicted) OS=Solanum lycopersicum OX=4081 GN=101249560 PE=4 SV=1	101249560	RHQMKQESPDRGTVV	K4AZN6	Mitogen-activated protein kinase OS=Solanum lycopersicum OX=4081 GN=100534642 PE=3 SV=1	100534642	String	CMGC/MAPK
K4CAJ4-180S	K4CAJ4	180	S	AvrRpt-cleavage domain-containing protein(predicted) OS=Solanum lycopersicum OX=4081 GN=101249560 PE=4 SV=1	101249560	RHQMKQESPDRGTVV	F8UF76	Mitogen-activated protein kinase OS=Solanum lycopersicum OX=4081 GN=MAPK6 PE=2 SV=1	MAPK6	String	CMGC/MAPK
K4CAJ4-180S	K4CAJ4	180	S	AvrRpt-cleavage domain-containing protein(predicted) OS=Solanum lycopersicum OX=4081 GN=101249560 PE=4 SV=1	101249560	RHQMKQESPDRGTVV	K4CPE6	Mitogen-activated protein kinase OS=Solanum lycopersicum OX=4081 GN=100736536 PE=3 SV=1	100736536	String	CMGC/MAPK
K4CAJ4-144S	K4CAJ4	144	S	AvrRpt-cleavage domain-containing protein(predicted) OS=Solanum lycopersicum OX=4081 GN=101249560 PE=4 SV=1	101249560	ISGRVAASPVWEGKN	K4BPK5	Protein kinase domain-containing protein(predicted) OS=Solanum lycopersicum OX=4081 GN=101260038 PE=3 SV=1	101260038	String	TKL/IRAK
K4CAJ4-144S	K4CAJ4	144	S	AvrRpt-cleavage domain-containing protein(predicted) OS=Solanum lycopersicum OX=4081 GN=101249560 PE=4 SV=1	101249560	ISGRVAASPVWEGKN	K4BZR6	Protein kinase domain-containing protein(predicted) OS=Solanum lycopersicum OX=4081 GN=101256183 PE=3 SV=1	101256183	String	TKL/IRAK
K4CAJ4-144S	K4CAJ4	144	S	AvrRpt-cleavage domain-containing protein(predicted) OS=Solanum lycopersicum OX=4081 GN=101249560 PE=4 SV=1	101249560	ISGRVAASPVWEGKN	K4BZX0	Avr9/Cf-9 induced kinase 1(predicted) OS=Solanum lycopersicum OX=4081 GN=101262113 PE=4 SV=1	101262113	String	TKL/IRAK
K4CAJ4-144S	K4CAJ4	144	S	AvrRpt-cleavage domain-containing protein(predicted) OS=Solanum lycopersicum OX=4081 GN=101249560 PE=4 SV=1	101249560	ISGRVAASPVWEGKN	Q94FU1	Auxin-regulated dual specificity cytosolic kinase OS=Solanum lycopersicum OX=4081 GN=543684 PE=2 SV=1	543684	String	TKL/IRAK
K4CAJ4-144S	K4CAJ4	144	S	AvrRpt-cleavage domain-containing protein(predicted) OS=Solanum lycopersicum OX=4081 GN=101249560 PE=4 SV=1	101249560	ISGRVAASPVWEGKN	K4CE59	Protein kinase domain-containing protein(predicted) OS=Solanum lycopersicum OX=4081 GN=101251600 PE=4 SV=1	101251600	String	TKL/IRAK
K4CAJ4-144S	K4CAJ4	144	S	AvrRpt-cleavage domain-containing protein(predicted) OS=Solanum lycopersicum OX=4081 GN=101249560 PE=4 SV=1	101249560	ISGRVAASPVWEGKN	K4DFL6	Protein kinase domain-containing protein(predicted) OS=Solanum lycopersicum OX=4081 GN=101265518 PE=4 SV=1	101265518	String	TKL/IRAK
K4AYR0-24S	K4AYR0	24	S	MI domain-containing protein(predicted) OS=Solanum lycopersicum OX=4081 GN=101248714 PE=4 SV=1	101248714	RRTARSGSFNQHRGG	K4BZ85	Protein phosphatase 2C and cyclic nucleotide-binding/kinase domain-containing protein(predicted) OS=Solanum lycopersicum OX=4081 GN=101265334 PE=3 SV=1	101265334	String	AGC/PKA
K4AYR0-183S	K4AYR0	183	S	MI domain-containing protein(predicted) OS=Solanum lycopersicum OX=4081 GN=101248714 PE=4 SV=1	101248714	QIPARTSSAPPNLDE	K4BZ85	Protein phosphatase 2C and cyclic nucleotide-binding/kinase domain-containing protein(predicted) OS=Solanum lycopersicum OX=4081 GN=101265334 PE=3 SV=1	101265334	String	AGC/PKA
K4AYR0-1015S	K4AYR0	1015	S	MI domain-containing protein(predicted) OS=Solanum lycopersicum OX=4081 GN=101248714 PE=4 SV=1	101248714	RGTDRPSSGHRERRG	K4BZ85	Protein phosphatase 2C and cyclic nucleotide-binding/kinase domain-containing protein(predicted) OS=Solanum lycopersicum OX=4081 GN=101265334 PE=3 SV=1	101265334	String	AGC/PKA
K4AYR0-1795S	K4AYR0	1795	S	MI domain-containing protein(predicted) OS=Solanum lycopersicum OX=4081 GN=101248714 PE=4 SV=1	101248714	ENFRPQGSKKQWKLD	K4BZ85	Protein phosphatase 2C and cyclic nucleotide-binding/kinase domain-containing protein(predicted) OS=Solanum lycopersicum OX=4081 GN=101265334 PE=3 SV=1	101265334	String	AGC/PKA
K4AYR0-24S	K4AYR0	24	S	MI domain-containing protein(predicted) OS=Solanum lycopersicum OX=4081 GN=101248714 PE=4 SV=1	101248714	RRTARSGSFNQHRGG	Q56R02	Non-specific serine/threonine protein kinase OS=Solanum lycopersicum OX=4081 GN=101246352 PE=3 SV=1	101246352	String	AGC/RSK
K4AYR0-24S	K4AYR0	24	S	MI domain-containing protein(predicted) OS=Solanum lycopersicum OX=4081 GN=101248714 PE=4 SV=1	101248714	RRTARSGSFNQHRGG	K4D1T5	Ribosomal protein S6 kinase(predicted) OS=Solanum lycopersicum OX=4081 GN=101261471 PE=3 SV=1	101261471	String	AGC/RSK
K4AYR0-183S	K4AYR0	183	S	MI domain-containing protein(predicted) OS=Solanum lycopersicum OX=4081 GN=101248714 PE=4 SV=1	101248714	QIPARTSSAPPNLDE	Q56R02	Non-specific serine/threonine protein kinase OS=Solanum lycopersicum OX=4081 GN=101246352 PE=3 SV=1	101246352	String	AGC/RSK
K4AYR0-183S	K4AYR0	183	S	MI domain-containing protein(predicted) OS=Solanum lycopersicum OX=4081 GN=101248714 PE=4 SV=1	101248714	QIPARTSSAPPNLDE	K4D1T5	Ribosomal protein S6 kinase(predicted) OS=Solanum lycopersicum OX=4081 GN=101261471 PE=3 SV=1	101261471	String	AGC/RSK
K4AYR0-1593S	K4AYR0	1593	S	MI domain-containing protein(predicted) OS=Solanum lycopersicum OX=4081 GN=101248714 PE=4 SV=1	101248714	FDTSRPPSPLVRSGG	Q56R02	Non-specific serine/threonine protein kinase OS=Solanum lycopersicum OX=4081 GN=101246352 PE=3 SV=1	101246352	String	AGC/RSK
K4AYR0-1593S	K4AYR0	1593	S	MI domain-containing protein(predicted) OS=Solanum lycopersicum OX=4081 GN=101248714 PE=4 SV=1	101248714	FDTSRPPSPLVRSGG	K4D1T5	Ribosomal protein S6 kinase(predicted) OS=Solanum lycopersicum OX=4081 GN=101261471 PE=3 SV=1	101261471	String	AGC/RSK
K4C6L7-312T	K4C6L7	312	T	TPT domain-containing protein(predicted) OS=Solanum lycopersicum OX=4081 GN=101260241 PE=4 SV=1	101260241	RHMLSQQTPGTPRTP	K4BJI6	Protein kinase domain-containing protein(predicted) OS=Solanum lycopersicum OX=4081 GN=101263004 PE=4 SV=1	101263004	String	CMGC/CDK
K4C6L7-315T	K4C6L7	315	T	TPT domain-containing protein(predicted) OS=Solanum lycopersicum OX=4081 GN=101260241 PE=4 SV=1	101260241	LSQQTPGTPRTPRTP	K4BJI6	Protein kinase domain-containing protein(predicted) OS=Solanum lycopersicum OX=4081 GN=101263004 PE=4 SV=1	101263004	String	CMGC/CDK
K4C6L7-318T	K4C6L7	318	T	TPT domain-containing protein(predicted) OS=Solanum lycopersicum OX=4081 GN=101260241 PE=4 SV=1	101260241	QTPGTPRTPRTPRKS	K4BJI6	Protein kinase domain-containing protein(predicted) OS=Solanum lycopersicum OX=4081 GN=101263004 PE=4 SV=1	101263004	String	CMGC/CDK
K4C6L7-321T	K4C6L7	321	T	TPT domain-containing protein(predicted) OS=Solanum lycopersicum OX=4081 GN=101260241 PE=4 SV=1	101260241	GTPRTPRTPRKSMEF	K4BJI6	Protein kinase domain-containing protein(predicted) OS=Solanum lycopersicum OX=4081 GN=101263004 PE=4 SV=1	101263004	String	CMGC/CDK
K4CW93-17S	K4CW93	17	S	TLDc domain-containing protein(predicted) OS=Solanum lycopersicum OX=4081 GN=101263758 PE=4 SV=1	101263758	EKLSRLFSASPSKSV	K4BZ85	Protein phosphatase 2C and cyclic nucleotide-binding/kinase domain-containing protein(predicted) OS=Solanum lycopersicum OX=4081 GN=101265334 PE=3 SV=1	101265334	String	AGC/PKA
K4CUJ6-661S	K4CUJ6	661	S	Putative BEACH domain-containing protein lvsA-like(predicted) OS=Solanum lycopersicum OX=4081 GN=101267054 PE=4 SV=1	101267054	NKDAILSSPKLVESE	K4BAQ8	Putative transformation/transcription domain-associated protein-like(predicted) OS=Solanum lycopersicum OX=4081 GN=101258912 PE=3 SV=1	101258912	String	Atypical/PIKK
K4CUJ6-661S	K4CUJ6	661	S	Putative BEACH domain-containing protein lvsA-like(predicted) OS=Solanum lycopersicum OX=4081 GN=101267054 PE=4 SV=1	101267054	NKDAILSSPKLVESE	K4BQ38	PI3K(predicted) OS=Solanum lycopersicum OX=4081 GN=101250591 PE=3 SV=1	101250591	String	Atypical/PIKK
K4CUJ6-661S	K4CUJ6	661	S	Putative BEACH domain-containing protein lvsA-like(predicted) OS=Solanum lycopersicum OX=4081 GN=101267054 PE=4 SV=1	101267054	NKDAILSSPKLVESE	K4BAP6	Pentatricopeptide repeat-containing protein(predicted) OS=Solanum lycopersicum OX=4081 PE=4 SV=1	---	String	Atypical/PIKK
K4CUJ6-661S	K4CUJ6	661	S	Putative BEACH domain-containing protein lvsA-like(predicted) OS=Solanum lycopersicum OX=4081 GN=101267054 PE=4 SV=1	101267054	NKDAILSSPKLVESE	K4D4K4	Putative phosphatidylinositol 4-kinase beta 1-like(predicted) OS=Solanum lycopersicum OX=4081 GN=101248349 PE=3 SV=1	101248349	String	Atypical/PIKK
K4BSV8-493S	K4BSV8	493	S	Sodium/hydrogen exchanger OS=Solanum lycopersicum OX=4081 GN=544178 PE=3 SV=1	544178	EFHKSTTSFSALDKN	K4BNK0	ATP binding protein(predicted) OS=Solanum lycopersicum OX=4081 PE=4 SV=1	---	String	TKL/IRAK
K4BSR4-288S	K4BSR4	288	S	Annexin OS=Solanum lycopersicum OX=4081 GN=543563 PE=3 SV=1	543563	EEYHRRNSVTLDRAI	K4D2F4	Calcium-dependent protein kinase 4(predicted) OS=Solanum lycopersicum OX=4081 GN=101260188 PE=4 SV=1	101260188	String	CAMK/CAMK1
K4BSR4-288S	K4BSR4	288	S	Annexin OS=Solanum lycopersicum OX=4081 GN=543563 PE=3 SV=1	543563	EEYHRRNSVTLDRAI	K4BJF2	dual specificity protein kinase YAK1 isoform X3(predicted) OS=Solanum lycopersicum OX=4081 GN=101245740 PE=4 SV=1	101245740	String	CMGC/DYRK
K4CQ20-8S	K4CQ20	8	S	mRNA cap guanine-N7 methyltransferase OS=Solanum lycopersicum OX=4081 GN=101253413 PE=3 SV=1	101253413	MKRSYSGSPSSSSYG	K4CPC5	Protein kinase domain-containing protein(predicted) OS=Solanum lycopersicum OX=4081 GN=101253215 PE=3 SV=1	101253215	String	CMGC/CDK
K4C5S4-67T	K4C5S4	67	T	Clathrin heavy chain OS=Solanum lycopersicum OX=4081 GN=101250125 PE=3 SV=1	101250125	QPLRRPITADSALMN	K4D7N6	Calcium-dependent protein kinase(predicted) OS=Solanum lycopersicum OX=4081 PE=4 SV=1	---	String	CAMK/CAMK1
K4C5S4-67T	K4C5S4	67	T	Clathrin heavy chain OS=Solanum lycopersicum OX=4081 GN=101250125 PE=3 SV=1	101250125	QPLRRPITADSALMN	K4AY21	DYW_deaminase domain-containing protein(predicted) OS=Solanum lycopersicum OX=4081 PE=4 SV=1	---	String	CAMK/CAMKL
K4B399-521S	K4B399	521	S	Protein kinase domain-containing protein(predicted) OS=Solanum lycopersicum OX=4081 GN=101253535 PE=3 SV=1	101253535	MRSGRVQSPHTVVIH	K4BZ85	Protein phosphatase 2C and cyclic nucleotide-binding/kinase domain-containing protein(predicted) OS=Solanum lycopersicum OX=4081 GN=101265334 PE=3 SV=1	101265334	String	AGC/PKA
K4BIJ3-272S	K4BIJ3	272	S	luc7-like protein 3 isoform X1(predicted) OS=Solanum lycopersicum OX=4081 GN=101259518 PE=4 SV=1	101259518	SRRRRSESSDRDKHR	K4D4Q0	Putative chloroplast calcium-dependent protein kinase 7-like(predicted) OS=Solanum lycopersicum OX=4081 GN=101256827 PE=4 SV=1	101256827	String	CAMK/CAMK1
K4BIJ3-272S	K4BIJ3	272	S	luc7-like protein 3 isoform X1(predicted) OS=Solanum lycopersicum OX=4081 GN=101259518 PE=4 SV=1	101259518	SRRRRSESSDRDKHR	E1CFU1	Calcium dependent protein kinase OS=Solanum lycopersicum OX=4081 GN=LeCDPK2 PE=2 SV=1	LeCDPK2	String	CAMK/CAMK1
K4BIJ3-272S	K4BIJ3	272	S	luc7-like protein 3 isoform X1(predicted) OS=Solanum lycopersicum OX=4081 GN=101259518 PE=4 SV=1	101259518	SRRRRSESSDRDKHR	K4D360	Calcium-dependent protein kinase CDPK12(predicted) OS=Solanum lycopersicum OX=4081 PE=3 SV=1	---	String	CAMK/CAMK1
K4BIJ3-272S	K4BIJ3	272	S	luc7-like protein 3 isoform X1(predicted) OS=Solanum lycopersicum OX=4081 GN=101259518 PE=4 SV=1	101259518	SRRRRSESSDRDKHR	K4ASQ0	Calcium-dependent protein kinase(predicted) OS=Solanum lycopersicum OX=4081 GN=101263840 PE=4 SV=1	101263840	String	CAMK/CAMK1
K4BIJ3-272S	K4BIJ3	272	S	luc7-like protein 3 isoform X1(predicted) OS=Solanum lycopersicum OX=4081 GN=101259518 PE=4 SV=1	101259518	SRRRRSESSDRDKHR	K4B486	Calcium-dependent protein kinase 5(predicted) OS=Solanum lycopersicum OX=4081 PE=4 SV=1	---	String	CAMK/CAMK1
K4BIJ3-272S	K4BIJ3	272	S	luc7-like protein 3 isoform X1(predicted) OS=Solanum lycopersicum OX=4081 GN=101259518 PE=4 SV=1	101259518	SRRRRSESSDRDKHR	K4D1P9	Calcium-dependent protein kinase 4(predicted) OS=Solanum lycopersicum OX=4081 GN=101252935 PE=4 SV=1	101252935	String	CAMK/CAMK1
K4BSB4-581S	K4BSB4	581	S	Spatacsin_C domain-containing protein(predicted) OS=Solanum lycopersicum OX=4081 PE=4 SV=1	---	SSIIRESSFVDNTHE	Q9M728	Viroid symptom modulation protein OS=Solanum lycopersicum OX=4081 GN=PKv PE=4 SV=1	PKv	String	AGC/RSK
K4AXF5-462S	K4AXF5	462	S	Protoporphyrinogen oxidase OS=Solanum lycopersicum OX=4081 GN=101259974 PE=3 SV=1	101259974	EIVSKTESQLVEAVD	K4B227	Protein kinase domain-containing protein(predicted) OS=Solanum lycopersicum OX=4081 GN=101263165 PE=4 SV=1	101263165	String	STE/STE11
K4AXF5-462S	K4AXF5	462	S	Protoporphyrinogen oxidase OS=Solanum lycopersicum OX=4081 GN=101259974 PE=3 SV=1	101259974	EIVSKTESQLVEAVD	K4CFL5	Putative mitogen-activated protein kinase kinase kinase 1-like(predicted) OS=Solanum lycopersicum OX=4081 GN=101264342 PE=4 SV=1	101264342	String	STE/STE11
K4BB54-256S	K4BB54	256	S	RRM domain-containing protein(predicted) OS=Solanum lycopersicum OX=4081 PE=4 SV=1	---	PGRAASRSEEPRARD	K4BK59	Afc(predicted) OS=Solanum lycopersicum OX=4081 PE=4 SV=1	---	String	CMGC/CLK
K4BB54-288S	K4BB54	288	S	RRM domain-containing protein(predicted) OS=Solanum lycopersicum OX=4081 PE=4 SV=1	---	REKSRERSHDRPRER	K4BK59	Afc(predicted) OS=Solanum lycopersicum OX=4081 PE=4 SV=1	---	String	CMGC/CLK
K4BB54-369S	K4BB54	369	S	RRM domain-containing protein(predicted) OS=Solanum lycopersicum OX=4081 PE=4 SV=1	---	VDQGRGRSRDREYDY	K4BK59	Afc(predicted) OS=Solanum lycopersicum OX=4081 PE=4 SV=1	---	String	CMGC/CLK
K4BB54-473S	K4BB54	473	S	RRM domain-containing protein(predicted) OS=Solanum lycopersicum OX=4081 PE=4 SV=1	---	KRSDRSHSREYDY**	K4BK59	Afc(predicted) OS=Solanum lycopersicum OX=4081 PE=4 SV=1	---	String	CMGC/CLK
K4BB54-288S	K4BB54	288	S	RRM domain-containing protein(predicted) OS=Solanum lycopersicum OX=4081 PE=4 SV=1	---	REKSRERSHDRPRER	K4C9I8	Protein kinase domain-containing protein(predicted) OS=Solanum lycopersicum OX=4081 PE=4 SV=1	---	String	CMGC/SRPK
K4BB54-288S	K4BB54	288	S	RRM domain-containing protein(predicted) OS=Solanum lycopersicum OX=4081 PE=4 SV=1	---	REKSRERSHDRPRER	K4D406	Protein kinase domain-containing protein(predicted) OS=Solanum lycopersicum OX=4081 GN=101253143 PE=4 SV=1	101253143	String	CMGC/SRPK
K4BB54-288S	K4BB54	288	S	RRM domain-containing protein(predicted) OS=Solanum lycopersicum OX=4081 PE=4 SV=1	---	REKSRERSHDRPRER	K4CQR4	Protein kinase domain-containing protein(predicted) OS=Solanum lycopersicum OX=4081 GN=101249399 PE=4 SV=1	101249399	String	CMGC/SRPK
K4BB54-288S	K4BB54	288	S	RRM domain-containing protein(predicted) OS=Solanum lycopersicum OX=4081 PE=4 SV=1	---	REKSRERSHDRPRER	K4D9S2	Protein kinase domain-containing protein(predicted) OS=Solanum lycopersicum OX=4081 PE=4 SV=1	---	String	CMGC/SRPK
K4BB54-288S	K4BB54	288	S	RRM domain-containing protein(predicted) OS=Solanum lycopersicum OX=4081 PE=4 SV=1	---	REKSRERSHDRPRER	K4BAC5	Protein kinase domain-containing protein(predicted) OS=Solanum lycopersicum OX=4081 GN=101260786 PE=3 SV=1	101260786	String	CMGC/SRPK
K4BB54-369S	K4BB54	369	S	RRM domain-containing protein(predicted) OS=Solanum lycopersicum OX=4081 PE=4 SV=1	---	VDQGRGRSRDREYDY	K4C9I8	Protein kinase domain-containing protein(predicted) OS=Solanum lycopersicum OX=4081 PE=4 SV=1	---	String	CMGC/SRPK
K4BB54-369S	K4BB54	369	S	RRM domain-containing protein(predicted) OS=Solanum lycopersicum OX=4081 PE=4 SV=1	---	VDQGRGRSRDREYDY	K4D406	Protein kinase domain-containing protein(predicted) OS=Solanum lycopersicum OX=4081 GN=101253143 PE=4 SV=1	101253143	String	CMGC/SRPK
K4BB54-369S	K4BB54	369	S	RRM domain-containing protein(predicted) OS=Solanum lycopersicum OX=4081 PE=4 SV=1	---	VDQGRGRSRDREYDY	K4CQR4	Protein kinase domain-containing protein(predicted) OS=Solanum lycopersicum OX=4081 GN=101249399 PE=4 SV=1	101249399	String	CMGC/SRPK
K4BB54-369S	K4BB54	369	S	RRM domain-containing protein(predicted) OS=Solanum lycopersicum OX=4081 PE=4 SV=1	---	VDQGRGRSRDREYDY	K4D9S2	Protein kinase domain-containing protein(predicted) OS=Solanum lycopersicum OX=4081 PE=4 SV=1	---	String	CMGC/SRPK
K4BB54-369S	K4BB54	369	S	RRM domain-containing protein(predicted) OS=Solanum lycopersicum OX=4081 PE=4 SV=1	---	VDQGRGRSRDREYDY	K4BAC5	Protein kinase domain-containing protein(predicted) OS=Solanum lycopersicum OX=4081 GN=101260786 PE=3 SV=1	101260786	String	CMGC/SRPK
K4BB54-473S	K4BB54	473	S	RRM domain-containing protein(predicted) OS=Solanum lycopersicum OX=4081 PE=4 SV=1	---	KRSDRSHSREYDY**	K4C9I8	Protein kinase domain-containing protein(predicted) OS=Solanum lycopersicum OX=4081 PE=4 SV=1	---	String	CMGC/SRPK
K4BB54-473S	K4BB54	473	S	RRM domain-containing protein(predicted) OS=Solanum lycopersicum OX=4081 PE=4 SV=1	---	KRSDRSHSREYDY**	K4D406	Protein kinase domain-containing protein(predicted) OS=Solanum lycopersicum OX=4081 GN=101253143 PE=4 SV=1	101253143	String	CMGC/SRPK
K4BB54-473S	K4BB54	473	S	RRM domain-containing protein(predicted) OS=Solanum lycopersicum OX=4081 PE=4 SV=1	---	KRSDRSHSREYDY**	K4CQR4	Protein kinase domain-containing protein(predicted) OS=Solanum lycopersicum OX=4081 GN=101249399 PE=4 SV=1	101249399	String	CMGC/SRPK
K4BB54-473S	K4BB54	473	S	RRM domain-containing protein(predicted) OS=Solanum lycopersicum OX=4081 PE=4 SV=1	---	KRSDRSHSREYDY**	K4D9S2	Protein kinase domain-containing protein(predicted) OS=Solanum lycopersicum OX=4081 PE=4 SV=1	---	String	CMGC/SRPK
K4BB54-473S	K4BB54	473	S	RRM domain-containing protein(predicted) OS=Solanum lycopersicum OX=4081 PE=4 SV=1	---	KRSDRSHSREYDY**	K4BAC5	Protein kinase domain-containing protein(predicted) OS=Solanum lycopersicum OX=4081 GN=101260786 PE=3 SV=1	101260786	String	CMGC/SRPK
K4BP30-500S	K4BP30	500	S	Pyruvate kinase OS=Solanum lycopersicum OX=4081 GN=101250010 PE=3 SV=1	101250010	VALHRIGSASVIKIC	K4BZ85	Protein phosphatase 2C and cyclic nucleotide-binding/kinase domain-containing protein(predicted) OS=Solanum lycopersicum OX=4081 GN=101265334 PE=3 SV=1	101265334	String	AGC/PKA
K4BP30-500S	K4BP30	500	S	Pyruvate kinase OS=Solanum lycopersicum OX=4081 GN=101250010 PE=3 SV=1	101250010	VALHRIGSASVIKIC	K4BDT7	Serine/threonine-protein kinase OS=Solanum lycopersicum OX=4081 GN=101253559 PE=4 SV=1	101253559	String	TKL/IRAK
K4BY25-8S	K4BY25	8	S	Pattern formation protein(predicted) OS=Solanum lycopersicum OX=4081 GN=101259044 PE=4 SV=1	101259044	MGRLRPQSSIKAIEE	K4CGH3	Protein kinase domain-containing protein(predicted) OS=Solanum lycopersicum OX=4081 GN=101246359 PE=4 SV=1	101246359	String	AGC/RSK
K4BY25-8S	K4BY25	8	S	Pattern formation protein(predicted) OS=Solanum lycopersicum OX=4081 GN=101259044 PE=4 SV=1	101259044	MGRLRPQSSIKAIEE	K4D7N6	Calcium-dependent protein kinase(predicted) OS=Solanum lycopersicum OX=4081 PE=4 SV=1	---	String	CAMK/CAMK1
K4BY25-8S	K4BY25	8	S	Pattern formation protein(predicted) OS=Solanum lycopersicum OX=4081 GN=101259044 PE=4 SV=1	101259044	MGRLRPQSSIKAIEE	K4BV50	Protein kinase domain-containing protein(predicted) OS=Solanum lycopersicum OX=4081 GN=101268862 PE=4 SV=1	101268862	String	TKL/IRAK
K4BY25-8S	K4BY25	8	S	Pattern formation protein(predicted) OS=Solanum lycopersicum OX=4081 GN=101259044 PE=4 SV=1	101259044	MGRLRPQSSIKAIEE	K4BN84	Protein kinase domain-containing protein(predicted) OS=Solanum lycopersicum OX=4081 PE=3 SV=1	---	String	TKL/IRAK
K4BY25-9S	K4BY25	9	S	Pattern formation protein(predicted) OS=Solanum lycopersicum OX=4081 GN=101259044 PE=4 SV=1	101259044	GRLRPQSSIKAIEEE	K4BV50	Protein kinase domain-containing protein(predicted) OS=Solanum lycopersicum OX=4081 GN=101268862 PE=4 SV=1	101268862	String	TKL/IRAK
K4BY25-9S	K4BY25	9	S	Pattern formation protein(predicted) OS=Solanum lycopersicum OX=4081 GN=101259044 PE=4 SV=1	101259044	GRLRPQSSIKAIEEE	K4BN84	Protein kinase domain-containing protein(predicted) OS=Solanum lycopersicum OX=4081 PE=3 SV=1	---	String	TKL/IRAK
K4AT75-178T	K4AT75	178	T	Phosphoesterase family protein(predicted) OS=Solanum lycopersicum OX=4081 PE=4 SV=1	---	FASVPASTQPNRLYV	K4BQ38	PI3K(predicted) OS=Solanum lycopersicum OX=4081 GN=101250591 PE=3 SV=1	101250591	String	Atypical/PIKK
K4AT75-178T	K4AT75	178	T	Phosphoesterase family protein(predicted) OS=Solanum lycopersicum OX=4081 PE=4 SV=1	---	FASVPASTQPNRLYV	K4D4K4	Putative phosphatidylinositol 4-kinase beta 1-like(predicted) OS=Solanum lycopersicum OX=4081 GN=101248349 PE=3 SV=1	101248349	String	Atypical/PIKK
K4AXU0-267S	K4AXU0	267	S	Pyruvate, phosphate dikinase, chloroplastic(predicted) OS=Solanum lycopersicum OX=4081 GN=101267346 PE=4 SV=1	101267346	LDTELTASDLKQLVE	K4C575	Kinase(predicted) OS=Solanum lycopersicum OX=4081 GN=101260944 PE=4 SV=1	101260944	String	TKL/IRAK
K4AXU0-267S	K4AXU0	267	S	Pyruvate, phosphate dikinase, chloroplastic(predicted) OS=Solanum lycopersicum OX=4081 GN=101267346 PE=4 SV=1	101267346	LDTELTASDLKQLVE	K4DH74	Protein kinase domain-containing protein(predicted) OS=Solanum lycopersicum OX=4081 PE=4 SV=1	---	String	TKL/IRAK
K4B988-2018S	K4B988	2018	S	LOW QUALITY PROTEIN: protein MOR1(predicted) OS=Solanum lycopersicum OX=4081 GN=101263666 PE=4 SV=1	101263666	ARMERLKSGSMEF**	K4D402	Protein kinase domain-containing protein(predicted) OS=Solanum lycopersicum OX=4081 GN=101259692 PE=3 SV=1	101259692	String	CAMK/CAMKL
K4B988-2020S	K4B988	2020	S	LOW QUALITY PROTEIN: protein MOR1(predicted) OS=Solanum lycopersicum OX=4081 GN=101263666 PE=4 SV=1	101263666	MERLKSGSMEF****	K4D402	Protein kinase domain-containing protein(predicted) OS=Solanum lycopersicum OX=4081 GN=101259692 PE=3 SV=1	101259692	String	CAMK/CAMKL
Q9M6A3-300S	Q9M6A3	300	S	Protein ASC1 OS=Solanum lycopersicum OX=4081 GN=Asc-1 PE=2 SV=2	Asc-1	TDDVREDSESDDDHK	Q56R02	Non-specific serine/threonine protein kinase OS=Solanum lycopersicum OX=4081 GN=101246352 PE=3 SV=1	101246352	String	AGC/RSK
Q9M6A3-300S	Q9M6A3	300	S	Protein ASC1 OS=Solanum lycopersicum OX=4081 GN=Asc-1 PE=2 SV=2	Asc-1	TDDVREDSESDDDHK	K4D1T5	Ribosomal protein S6 kinase(predicted) OS=Solanum lycopersicum OX=4081 GN=101261471 PE=3 SV=1	101261471	String	AGC/RSK
Q9M6A3-302S	Q9M6A3	302	S	Protein ASC1 OS=Solanum lycopersicum OX=4081 GN=Asc-1 PE=2 SV=2	Asc-1	DVREDSESDDDHKD*	Q56R02	Non-specific serine/threonine protein kinase OS=Solanum lycopersicum OX=4081 GN=101246352 PE=3 SV=1	101246352	String	AGC/RSK
Q9M6A3-302S	Q9M6A3	302	S	Protein ASC1 OS=Solanum lycopersicum OX=4081 GN=Asc-1 PE=2 SV=2	Asc-1	DVREDSESDDDHKD*	K4D1T5	Ribosomal protein S6 kinase(predicted) OS=Solanum lycopersicum OX=4081 GN=101261471 PE=3 SV=1	101261471	String	AGC/RSK
K4B7P0-382S	K4B7P0	382	S	Pept_C1 domain-containing protein(predicted) OS=Solanum lycopersicum OX=4081 PE=4 SV=1	---	SDEGKPLSPRFASPL	K4BQ38	PI3K(predicted) OS=Solanum lycopersicum OX=4081 GN=101250591 PE=3 SV=1	101250591	String	Atypical/PIKK
K4CVM4-64S	K4CVM4	64	S	Protein kinase atmrk1(predicted) OS=Solanum lycopersicum OX=4081 GN=101251512 PE=4 SV=1	101251512	KHLSRVWSSNLEKQN	K4B5M6	Calcium-dependent protein kinase 21(predicted) OS=Solanum lycopersicum OX=4081 PE=3 SV=1	---	String	CAMK/CAMK1
E7EC27-275S	E7EC27	275	S	Aquaporin OS=Solanum lycopersicum OX=4081 GN=100529106 PE=2 SV=1	100529106	GAIKALGSFRSTA**	K4BZ85	Protein phosphatase 2C and cyclic nucleotide-binding/kinase domain-containing protein(predicted) OS=Solanum lycopersicum OX=4081 GN=101265334 PE=3 SV=1	101265334	String	AGC/PKA
K4AXU5-218S	K4AXU5	218	S	Putative PH-response transcription factor-like (Fragment)(predicted) OS=Solanum lycopersicum OX=4081 GN=101268798 PE=4 SV=1	101268798	SRSPRPLSPRRHSIS	K4BZ85	Protein phosphatase 2C and cyclic nucleotide-binding/kinase domain-containing protein(predicted) OS=Solanum lycopersicum OX=4081 GN=101265334 PE=3 SV=1	101265334	String	AGC/PKA
K4AXU5-223S	K4AXU5	223	S	Putative PH-response transcription factor-like (Fragment)(predicted) OS=Solanum lycopersicum OX=4081 GN=101268798 PE=4 SV=1	101268798	PLSPRRHSISFSTVR	K4BZ85	Protein phosphatase 2C and cyclic nucleotide-binding/kinase domain-containing protein(predicted) OS=Solanum lycopersicum OX=4081 GN=101265334 PE=3 SV=1	101265334	String	AGC/PKA
K4D9L9-84S	K4D9L9	84	S	Heat shock cognate 70 kDa protein(predicted) OS=Solanum lycopersicum OX=4081 GN=101255164 PE=3 SV=1	101255164	RLIGRRFSDPSVQSD	K4BZ85	Protein phosphatase 2C and cyclic nucleotide-binding/kinase domain-containing protein(predicted) OS=Solanum lycopersicum OX=4081 GN=101265334 PE=3 SV=1	101265334	String	AGC/PKA
K4D9L9-535S	K4D9L9	535	S	Heat shock cognate 70 kDa protein(predicted) OS=Solanum lycopersicum OX=4081 GN=101255164 PE=3 SV=1	101255164	QEAEKYKSEDEELKK	K4D8F9	Receptor protein kinase(predicted) OS=Solanum lycopersicum OX=4081 PE=4 SV=1	---	String	TKL/IRAK
K4C3L2-399S	K4C3L2	399	S	Casein kinase(predicted) OS=Solanum lycopersicum OX=4081 GN=101267121 PE=3 SV=1	101267121	ISSSRPSSSGDPTIT	K4BZ85	Protein phosphatase 2C and cyclic nucleotide-binding/kinase domain-containing protein(predicted) OS=Solanum lycopersicum OX=4081 GN=101265334 PE=3 SV=1	101265334	String	AGC/PKA
K4C3L2-428S	K4C3L2	428	S	Casein kinase(predicted) OS=Solanum lycopersicum OX=4081 GN=101267121 PE=3 SV=1	101267121	STTHRIHSGIEPKPS	K4BZ85	Protein phosphatase 2C and cyclic nucleotide-binding/kinase domain-containing protein(predicted) OS=Solanum lycopersicum OX=4081 GN=101265334 PE=3 SV=1	101265334	String	AGC/PKA
K4C3L2-399S	K4C3L2	399	S	Casein kinase(predicted) OS=Solanum lycopersicum OX=4081 GN=101267121 PE=3 SV=1	101267121	ISSSRPSSSGDPTIT	K4BTP4	Somatic embryogenesis receptor kinase 1(predicted) OS=Solanum lycopersicum OX=4081 PE=3 SV=1	---	String	TKL/IRAK
K4B284-141S	K4B284	141	S	RRM domain-containing protein(predicted) OS=Solanum lycopersicum OX=4081 GN=101257217 PE=4 SV=1	101257217	REYRRSRSRSVDRYE	K4BY98	PK12 protein kinase(predicted) OS=Solanum lycopersicum OX=4081 GN=101247525 PE=3 SV=1	101247525	String	CMGC/CLK
K4B284-141S	K4B284	141	S	RRM domain-containing protein(predicted) OS=Solanum lycopersicum OX=4081 GN=101257217 PE=4 SV=1	101257217	REYRRSRSRSVDRYE	K4BK59	Afc(predicted) OS=Solanum lycopersicum OX=4081 PE=4 SV=1	---	String	CMGC/CLK
K4B284-169S	K4B284	169	S	RRM domain-containing protein(predicted) OS=Solanum lycopersicum OX=4081 GN=101257217 PE=4 SV=1	101257217	RSRSRSLSPDYDRDR	K4BY98	PK12 protein kinase(predicted) OS=Solanum lycopersicum OX=4081 GN=101247525 PE=3 SV=1	101247525	String	CMGC/CLK
K4B284-169S	K4B284	169	S	RRM domain-containing protein(predicted) OS=Solanum lycopersicum OX=4081 GN=101257217 PE=4 SV=1	101257217	RSRSRSLSPDYDRDR	K4BK59	Afc(predicted) OS=Solanum lycopersicum OX=4081 PE=4 SV=1	---	String	CMGC/CLK
K4B284-214S	K4B284	214	S	RRM domain-containing protein(predicted) OS=Solanum lycopersicum OX=4081 GN=101257217 PE=4 SV=1	101257217	ESPPRSLSPTKGSPV	K4BY98	PK12 protein kinase(predicted) OS=Solanum lycopersicum OX=4081 GN=101247525 PE=3 SV=1	101247525	String	CMGC/CLK
K4B284-214S	K4B284	214	S	RRM domain-containing protein(predicted) OS=Solanum lycopersicum OX=4081 GN=101257217 PE=4 SV=1	101257217	ESPPRSLSPTKGSPV	K4BK59	Afc(predicted) OS=Solanum lycopersicum OX=4081 PE=4 SV=1	---	String	CMGC/CLK
K4B284-231T	K4B284	231	T	RRM domain-containing protein(predicted) OS=Solanum lycopersicum OX=4081 GN=101257217 PE=4 SV=1	101257217	VRNERSPTPRSRSPP	K4BY98	PK12 protein kinase(predicted) OS=Solanum lycopersicum OX=4081 GN=101247525 PE=3 SV=1	101247525	String	CMGC/CLK
K4B284-231T	K4B284	231	T	RRM domain-containing protein(predicted) OS=Solanum lycopersicum OX=4081 GN=101257217 PE=4 SV=1	101257217	VRNERSPTPRSRSPP	K4BK59	Afc(predicted) OS=Solanum lycopersicum OX=4081 PE=4 SV=1	---	String	CMGC/CLK
K4B284-141S	K4B284	141	S	RRM domain-containing protein(predicted) OS=Solanum lycopersicum OX=4081 GN=101257217 PE=4 SV=1	101257217	REYRRSRSRSVDRYE	K4C9I8	Protein kinase domain-containing protein(predicted) OS=Solanum lycopersicum OX=4081 PE=4 SV=1	---	String	CMGC/SRPK
K4B284-141S	K4B284	141	S	RRM domain-containing protein(predicted) OS=Solanum lycopersicum OX=4081 GN=101257217 PE=4 SV=1	101257217	REYRRSRSRSVDRYE	K4D406	Protein kinase domain-containing protein(predicted) OS=Solanum lycopersicum OX=4081 GN=101253143 PE=4 SV=1	101253143	String	CMGC/SRPK
K4B284-141S	K4B284	141	S	RRM domain-containing protein(predicted) OS=Solanum lycopersicum OX=4081 GN=101257217 PE=4 SV=1	101257217	REYRRSRSRSVDRYE	K4CQR4	Protein kinase domain-containing protein(predicted) OS=Solanum lycopersicum OX=4081 GN=101249399 PE=4 SV=1	101249399	String	CMGC/SRPK
K4B284-141S	K4B284	141	S	RRM domain-containing protein(predicted) OS=Solanum lycopersicum OX=4081 GN=101257217 PE=4 SV=1	101257217	REYRRSRSRSVDRYE	K4D9S2	Protein kinase domain-containing protein(predicted) OS=Solanum lycopersicum OX=4081 PE=4 SV=1	---	String	CMGC/SRPK
K4B284-141S	K4B284	141	S	RRM domain-containing protein(predicted) OS=Solanum lycopersicum OX=4081 GN=101257217 PE=4 SV=1	101257217	REYRRSRSRSVDRYE	K4BAC5	Protein kinase domain-containing protein(predicted) OS=Solanum lycopersicum OX=4081 GN=101260786 PE=3 SV=1	101260786	String	CMGC/SRPK
K4B284-143S	K4B284	143	S	RRM domain-containing protein(predicted) OS=Solanum lycopersicum OX=4081 GN=101257217 PE=4 SV=1	101257217	YRRSRSRSVDRYERD	K4C9I8	Protein kinase domain-containing protein(predicted) OS=Solanum lycopersicum OX=4081 PE=4 SV=1	---	String	CMGC/SRPK
K4B284-143S	K4B284	143	S	RRM domain-containing protein(predicted) OS=Solanum lycopersicum OX=4081 GN=101257217 PE=4 SV=1	101257217	YRRSRSRSVDRYERD	K4D406	Protein kinase domain-containing protein(predicted) OS=Solanum lycopersicum OX=4081 GN=101253143 PE=4 SV=1	101253143	String	CMGC/SRPK
K4B284-143S	K4B284	143	S	RRM domain-containing protein(predicted) OS=Solanum lycopersicum OX=4081 GN=101257217 PE=4 SV=1	101257217	YRRSRSRSVDRYERD	K4CQR4	Protein kinase domain-containing protein(predicted) OS=Solanum lycopersicum OX=4081 GN=101249399 PE=4 SV=1	101249399	String	CMGC/SRPK
K4B284-143S	K4B284	143	S	RRM domain-containing protein(predicted) OS=Solanum lycopersicum OX=4081 GN=101257217 PE=4 SV=1	101257217	YRRSRSRSVDRYERD	K4D9S2	Protein kinase domain-containing protein(predicted) OS=Solanum lycopersicum OX=4081 PE=4 SV=1	---	String	CMGC/SRPK
K4B284-143S	K4B284	143	S	RRM domain-containing protein(predicted) OS=Solanum lycopersicum OX=4081 GN=101257217 PE=4 SV=1	101257217	YRRSRSRSVDRYERD	K4BAC5	Protein kinase domain-containing protein(predicted) OS=Solanum lycopersicum OX=4081 GN=101260786 PE=3 SV=1	101260786	String	CMGC/SRPK
K4B284-169S	K4B284	169	S	RRM domain-containing protein(predicted) OS=Solanum lycopersicum OX=4081 GN=101257217 PE=4 SV=1	101257217	RSRSRSLSPDYDRDR	K4C9I8	Protein kinase domain-containing protein(predicted) OS=Solanum lycopersicum OX=4081 PE=4 SV=1	---	String	CMGC/SRPK
K4B284-169S	K4B284	169	S	RRM domain-containing protein(predicted) OS=Solanum lycopersicum OX=4081 GN=101257217 PE=4 SV=1	101257217	RSRSRSLSPDYDRDR	K4D406	Protein kinase domain-containing protein(predicted) OS=Solanum lycopersicum OX=4081 GN=101253143 PE=4 SV=1	101253143	String	CMGC/SRPK
K4B284-169S	K4B284	169	S	RRM domain-containing protein(predicted) OS=Solanum lycopersicum OX=4081 GN=101257217 PE=4 SV=1	101257217	RSRSRSLSPDYDRDR	K4CQR4	Protein kinase domain-containing protein(predicted) OS=Solanum lycopersicum OX=4081 GN=101249399 PE=4 SV=1	101249399	String	CMGC/SRPK
K4B284-169S	K4B284	169	S	RRM domain-containing protein(predicted) OS=Solanum lycopersicum OX=4081 GN=101257217 PE=4 SV=1	101257217	RSRSRSLSPDYDRDR	K4D9S2	Protein kinase domain-containing protein(predicted) OS=Solanum lycopersicum OX=4081 PE=4 SV=1	---	String	CMGC/SRPK
K4B284-169S	K4B284	169	S	RRM domain-containing protein(predicted) OS=Solanum lycopersicum OX=4081 GN=101257217 PE=4 SV=1	101257217	RSRSRSLSPDYDRDR	K4BAC5	Protein kinase domain-containing protein(predicted) OS=Solanum lycopersicum OX=4081 GN=101260786 PE=3 SV=1	101260786	String	CMGC/SRPK
K4CX96-534S	K4CX96	534	S	Phosphatase 2C family protein(predicted) OS=Solanum lycopersicum OX=4081 GN=101260276 PE=4 SV=1	101260276	EGITRVNSLLSLPRF	K4BZ85	Protein phosphatase 2C and cyclic nucleotide-binding/kinase domain-containing protein(predicted) OS=Solanum lycopersicum OX=4081 GN=101265334 PE=3 SV=1	101265334	String	AGC/PKA
K4CX96-534S	K4CX96	534	S	Phosphatase 2C family protein(predicted) OS=Solanum lycopersicum OX=4081 GN=101260276 PE=4 SV=1	101260276	EGITRVNSLLSLPRF	Q9M726	Non-specific serine/threonine protein kinase OS=Solanum lycopersicum OX=4081 GN=SNF1 PE=2 SV=1	SNF1	String	CAMK/CAMKL
K4AYQ9-52S	K4AYQ9	52	S	Protein kinase domain-containing protein(predicted) OS=Solanum lycopersicum OX=4081 GN=101248422 PE=3 SV=1	101248422	TSSARSFSDVYEGKG	K4BZ85	Protein phosphatase 2C and cyclic nucleotide-binding/kinase domain-containing protein(predicted) OS=Solanum lycopersicum OX=4081 GN=101265334 PE=3 SV=1	101265334	String	AGC/PKA
K4CNV1-56T	K4CNV1	56	T	Putative ovule protein(predicted) OS=Solanum lycopersicum OX=4081 PE=4 SV=1	---	GEYRHHPTPLHSKTE	K4BL68	ATP binding protein(predicted) OS=Solanum lycopersicum OX=4081 GN=101257252 PE=4 SV=1	101257252	String	CMGC/CDK
K4CNV1-56T	K4CNV1	56	T	Putative ovule protein(predicted) OS=Solanum lycopersicum OX=4081 PE=4 SV=1	---	GEYRHHPTPLHSKTE	K4BBY9	Protein kinase domain-containing protein(predicted) OS=Solanum lycopersicum OX=4081 GN=101246005 PE=4 SV=1	101246005	String	CMGC/CDK
K4CNV1-108S	K4CNV1	108	S	Putative ovule protein(predicted) OS=Solanum lycopersicum OX=4081 PE=4 SV=1	---	NKGNSLNSPHGGLFK	K4BL68	ATP binding protein(predicted) OS=Solanum lycopersicum OX=4081 GN=101257252 PE=4 SV=1	101257252	String	CMGC/CDK
K4CNV1-108S	K4CNV1	108	S	Putative ovule protein(predicted) OS=Solanum lycopersicum OX=4081 PE=4 SV=1	---	NKGNSLNSPHGGLFK	K4BBY9	Protein kinase domain-containing protein(predicted) OS=Solanum lycopersicum OX=4081 GN=101246005 PE=4 SV=1	101246005	String	CMGC/CDK
K4CFU2-38S	K4CFU2	38	S	two pore calcium channel protein 1A(predicted) OS=Solanum lycopersicum OX=4081 GN=101244201 PE=4 SV=1	101244201	RDAIAHGSAYQKAAA	K4ATJ7	Putative calcium-binding protein cml16(predicted) OS=Solanum lycopersicum OX=4081 GN=101262447 PE=4 SV=1	101262447	String	TKL/IRAK
K4CFU2-38S	K4CFU2	38	S	two pore calcium channel protein 1A(predicted) OS=Solanum lycopersicum OX=4081 GN=101244201 PE=4 SV=1	101244201	RDAIAHGSAYQKAAA	K4BNK0	ATP binding protein(predicted) OS=Solanum lycopersicum OX=4081 PE=4 SV=1	---	String	TKL/IRAK
K4CFU2-38S	K4CFU2	38	S	two pore calcium channel protein 1A(predicted) OS=Solanum lycopersicum OX=4081 GN=101244201 PE=4 SV=1	101244201	RDAIAHGSAYQKAAA	K4BKU4	Putative calcium-binding protein CML12(predicted) OS=Solanum lycopersicum OX=4081 GN=101268854 PE=4 SV=1	101268854	String	TKL/IRAK
K4BUZ4-344S	K4BUZ4	344	S	LNS2 domain-containing protein(predicted) OS=Solanum lycopersicum OX=4081 PE=4 SV=1	---	PEIKKHDSFIVSRLP	K4BZ85	Protein phosphatase 2C and cyclic nucleotide-binding/kinase domain-containing protein(predicted) OS=Solanum lycopersicum OX=4081 GN=101265334 PE=3 SV=1	101265334	String	AGC/PKA
K4CLN3-318S	K4CLN3	318	S	Protein pim1(predicted) OS=Solanum lycopersicum OX=4081 PE=4 SV=1	---	IELERKLSMAAEDVK	K4BZ85	Protein phosphatase 2C and cyclic nucleotide-binding/kinase domain-containing protein(predicted) OS=Solanum lycopersicum OX=4081 GN=101265334 PE=3 SV=1	101265334	String	AGC/PKA
K4CLN3-318S	K4CLN3	318	S	Protein pim1(predicted) OS=Solanum lycopersicum OX=4081 PE=4 SV=1	---	IELERKLSMAAEDVK	K4BP89	Serine/threonine-protein kinase Aurora-3(predicted) OS=Solanum lycopersicum OX=4081 GN=101261508 PE=3 SV=1	101261508	String	Other/Aur
K4B027-1666S	K4B027	1666	S	DNA-directed RNA polymerase subunit OS=Solanum lycopersicum OX=4081 PE=3 SV=1	---	PRVPKIASPPKIASP	K4BZ85	Protein phosphatase 2C and cyclic nucleotide-binding/kinase domain-containing protein(predicted) OS=Solanum lycopersicum OX=4081 GN=101265334 PE=3 SV=1	101265334	String	AGC/PKA
K4B027-1672S	K4B027	1672	S	DNA-directed RNA polymerase subunit OS=Solanum lycopersicum OX=4081 PE=3 SV=1	---	ASPPKIASPAPSVD*	K4BZ85	Protein phosphatase 2C and cyclic nucleotide-binding/kinase domain-containing protein(predicted) OS=Solanum lycopersicum OX=4081 GN=101265334 PE=3 SV=1	101265334	String	AGC/PKA
K4B027-1666S	K4B027	1666	S	DNA-directed RNA polymerase subunit OS=Solanum lycopersicum OX=4081 PE=3 SV=1	---	PRVPKIASPPKIASP	K4BTH9	Protein kinase domain-containing protein(predicted) OS=Solanum lycopersicum OX=4081 PE=4 SV=1	---	String	CMGC/CDK
K4B027-1666S	K4B027	1666	S	DNA-directed RNA polymerase subunit OS=Solanum lycopersicum OX=4081 PE=3 SV=1	---	PRVPKIASPPKIASP	K4B1R1	Protein kinase domain-containing protein(predicted) OS=Solanum lycopersicum OX=4081 GN=101263252 PE=4 SV=1	101263252	String	CMGC/CDK
K4B027-1666S	K4B027	1666	S	DNA-directed RNA polymerase subunit OS=Solanum lycopersicum OX=4081 PE=3 SV=1	---	PRVPKIASPPKIASP	K4BJI6	Protein kinase domain-containing protein(predicted) OS=Solanum lycopersicum OX=4081 GN=101263004 PE=4 SV=1	101263004	String	CMGC/CDK
K4B027-1666S	K4B027	1666	S	DNA-directed RNA polymerase subunit OS=Solanum lycopersicum OX=4081 PE=3 SV=1	---	PRVPKIASPPKIASP	Q93X47	Cyclin dependent kinase C OS=Solanum lycopersicum OX=4081 GN=CDKC PE=2 SV=1	CDKC	String	CMGC/CDK
K4B027-1666S	K4B027	1666	S	DNA-directed RNA polymerase subunit OS=Solanum lycopersicum OX=4081 PE=3 SV=1	---	PRVPKIASPPKIASP	K4CPC5	Protein kinase domain-containing protein(predicted) OS=Solanum lycopersicum OX=4081 GN=101253215 PE=3 SV=1	101253215	String	CMGC/CDK
K4B027-1666S	K4B027	1666	S	DNA-directed RNA polymerase subunit OS=Solanum lycopersicum OX=4081 PE=3 SV=1	---	PRVPKIASPPKIASP	K4DDV5	Protein kinase domain-containing protein(predicted) OS=Solanum lycopersicum OX=4081 PE=3 SV=1	---	String	CMGC/CDK
K4B027-1666S	K4B027	1666	S	DNA-directed RNA polymerase subunit OS=Solanum lycopersicum OX=4081 PE=3 SV=1	---	PRVPKIASPPKIASP	K4C796	Protein kinase domain-containing protein(predicted) OS=Solanum lycopersicum OX=4081 PE=4 SV=1	---	String	CMGC/CDK
K4B027-1666S	K4B027	1666	S	DNA-directed RNA polymerase subunit OS=Solanum lycopersicum OX=4081 PE=3 SV=1	---	PRVPKIASPPKIASP	K4BL68	ATP binding protein(predicted) OS=Solanum lycopersicum OX=4081 GN=101257252 PE=4 SV=1	101257252	String	CMGC/CDK
K4B027-1666S	K4B027	1666	S	DNA-directed RNA polymerase subunit OS=Solanum lycopersicum OX=4081 PE=3 SV=1	---	PRVPKIASPPKIASP	K4D8M5	Protein kinase domain-containing protein(predicted) OS=Solanum lycopersicum OX=4081 GN=101251148 PE=4 SV=1	101251148	String	CMGC/CDK
K4B027-1666S	K4B027	1666	S	DNA-directed RNA polymerase subunit OS=Solanum lycopersicum OX=4081 PE=3 SV=1	---	PRVPKIASPPKIASP	K4CGZ6	Protein kinase domain-containing protein(predicted) OS=Solanum lycopersicum OX=4081 PE=4 SV=1	---	String	CMGC/CDK
K4B027-1666S	K4B027	1666	S	DNA-directed RNA polymerase subunit OS=Solanum lycopersicum OX=4081 PE=3 SV=1	---	PRVPKIASPPKIASP	K4C982	Protein kinase domain-containing protein(predicted) OS=Solanum lycopersicum OX=4081 GN=101268768 PE=4 SV=1	101268768	String	CMGC/CDK
K4B027-1666S	K4B027	1666	S	DNA-directed RNA polymerase subunit OS=Solanum lycopersicum OX=4081 PE=3 SV=1	---	PRVPKIASPPKIASP	K4CFT6	Protein kinase domain-containing protein(predicted) OS=Solanum lycopersicum OX=4081 GN=101245672 PE=4 SV=1	101245672	String	CMGC/CDK
K4B027-1666S	K4B027	1666	S	DNA-directed RNA polymerase subunit OS=Solanum lycopersicum OX=4081 PE=3 SV=1	---	PRVPKIASPPKIASP	K4CY05	Cell division protein kinase(predicted) OS=Solanum lycopersicum OX=4081 GN=101265172 PE=4 SV=1	101265172	String	CMGC/CDK
K4B027-1666S	K4B027	1666	S	DNA-directed RNA polymerase subunit OS=Solanum lycopersicum OX=4081 PE=3 SV=1	---	PRVPKIASPPKIASP	K4BBY9	Protein kinase domain-containing protein(predicted) OS=Solanum lycopersicum OX=4081 GN=101246005 PE=4 SV=1	101246005	String	CMGC/CDK
K4B027-1666S	K4B027	1666	S	DNA-directed RNA polymerase subunit OS=Solanum lycopersicum OX=4081 PE=3 SV=1	---	PRVPKIASPPKIASP	K4BSA6	Cell division protein kinase 7(predicted) OS=Solanum lycopersicum OX=4081 PE=3 SV=1	---	String	CMGC/CDK
K4B027-1666S	K4B027	1666	S	DNA-directed RNA polymerase subunit OS=Solanum lycopersicum OX=4081 PE=3 SV=1	---	PRVPKIASPPKIASP	K4B0K3	Protein kinase domain-containing protein(predicted) OS=Solanum lycopersicum OX=4081 GN=101249862 PE=4 SV=1	101249862	String	CMGC/CDK
K4B027-1666S	K4B027	1666	S	DNA-directed RNA polymerase subunit OS=Solanum lycopersicum OX=4081 PE=3 SV=1	---	PRVPKIASPPKIASP	K4AX12	Protein kinase domain-containing protein(predicted) OS=Solanum lycopersicum OX=4081 GN=101266261 PE=4 SV=1	101266261	String	CMGC/CDK
K4B027-1672S	K4B027	1672	S	DNA-directed RNA polymerase subunit OS=Solanum lycopersicum OX=4081 PE=3 SV=1	---	ASPPKIASPAPSVD*	K4BTH9	Protein kinase domain-containing protein(predicted) OS=Solanum lycopersicum OX=4081 PE=4 SV=1	---	String	CMGC/CDK
K4B027-1672S	K4B027	1672	S	DNA-directed RNA polymerase subunit OS=Solanum lycopersicum OX=4081 PE=3 SV=1	---	ASPPKIASPAPSVD*	K4B1R1	Protein kinase domain-containing protein(predicted) OS=Solanum lycopersicum OX=4081 GN=101263252 PE=4 SV=1	101263252	String	CMGC/CDK
K4B027-1672S	K4B027	1672	S	DNA-directed RNA polymerase subunit OS=Solanum lycopersicum OX=4081 PE=3 SV=1	---	ASPPKIASPAPSVD*	K4BJI6	Protein kinase domain-containing protein(predicted) OS=Solanum lycopersicum OX=4081 GN=101263004 PE=4 SV=1	101263004	String	CMGC/CDK
K4B027-1672S	K4B027	1672	S	DNA-directed RNA polymerase subunit OS=Solanum lycopersicum OX=4081 PE=3 SV=1	---	ASPPKIASPAPSVD*	Q93X47	Cyclin dependent kinase C OS=Solanum lycopersicum OX=4081 GN=CDKC PE=2 SV=1	CDKC	String	CMGC/CDK
K4B027-1672S	K4B027	1672	S	DNA-directed RNA polymerase subunit OS=Solanum lycopersicum OX=4081 PE=3 SV=1	---	ASPPKIASPAPSVD*	K4CPC5	Protein kinase domain-containing protein(predicted) OS=Solanum lycopersicum OX=4081 GN=101253215 PE=3 SV=1	101253215	String	CMGC/CDK
K4B027-1672S	K4B027	1672	S	DNA-directed RNA polymerase subunit OS=Solanum lycopersicum OX=4081 PE=3 SV=1	---	ASPPKIASPAPSVD*	K4DDV5	Protein kinase domain-containing protein(predicted) OS=Solanum lycopersicum OX=4081 PE=3 SV=1	---	String	CMGC/CDK
K4B027-1672S	K4B027	1672	S	DNA-directed RNA polymerase subunit OS=Solanum lycopersicum OX=4081 PE=3 SV=1	---	ASPPKIASPAPSVD*	K4C796	Protein kinase domain-containing protein(predicted) OS=Solanum lycopersicum OX=4081 PE=4 SV=1	---	String	CMGC/CDK
K4B027-1672S	K4B027	1672	S	DNA-directed RNA polymerase subunit OS=Solanum lycopersicum OX=4081 PE=3 SV=1	---	ASPPKIASPAPSVD*	K4BL68	ATP binding protein(predicted) OS=Solanum lycopersicum OX=4081 GN=101257252 PE=4 SV=1	101257252	String	CMGC/CDK
K4B027-1672S	K4B027	1672	S	DNA-directed RNA polymerase subunit OS=Solanum lycopersicum OX=4081 PE=3 SV=1	---	ASPPKIASPAPSVD*	K4D8M5	Protein kinase domain-containing protein(predicted) OS=Solanum lycopersicum OX=4081 GN=101251148 PE=4 SV=1	101251148	String	CMGC/CDK
K4B027-1672S	K4B027	1672	S	DNA-directed RNA polymerase subunit OS=Solanum lycopersicum OX=4081 PE=3 SV=1	---	ASPPKIASPAPSVD*	K4CGZ6	Protein kinase domain-containing protein(predicted) OS=Solanum lycopersicum OX=4081 PE=4 SV=1	---	String	CMGC/CDK
K4B027-1672S	K4B027	1672	S	DNA-directed RNA polymerase subunit OS=Solanum lycopersicum OX=4081 PE=3 SV=1	---	ASPPKIASPAPSVD*	K4C982	Protein kinase domain-containing protein(predicted) OS=Solanum lycopersicum OX=4081 GN=101268768 PE=4 SV=1	101268768	String	CMGC/CDK
K4B027-1672S	K4B027	1672	S	DNA-directed RNA polymerase subunit OS=Solanum lycopersicum OX=4081 PE=3 SV=1	---	ASPPKIASPAPSVD*	K4CFT6	Protein kinase domain-containing protein(predicted) OS=Solanum lycopersicum OX=4081 GN=101245672 PE=4 SV=1	101245672	String	CMGC/CDK
K4B027-1672S	K4B027	1672	S	DNA-directed RNA polymerase subunit OS=Solanum lycopersicum OX=4081 PE=3 SV=1	---	ASPPKIASPAPSVD*	K4CY05	Cell division protein kinase(predicted) OS=Solanum lycopersicum OX=4081 GN=101265172 PE=4 SV=1	101265172	String	CMGC/CDK
K4B027-1672S	K4B027	1672	S	DNA-directed RNA polymerase subunit OS=Solanum lycopersicum OX=4081 PE=3 SV=1	---	ASPPKIASPAPSVD*	K4BBY9	Protein kinase domain-containing protein(predicted) OS=Solanum lycopersicum OX=4081 GN=101246005 PE=4 SV=1	101246005	String	CMGC/CDK
K4B027-1672S	K4B027	1672	S	DNA-directed RNA polymerase subunit OS=Solanum lycopersicum OX=4081 PE=3 SV=1	---	ASPPKIASPAPSVD*	K4BSA6	Cell division protein kinase 7(predicted) OS=Solanum lycopersicum OX=4081 PE=3 SV=1	---	String	CMGC/CDK
K4B027-1672S	K4B027	1672	S	DNA-directed RNA polymerase subunit OS=Solanum lycopersicum OX=4081 PE=3 SV=1	---	ASPPKIASPAPSVD*	K4B0K3	Protein kinase domain-containing protein(predicted) OS=Solanum lycopersicum OX=4081 GN=101249862 PE=4 SV=1	101249862	String	CMGC/CDK
K4B027-1672S	K4B027	1672	S	DNA-directed RNA polymerase subunit OS=Solanum lycopersicum OX=4081 PE=3 SV=1	---	ASPPKIASPAPSVD*	K4AX12	Protein kinase domain-containing protein(predicted) OS=Solanum lycopersicum OX=4081 GN=101266261 PE=4 SV=1	101266261	String	CMGC/CDK
K4B027-1672S	K4B027	1672	S	DNA-directed RNA polymerase subunit OS=Solanum lycopersicum OX=4081 PE=3 SV=1	---	ASPPKIASPAPSVD*	K4BD60	Putative ovule protein(predicted) OS=Solanum lycopersicum OX=4081 GN=101256338 PE=3 SV=1	101256338	String	CMGC/CK2
K4B027-1672S	K4B027	1672	S	DNA-directed RNA polymerase subunit OS=Solanum lycopersicum OX=4081 PE=3 SV=1	---	ASPPKIASPAPSVD*	K4BG33	Protein kinase domain-containing protein(predicted) OS=Solanum lycopersicum OX=4081 GN=101244750 PE=3 SV=1	101244750	String	CMGC/CK2
K4B027-1672S	K4B027	1672	S	DNA-directed RNA polymerase subunit OS=Solanum lycopersicum OX=4081 PE=3 SV=1	---	ASPPKIASPAPSVD*	K4B6Q6	Protein kinase domain-containing protein(predicted) OS=Solanum lycopersicum OX=4081 GN=101246108 PE=3 SV=1	101246108	String	CMGC/CK2
K4B027-1666S	K4B027	1666	S	DNA-directed RNA polymerase subunit OS=Solanum lycopersicum OX=4081 PE=3 SV=1	---	PRVPKIASPPKIASP	K4CBZ3	Protein kinase domain-containing protein(predicted) OS=Solanum lycopersicum OX=4081 PE=4 SV=1	---	String	CMGC/MAPK
K4B027-1672S	K4B027	1672	S	DNA-directed RNA polymerase subunit OS=Solanum lycopersicum OX=4081 PE=3 SV=1	---	ASPPKIASPAPSVD*	K4CBZ3	Protein kinase domain-containing protein(predicted) OS=Solanum lycopersicum OX=4081 PE=4 SV=1	---	String	CMGC/MAPK
K4B027-1666S	K4B027	1666	S	DNA-directed RNA polymerase subunit OS=Solanum lycopersicum OX=4081 PE=3 SV=1	---	PRVPKIASPPKIASP	K4CBZ8	Protein kinase domain-containing protein(predicted) OS=Solanum lycopersicum OX=4081 PE=4 SV=1	---	String	Other/NEK
K4B027-1672S	K4B027	1672	S	DNA-directed RNA polymerase subunit OS=Solanum lycopersicum OX=4081 PE=3 SV=1	---	ASPPKIASPAPSVD*	K4CBZ8	Protein kinase domain-containing protein(predicted) OS=Solanum lycopersicum OX=4081 PE=4 SV=1	---	String	Other/NEK
O48616-13S	O48616	13	S	MAP kinase kinase OS=Solanum lycopersicum OX=4081 GN=mek1 PE=2 SV=2	mek1	FAPNLKLSLPPPDEV	K4BZ85	Protein phosphatase 2C and cyclic nucleotide-binding/kinase domain-containing protein(predicted) OS=Solanum lycopersicum OX=4081 GN=101265334 PE=3 SV=1	101265334	String	AGC/PKA
K4B0A7-462S	K4B0A7	462	S	Putative ankyrin repeat and KH domain-containing protein 1-like(predicted) OS=Solanum lycopersicum OX=4081 GN=101258306 PE=4 SV=1	101258306	HATNKVDSPS*****	K4DBQ7	Protein kinase domain-containing protein(predicted) OS=Solanum lycopersicum OX=4081 GN=101252849 PE=3 SV=1	101252849	String	CMGC/CDK
K4B0A7-462S	K4B0A7	462	S	Putative ankyrin repeat and KH domain-containing protein 1-like(predicted) OS=Solanum lycopersicum OX=4081 GN=101258306 PE=4 SV=1	101258306	HATNKVDSPS*****	Q9FSH4	B2-type cyclin dependent kinase OS=Solanum lycopersicum OX=4081 GN=cdkB2 PE=2 SV=1	cdkB2	String	CMGC/CDK
K4B0A7-462S	K4B0A7	462	S	Putative ankyrin repeat and KH domain-containing protein 1-like(predicted) OS=Solanum lycopersicum OX=4081 GN=101258306 PE=4 SV=1	101258306	HATNKVDSPS*****	Q9FSH5	B1-type cyclin dependent kinase OS=Solanum lycopersicum OX=4081 GN=cdkB1 PE=2 SV=1	cdkB1	String	CMGC/CDK
K4B0A7-462S	K4B0A7	462	S	Putative ankyrin repeat and KH domain-containing protein 1-like(predicted) OS=Solanum lycopersicum OX=4081 GN=101258306 PE=4 SV=1	101258306	HATNKVDSPS*****	K4DH59	Protein kinase domain-containing protein(predicted) OS=Solanum lycopersicum OX=4081 GN=544140 PE=3 SV=1	544140	String	CMGC/CDK
K4B0A7-462S	K4B0A7	462	S	Putative ankyrin repeat and KH domain-containing protein 1-like(predicted) OS=Solanum lycopersicum OX=4081 GN=101258306 PE=4 SV=1	101258306	HATNKVDSPS*****	K4DAH0	Protein kinase domain-containing protein(predicted) OS=Solanum lycopersicum OX=4081 GN=101248452 PE=3 SV=1	101248452	String	CMGC/CDK
K4B0A7-462S	K4B0A7	462	S	Putative ankyrin repeat and KH domain-containing protein 1-like(predicted) OS=Solanum lycopersicum OX=4081 GN=101258306 PE=4 SV=1	101258306	HATNKVDSPS*****	K4CLL0	Protein kinase domain-containing protein(predicted) OS=Solanum lycopersicum OX=4081 PE=3 SV=1	---	String	CMGC/CDK
K4B0A7-462S	K4B0A7	462	S	Putative ankyrin repeat and KH domain-containing protein 1-like(predicted) OS=Solanum lycopersicum OX=4081 GN=101258306 PE=4 SV=1	101258306	HATNKVDSPS*****	K4BD60	Putative ovule protein(predicted) OS=Solanum lycopersicum OX=4081 GN=101256338 PE=3 SV=1	101256338	String	CMGC/CK2
K4B0A7-462S	K4B0A7	462	S	Putative ankyrin repeat and KH domain-containing protein 1-like(predicted) OS=Solanum lycopersicum OX=4081 GN=101258306 PE=4 SV=1	101258306	HATNKVDSPS*****	K4BG33	Protein kinase domain-containing protein(predicted) OS=Solanum lycopersicum OX=4081 GN=101244750 PE=3 SV=1	101244750	String	CMGC/CK2
K4B0A7-462S	K4B0A7	462	S	Putative ankyrin repeat and KH domain-containing protein 1-like(predicted) OS=Solanum lycopersicum OX=4081 GN=101258306 PE=4 SV=1	101258306	HATNKVDSPS*****	K4B6Q6	Protein kinase domain-containing protein(predicted) OS=Solanum lycopersicum OX=4081 GN=101246108 PE=3 SV=1	101246108	String	CMGC/CK2
K4B0A7-462S	K4B0A7	462	S	Putative ankyrin repeat and KH domain-containing protein 1-like(predicted) OS=Solanum lycopersicum OX=4081 GN=101258306 PE=4 SV=1	101258306	HATNKVDSPS*****	K4BNS8	Mitogen-activated protein kinase OS=Solanum lycopersicum OX=4081 GN=100736548 PE=4 SV=1	100736548	String	CMGC/MAPK
K4B0A7-462S	K4B0A7	462	S	Putative ankyrin repeat and KH domain-containing protein 1-like(predicted) OS=Solanum lycopersicum OX=4081 GN=101258306 PE=4 SV=1	101258306	HATNKVDSPS*****	K4AZN6	Mitogen-activated protein kinase OS=Solanum lycopersicum OX=4081 GN=100534642 PE=3 SV=1	100534642	String	CMGC/MAPK
K4B0A7-462S	K4B0A7	462	S	Putative ankyrin repeat and KH domain-containing protein 1-like(predicted) OS=Solanum lycopersicum OX=4081 GN=101258306 PE=4 SV=1	101258306	HATNKVDSPS*****	E2GLN8	Mitogen-activated protein kinase OS=Solanum lycopersicum OX=4081 GN=MAPK4 PE=2 SV=1	MAPK4	String	CMGC/MAPK
K4B0A7-462S	K4B0A7	462	S	Putative ankyrin repeat and KH domain-containing protein 1-like(predicted) OS=Solanum lycopersicum OX=4081 GN=101258306 PE=4 SV=1	101258306	HATNKVDSPS*****	D9J1Y9	Mitogen-activated protein kinase OS=Solanum lycopersicum OX=4081 GN=MPK9 PE=2 SV=1	MPK9	String	CMGC/MAPK
K4B0A7-462S	K4B0A7	462	S	Putative ankyrin repeat and KH domain-containing protein 1-like(predicted) OS=Solanum lycopersicum OX=4081 GN=101258306 PE=4 SV=1	101258306	HATNKVDSPS*****	Q84MI4	Mitogen-activated protein kinase OS=Solanum lycopersicum OX=4081 GN=MPK3 PE=2 SV=1	MPK3	String	CMGC/MAPK
K4B0A7-462S	K4B0A7	462	S	Putative ankyrin repeat and KH domain-containing protein 1-like(predicted) OS=Solanum lycopersicum OX=4081 GN=101258306 PE=4 SV=1	101258306	HATNKVDSPS*****	Q84MI6	Mitogen-activated protein kinase OS=Solanum lycopersicum OX=4081 GN=MPK1 PE=2 SV=1	MPK1	String	CMGC/MAPK
K4B0A7-462S	K4B0A7	462	S	Putative ankyrin repeat and KH domain-containing protein 1-like(predicted) OS=Solanum lycopersicum OX=4081 GN=101258306 PE=4 SV=1	101258306	HATNKVDSPS*****	Q84MI5	Mitogen-activated protein kinase OS=Solanum lycopersicum OX=4081 GN=MPK2 PE=2 SV=1	MPK2	String	CMGC/MAPK
K4B0A7-462S	K4B0A7	462	S	Putative ankyrin repeat and KH domain-containing protein 1-like(predicted) OS=Solanum lycopersicum OX=4081 GN=101258306 PE=4 SV=1	101258306	HATNKVDSPS*****	D9IV43	Mitogen-activated protein kinase OS=Solanum lycopersicum OX=4081 GN=MAPK8 PE=2 SV=1	MAPK8	String	CMGC/MAPK
K4B0A7-462S	K4B0A7	462	S	Putative ankyrin repeat and KH domain-containing protein 1-like(predicted) OS=Solanum lycopersicum OX=4081 GN=101258306 PE=4 SV=1	101258306	HATNKVDSPS*****	F8UFC2	Mitogen-activated protein kinase OS=Solanum lycopersicum OX=4081 GN=MAPK12 PE=2 SV=1	MAPK12	String	CMGC/MAPK
K4B0A7-462S	K4B0A7	462	S	Putative ankyrin repeat and KH domain-containing protein 1-like(predicted) OS=Solanum lycopersicum OX=4081 GN=101258306 PE=4 SV=1	101258306	HATNKVDSPS*****	F8UF76	Mitogen-activated protein kinase OS=Solanum lycopersicum OX=4081 GN=MAPK6 PE=2 SV=1	MAPK6	String	CMGC/MAPK
K4B0A7-462S	K4B0A7	462	S	Putative ankyrin repeat and KH domain-containing protein 1-like(predicted) OS=Solanum lycopersicum OX=4081 GN=101258306 PE=4 SV=1	101258306	HATNKVDSPS*****	K4CXS9	Mitogen-activated protein kinase OS=Solanum lycopersicum OX=4081 GN=543859 PE=4 SV=1	543859	String	CMGC/MAPK
K4B0A7-462S	K4B0A7	462	S	Putative ankyrin repeat and KH domain-containing protein 1-like(predicted) OS=Solanum lycopersicum OX=4081 GN=101258306 PE=4 SV=1	101258306	HATNKVDSPS*****	K4CGP1	Mitogen-activated protein kinase OS=Solanum lycopersicum OX=4081 GN=100736537 PE=4 SV=1	100736537	String	CMGC/MAPK
K4B0A7-462S	K4B0A7	462	S	Putative ankyrin repeat and KH domain-containing protein 1-like(predicted) OS=Solanum lycopersicum OX=4081 GN=101258306 PE=4 SV=1	101258306	HATNKVDSPS*****	K4C872	Mitogen-activated protein kinase OS=Solanum lycopersicum OX=4081 GN=101245555 PE=4 SV=1	101245555	String	CMGC/MAPK
K4B0A7-462S	K4B0A7	462	S	Putative ankyrin repeat and KH domain-containing protein 1-like(predicted) OS=Solanum lycopersicum OX=4081 GN=101258306 PE=4 SV=1	101258306	HATNKVDSPS*****	K4DEW2	Mitogen-activated protein kinase OS=Solanum lycopersicum OX=4081 GN=100736539 PE=4 SV=1	100736539	String	CMGC/MAPK
K4B0A7-462S	K4B0A7	462	S	Putative ankyrin repeat and KH domain-containing protein 1-like(predicted) OS=Solanum lycopersicum OX=4081 GN=101258306 PE=4 SV=1	101258306	HATNKVDSPS*****	K4BWX6	Mitogen-activated protein kinase OS=Solanum lycopersicum OX=4081 GN=100736476 PE=4 SV=1	100736476	String	CMGC/MAPK
K4B0A7-462S	K4B0A7	462	S	Putative ankyrin repeat and KH domain-containing protein 1-like(predicted) OS=Solanum lycopersicum OX=4081 GN=101258306 PE=4 SV=1	101258306	HATNKVDSPS*****	K4AXR8	Mitogen-activated protein kinase OS=Solanum lycopersicum OX=4081 GN=100736538 PE=4 SV=1	100736538	String	CMGC/MAPK
K4B0A7-462S	K4B0A7	462	S	Putative ankyrin repeat and KH domain-containing protein 1-like(predicted) OS=Solanum lycopersicum OX=4081 GN=101258306 PE=4 SV=1	101258306	HATNKVDSPS*****	K4CPE6	Mitogen-activated protein kinase OS=Solanum lycopersicum OX=4081 GN=100736536 PE=3 SV=1	100736536	String	CMGC/MAPK
K4C2E7-33S	K4C2E7	33	S	Phosphatase(predicted) OS=Solanum lycopersicum OX=4081 GN=101258561 PE=4 SV=1	101258561	RMYWRSASWSSSRTS	K4D1P9	Calcium-dependent protein kinase 4(predicted) OS=Solanum lycopersicum OX=4081 GN=101252935 PE=4 SV=1	101252935	String	CAMK/CAMK1
K4C2E7-113T	K4C2E7	113	T	Phosphatase(predicted) OS=Solanum lycopersicum OX=4081 GN=101258561 PE=4 SV=1	101258561	GEWPLPATPSGRDSH	K4BNS8	Mitogen-activated protein kinase OS=Solanum lycopersicum OX=4081 GN=100736548 PE=4 SV=1	100736548	String	CMGC/MAPK
K4C2E7-113T	K4C2E7	113	T	Phosphatase(predicted) OS=Solanum lycopersicum OX=4081 GN=101258561 PE=4 SV=1	101258561	GEWPLPATPSGRDSH	K4AZN6	Mitogen-activated protein kinase OS=Solanum lycopersicum OX=4081 GN=100534642 PE=3 SV=1	100534642	String	CMGC/MAPK
K4C2E7-113T	K4C2E7	113	T	Phosphatase(predicted) OS=Solanum lycopersicum OX=4081 GN=101258561 PE=4 SV=1	101258561	GEWPLPATPSGRDSH	E2GLN8	Mitogen-activated protein kinase OS=Solanum lycopersicum OX=4081 GN=MAPK4 PE=2 SV=1	MAPK4	String	CMGC/MAPK
K4C2E7-113T	K4C2E7	113	T	Phosphatase(predicted) OS=Solanum lycopersicum OX=4081 GN=101258561 PE=4 SV=1	101258561	GEWPLPATPSGRDSH	D9J1Y9	Mitogen-activated protein kinase OS=Solanum lycopersicum OX=4081 GN=MPK9 PE=2 SV=1	MPK9	String	CMGC/MAPK
K4C2E7-113T	K4C2E7	113	T	Phosphatase(predicted) OS=Solanum lycopersicum OX=4081 GN=101258561 PE=4 SV=1	101258561	GEWPLPATPSGRDSH	Q84MI4	Mitogen-activated protein kinase OS=Solanum lycopersicum OX=4081 GN=MPK3 PE=2 SV=1	MPK3	String	CMGC/MAPK
K4C2E7-113T	K4C2E7	113	T	Phosphatase(predicted) OS=Solanum lycopersicum OX=4081 GN=101258561 PE=4 SV=1	101258561	GEWPLPATPSGRDSH	Q84MI6	Mitogen-activated protein kinase OS=Solanum lycopersicum OX=4081 GN=MPK1 PE=2 SV=1	MPK1	String	CMGC/MAPK
K4C2E7-113T	K4C2E7	113	T	Phosphatase(predicted) OS=Solanum lycopersicum OX=4081 GN=101258561 PE=4 SV=1	101258561	GEWPLPATPSGRDSH	Q84MI5	Mitogen-activated protein kinase OS=Solanum lycopersicum OX=4081 GN=MPK2 PE=2 SV=1	MPK2	String	CMGC/MAPK
K4C2E7-113T	K4C2E7	113	T	Phosphatase(predicted) OS=Solanum lycopersicum OX=4081 GN=101258561 PE=4 SV=1	101258561	GEWPLPATPSGRDSH	D9IV43	Mitogen-activated protein kinase OS=Solanum lycopersicum OX=4081 GN=MAPK8 PE=2 SV=1	MAPK8	String	CMGC/MAPK
K4C2E7-113T	K4C2E7	113	T	Phosphatase(predicted) OS=Solanum lycopersicum OX=4081 GN=101258561 PE=4 SV=1	101258561	GEWPLPATPSGRDSH	F8UFC2	Mitogen-activated protein kinase OS=Solanum lycopersicum OX=4081 GN=MAPK12 PE=2 SV=1	MAPK12	String	CMGC/MAPK
K4C2E7-113T	K4C2E7	113	T	Phosphatase(predicted) OS=Solanum lycopersicum OX=4081 GN=101258561 PE=4 SV=1	101258561	GEWPLPATPSGRDSH	F8UF76	Mitogen-activated protein kinase OS=Solanum lycopersicum OX=4081 GN=MAPK6 PE=2 SV=1	MAPK6	String	CMGC/MAPK
K4C2E7-113T	K4C2E7	113	T	Phosphatase(predicted) OS=Solanum lycopersicum OX=4081 GN=101258561 PE=4 SV=1	101258561	GEWPLPATPSGRDSH	K4CXS9	Mitogen-activated protein kinase OS=Solanum lycopersicum OX=4081 GN=543859 PE=4 SV=1	543859	String	CMGC/MAPK
K4C2E7-113T	K4C2E7	113	T	Phosphatase(predicted) OS=Solanum lycopersicum OX=4081 GN=101258561 PE=4 SV=1	101258561	GEWPLPATPSGRDSH	K4CGP1	Mitogen-activated protein kinase OS=Solanum lycopersicum OX=4081 GN=100736537 PE=4 SV=1	100736537	String	CMGC/MAPK
K4C2E7-113T	K4C2E7	113	T	Phosphatase(predicted) OS=Solanum lycopersicum OX=4081 GN=101258561 PE=4 SV=1	101258561	GEWPLPATPSGRDSH	K4C872	Mitogen-activated protein kinase OS=Solanum lycopersicum OX=4081 GN=101245555 PE=4 SV=1	101245555	String	CMGC/MAPK
K4C2E7-113T	K4C2E7	113	T	Phosphatase(predicted) OS=Solanum lycopersicum OX=4081 GN=101258561 PE=4 SV=1	101258561	GEWPLPATPSGRDSH	K4DEW2	Mitogen-activated protein kinase OS=Solanum lycopersicum OX=4081 GN=100736539 PE=4 SV=1	100736539	String	CMGC/MAPK
K4C2E7-113T	K4C2E7	113	T	Phosphatase(predicted) OS=Solanum lycopersicum OX=4081 GN=101258561 PE=4 SV=1	101258561	GEWPLPATPSGRDSH	K4BWX6	Mitogen-activated protein kinase OS=Solanum lycopersicum OX=4081 GN=100736476 PE=4 SV=1	100736476	String	CMGC/MAPK
K4C2E7-113T	K4C2E7	113	T	Phosphatase(predicted) OS=Solanum lycopersicum OX=4081 GN=101258561 PE=4 SV=1	101258561	GEWPLPATPSGRDSH	K4AXR8	Mitogen-activated protein kinase OS=Solanum lycopersicum OX=4081 GN=100736538 PE=4 SV=1	100736538	String	CMGC/MAPK
K4C2E7-113T	K4C2E7	113	T	Phosphatase(predicted) OS=Solanum lycopersicum OX=4081 GN=101258561 PE=4 SV=1	101258561	GEWPLPATPSGRDSH	K4CPE6	Mitogen-activated protein kinase OS=Solanum lycopersicum OX=4081 GN=100736536 PE=3 SV=1	100736536	String	CMGC/MAPK
K4C2E7-301S	K4C2E7	301	S	Phosphatase(predicted) OS=Solanum lycopersicum OX=4081 GN=101258561 PE=4 SV=1	101258561	RVHASPLSPSSLLRM	K4BNS8	Mitogen-activated protein kinase OS=Solanum lycopersicum OX=4081 GN=100736548 PE=4 SV=1	100736548	String	CMGC/MAPK
K4C2E7-301S	K4C2E7	301	S	Phosphatase(predicted) OS=Solanum lycopersicum OX=4081 GN=101258561 PE=4 SV=1	101258561	RVHASPLSPSSLLRM	K4AZN6	Mitogen-activated protein kinase OS=Solanum lycopersicum OX=4081 GN=100534642 PE=3 SV=1	100534642	String	CMGC/MAPK
K4C2E7-301S	K4C2E7	301	S	Phosphatase(predicted) OS=Solanum lycopersicum OX=4081 GN=101258561 PE=4 SV=1	101258561	RVHASPLSPSSLLRM	E2GLN8	Mitogen-activated protein kinase OS=Solanum lycopersicum OX=4081 GN=MAPK4 PE=2 SV=1	MAPK4	String	CMGC/MAPK
K4C2E7-301S	K4C2E7	301	S	Phosphatase(predicted) OS=Solanum lycopersicum OX=4081 GN=101258561 PE=4 SV=1	101258561	RVHASPLSPSSLLRM	D9J1Y9	Mitogen-activated protein kinase OS=Solanum lycopersicum OX=4081 GN=MPK9 PE=2 SV=1	MPK9	String	CMGC/MAPK
K4C2E7-301S	K4C2E7	301	S	Phosphatase(predicted) OS=Solanum lycopersicum OX=4081 GN=101258561 PE=4 SV=1	101258561	RVHASPLSPSSLLRM	Q84MI4	Mitogen-activated protein kinase OS=Solanum lycopersicum OX=4081 GN=MPK3 PE=2 SV=1	MPK3	String	CMGC/MAPK
K4C2E7-301S	K4C2E7	301	S	Phosphatase(predicted) OS=Solanum lycopersicum OX=4081 GN=101258561 PE=4 SV=1	101258561	RVHASPLSPSSLLRM	Q84MI6	Mitogen-activated protein kinase OS=Solanum lycopersicum OX=4081 GN=MPK1 PE=2 SV=1	MPK1	String	CMGC/MAPK
K4C2E7-301S	K4C2E7	301	S	Phosphatase(predicted) OS=Solanum lycopersicum OX=4081 GN=101258561 PE=4 SV=1	101258561	RVHASPLSPSSLLRM	Q84MI5	Mitogen-activated protein kinase OS=Solanum lycopersicum OX=4081 GN=MPK2 PE=2 SV=1	MPK2	String	CMGC/MAPK
K4C2E7-301S	K4C2E7	301	S	Phosphatase(predicted) OS=Solanum lycopersicum OX=4081 GN=101258561 PE=4 SV=1	101258561	RVHASPLSPSSLLRM	D9IV43	Mitogen-activated protein kinase OS=Solanum lycopersicum OX=4081 GN=MAPK8 PE=2 SV=1	MAPK8	String	CMGC/MAPK
K4C2E7-301S	K4C2E7	301	S	Phosphatase(predicted) OS=Solanum lycopersicum OX=4081 GN=101258561 PE=4 SV=1	101258561	RVHASPLSPSSLLRM	F8UFC2	Mitogen-activated protein kinase OS=Solanum lycopersicum OX=4081 GN=MAPK12 PE=2 SV=1	MAPK12	String	CMGC/MAPK
K4C2E7-301S	K4C2E7	301	S	Phosphatase(predicted) OS=Solanum lycopersicum OX=4081 GN=101258561 PE=4 SV=1	101258561	RVHASPLSPSSLLRM	F8UF76	Mitogen-activated protein kinase OS=Solanum lycopersicum OX=4081 GN=MAPK6 PE=2 SV=1	MAPK6	String	CMGC/MAPK
K4C2E7-301S	K4C2E7	301	S	Phosphatase(predicted) OS=Solanum lycopersicum OX=4081 GN=101258561 PE=4 SV=1	101258561	RVHASPLSPSSLLRM	K4CXS9	Mitogen-activated protein kinase OS=Solanum lycopersicum OX=4081 GN=543859 PE=4 SV=1	543859	String	CMGC/MAPK
K4C2E7-301S	K4C2E7	301	S	Phosphatase(predicted) OS=Solanum lycopersicum OX=4081 GN=101258561 PE=4 SV=1	101258561	RVHASPLSPSSLLRM	K4CGP1	Mitogen-activated protein kinase OS=Solanum lycopersicum OX=4081 GN=100736537 PE=4 SV=1	100736537	String	CMGC/MAPK
K4C2E7-301S	K4C2E7	301	S	Phosphatase(predicted) OS=Solanum lycopersicum OX=4081 GN=101258561 PE=4 SV=1	101258561	RVHASPLSPSSLLRM	K4C872	Mitogen-activated protein kinase OS=Solanum lycopersicum OX=4081 GN=101245555 PE=4 SV=1	101245555	String	CMGC/MAPK
K4C2E7-301S	K4C2E7	301	S	Phosphatase(predicted) OS=Solanum lycopersicum OX=4081 GN=101258561 PE=4 SV=1	101258561	RVHASPLSPSSLLRM	K4DEW2	Mitogen-activated protein kinase OS=Solanum lycopersicum OX=4081 GN=100736539 PE=4 SV=1	100736539	String	CMGC/MAPK
K4C2E7-301S	K4C2E7	301	S	Phosphatase(predicted) OS=Solanum lycopersicum OX=4081 GN=101258561 PE=4 SV=1	101258561	RVHASPLSPSSLLRM	K4BWX6	Mitogen-activated protein kinase OS=Solanum lycopersicum OX=4081 GN=100736476 PE=4 SV=1	100736476	String	CMGC/MAPK
K4C2E7-301S	K4C2E7	301	S	Phosphatase(predicted) OS=Solanum lycopersicum OX=4081 GN=101258561 PE=4 SV=1	101258561	RVHASPLSPSSLLRM	K4AXR8	Mitogen-activated protein kinase OS=Solanum lycopersicum OX=4081 GN=100736538 PE=4 SV=1	100736538	String	CMGC/MAPK
K4C2E7-301S	K4C2E7	301	S	Phosphatase(predicted) OS=Solanum lycopersicum OX=4081 GN=101258561 PE=4 SV=1	101258561	RVHASPLSPSSLLRM	K4CPE6	Mitogen-activated protein kinase OS=Solanum lycopersicum OX=4081 GN=100736536 PE=3 SV=1	100736536	String	CMGC/MAPK
K4D6V7-347T	K4D6V7	347	T	Heat shock protein 70(predicted) OS=Solanum lycopersicum OX=4081 GN=100134914 PE=3 SV=1	100134914	GPKHIDTTFTRAKFE	K4AXE6	Protein kinase domain-containing protein(predicted) OS=Solanum lycopersicum OX=4081 PE=4 SV=1	---	String	Other/NAK
K4DGP4-894S	K4DGP4	894	S	Putative transmembrane protein 63B-like (Fragment)(predicted) OS=Solanum lycopersicum OX=4081 GN=101254178 PE=4 SV=1	101254178	TKSHHFASPHKSSEI	K4ATJ7	Putative calcium-binding protein cml16(predicted) OS=Solanum lycopersicum OX=4081 GN=101262447 PE=4 SV=1	101262447	String	TKL/IRAK
K4DGP4-894S	K4DGP4	894	S	Putative transmembrane protein 63B-like (Fragment)(predicted) OS=Solanum lycopersicum OX=4081 GN=101254178 PE=4 SV=1	101254178	TKSHHFASPHKSSEI	K4BKU4	Putative calcium-binding protein CML12(predicted) OS=Solanum lycopersicum OX=4081 GN=101268854 PE=4 SV=1	101268854	String	TKL/IRAK
K4DGP4-894S	K4DGP4	894	S	Putative transmembrane protein 63B-like (Fragment)(predicted) OS=Solanum lycopersicum OX=4081 GN=101254178 PE=4 SV=1	101254178	TKSHHFASPHKSSEI	K4BN76	Protein kinase domain-containing protein(predicted) OS=Solanum lycopersicum OX=4081 PE=3 SV=1	---	String	TKL/IRAK
K4DGP4-894S	K4DGP4	894	S	Putative transmembrane protein 63B-like (Fragment)(predicted) OS=Solanum lycopersicum OX=4081 GN=101254178 PE=4 SV=1	101254178	TKSHHFASPHKSSEI	K4CY72	Protein kinase domain-containing protein(predicted) OS=Solanum lycopersicum OX=4081 GN=101249768 PE=4 SV=1	101249768	String	TKL/IRAK
K4DGP4-908S	K4DGP4	908	S	Putative transmembrane protein 63B-like (Fragment)(predicted) OS=Solanum lycopersicum OX=4081 GN=101254178 PE=4 SV=1	101254178	IKSPLLRSPRESLEI	K4ATJ7	Putative calcium-binding protein cml16(predicted) OS=Solanum lycopersicum OX=4081 GN=101262447 PE=4 SV=1	101262447	String	TKL/IRAK
K4DGP4-908S	K4DGP4	908	S	Putative transmembrane protein 63B-like (Fragment)(predicted) OS=Solanum lycopersicum OX=4081 GN=101254178 PE=4 SV=1	101254178	IKSPLLRSPRESLEI	K4BKU4	Putative calcium-binding protein CML12(predicted) OS=Solanum lycopersicum OX=4081 GN=101268854 PE=4 SV=1	101268854	String	TKL/IRAK
K4DGP4-908S	K4DGP4	908	S	Putative transmembrane protein 63B-like (Fragment)(predicted) OS=Solanum lycopersicum OX=4081 GN=101254178 PE=4 SV=1	101254178	IKSPLLRSPRESLEI	K4BN76	Protein kinase domain-containing protein(predicted) OS=Solanum lycopersicum OX=4081 PE=3 SV=1	---	String	TKL/IRAK
K4DGP4-908S	K4DGP4	908	S	Putative transmembrane protein 63B-like (Fragment)(predicted) OS=Solanum lycopersicum OX=4081 GN=101254178 PE=4 SV=1	101254178	IKSPLLRSPRESLEI	K4CY72	Protein kinase domain-containing protein(predicted) OS=Solanum lycopersicum OX=4081 GN=101249768 PE=4 SV=1	101249768	String	TKL/IRAK
K4AZM8-358S	K4AZM8	358	S	RIC1 domain-containing protein(predicted) OS=Solanum lycopersicum OX=4081 GN=101246379 PE=4 SV=1	101246379	IGLSSASSPVVKRNQ	K4B2Q1	PI3K/PI4K domain-containing protein(predicted) OS=Solanum lycopersicum OX=4081 PE=4 SV=1	---	String	Atypical/PIKK
K4AZM8-358S	K4AZM8	358	S	RIC1 domain-containing protein(predicted) OS=Solanum lycopersicum OX=4081 GN=101246379 PE=4 SV=1	101246379	IGLSSASSPVVKRNQ	K4B3C2	serine/threonine-protein kinase SMG1-like(predicted) OS=Solanum lycopersicum OX=4081 PE=3 SV=1	---	String	Atypical/PIKK
K4AZM8-358S	K4AZM8	358	S	RIC1 domain-containing protein(predicted) OS=Solanum lycopersicum OX=4081 GN=101246379 PE=4 SV=1	101246379	IGLSSASSPVVKRNQ	K4B2P4	Serine/threonine-protein kinase TOR OS=Solanum lycopersicum OX=4081 PE=3 SV=1	---	String	Atypical/PIKK
K4AZM8-358S	K4AZM8	358	S	RIC1 domain-containing protein(predicted) OS=Solanum lycopersicum OX=4081 GN=101246379 PE=4 SV=1	101246379	IGLSSASSPVVKRNQ	K4B2Q3	Putative ovule protein(predicted) OS=Solanum lycopersicum OX=4081 PE=4 SV=1	---	String	Atypical/PIKK
Q84MI6-309S	Q84MI6	309	S	Mitogen-activated protein kinase OS=Solanum lycopersicum OX=4081 GN=MPK1 PE=2 SV=1	MPK1	LPLYRRQSFTEKFPH	K4BZ85	Protein phosphatase 2C and cyclic nucleotide-binding/kinase domain-containing protein(predicted) OS=Solanum lycopersicum OX=4081 GN=101265334 PE=3 SV=1	101265334	String	AGC/PKA
Q84MI6-309S	Q84MI6	309	S	Mitogen-activated protein kinase OS=Solanum lycopersicum OX=4081 GN=MPK1 PE=2 SV=1	MPK1	LPLYRRQSFTEKFPH	K4CTD6	Kinase family protein(predicted) OS=Solanum lycopersicum OX=4081 GN=101262346 PE=4 SV=1	101262346	String	AGC/RSK
Q84MI6-309S	Q84MI6	309	S	Mitogen-activated protein kinase OS=Solanum lycopersicum OX=4081 GN=MPK1 PE=2 SV=1	MPK1	LPLYRRQSFTEKFPH	Q9M728	Viroid symptom modulation protein OS=Solanum lycopersicum OX=4081 GN=PKv PE=4 SV=1	PKv	String	AGC/RSK
Q84MI6-309S	Q84MI6	309	S	Mitogen-activated protein kinase OS=Solanum lycopersicum OX=4081 GN=MPK1 PE=2 SV=1	MPK1	LPLYRRQSFTEKFPH	Q56R02	Non-specific serine/threonine protein kinase OS=Solanum lycopersicum OX=4081 GN=101246352 PE=3 SV=1	101246352	String	AGC/RSK
Q84MI6-309S	Q84MI6	309	S	Mitogen-activated protein kinase OS=Solanum lycopersicum OX=4081 GN=MPK1 PE=2 SV=1	MPK1	LPLYRRQSFTEKFPH	K4D1T5	Ribosomal protein S6 kinase(predicted) OS=Solanum lycopersicum OX=4081 GN=101261471 PE=3 SV=1	101261471	String	AGC/RSK
Q84MI6-309S	Q84MI6	309	S	Mitogen-activated protein kinase OS=Solanum lycopersicum OX=4081 GN=MPK1 PE=2 SV=1	MPK1	LPLYRRQSFTEKFPH	E1CFU1	Calcium dependent protein kinase OS=Solanum lycopersicum OX=4081 GN=LeCDPK2 PE=2 SV=1	LeCDPK2	String	CAMK/CAMK1
Q84MI6-309S	Q84MI6	309	S	Mitogen-activated protein kinase OS=Solanum lycopersicum OX=4081 GN=MPK1 PE=2 SV=1	MPK1	LPLYRRQSFTEKFPH	Q8RW36	Calcium-dependent protein kinase OS=Solanum lycopersicum OX=4081 GN=cpk1 PE=2 SV=1	cpk1	String	CAMK/CAMK1
Q84MI6-309S	Q84MI6	309	S	Mitogen-activated protein kinase OS=Solanum lycopersicum OX=4081 GN=MPK1 PE=2 SV=1	MPK1	LPLYRRQSFTEKFPH	C6KGT3	Calcium-dependent protein kinase OS=Solanum lycopersicum OX=4081 GN=100316879 PE=2 SV=1	100316879	String	CAMK/CAMK1
Q84MI6-309S	Q84MI6	309	S	Mitogen-activated protein kinase OS=Solanum lycopersicum OX=4081 GN=MPK1 PE=2 SV=1	MPK1	LPLYRRQSFTEKFPH	K4DA87	Serine/threonine-protein kinase GRIK2(predicted) OS=Solanum lycopersicum OX=4081 PE=4 SV=1	---	String	CAMK/CAMKL
Q84MI6-309S	Q84MI6	309	S	Mitogen-activated protein kinase OS=Solanum lycopersicum OX=4081 GN=MPK1 PE=2 SV=1	MPK1	LPLYRRQSFTEKFPH	K4CGX7	Serine/threonine-protein kinase 24(predicted) OS=Solanum lycopersicum OX=4081 PE=4 SV=1	---	String	STE/STE20
Q84MI6-221T	Q84MI6	221	T	Mitogen-activated protein kinase OS=Solanum lycopersicum OX=4081 GN=MPK1 PE=2 SV=1	MPK1	TSETDFMTEYVVTRW	Q66MH6	MAPKK OS=Solanum lycopersicum OX=4081 GN=LeMKK4 PE=2 SV=1	LeMKK4	String	STE/STE7
Q84MI6-221T	Q84MI6	221	T	Mitogen-activated protein kinase OS=Solanum lycopersicum OX=4081 GN=MPK1 PE=2 SV=1	MPK1	TSETDFMTEYVVTRW	Q66MH8	MAPKK OS=Solanum lycopersicum OX=4081 GN=LeMKK2 PE=2 SV=1	LeMKK2	String	STE/STE7
Q84MI6-221T	Q84MI6	221	T	Mitogen-activated protein kinase OS=Solanum lycopersicum OX=4081 GN=MPK1 PE=2 SV=1	MPK1	TSETDFMTEYVVTRW	Q66MH7	MAPKK OS=Solanum lycopersicum OX=4081 GN=LeMKK3 PE=2 SV=1	LeMKK3	String	STE/STE7
Q84MI6-221T	Q84MI6	221	T	Mitogen-activated protein kinase OS=Solanum lycopersicum OX=4081 GN=MPK1 PE=2 SV=1	MPK1	TSETDFMTEYVVTRW	O48616	MAP kinase kinase OS=Solanum lycopersicum OX=4081 GN=mek1 PE=2 SV=2	mek1	String	STE/STE7
Q84MI6-221T	Q84MI6	221	T	Mitogen-activated protein kinase OS=Solanum lycopersicum OX=4081 GN=MPK1 PE=2 SV=1	MPK1	TSETDFMTEYVVTRW	K4BEV7	NPK2(predicted) OS=Solanum lycopersicum OX=4081 GN=101252056 PE=4 SV=1	101252056	String	STE/STE7
Q84MI6-226T	Q84MI6	226	T	Mitogen-activated protein kinase OS=Solanum lycopersicum OX=4081 GN=MPK1 PE=2 SV=1	MPK1	FMTEYVVTRWYRPPE	Q66MH6	MAPKK OS=Solanum lycopersicum OX=4081 GN=LeMKK4 PE=2 SV=1	LeMKK4	String	STE/STE7
Q84MI6-226T	Q84MI6	226	T	Mitogen-activated protein kinase OS=Solanum lycopersicum OX=4081 GN=MPK1 PE=2 SV=1	MPK1	FMTEYVVTRWYRPPE	Q66MH8	MAPKK OS=Solanum lycopersicum OX=4081 GN=LeMKK2 PE=2 SV=1	LeMKK2	String	STE/STE7
Q84MI6-226T	Q84MI6	226	T	Mitogen-activated protein kinase OS=Solanum lycopersicum OX=4081 GN=MPK1 PE=2 SV=1	MPK1	FMTEYVVTRWYRPPE	Q66MH7	MAPKK OS=Solanum lycopersicum OX=4081 GN=LeMKK3 PE=2 SV=1	LeMKK3	String	STE/STE7
Q84MI6-226T	Q84MI6	226	T	Mitogen-activated protein kinase OS=Solanum lycopersicum OX=4081 GN=MPK1 PE=2 SV=1	MPK1	FMTEYVVTRWYRPPE	O48616	MAP kinase kinase OS=Solanum lycopersicum OX=4081 GN=mek1 PE=2 SV=2	mek1	String	STE/STE7
Q84MI6-226T	Q84MI6	226	T	Mitogen-activated protein kinase OS=Solanum lycopersicum OX=4081 GN=MPK1 PE=2 SV=1	MPK1	FMTEYVVTRWYRPPE	K4BEV7	NPK2(predicted) OS=Solanum lycopersicum OX=4081 GN=101252056 PE=4 SV=1	101252056	String	STE/STE7
K4D8B6-261S	K4D8B6	261	S	protein EFR3 homolog(predicted) OS=Solanum lycopersicum OX=4081 GN=101250362 PE=4 SV=1	101250362	MSKKVSTSPNIMNAN	K4D879	Putative phosphatidylinositol 4-kinase alpha 1-like(predicted) OS=Solanum lycopersicum OX=4081 PE=3 SV=1	---	String	Atypical/PIKK
K4D8B6-261S	K4D8B6	261	S	protein EFR3 homolog(predicted) OS=Solanum lycopersicum OX=4081 GN=101250362 PE=4 SV=1	101250362	MSKKVSTSPNIMNAN	K4D4K4	Putative phosphatidylinositol 4-kinase beta 1-like(predicted) OS=Solanum lycopersicum OX=4081 GN=101248349 PE=3 SV=1	101248349	String	Atypical/PIKK
K4BL83-3S	K4BL83	3	S	Vacuolar fusion protein MON1 homolog(predicted) OS=Solanum lycopersicum OX=4081 GN=101256369 PE=4 SV=1	101256369	*****MPSDADLSDD	K4B0I5	Protein kinase domain-containing protein(predicted) OS=Solanum lycopersicum OX=4081 GN=543725 PE=4 SV=1	543725	String	TKL/MLK
K4AXC1-8S	K4AXC1	8	S	callose synthase 2-like(predicted) OS=Solanum lycopersicum OX=4081 PE=4 SV=1	---	MAYQRKGSDLQPQRR	Q2P9R8	Protein kinase WEE1 OS=Solanum lycopersicum OX=4081 GN=wee1 PE=2 SV=1	wee1	String	Other/WEE
K4DCD2-303S	K4DCD2	303	S	DNA-binding protein phosphatase 2C(predicted) OS=Solanum lycopersicum OX=4081 PE=4 SV=1	---	SRIRKCISAEGLQNL	K4BZ85	Protein phosphatase 2C and cyclic nucleotide-binding/kinase domain-containing protein(predicted) OS=Solanum lycopersicum OX=4081 GN=101265334 PE=3 SV=1	101265334	String	AGC/PKA
K4DCD2-303S	K4DCD2	303	S	DNA-binding protein phosphatase 2C(predicted) OS=Solanum lycopersicum OX=4081 PE=4 SV=1	---	SRIRKCISAEGLQNL	K4BTY8	Protein kinase domain-containing protein(predicted) OS=Solanum lycopersicum OX=4081 PE=3 SV=1	---	String	CAMK/CAMKL
K4DCD2-303S	K4DCD2	303	S	DNA-binding protein phosphatase 2C(predicted) OS=Solanum lycopersicum OX=4081 PE=4 SV=1	---	SRIRKCISAEGLQNL	A1IKU3	SNF1-related kinase OS=Solanum lycopersicum OX=4081 GN=LeSRK2C PE=2 SV=1	LeSRK2C	String	CAMK/CAMKL
K4DCD2-303S	K4DCD2	303	S	DNA-binding protein phosphatase 2C(predicted) OS=Solanum lycopersicum OX=4081 PE=4 SV=1	---	SRIRKCISAEGLQNL	K4D5H6	Serine/threonine-protein kinase SAPK1(predicted) OS=Solanum lycopersicum OX=4081 PE=4 SV=1	---	String	CAMK/CAMKL
K4DCD2-303S	K4DCD2	303	S	DNA-binding protein phosphatase 2C(predicted) OS=Solanum lycopersicum OX=4081 PE=4 SV=1	---	SRIRKCISAEGLQNL	K4CND7	Protein kinase domain-containing protein(predicted) OS=Solanum lycopersicum OX=4081 GN=101250433 PE=3 SV=1	101250433	String	CAMK/CAMKL
K4DCD2-303S	K4DCD2	303	S	DNA-binding protein phosphatase 2C(predicted) OS=Solanum lycopersicum OX=4081 PE=4 SV=1	---	SRIRKCISAEGLQNL	K4B1W9	Protein kinase domain-containing protein(predicted) OS=Solanum lycopersicum OX=4081 GN=101248921 PE=3 SV=1	101248921	String	CAMK/CAMKL
K4DCD2-303S	K4DCD2	303	S	DNA-binding protein phosphatase 2C(predicted) OS=Solanum lycopersicum OX=4081 PE=4 SV=1	---	SRIRKCISAEGLQNL	K4D5H4	Sucrose non-fermenting 1-related protein kinase 2 family member(predicted) OS=Solanum lycopersicum OX=4081 PE=4 SV=1	---	String	CAMK/CAMKL
K4DCD2-303S	K4DCD2	303	S	DNA-binding protein phosphatase 2C(predicted) OS=Solanum lycopersicum OX=4081 PE=4 SV=1	---	SRIRKCISAEGLQNL	K4C2X9	Protein kinase domain-containing protein(predicted) OS=Solanum lycopersicum OX=4081 GN=101265336 PE=3 SV=1	101265336	String	CAMK/CAMKL
K4D9E8-673S	K4D9E8	673	S	ATP-binding cassette transporter(predicted) OS=Solanum lycopersicum OX=4081 GN=101268837 PE=4 SV=1	101268837	HALRSLSSQEGLSSP	K4D4K4	Putative phosphatidylinositol 4-kinase beta 1-like(predicted) OS=Solanum lycopersicum OX=4081 GN=101248349 PE=3 SV=1	101248349	String	Atypical/PIKK
K4B8E9-13S	K4B8E9	13	S	Integrin-linked protein kinase(predicted) OS=Solanum lycopersicum OX=4081 GN=101254558 PE=4 SV=1	101254558	FLLGKQSSLAPERVI	K4BZ85	Protein phosphatase 2C and cyclic nucleotide-binding/kinase domain-containing protein(predicted) OS=Solanum lycopersicum OX=4081 GN=101265334 PE=3 SV=1	101265334	String	AGC/PKA
K4CLW3-234S	K4CLW3	234	S	Extensin(predicted) OS=Solanum lycopersicum OX=4081 GN=101244100 PE=4 SV=1	101244100	PAVSHPPSPLKLPPS	K4BTY8	Protein kinase domain-containing protein(predicted) OS=Solanum lycopersicum OX=4081 PE=3 SV=1	---	String	CAMK/CAMKL
K4CYJ4-3S	K4CYJ4	3	S	Protein kinase domain-containing protein(predicted) OS=Solanum lycopersicum OX=4081 GN=101255141 PE=3 SV=1	101255141	*****MKSPNTQFSG	Q9FSH4	B2-type cyclin dependent kinase OS=Solanum lycopersicum OX=4081 GN=cdkB2 PE=2 SV=1	cdkB2	String	CMGC/CDK
K4CYJ4-3S	K4CYJ4	3	S	Protein kinase domain-containing protein(predicted) OS=Solanum lycopersicum OX=4081 GN=101255141 PE=3 SV=1	101255141	*****MKSPNTQFSG	Q9FSH5	B1-type cyclin dependent kinase OS=Solanum lycopersicum OX=4081 GN=cdkB1 PE=2 SV=1	cdkB1	String	CMGC/CDK
K4CYJ4-3S	K4CYJ4	3	S	Protein kinase domain-containing protein(predicted) OS=Solanum lycopersicum OX=4081 GN=101255141 PE=3 SV=1	101255141	*****MKSPNTQFSG	K4CMC9	Protein kinase domain-containing protein(predicted) OS=Solanum lycopersicum OX=4081 GN=101265156 PE=4 SV=1	101265156	String	STE/STE11
K4CYJ4-127S	K4CYJ4	127	S	Protein kinase domain-containing protein(predicted) OS=Solanum lycopersicum OX=4081 GN=101255141 PE=3 SV=1	101255141	IYGSENNSTHTKEAG	K4CMC9	Protein kinase domain-containing protein(predicted) OS=Solanum lycopersicum OX=4081 GN=101265156 PE=4 SV=1	101265156	String	STE/STE11
K4C732-309S	K4C732	309	S	Putative mediator of RNA polymerase II transcription subunit 15-like(predicted) OS=Solanum lycopersicum OX=4081 PE=4 SV=1	---	MLALRSNSFGSETSI	K4BZ85	Protein phosphatase 2C and cyclic nucleotide-binding/kinase domain-containing protein(predicted) OS=Solanum lycopersicum OX=4081 GN=101265334 PE=3 SV=1	101265334	String	AGC/PKA
K4CBE9-10S	K4CBE9	10	S	Ribitol kinase(predicted) OS=Solanum lycopersicum OX=4081 PE=4 SV=1	---	KRLDSRKSMTDTTPL	K4BZ85	Protein phosphatase 2C and cyclic nucleotide-binding/kinase domain-containing protein(predicted) OS=Solanum lycopersicum OX=4081 GN=101265334 PE=3 SV=1	101265334	String	AGC/PKA
K4CRV4-921S	K4CRV4	921	S	WD_REPEATS_REGION domain-containing protein(predicted) OS=Solanum lycopersicum OX=4081 GN=101246173 PE=4 SV=1	101246173	TFRTPPVSPPRPSYL	Q5I6E8	3-phosphoinositide-dependent protein kinase-1 OS=Solanum lycopersicum OX=4081 GN=Pdk1 PE=1 SV=1	Pdk1	String	AGC/PDK1
K4CRV4-921S	K4CRV4	921	S	WD_REPEATS_REGION domain-containing protein(predicted) OS=Solanum lycopersicum OX=4081 GN=101246173 PE=4 SV=1	101246173	TFRTPPVSPPRPSYL	K4BHK4	Protein kinase domain-containing protein(predicted) OS=Solanum lycopersicum OX=4081 PE=4 SV=1	---	String	AGC/PDK1
K4CRV4-921S	K4CRV4	921	S	WD_REPEATS_REGION domain-containing protein(predicted) OS=Solanum lycopersicum OX=4081 GN=101246173 PE=4 SV=1	101246173	TFRTPPVSPPRPSYL	Q56R02	Non-specific serine/threonine protein kinase OS=Solanum lycopersicum OX=4081 GN=101246352 PE=3 SV=1	101246352	String	AGC/RSK
K4CRV4-921S	K4CRV4	921	S	WD_REPEATS_REGION domain-containing protein(predicted) OS=Solanum lycopersicum OX=4081 GN=101246173 PE=4 SV=1	101246173	TFRTPPVSPPRPSYL	K4D1T5	Ribosomal protein S6 kinase(predicted) OS=Solanum lycopersicum OX=4081 GN=101261471 PE=3 SV=1	101261471	String	AGC/RSK
K4CRV4-921S	K4CRV4	921	S	WD_REPEATS_REGION domain-containing protein(predicted) OS=Solanum lycopersicum OX=4081 GN=101246173 PE=4 SV=1	101246173	TFRTPPVSPPRPSYL	K4DDV5	Protein kinase domain-containing protein(predicted) OS=Solanum lycopersicum OX=4081 PE=3 SV=1	---	String	CMGC/CDK
K4C1T6-45S	K4C1T6	45	S	Putative zinc finger CCCH domain-containing protein 29-like(predicted) OS=Solanum lycopersicum OX=4081 PE=4 SV=1	---	NKLKRSQSFGFRGGN	K4BZ85	Protein phosphatase 2C and cyclic nucleotide-binding/kinase domain-containing protein(predicted) OS=Solanum lycopersicum OX=4081 GN=101265334 PE=3 SV=1	101265334	String	AGC/PKA
K4BJE3-181S	K4BJE3	181	S	Putative ovule protein(predicted) OS=Solanum lycopersicum OX=4081 GN=101244850 PE=4 SV=1	101244850	KVEADDGSPIDHSRQ	K4C864	Protein kinase domain-containing protein(predicted) OS=Solanum lycopersicum OX=4081 GN=101247929 PE=4 SV=1	101247929	String	TKL/IRAK
K4BJE3-181S	K4BJE3	181	S	Putative ovule protein(predicted) OS=Solanum lycopersicum OX=4081 GN=101244850 PE=4 SV=1	101244850	KVEADDGSPIDHSRQ	K4BM02	Protein kinase domain-containing protein(predicted) OS=Solanum lycopersicum OX=4081 GN=101268851 PE=4 SV=1	101268851	String	TKL/IRAK
K4BJE3-181S	K4BJE3	181	S	Putative ovule protein(predicted) OS=Solanum lycopersicum OX=4081 GN=101244850 PE=4 SV=1	101244850	KVEADDGSPIDHSRQ	K4D5Q9	Protein kinase domain-containing protein(predicted) OS=Solanum lycopersicum OX=4081 GN=101254257 PE=4 SV=1	101254257	String	TKL/IRAK
K4C7H5-618S	K4C7H5	618	S	Putative ovule protein(predicted) OS=Solanum lycopersicum OX=4081 GN=101249181 PE=4 SV=1	101249181	FPVRRLSSVPVIDFN	K4BFA7	CDPK(predicted) OS=Solanum lycopersicum OX=4081 PE=4 SV=1	---	String	CAMK/CAMK1
K4C7H5-597S	K4C7H5	597	S	Putative ovule protein(predicted) OS=Solanum lycopersicum OX=4081 GN=101249181 PE=4 SV=1	101249181	KFHRLSKSSNHSPIR	K4CGY3	Phytosulfokine receptor(predicted) OS=Solanum lycopersicum OX=4081 PE=3 SV=1	---	String	TKL/IRAK
K4C7H5-597S	K4C7H5	597	S	Putative ovule protein(predicted) OS=Solanum lycopersicum OX=4081 GN=101249181 PE=4 SV=1	101249181	KFHRLSKSSNHSPIR	K4AT12	Protein kinase domain-containing protein(predicted) OS=Solanum lycopersicum OX=4081 PE=4 SV=1	---	String	TKL/IRAK
K4BN96-212S	K4BN96	212	S	PUM-HD domain-containing protein(predicted) OS=Solanum lycopersicum OX=4081 GN=101263093 PE=4 SV=1	101263093	EDFPRTPSPVYNQTR	K4BZ85	Protein phosphatase 2C and cyclic nucleotide-binding/kinase domain-containing protein(predicted) OS=Solanum lycopersicum OX=4081 GN=101265334 PE=3 SV=1	101265334	String	AGC/PKA
K4CYA9-160S	K4CYA9	160	S	Arginine/serine-rich splicing factor(predicted) OS=Solanum lycopersicum OX=4081 PE=4 SV=1	---	RDSPYRRSPSPVYRR	K4C9I8	Protein kinase domain-containing protein(predicted) OS=Solanum lycopersicum OX=4081 PE=4 SV=1	---	String	CMGC/SRPK
K4CYA9-160S	K4CYA9	160	S	Arginine/serine-rich splicing factor(predicted) OS=Solanum lycopersicum OX=4081 PE=4 SV=1	---	RDSPYRRSPSPVYRR	K4D406	Protein kinase domain-containing protein(predicted) OS=Solanum lycopersicum OX=4081 GN=101253143 PE=4 SV=1	101253143	String	CMGC/SRPK
K4CYA9-160S	K4CYA9	160	S	Arginine/serine-rich splicing factor(predicted) OS=Solanum lycopersicum OX=4081 PE=4 SV=1	---	RDSPYRRSPSPVYRR	K4CQR4	Protein kinase domain-containing protein(predicted) OS=Solanum lycopersicum OX=4081 GN=101249399 PE=4 SV=1	101249399	String	CMGC/SRPK
K4CYA9-160S	K4CYA9	160	S	Arginine/serine-rich splicing factor(predicted) OS=Solanum lycopersicum OX=4081 PE=4 SV=1	---	RDSPYRRSPSPVYRR	K4D9S2	Protein kinase domain-containing protein(predicted) OS=Solanum lycopersicum OX=4081 PE=4 SV=1	---	String	CMGC/SRPK
K4CYA9-160S	K4CYA9	160	S	Arginine/serine-rich splicing factor(predicted) OS=Solanum lycopersicum OX=4081 PE=4 SV=1	---	RDSPYRRSPSPVYRR	K4BAC5	Protein kinase domain-containing protein(predicted) OS=Solanum lycopersicum OX=4081 GN=101260786 PE=3 SV=1	101260786	String	CMGC/SRPK
K4CYA9-171S	K4CYA9	171	S	Arginine/serine-rich splicing factor(predicted) OS=Solanum lycopersicum OX=4081 PE=4 SV=1	---	VYRRNRPSPDYGRPR	K4C9I8	Protein kinase domain-containing protein(predicted) OS=Solanum lycopersicum OX=4081 PE=4 SV=1	---	String	CMGC/SRPK
K4CYA9-171S	K4CYA9	171	S	Arginine/serine-rich splicing factor(predicted) OS=Solanum lycopersicum OX=4081 PE=4 SV=1	---	VYRRNRPSPDYGRPR	K4D406	Protein kinase domain-containing protein(predicted) OS=Solanum lycopersicum OX=4081 GN=101253143 PE=4 SV=1	101253143	String	CMGC/SRPK
K4CYA9-171S	K4CYA9	171	S	Arginine/serine-rich splicing factor(predicted) OS=Solanum lycopersicum OX=4081 PE=4 SV=1	---	VYRRNRPSPDYGRPR	K4CQR4	Protein kinase domain-containing protein(predicted) OS=Solanum lycopersicum OX=4081 GN=101249399 PE=4 SV=1	101249399	String	CMGC/SRPK
K4CYA9-171S	K4CYA9	171	S	Arginine/serine-rich splicing factor(predicted) OS=Solanum lycopersicum OX=4081 PE=4 SV=1	---	VYRRNRPSPDYGRPR	K4D9S2	Protein kinase domain-containing protein(predicted) OS=Solanum lycopersicum OX=4081 PE=4 SV=1	---	String	CMGC/SRPK
K4CYA9-171S	K4CYA9	171	S	Arginine/serine-rich splicing factor(predicted) OS=Solanum lycopersicum OX=4081 PE=4 SV=1	---	VYRRNRPSPDYGRPR	K4BAC5	Protein kinase domain-containing protein(predicted) OS=Solanum lycopersicum OX=4081 GN=101260786 PE=3 SV=1	101260786	String	CMGC/SRPK
K4CYA9-179S	K4CYA9	179	S	Arginine/serine-rich splicing factor(predicted) OS=Solanum lycopersicum OX=4081 PE=4 SV=1	---	PDYGRPRSPVHNGPS	K4C9I8	Protein kinase domain-containing protein(predicted) OS=Solanum lycopersicum OX=4081 PE=4 SV=1	---	String	CMGC/SRPK
K4CYA9-179S	K4CYA9	179	S	Arginine/serine-rich splicing factor(predicted) OS=Solanum lycopersicum OX=4081 PE=4 SV=1	---	PDYGRPRSPVHNGPS	K4D406	Protein kinase domain-containing protein(predicted) OS=Solanum lycopersicum OX=4081 GN=101253143 PE=4 SV=1	101253143	String	CMGC/SRPK
K4CYA9-179S	K4CYA9	179	S	Arginine/serine-rich splicing factor(predicted) OS=Solanum lycopersicum OX=4081 PE=4 SV=1	---	PDYGRPRSPVHNGPS	K4CQR4	Protein kinase domain-containing protein(predicted) OS=Solanum lycopersicum OX=4081 GN=101249399 PE=4 SV=1	101249399	String	CMGC/SRPK
K4CYA9-179S	K4CYA9	179	S	Arginine/serine-rich splicing factor(predicted) OS=Solanum lycopersicum OX=4081 PE=4 SV=1	---	PDYGRPRSPVHNGPS	K4D9S2	Protein kinase domain-containing protein(predicted) OS=Solanum lycopersicum OX=4081 PE=4 SV=1	---	String	CMGC/SRPK
K4CYA9-179S	K4CYA9	179	S	Arginine/serine-rich splicing factor(predicted) OS=Solanum lycopersicum OX=4081 PE=4 SV=1	---	PDYGRPRSPVHNGPS	K4BAC5	Protein kinase domain-containing protein(predicted) OS=Solanum lycopersicum OX=4081 GN=101260786 PE=3 SV=1	101260786	String	CMGC/SRPK
K4CYA9-192S	K4CYA9	192	S	Arginine/serine-rich splicing factor(predicted) OS=Solanum lycopersicum OX=4081 PE=4 SV=1	---	PSYDRYRSPQYGRYR	K4C9I8	Protein kinase domain-containing protein(predicted) OS=Solanum lycopersicum OX=4081 PE=4 SV=1	---	String	CMGC/SRPK
K4CYA9-192S	K4CYA9	192	S	Arginine/serine-rich splicing factor(predicted) OS=Solanum lycopersicum OX=4081 PE=4 SV=1	---	PSYDRYRSPQYGRYR	K4D406	Protein kinase domain-containing protein(predicted) OS=Solanum lycopersicum OX=4081 GN=101253143 PE=4 SV=1	101253143	String	CMGC/SRPK
K4CYA9-192S	K4CYA9	192	S	Arginine/serine-rich splicing factor(predicted) OS=Solanum lycopersicum OX=4081 PE=4 SV=1	---	PSYDRYRSPQYGRYR	K4CQR4	Protein kinase domain-containing protein(predicted) OS=Solanum lycopersicum OX=4081 GN=101249399 PE=4 SV=1	101249399	String	CMGC/SRPK
K4CYA9-192S	K4CYA9	192	S	Arginine/serine-rich splicing factor(predicted) OS=Solanum lycopersicum OX=4081 PE=4 SV=1	---	PSYDRYRSPQYGRYR	K4D9S2	Protein kinase domain-containing protein(predicted) OS=Solanum lycopersicum OX=4081 PE=4 SV=1	---	String	CMGC/SRPK
K4CYA9-192S	K4CYA9	192	S	Arginine/serine-rich splicing factor(predicted) OS=Solanum lycopersicum OX=4081 PE=4 SV=1	---	PSYDRYRSPQYGRYR	K4BAC5	Protein kinase domain-containing protein(predicted) OS=Solanum lycopersicum OX=4081 GN=101260786 PE=3 SV=1	101260786	String	CMGC/SRPK
K4CYA9-200S	K4CYA9	200	S	Arginine/serine-rich splicing factor(predicted) OS=Solanum lycopersicum OX=4081 PE=4 SV=1	---	PQYGRYRSRSPVRRS	K4C9I8	Protein kinase domain-containing protein(predicted) OS=Solanum lycopersicum OX=4081 PE=4 SV=1	---	String	CMGC/SRPK
K4CYA9-200S	K4CYA9	200	S	Arginine/serine-rich splicing factor(predicted) OS=Solanum lycopersicum OX=4081 PE=4 SV=1	---	PQYGRYRSRSPVRRS	K4D406	Protein kinase domain-containing protein(predicted) OS=Solanum lycopersicum OX=4081 GN=101253143 PE=4 SV=1	101253143	String	CMGC/SRPK
K4CYA9-200S	K4CYA9	200	S	Arginine/serine-rich splicing factor(predicted) OS=Solanum lycopersicum OX=4081 PE=4 SV=1	---	PQYGRYRSRSPVRRS	K4CQR4	Protein kinase domain-containing protein(predicted) OS=Solanum lycopersicum OX=4081 GN=101249399 PE=4 SV=1	101249399	String	CMGC/SRPK
K4CYA9-200S	K4CYA9	200	S	Arginine/serine-rich splicing factor(predicted) OS=Solanum lycopersicum OX=4081 PE=4 SV=1	---	PQYGRYRSRSPVRRS	K4D9S2	Protein kinase domain-containing protein(predicted) OS=Solanum lycopersicum OX=4081 PE=4 SV=1	---	String	CMGC/SRPK
K4CYA9-200S	K4CYA9	200	S	Arginine/serine-rich splicing factor(predicted) OS=Solanum lycopersicum OX=4081 PE=4 SV=1	---	PQYGRYRSRSPVRRS	K4BAC5	Protein kinase domain-containing protein(predicted) OS=Solanum lycopersicum OX=4081 GN=101260786 PE=3 SV=1	101260786	String	CMGC/SRPK
K4CYA9-202S	K4CYA9	202	S	Arginine/serine-rich splicing factor(predicted) OS=Solanum lycopersicum OX=4081 PE=4 SV=1	---	YGRYRSRSPVRRS**	K4C9I8	Protein kinase domain-containing protein(predicted) OS=Solanum lycopersicum OX=4081 PE=4 SV=1	---	String	CMGC/SRPK
K4CYA9-202S	K4CYA9	202	S	Arginine/serine-rich splicing factor(predicted) OS=Solanum lycopersicum OX=4081 PE=4 SV=1	---	YGRYRSRSPVRRS**	K4D406	Protein kinase domain-containing protein(predicted) OS=Solanum lycopersicum OX=4081 GN=101253143 PE=4 SV=1	101253143	String	CMGC/SRPK
K4CYA9-202S	K4CYA9	202	S	Arginine/serine-rich splicing factor(predicted) OS=Solanum lycopersicum OX=4081 PE=4 SV=1	---	YGRYRSRSPVRRS**	K4CQR4	Protein kinase domain-containing protein(predicted) OS=Solanum lycopersicum OX=4081 GN=101249399 PE=4 SV=1	101249399	String	CMGC/SRPK
K4CYA9-202S	K4CYA9	202	S	Arginine/serine-rich splicing factor(predicted) OS=Solanum lycopersicum OX=4081 PE=4 SV=1	---	YGRYRSRSPVRRS**	K4D9S2	Protein kinase domain-containing protein(predicted) OS=Solanum lycopersicum OX=4081 PE=4 SV=1	---	String	CMGC/SRPK
K4CYA9-202S	K4CYA9	202	S	Arginine/serine-rich splicing factor(predicted) OS=Solanum lycopersicum OX=4081 PE=4 SV=1	---	YGRYRSRSPVRRS**	K4BAC5	Protein kinase domain-containing protein(predicted) OS=Solanum lycopersicum OX=4081 GN=101260786 PE=3 SV=1	101260786	String	CMGC/SRPK
E3WH16-139S	E3WH16	139	S	LOV/LOV protein OS=Solanum lycopersicum OX=4081 GN=LLP PE=2 SV=1	LLP	PILRRRNSLGGGIGR	K4BZ85	Protein phosphatase 2C and cyclic nucleotide-binding/kinase domain-containing protein(predicted) OS=Solanum lycopersicum OX=4081 GN=101265334 PE=3 SV=1	101265334	String	AGC/PKA
K4BPG2-116S	K4BPG2	116	S	serine/threonine protein phosphatase 2A regulatory subunit B''beta-like(predicted) OS=Solanum lycopersicum OX=4081 GN=101245749 PE=4 SV=1	101245749	AGPSSLGSPLKLINE	K4CNF8	Protein kinase domain-containing protein(predicted) OS=Solanum lycopersicum OX=4081 GN=101255123 PE=4 SV=1	101255123	String	Other/CDC7
K4B0I5-858S	K4B0I5	858	S	Protein kinase domain-containing protein(predicted) OS=Solanum lycopersicum OX=4081 GN=543725 PE=4 SV=1	543725	NTFLSSKSTAGTPEW	K4B037	Putative E3 ubiquitin-protein ligase KEG-like(predicted) OS=Solanum lycopersicum OX=4081 GN=101267560 PE=4 SV=1	101267560	String	STE/STE11
K4C1X8-356S	K4C1X8	356	S	PPM-type phosphatase domain-containing protein(predicted) OS=Solanum lycopersicum OX=4081 GN=101248778 PE=3 SV=1	101248778	LQSRRPPSPAGSPGN	K4BZ85	Protein phosphatase 2C and cyclic nucleotide-binding/kinase domain-containing protein(predicted) OS=Solanum lycopersicum OX=4081 GN=101265334 PE=3 SV=1	101265334	String	AGC/PKA
K4C1X8-356S	K4C1X8	356	S	PPM-type phosphatase domain-containing protein(predicted) OS=Solanum lycopersicum OX=4081 GN=101248778 PE=3 SV=1	101248778	LQSRRPPSPAGSPGN	K4BTY8	Protein kinase domain-containing protein(predicted) OS=Solanum lycopersicum OX=4081 PE=3 SV=1	---	String	CAMK/CAMKL
K4C1X8-356S	K4C1X8	356	S	PPM-type phosphatase domain-containing protein(predicted) OS=Solanum lycopersicum OX=4081 GN=101248778 PE=3 SV=1	101248778	LQSRRPPSPAGSPGN	A1IKU3	SNF1-related kinase OS=Solanum lycopersicum OX=4081 GN=LeSRK2C PE=2 SV=1	LeSRK2C	String	CAMK/CAMKL
K4C1X8-356S	K4C1X8	356	S	PPM-type phosphatase domain-containing protein(predicted) OS=Solanum lycopersicum OX=4081 GN=101248778 PE=3 SV=1	101248778	LQSRRPPSPAGSPGN	K4D5H6	Serine/threonine-protein kinase SAPK1(predicted) OS=Solanum lycopersicum OX=4081 PE=4 SV=1	---	String	CAMK/CAMKL
K4C1X8-356S	K4C1X8	356	S	PPM-type phosphatase domain-containing protein(predicted) OS=Solanum lycopersicum OX=4081 GN=101248778 PE=3 SV=1	101248778	LQSRRPPSPAGSPGN	K4BCI8	Serine/threonine protein kinase SAPK8-like protein(predicted) OS=Solanum lycopersicum OX=4081 GN=101251432 PE=3 SV=1	101251432	String	CAMK/CAMKL
K4C1X8-356S	K4C1X8	356	S	PPM-type phosphatase domain-containing protein(predicted) OS=Solanum lycopersicum OX=4081 GN=101248778 PE=3 SV=1	101248778	LQSRRPPSPAGSPGN	K4B344	Putative serine/threonine-protein kinase SRK2E-like(predicted) OS=Solanum lycopersicum OX=4081 GN=101268620 PE=3 SV=1	101268620	String	CAMK/CAMKL
K4C1X8-356S	K4C1X8	356	S	PPM-type phosphatase domain-containing protein(predicted) OS=Solanum lycopersicum OX=4081 GN=101248778 PE=3 SV=1	101248778	LQSRRPPSPAGSPGN	K4CND7	Protein kinase domain-containing protein(predicted) OS=Solanum lycopersicum OX=4081 GN=101250433 PE=3 SV=1	101250433	String	CAMK/CAMKL
K4C1X8-356S	K4C1X8	356	S	PPM-type phosphatase domain-containing protein(predicted) OS=Solanum lycopersicum OX=4081 GN=101248778 PE=3 SV=1	101248778	LQSRRPPSPAGSPGN	K4B1W9	Protein kinase domain-containing protein(predicted) OS=Solanum lycopersicum OX=4081 GN=101248921 PE=3 SV=1	101248921	String	CAMK/CAMKL
K4C1X8-356S	K4C1X8	356	S	PPM-type phosphatase domain-containing protein(predicted) OS=Solanum lycopersicum OX=4081 GN=101248778 PE=3 SV=1	101248778	LQSRRPPSPAGSPGN	K4D5H4	Sucrose non-fermenting 1-related protein kinase 2 family member(predicted) OS=Solanum lycopersicum OX=4081 PE=4 SV=1	---	String	CAMK/CAMKL
K4C1X8-356S	K4C1X8	356	S	PPM-type phosphatase domain-containing protein(predicted) OS=Solanum lycopersicum OX=4081 GN=101248778 PE=3 SV=1	101248778	LQSRRPPSPAGSPGN	K4C2X9	Protein kinase domain-containing protein(predicted) OS=Solanum lycopersicum OX=4081 GN=101265336 PE=3 SV=1	101265336	String	CAMK/CAMKL
K4BNS8-477S	K4BNS8	477	S	Mitogen-activated protein kinase OS=Solanum lycopersicum OX=4081 GN=100736548 PE=4 SV=1	100736548	RCMLRSSSISFSKCV	K4BZ85	Protein phosphatase 2C and cyclic nucleotide-binding/kinase domain-containing protein(predicted) OS=Solanum lycopersicum OX=4081 GN=101265334 PE=3 SV=1	101265334	String	AGC/PKA
K4BNS8-477S	K4BNS8	477	S	Mitogen-activated protein kinase OS=Solanum lycopersicum OX=4081 GN=100736548 PE=4 SV=1	100736548	RCMLRSSSISFSKCV	Q9M728	Viroid symptom modulation protein OS=Solanum lycopersicum OX=4081 GN=PKv PE=4 SV=1	PKv	String	AGC/RSK
K4BNS8-477S	K4BNS8	477	S	Mitogen-activated protein kinase OS=Solanum lycopersicum OX=4081 GN=100736548 PE=4 SV=1	100736548	RCMLRSSSISFSKCV	Q56R02	Non-specific serine/threonine protein kinase OS=Solanum lycopersicum OX=4081 GN=101246352 PE=3 SV=1	101246352	String	AGC/RSK
K4BNS8-477S	K4BNS8	477	S	Mitogen-activated protein kinase OS=Solanum lycopersicum OX=4081 GN=100736548 PE=4 SV=1	100736548	RCMLRSSSISFSKCV	K4D1T5	Ribosomal protein S6 kinase(predicted) OS=Solanum lycopersicum OX=4081 GN=101261471 PE=3 SV=1	101261471	String	AGC/RSK
K4BNS8-477S	K4BNS8	477	S	Mitogen-activated protein kinase OS=Solanum lycopersicum OX=4081 GN=100736548 PE=4 SV=1	100736548	RCMLRSSSISFSKCV	K4D7N6	Calcium-dependent protein kinase(predicted) OS=Solanum lycopersicum OX=4081 PE=4 SV=1	---	String	CAMK/CAMK1
K4BNS8-477S	K4BNS8	477	S	Mitogen-activated protein kinase OS=Solanum lycopersicum OX=4081 GN=100736548 PE=4 SV=1	100736548	RCMLRSSSISFSKCV	K4BRP4	Putative calcium-dependent protein kinase SK5-like(predicted) OS=Solanum lycopersicum OX=4081 GN=101260223 PE=4 SV=1	101260223	String	CAMK/CAMK1
K4BNS8-477S	K4BNS8	477	S	Mitogen-activated protein kinase OS=Solanum lycopersicum OX=4081 GN=100736548 PE=4 SV=1	100736548	RCMLRSSSISFSKCV	K4AVY1	Calcium-dependent protein kinase(predicted) OS=Solanum lycopersicum OX=4081 PE=4 SV=1	---	String	CAMK/CAMK1
K4BNS8-477S	K4BNS8	477	S	Mitogen-activated protein kinase OS=Solanum lycopersicum OX=4081 GN=100736548 PE=4 SV=1	100736548	RCMLRSSSISFSKCV	K4ASN9	Calcium-dependent protein kinase 20(predicted) OS=Solanum lycopersicum OX=4081 GN=101250538 PE=4 SV=1	101250538	String	CAMK/CAMK1
K4BNS8-477S	K4BNS8	477	S	Mitogen-activated protein kinase OS=Solanum lycopersicum OX=4081 GN=100736548 PE=4 SV=1	100736548	RCMLRSSSISFSKCV	K4D351	Calcium-dependent protein kinase(predicted) OS=Solanum lycopersicum OX=4081 GN=101264775 PE=4 SV=1	101264775	String	CAMK/CAMK1
K4BNS8-477S	K4BNS8	477	S	Mitogen-activated protein kinase OS=Solanum lycopersicum OX=4081 GN=100736548 PE=4 SV=1	100736548	RCMLRSSSISFSKCV	E1CFU1	Calcium dependent protein kinase OS=Solanum lycopersicum OX=4081 GN=LeCDPK2 PE=2 SV=1	LeCDPK2	String	CAMK/CAMK1
K4BNS8-477S	K4BNS8	477	S	Mitogen-activated protein kinase OS=Solanum lycopersicum OX=4081 GN=100736548 PE=4 SV=1	100736548	RCMLRSSSISFSKCV	Q8RW36	Calcium-dependent protein kinase OS=Solanum lycopersicum OX=4081 GN=cpk1 PE=2 SV=1	cpk1	String	CAMK/CAMK1
K4BNS8-477S	K4BNS8	477	S	Mitogen-activated protein kinase OS=Solanum lycopersicum OX=4081 GN=100736548 PE=4 SV=1	100736548	RCMLRSSSISFSKCV	C6KGT3	Calcium-dependent protein kinase OS=Solanum lycopersicum OX=4081 GN=100316879 PE=2 SV=1	100316879	String	CAMK/CAMK1
K4BNS8-477S	K4BNS8	477	S	Mitogen-activated protein kinase OS=Solanum lycopersicum OX=4081 GN=100736548 PE=4 SV=1	100736548	RCMLRSSSISFSKCV	K4C2Y1	Calcium dependent protein kinase(predicted) OS=Solanum lycopersicum OX=4081 GN=101264824 PE=4 SV=1	101264824	String	CAMK/CAMK1
K4BNS8-477S	K4BNS8	477	S	Mitogen-activated protein kinase OS=Solanum lycopersicum OX=4081 GN=100736548 PE=4 SV=1	100736548	RCMLRSSSISFSKCV	K4CHE0	Calcium-dependent protein kinase CDPK1(predicted) OS=Solanum lycopersicum OX=4081 GN=543689 PE=4 SV=1	543689	String	CAMK/CAMK1
K4BNS8-477S	K4BNS8	477	S	Mitogen-activated protein kinase OS=Solanum lycopersicum OX=4081 GN=100736548 PE=4 SV=1	100736548	RCMLRSSSISFSKCV	K4DI00	Calcium-dependent protein kinase(predicted) OS=Solanum lycopersicum OX=4081 GN=101255379 PE=4 SV=1	101255379	String	CAMK/CAMK1
K4BNS8-477S	K4BNS8	477	S	Mitogen-activated protein kinase OS=Solanum lycopersicum OX=4081 GN=100736548 PE=4 SV=1	100736548	RCMLRSSSISFSKCV	K4C7G7	Calcium-dependent protein kinase(predicted) OS=Solanum lycopersicum OX=4081 PE=4 SV=1	---	String	CAMK/CAMK1
K4BNS8-477S	K4BNS8	477	S	Mitogen-activated protein kinase OS=Solanum lycopersicum OX=4081 GN=100736548 PE=4 SV=1	100736548	RCMLRSSSISFSKCV	K4D6R5	Calcium-dependent protein kinase(predicted) OS=Solanum lycopersicum OX=4081 GN=101245018 PE=4 SV=1	101245018	String	CAMK/CAMK1
K4BNS8-477S	K4BNS8	477	S	Mitogen-activated protein kinase OS=Solanum lycopersicum OX=4081 GN=100736548 PE=4 SV=1	100736548	RCMLRSSSISFSKCV	K4ASQ0	Calcium-dependent protein kinase(predicted) OS=Solanum lycopersicum OX=4081 GN=101263840 PE=4 SV=1	101263840	String	CAMK/CAMK1
K4BNS8-477S	K4BNS8	477	S	Mitogen-activated protein kinase OS=Solanum lycopersicum OX=4081 GN=100736548 PE=4 SV=1	100736548	RCMLRSSSISFSKCV	K4BFA7	CDPK(predicted) OS=Solanum lycopersicum OX=4081 PE=4 SV=1	---	String	CAMK/CAMK1
K4BNS8-477S	K4BNS8	477	S	Mitogen-activated protein kinase OS=Solanum lycopersicum OX=4081 GN=100736548 PE=4 SV=1	100736548	RCMLRSSSISFSKCV	K4D8C6	Calcium-dependent protein kinase(predicted) OS=Solanum lycopersicum OX=4081 PE=4 SV=1	---	String	CAMK/CAMK1
K4BNS8-477S	K4BNS8	477	S	Mitogen-activated protein kinase OS=Solanum lycopersicum OX=4081 GN=100736548 PE=4 SV=1	100736548	RCMLRSSSISFSKCV	K4DB42	calcium-dependent protein kinase 33-like isoform X2(predicted) OS=Solanum lycopersicum OX=4081 PE=4 SV=1	---	String	CAMK/CAMK1
K4BNS8-477S	K4BNS8	477	S	Mitogen-activated protein kinase OS=Solanum lycopersicum OX=4081 GN=100736548 PE=4 SV=1	100736548	RCMLRSSSISFSKCV	K4BVS0	Calcium-dependent protein kinase(predicted) OS=Solanum lycopersicum OX=4081 GN=101246133 PE=4 SV=1	101246133	String	CAMK/CAMK1
K4BNS8-477S	K4BNS8	477	S	Mitogen-activated protein kinase OS=Solanum lycopersicum OX=4081 GN=100736548 PE=4 SV=1	100736548	RCMLRSSSISFSKCV	K4D9A3	Calcium-dependent protein kinase 17(predicted) OS=Solanum lycopersicum OX=4081 GN=101261579 PE=4 SV=1	101261579	String	CAMK/CAMK1
K4BNS8-477S	K4BNS8	477	S	Mitogen-activated protein kinase OS=Solanum lycopersicum OX=4081 GN=100736548 PE=4 SV=1	100736548	RCMLRSSSISFSKCV	Q4W3B3	Non-specific serine/threonine protein kinase OS=Solanum lycopersicum OX=4081 GN=cipk PE=2 SV=1	cipk	String	CAMK/CAMKL
K4BNS8-477S	K4BNS8	477	S	Mitogen-activated protein kinase OS=Solanum lycopersicum OX=4081 GN=100736548 PE=4 SV=1	100736548	RCMLRSSSISFSKCV	K4B2D7	Protein kinase domain-containing protein(predicted) OS=Solanum lycopersicum OX=4081 PE=4 SV=1	---	String	CAMK/CAMKL
K4BNS8-477S	K4BNS8	477	S	Mitogen-activated protein kinase OS=Solanum lycopersicum OX=4081 GN=100736548 PE=4 SV=1	100736548	RCMLRSSSISFSKCV	K4D5H4	Sucrose non-fermenting 1-related protein kinase 2 family member(predicted) OS=Solanum lycopersicum OX=4081 PE=4 SV=1	---	String	CAMK/CAMKL
K4BNS8-477S	K4BNS8	477	S	Mitogen-activated protein kinase OS=Solanum lycopersicum OX=4081 GN=100736548 PE=4 SV=1	100736548	RCMLRSSSISFSKCV	K4DA87	Serine/threonine-protein kinase GRIK2(predicted) OS=Solanum lycopersicum OX=4081 PE=4 SV=1	---	String	CAMK/CAMKL
K4CIM3-1140S	K4CIM3	1140	S	Protein transport protein sec16 OS=Solanum lycopersicum OX=4081 GN=101258084 PE=3 SV=1	101258084	TMHNRSVSEPDIGRT	K4D7N6	Calcium-dependent protein kinase(predicted) OS=Solanum lycopersicum OX=4081 PE=4 SV=1	---	String	CAMK/CAMK1
K4CIM3-1390S	K4CIM3	1390	S	Protein transport protein sec16 OS=Solanum lycopersicum OX=4081 GN=101258084 PE=3 SV=1	101258084	APIQRFASMDNLSNK	K4D7N6	Calcium-dependent protein kinase(predicted) OS=Solanum lycopersicum OX=4081 PE=4 SV=1	---	String	CAMK/CAMK1
K4CX91-88S	K4CX91	88	S	RRM domain-containing protein(predicted) OS=Solanum lycopersicum OX=4081 GN=101257116 PE=4 SV=1	101257116	GVSKRGRSPPPPPES	K4BZ85	Protein phosphatase 2C and cyclic nucleotide-binding/kinase domain-containing protein(predicted) OS=Solanum lycopersicum OX=4081 GN=101265334 PE=3 SV=1	101265334	String	AGC/PKA
K4CX91-99S	K4CX91	99	S	RRM domain-containing protein(predicted) OS=Solanum lycopersicum OX=4081 GN=101257116 PE=4 SV=1	101257116	PPESKKASPPPRKVS	K4BZ85	Protein phosphatase 2C and cyclic nucleotide-binding/kinase domain-containing protein(predicted) OS=Solanum lycopersicum OX=4081 GN=101265334 PE=3 SV=1	101265334	String	AGC/PKA
K4CX91-106S	K4CX91	106	S	RRM domain-containing protein(predicted) OS=Solanum lycopersicum OX=4081 GN=101257116 PE=4 SV=1	101257116	SPPPRKVSPIPESRV	K4BZ85	Protein phosphatase 2C and cyclic nucleotide-binding/kinase domain-containing protein(predicted) OS=Solanum lycopersicum OX=4081 GN=101265334 PE=3 SV=1	101265334	String	AGC/PKA
K4CX91-197S	K4CX91	197	S	RRM domain-containing protein(predicted) OS=Solanum lycopersicum OX=4081 GN=101257116 PE=4 SV=1	101257116	PERKKAASPPRAVAT	K4BZ85	Protein phosphatase 2C and cyclic nucleotide-binding/kinase domain-containing protein(predicted) OS=Solanum lycopersicum OX=4081 GN=101265334 PE=3 SV=1	101265334	String	AGC/PKA
K4CX91-266S	K4CX91	266	S	RRM domain-containing protein(predicted) OS=Solanum lycopersicum OX=4081 GN=101257116 PE=4 SV=1	101257116	PVRRRANSPFRRGSP	K4BZ85	Protein phosphatase 2C and cyclic nucleotide-binding/kinase domain-containing protein(predicted) OS=Solanum lycopersicum OX=4081 GN=101265334 PE=3 SV=1	101265334	String	AGC/PKA
K4CX91-272S	K4CX91	272	S	RRM domain-containing protein(predicted) OS=Solanum lycopersicum OX=4081 GN=101257116 PE=4 SV=1	101257116	NSPFRRGSPPPHRRR	K4BZ85	Protein phosphatase 2C and cyclic nucleotide-binding/kinase domain-containing protein(predicted) OS=Solanum lycopersicum OX=4081 GN=101265334 PE=3 SV=1	101265334	String	AGC/PKA
K4CX91-282S	K4CX91	282	S	RRM domain-containing protein(predicted) OS=Solanum lycopersicum OX=4081 GN=101257116 PE=4 SV=1	101257116	PHRRRPASPMRRRSP	K4BZ85	Protein phosphatase 2C and cyclic nucleotide-binding/kinase domain-containing protein(predicted) OS=Solanum lycopersicum OX=4081 GN=101265334 PE=3 SV=1	101265334	String	AGC/PKA
K4CX91-310S	K4CX91	310	S	RRM domain-containing protein(predicted) OS=Solanum lycopersicum OX=4081 GN=101257116 PE=4 SV=1	101257116	SPRRIRGSPVRRRSP	K4BZ85	Protein phosphatase 2C and cyclic nucleotide-binding/kinase domain-containing protein(predicted) OS=Solanum lycopersicum OX=4081 GN=101265334 PE=3 SV=1	101265334	String	AGC/PKA
K4CX91-316S	K4CX91	316	S	RRM domain-containing protein(predicted) OS=Solanum lycopersicum OX=4081 GN=101257116 PE=4 SV=1	101257116	GSPVRRRSPLPPRRR	K4BZ85	Protein phosphatase 2C and cyclic nucleotide-binding/kinase domain-containing protein(predicted) OS=Solanum lycopersicum OX=4081 GN=101265334 PE=3 SV=1	101265334	String	AGC/PKA
K4CX91-330S	K4CX91	330	S	RRM domain-containing protein(predicted) OS=Solanum lycopersicum OX=4081 GN=101257116 PE=4 SV=1	101257116	RSPRRARSPPRRSPI	K4BZ85	Protein phosphatase 2C and cyclic nucleotide-binding/kinase domain-containing protein(predicted) OS=Solanum lycopersicum OX=4081 GN=101265334 PE=3 SV=1	101265334	String	AGC/PKA
K4CX91-335S	K4CX91	335	S	RRM domain-containing protein(predicted) OS=Solanum lycopersicum OX=4081 GN=101257116 PE=4 SV=1	101257116	ARSPPRRSPIGRRSR	K4BZ85	Protein phosphatase 2C and cyclic nucleotide-binding/kinase domain-containing protein(predicted) OS=Solanum lycopersicum OX=4081 GN=101265334 PE=3 SV=1	101265334	String	AGC/PKA
K4CX91-197S	K4CX91	197	S	RRM domain-containing protein(predicted) OS=Solanum lycopersicum OX=4081 GN=101257116 PE=4 SV=1	101257116	PERKKAASPPRAVAT	K4BY98	PK12 protein kinase(predicted) OS=Solanum lycopersicum OX=4081 GN=101247525 PE=3 SV=1	101247525	String	CMGC/CLK
K4CX91-197S	K4CX91	197	S	RRM domain-containing protein(predicted) OS=Solanum lycopersicum OX=4081 GN=101257116 PE=4 SV=1	101257116	PERKKAASPPRAVAT	K4BK59	Afc(predicted) OS=Solanum lycopersicum OX=4081 PE=4 SV=1	---	String	CMGC/CLK
K4CX91-272S	K4CX91	272	S	RRM domain-containing protein(predicted) OS=Solanum lycopersicum OX=4081 GN=101257116 PE=4 SV=1	101257116	NSPFRRGSPPPHRRR	K4BY98	PK12 protein kinase(predicted) OS=Solanum lycopersicum OX=4081 GN=101247525 PE=3 SV=1	101247525	String	CMGC/CLK
K4CX91-272S	K4CX91	272	S	RRM domain-containing protein(predicted) OS=Solanum lycopersicum OX=4081 GN=101257116 PE=4 SV=1	101257116	NSPFRRGSPPPHRRR	K4BK59	Afc(predicted) OS=Solanum lycopersicum OX=4081 PE=4 SV=1	---	String	CMGC/CLK
K4CX91-316S	K4CX91	316	S	RRM domain-containing protein(predicted) OS=Solanum lycopersicum OX=4081 GN=101257116 PE=4 SV=1	101257116	GSPVRRRSPLPPRRR	K4BY98	PK12 protein kinase(predicted) OS=Solanum lycopersicum OX=4081 GN=101247525 PE=3 SV=1	101247525	String	CMGC/CLK
K4CX91-316S	K4CX91	316	S	RRM domain-containing protein(predicted) OS=Solanum lycopersicum OX=4081 GN=101257116 PE=4 SV=1	101257116	GSPVRRRSPLPPRRR	K4BK59	Afc(predicted) OS=Solanum lycopersicum OX=4081 PE=4 SV=1	---	String	CMGC/CLK
K4CX91-330S	K4CX91	330	S	RRM domain-containing protein(predicted) OS=Solanum lycopersicum OX=4081 GN=101257116 PE=4 SV=1	101257116	RSPRRARSPPRRSPI	K4BY98	PK12 protein kinase(predicted) OS=Solanum lycopersicum OX=4081 GN=101247525 PE=3 SV=1	101247525	String	CMGC/CLK
K4CX91-330S	K4CX91	330	S	RRM domain-containing protein(predicted) OS=Solanum lycopersicum OX=4081 GN=101257116 PE=4 SV=1	101257116	RSPRRARSPPRRSPI	K4BK59	Afc(predicted) OS=Solanum lycopersicum OX=4081 PE=4 SV=1	---	String	CMGC/CLK
K4CX91-88S	K4CX91	88	S	RRM domain-containing protein(predicted) OS=Solanum lycopersicum OX=4081 GN=101257116 PE=4 SV=1	101257116	GVSKRGRSPPPPPES	K4BMU3	Protein kinase domain-containing protein(predicted) OS=Solanum lycopersicum OX=4081 PE=4 SV=1	---	String	TKL/IRAK
K4CX91-88S	K4CX91	88	S	RRM domain-containing protein(predicted) OS=Solanum lycopersicum OX=4081 GN=101257116 PE=4 SV=1	101257116	GVSKRGRSPPPPPES	K4CDE5	Protein kinase family protein(predicted) OS=Solanum lycopersicum OX=4081 PE=4 SV=1	---	String	TKL/IRAK
K4CX91-88S	K4CX91	88	S	RRM domain-containing protein(predicted) OS=Solanum lycopersicum OX=4081 GN=101257116 PE=4 SV=1	101257116	GVSKRGRSPPPPPES	K4D7D7	Putative ovule protein(predicted) OS=Solanum lycopersicum OX=4081 PE=4 SV=1	---	String	TKL/IRAK
K4CX91-88S	K4CX91	88	S	RRM domain-containing protein(predicted) OS=Solanum lycopersicum OX=4081 GN=101257116 PE=4 SV=1	101257116	GVSKRGRSPPPPPES	K4BSY6	Protein kinase domain-containing protein(predicted) OS=Solanum lycopersicum OX=4081 GN=101248571 PE=4 SV=1	101248571	String	TKL/IRAK
K4CX91-88S	K4CX91	88	S	RRM domain-containing protein(predicted) OS=Solanum lycopersicum OX=4081 GN=101257116 PE=4 SV=1	101257116	GVSKRGRSPPPPPES	K4DFG9	Protein kinase domain-containing protein(predicted) OS=Solanum lycopersicum OX=4081 GN=101252561 PE=4 SV=1	101252561	String	TKL/IRAK
K4CX91-88S	K4CX91	88	S	RRM domain-containing protein(predicted) OS=Solanum lycopersicum OX=4081 GN=101257116 PE=4 SV=1	101257116	GVSKRGRSPPPPPES	K4C713	Protein kinase domain-containing protein(predicted) OS=Solanum lycopersicum OX=4081 GN=101261720 PE=4 SV=1	101261720	String	TKL/IRAK
K4CX91-88S	K4CX91	88	S	RRM domain-containing protein(predicted) OS=Solanum lycopersicum OX=4081 GN=101257116 PE=4 SV=1	101257116	GVSKRGRSPPPPPES	K4BRR7	Protein kinase domain-containing protein(predicted) OS=Solanum lycopersicum OX=4081 PE=4 SV=1	---	String	TKL/IRAK
K4CX91-197S	K4CX91	197	S	RRM domain-containing protein(predicted) OS=Solanum lycopersicum OX=4081 GN=101257116 PE=4 SV=1	101257116	PERKKAASPPRAVAT	K4BMU3	Protein kinase domain-containing protein(predicted) OS=Solanum lycopersicum OX=4081 PE=4 SV=1	---	String	TKL/IRAK
K4CX91-197S	K4CX91	197	S	RRM domain-containing protein(predicted) OS=Solanum lycopersicum OX=4081 GN=101257116 PE=4 SV=1	101257116	PERKKAASPPRAVAT	K4CDE5	Protein kinase family protein(predicted) OS=Solanum lycopersicum OX=4081 PE=4 SV=1	---	String	TKL/IRAK
K4CX91-197S	K4CX91	197	S	RRM domain-containing protein(predicted) OS=Solanum lycopersicum OX=4081 GN=101257116 PE=4 SV=1	101257116	PERKKAASPPRAVAT	K4D7D7	Putative ovule protein(predicted) OS=Solanum lycopersicum OX=4081 PE=4 SV=1	---	String	TKL/IRAK
K4CX91-197S	K4CX91	197	S	RRM domain-containing protein(predicted) OS=Solanum lycopersicum OX=4081 GN=101257116 PE=4 SV=1	101257116	PERKKAASPPRAVAT	K4BSY6	Protein kinase domain-containing protein(predicted) OS=Solanum lycopersicum OX=4081 GN=101248571 PE=4 SV=1	101248571	String	TKL/IRAK
K4CX91-197S	K4CX91	197	S	RRM domain-containing protein(predicted) OS=Solanum lycopersicum OX=4081 GN=101257116 PE=4 SV=1	101257116	PERKKAASPPRAVAT	K4DFG9	Protein kinase domain-containing protein(predicted) OS=Solanum lycopersicum OX=4081 GN=101252561 PE=4 SV=1	101252561	String	TKL/IRAK
K4CX91-197S	K4CX91	197	S	RRM domain-containing protein(predicted) OS=Solanum lycopersicum OX=4081 GN=101257116 PE=4 SV=1	101257116	PERKKAASPPRAVAT	K4C713	Protein kinase domain-containing protein(predicted) OS=Solanum lycopersicum OX=4081 GN=101261720 PE=4 SV=1	101261720	String	TKL/IRAK
K4CX91-197S	K4CX91	197	S	RRM domain-containing protein(predicted) OS=Solanum lycopersicum OX=4081 GN=101257116 PE=4 SV=1	101257116	PERKKAASPPRAVAT	K4BRR7	Protein kinase domain-containing protein(predicted) OS=Solanum lycopersicum OX=4081 PE=4 SV=1	---	String	TKL/IRAK
K4CX91-239S	K4CX91	239	S	RRM domain-containing protein(predicted) OS=Solanum lycopersicum OX=4081 GN=101257116 PE=4 SV=1	101257116	SPRRKPASSPRRSPI	K4BMU3	Protein kinase domain-containing protein(predicted) OS=Solanum lycopersicum OX=4081 PE=4 SV=1	---	String	TKL/IRAK
K4CX91-239S	K4CX91	239	S	RRM domain-containing protein(predicted) OS=Solanum lycopersicum OX=4081 GN=101257116 PE=4 SV=1	101257116	SPRRKPASSPRRSPI	K4CDE5	Protein kinase family protein(predicted) OS=Solanum lycopersicum OX=4081 PE=4 SV=1	---	String	TKL/IRAK
K4CX91-239S	K4CX91	239	S	RRM domain-containing protein(predicted) OS=Solanum lycopersicum OX=4081 GN=101257116 PE=4 SV=1	101257116	SPRRKPASSPRRSPI	K4D7D7	Putative ovule protein(predicted) OS=Solanum lycopersicum OX=4081 PE=4 SV=1	---	String	TKL/IRAK
K4CX91-239S	K4CX91	239	S	RRM domain-containing protein(predicted) OS=Solanum lycopersicum OX=4081 GN=101257116 PE=4 SV=1	101257116	SPRRKPASSPRRSPI	K4BSY6	Protein kinase domain-containing protein(predicted) OS=Solanum lycopersicum OX=4081 GN=101248571 PE=4 SV=1	101248571	String	TKL/IRAK
K4CX91-239S	K4CX91	239	S	RRM domain-containing protein(predicted) OS=Solanum lycopersicum OX=4081 GN=101257116 PE=4 SV=1	101257116	SPRRKPASSPRRSPI	K4DFG9	Protein kinase domain-containing protein(predicted) OS=Solanum lycopersicum OX=4081 GN=101252561 PE=4 SV=1	101252561	String	TKL/IRAK
K4CX91-239S	K4CX91	239	S	RRM domain-containing protein(predicted) OS=Solanum lycopersicum OX=4081 GN=101257116 PE=4 SV=1	101257116	SPRRKPASSPRRSPI	K4C713	Protein kinase domain-containing protein(predicted) OS=Solanum lycopersicum OX=4081 GN=101261720 PE=4 SV=1	101261720	String	TKL/IRAK
K4CX91-239S	K4CX91	239	S	RRM domain-containing protein(predicted) OS=Solanum lycopersicum OX=4081 GN=101257116 PE=4 SV=1	101257116	SPRRKPASSPRRSPI	K4BRR7	Protein kinase domain-containing protein(predicted) OS=Solanum lycopersicum OX=4081 PE=4 SV=1	---	String	TKL/IRAK
K4CX91-282S	K4CX91	282	S	RRM domain-containing protein(predicted) OS=Solanum lycopersicum OX=4081 GN=101257116 PE=4 SV=1	101257116	PHRRRPASPMRRRSP	K4BMU3	Protein kinase domain-containing protein(predicted) OS=Solanum lycopersicum OX=4081 PE=4 SV=1	---	String	TKL/IRAK
K4CX91-282S	K4CX91	282	S	RRM domain-containing protein(predicted) OS=Solanum lycopersicum OX=4081 GN=101257116 PE=4 SV=1	101257116	PHRRRPASPMRRRSP	K4CDE5	Protein kinase family protein(predicted) OS=Solanum lycopersicum OX=4081 PE=4 SV=1	---	String	TKL/IRAK
K4CX91-282S	K4CX91	282	S	RRM domain-containing protein(predicted) OS=Solanum lycopersicum OX=4081 GN=101257116 PE=4 SV=1	101257116	PHRRRPASPMRRRSP	K4D7D7	Putative ovule protein(predicted) OS=Solanum lycopersicum OX=4081 PE=4 SV=1	---	String	TKL/IRAK
K4CX91-282S	K4CX91	282	S	RRM domain-containing protein(predicted) OS=Solanum lycopersicum OX=4081 GN=101257116 PE=4 SV=1	101257116	PHRRRPASPMRRRSP	K4BSY6	Protein kinase domain-containing protein(predicted) OS=Solanum lycopersicum OX=4081 GN=101248571 PE=4 SV=1	101248571	String	TKL/IRAK
K4CX91-282S	K4CX91	282	S	RRM domain-containing protein(predicted) OS=Solanum lycopersicum OX=4081 GN=101257116 PE=4 SV=1	101257116	PHRRRPASPMRRRSP	K4DFG9	Protein kinase domain-containing protein(predicted) OS=Solanum lycopersicum OX=4081 GN=101252561 PE=4 SV=1	101252561	String	TKL/IRAK
K4CX91-282S	K4CX91	282	S	RRM domain-containing protein(predicted) OS=Solanum lycopersicum OX=4081 GN=101257116 PE=4 SV=1	101257116	PHRRRPASPMRRRSP	K4C713	Protein kinase domain-containing protein(predicted) OS=Solanum lycopersicum OX=4081 GN=101261720 PE=4 SV=1	101261720	String	TKL/IRAK
K4CX91-282S	K4CX91	282	S	RRM domain-containing protein(predicted) OS=Solanum lycopersicum OX=4081 GN=101257116 PE=4 SV=1	101257116	PHRRRPASPMRRRSP	K4BRR7	Protein kinase domain-containing protein(predicted) OS=Solanum lycopersicum OX=4081 PE=4 SV=1	---	String	TKL/IRAK
K4BEI9-358S	K4BEI9	358	S	SGT1-1 OS=Solanum lycopersicum OX=4081 GN=101258625 PE=2 SV=1	101258625	GTKKVEGSPPDGMEL	K4BD60	Putative ovule protein(predicted) OS=Solanum lycopersicum OX=4081 GN=101256338 PE=3 SV=1	101256338	String	CMGC/CK2
K4BEI9-358S	K4BEI9	358	S	SGT1-1 OS=Solanum lycopersicum OX=4081 GN=101258625 PE=2 SV=1	101258625	GTKKVEGSPPDGMEL	K4BG33	Protein kinase domain-containing protein(predicted) OS=Solanum lycopersicum OX=4081 GN=101244750 PE=3 SV=1	101244750	String	CMGC/CK2
K4BEI9-358S	K4BEI9	358	S	SGT1-1 OS=Solanum lycopersicum OX=4081 GN=101258625 PE=2 SV=1	101258625	GTKKVEGSPPDGMEL	K4B6Q6	Protein kinase domain-containing protein(predicted) OS=Solanum lycopersicum OX=4081 GN=101246108 PE=3 SV=1	101246108	String	CMGC/CK2
K4BEI9-358S	K4BEI9	358	S	SGT1-1 OS=Solanum lycopersicum OX=4081 GN=101258625 PE=2 SV=1	101258625	GTKKVEGSPPDGMEL	K4BPK5	Protein kinase domain-containing protein(predicted) OS=Solanum lycopersicum OX=4081 GN=101260038 PE=3 SV=1	101260038	String	TKL/IRAK
K4BEI9-358S	K4BEI9	358	S	SGT1-1 OS=Solanum lycopersicum OX=4081 GN=101258625 PE=2 SV=1	101258625	GTKKVEGSPPDGMEL	K4AWY9	Protein kinase domain-containing protein(predicted) OS=Solanum lycopersicum OX=4081 GN=101245581 PE=4 SV=1	101245581	String	TKL/IRAK
K4BEI9-358S	K4BEI9	358	S	SGT1-1 OS=Solanum lycopersicum OX=4081 GN=101258625 PE=2 SV=1	101258625	GTKKVEGSPPDGMEL	P93215	Pto kinase OS=Solanum lycopersicum OX=4081 GN=pto PE=3 SV=1	pto	String	TKL/IRAK
K4BEI9-358S	K4BEI9	358	S	SGT1-1 OS=Solanum lycopersicum OX=4081 GN=101258625 PE=2 SV=1	101258625	GTKKVEGSPPDGMEL	K4C272	Protein kinase domain-containing protein(predicted) OS=Solanum lycopersicum OX=4081 GN=101253190 PE=4 SV=1	101253190	String	TKL/IRAK
K4BEI9-358S	K4BEI9	358	S	SGT1-1 OS=Solanum lycopersicum OX=4081 GN=101258625 PE=2 SV=1	101258625	GTKKVEGSPPDGMEL	K4BNK0	ATP binding protein(predicted) OS=Solanum lycopersicum OX=4081 PE=4 SV=1	---	String	TKL/IRAK
K4BEI9-358S	K4BEI9	358	S	SGT1-1 OS=Solanum lycopersicum OX=4081 GN=101258625 PE=2 SV=1	101258625	GTKKVEGSPPDGMEL	K4BRU1	Protein kinase domain-containing protein(predicted) OS=Solanum lycopersicum OX=4081 PE=4 SV=1	---	String	TKL/IRAK
K4BEI9-358S	K4BEI9	358	S	SGT1-1 OS=Solanum lycopersicum OX=4081 GN=101258625 PE=2 SV=1	101258625	GTKKVEGSPPDGMEL	K4CRB1	Protein kinase(predicted) OS=Solanum lycopersicum OX=4081 GN=101252213 PE=3 SV=1	101252213	String	TKL/IRAK
K4BEI9-358S	K4BEI9	358	S	SGT1-1 OS=Solanum lycopersicum OX=4081 GN=101258625 PE=2 SV=1	101258625	GTKKVEGSPPDGMEL	K4C332	Protein kinase domain-containing protein(predicted) OS=Solanum lycopersicum OX=4081 PE=3 SV=1	---	String	TKL/IRAK
K4BEI9-358S	K4BEI9	358	S	SGT1-1 OS=Solanum lycopersicum OX=4081 GN=101258625 PE=2 SV=1	101258625	GTKKVEGSPPDGMEL	K4D3R1	Protein kinase domain-containing protein(predicted) OS=Solanum lycopersicum OX=4081 GN=101262160 PE=3 SV=1	101262160	String	TKL/IRAK
K4DDB1-1481T	K4DDB1	1481	T	SEC7 domain-containing protein(predicted) OS=Solanum lycopersicum OX=4081 GN=101256162 PE=4 SV=1	101256162	EGLDRSQTIGQKIMG	K4AT81	Non-specific serine/threonine protein kinase OS=Solanum lycopersicum OX=4081 GN=101257694 PE=3 SV=1	101257694	String	CAMK/CAMKL
K4DDB1-1481T	K4DDB1	1481	T	SEC7 domain-containing protein(predicted) OS=Solanum lycopersicum OX=4081 GN=101256162 PE=4 SV=1	101256162	EGLDRSQTIGQKIMG	K4D952	Non-specific serine/threonine protein kinase OS=Solanum lycopersicum OX=4081 GN=101258032 PE=3 SV=1	101258032	String	CAMK/CAMKL
K4DDB1-1501S	K4DDB1	1501	S	SEC7 domain-containing protein(predicted) OS=Solanum lycopersicum OX=4081 GN=101256162 PE=4 SV=1	101256162	RFIRSFTSKPKIQAS	K4AT81	Non-specific serine/threonine protein kinase OS=Solanum lycopersicum OX=4081 GN=101257694 PE=3 SV=1	101257694	String	CAMK/CAMKL
K4DDB1-1501S	K4DDB1	1501	S	SEC7 domain-containing protein(predicted) OS=Solanum lycopersicum OX=4081 GN=101256162 PE=4 SV=1	101256162	RFIRSFTSKPKIQAS	K4D952	Non-specific serine/threonine protein kinase OS=Solanum lycopersicum OX=4081 GN=101258032 PE=3 SV=1	101258032	String	CAMK/CAMKL
K4C709-480S	K4C709	480	S	Phospholipid-transporting ATPase OS=Solanum lycopersicum OX=4081 GN=101259344 PE=3 SV=1	101259344	PDISRRRSSEIELER	K4BZ85	Protein phosphatase 2C and cyclic nucleotide-binding/kinase domain-containing protein(predicted) OS=Solanum lycopersicum OX=4081 GN=101265334 PE=3 SV=1	101265334	String	AGC/PKA
K4CXL8-656S	K4CXL8	656	S	Protein kinase domain-containing protein(predicted) OS=Solanum lycopersicum OX=4081 GN=104649482 PE=4 SV=1	104649482	ALDQTHVSTAVKGSF	K4B037	Putative E3 ubiquitin-protein ligase KEG-like(predicted) OS=Solanum lycopersicum OX=4081 GN=101267560 PE=4 SV=1	101267560	String	STE/STE11
K4DA72-853S	K4DA72	853	S	SUMO E3 ligase SIZ1(predicted) OS=Solanum lycopersicum OX=4081 GN=101252253 PE=4 SV=1	101252253	SSRERSDSPFTFPRQ	D9J1Y9	Mitogen-activated protein kinase OS=Solanum lycopersicum OX=4081 GN=MPK9 PE=2 SV=1	MPK9	String	CMGC/MAPK
K4DA72-853S	K4DA72	853	S	SUMO E3 ligase SIZ1(predicted) OS=Solanum lycopersicum OX=4081 GN=101252253 PE=4 SV=1	101252253	SSRERSDSPFTFPRQ	K4B449	Serine/threonine-protein kinase ATR(predicted) OS=Solanum lycopersicum OX=4081 GN=101256634 PE=3 SV=1	101256634	String	Atypical/PIKK
K4B486-522S	K4B486	522	S	Calcium-dependent protein kinase 5(predicted) OS=Solanum lycopersicum OX=4081 PE=4 SV=1	---	GRRTMRNSLNFSMRD	K4BZ85	Protein phosphatase 2C and cyclic nucleotide-binding/kinase domain-containing protein(predicted) OS=Solanum lycopersicum OX=4081 GN=101265334 PE=3 SV=1	101265334	String	AGC/PKA
K4CBJ3-368S	K4CBJ3	368	S	PPM-type phosphatase domain-containing protein(predicted) OS=Solanum lycopersicum OX=4081 GN=101252501 PE=3 SV=1	101252501	QRSRIRKSISAEGLA	K4BZ85	Protein phosphatase 2C and cyclic nucleotide-binding/kinase domain-containing protein(predicted) OS=Solanum lycopersicum OX=4081 GN=101265334 PE=3 SV=1	101265334	String	AGC/PKA
K4CBJ3-370S	K4CBJ3	370	S	PPM-type phosphatase domain-containing protein(predicted) OS=Solanum lycopersicum OX=4081 GN=101252501 PE=3 SV=1	101252501	SRIRKSISAEGLANL	K4BZ85	Protein phosphatase 2C and cyclic nucleotide-binding/kinase domain-containing protein(predicted) OS=Solanum lycopersicum OX=4081 GN=101265334 PE=3 SV=1	101265334	String	AGC/PKA
K4CBJ3-370S	K4CBJ3	370	S	PPM-type phosphatase domain-containing protein(predicted) OS=Solanum lycopersicum OX=4081 GN=101252501 PE=3 SV=1	101252501	SRIRKSISAEGLANL	K4BTY8	Protein kinase domain-containing protein(predicted) OS=Solanum lycopersicum OX=4081 PE=3 SV=1	---	String	CAMK/CAMKL
K4CBJ3-370S	K4CBJ3	370	S	PPM-type phosphatase domain-containing protein(predicted) OS=Solanum lycopersicum OX=4081 GN=101252501 PE=3 SV=1	101252501	SRIRKSISAEGLANL	A1IKU3	SNF1-related kinase OS=Solanum lycopersicum OX=4081 GN=LeSRK2C PE=2 SV=1	LeSRK2C	String	CAMK/CAMKL
K4CBJ3-370S	K4CBJ3	370	S	PPM-type phosphatase domain-containing protein(predicted) OS=Solanum lycopersicum OX=4081 GN=101252501 PE=3 SV=1	101252501	SRIRKSISAEGLANL	K4D5H6	Serine/threonine-protein kinase SAPK1(predicted) OS=Solanum lycopersicum OX=4081 PE=4 SV=1	---	String	CAMK/CAMKL
K4CBJ3-370S	K4CBJ3	370	S	PPM-type phosphatase domain-containing protein(predicted) OS=Solanum lycopersicum OX=4081 GN=101252501 PE=3 SV=1	101252501	SRIRKSISAEGLANL	K4CND7	Protein kinase domain-containing protein(predicted) OS=Solanum lycopersicum OX=4081 GN=101250433 PE=3 SV=1	101250433	String	CAMK/CAMKL
K4CBJ3-370S	K4CBJ3	370	S	PPM-type phosphatase domain-containing protein(predicted) OS=Solanum lycopersicum OX=4081 GN=101252501 PE=3 SV=1	101252501	SRIRKSISAEGLANL	K4B1W9	Protein kinase domain-containing protein(predicted) OS=Solanum lycopersicum OX=4081 GN=101248921 PE=3 SV=1	101248921	String	CAMK/CAMKL
K4CBJ3-370S	K4CBJ3	370	S	PPM-type phosphatase domain-containing protein(predicted) OS=Solanum lycopersicum OX=4081 GN=101252501 PE=3 SV=1	101252501	SRIRKSISAEGLANL	K4D5H4	Sucrose non-fermenting 1-related protein kinase 2 family member(predicted) OS=Solanum lycopersicum OX=4081 PE=4 SV=1	---	String	CAMK/CAMKL
K4CBJ3-370S	K4CBJ3	370	S	PPM-type phosphatase domain-containing protein(predicted) OS=Solanum lycopersicum OX=4081 GN=101252501 PE=3 SV=1	101252501	SRIRKSISAEGLANL	K4C2X9	Protein kinase domain-containing protein(predicted) OS=Solanum lycopersicum OX=4081 GN=101265336 PE=3 SV=1	101265336	String	CAMK/CAMKL
K4DAP9-608S	K4DAP9	608	S	Serine/threonine-protein phosphatase OS=Solanum lycopersicum OX=4081 GN=101262078 PE=3 SV=1	101262078	GGMVRQLSIDQFENE	K4BZ85	Protein phosphatase 2C and cyclic nucleotide-binding/kinase domain-containing protein(predicted) OS=Solanum lycopersicum OX=4081 GN=101265334 PE=3 SV=1	101265334	String	AGC/PKA
K4DAP9-639S	K4DAP9	639	S	Serine/threonine-protein phosphatase OS=Solanum lycopersicum OX=4081 GN=101262078 PE=3 SV=1	101262078	KLLDRQMSINSVPKK	K4BZ85	Protein phosphatase 2C and cyclic nucleotide-binding/kinase domain-containing protein(predicted) OS=Solanum lycopersicum OX=4081 GN=101265334 PE=3 SV=1	101265334	String	AGC/PKA
K4DAP9-639S	K4DAP9	639	S	Serine/threonine-protein phosphatase OS=Solanum lycopersicum OX=4081 GN=101262078 PE=3 SV=1	101262078	KLLDRQMSINSVPKK	K4DI00	Calcium-dependent protein kinase(predicted) OS=Solanum lycopersicum OX=4081 GN=101255379 PE=4 SV=1	101255379	String	CAMK/CAMK1
K4DAP9-639S	K4DAP9	639	S	Serine/threonine-protein phosphatase OS=Solanum lycopersicum OX=4081 GN=101262078 PE=3 SV=1	101262078	KLLDRQMSINSVPKK	K4AT70	Calcium-dependent protein kinase 17(predicted) OS=Solanum lycopersicum OX=4081 GN=101253712 PE=4 SV=1	101253712	String	CAMK/CAMK1
K4DAP9-639S	K4DAP9	639	S	Serine/threonine-protein phosphatase OS=Solanum lycopersicum OX=4081 GN=101262078 PE=3 SV=1	101262078	KLLDRQMSINSVPKK	K4CIV1	Calcium-dependent protein kinase CDPK5(predicted) OS=Solanum lycopersicum OX=4081 GN=101256200 PE=4 SV=1	101256200	String	CAMK/CAMK1
K4DAP9-639S	K4DAP9	639	S	Serine/threonine-protein phosphatase OS=Solanum lycopersicum OX=4081 GN=101262078 PE=3 SV=1	101262078	KLLDRQMSINSVPKK	K4D9A3	Calcium-dependent protein kinase 17(predicted) OS=Solanum lycopersicum OX=4081 GN=101261579 PE=4 SV=1	101261579	String	CAMK/CAMK1
K4DAP9-608S	K4DAP9	608	S	Serine/threonine-protein phosphatase OS=Solanum lycopersicum OX=4081 GN=101262078 PE=3 SV=1	101262078	GGMVRQLSIDQFENE	K4BTY8	Protein kinase domain-containing protein(predicted) OS=Solanum lycopersicum OX=4081 PE=3 SV=1	---	String	CAMK/CAMKL
K4DAP9-608S	K4DAP9	608	S	Serine/threonine-protein phosphatase OS=Solanum lycopersicum OX=4081 GN=101262078 PE=3 SV=1	101262078	GGMVRQLSIDQFENE	K4C3C6	Non-specific serine/threonine protein kinase OS=Solanum lycopersicum OX=4081 GN=101247723 PE=3 SV=1	101247723	String	CAMK/CAMKL
K4DAP9-608S	K4DAP9	608	S	Serine/threonine-protein phosphatase OS=Solanum lycopersicum OX=4081 GN=101262078 PE=3 SV=1	101262078	GGMVRQLSIDQFENE	K4C5H5	Non-specific serine/threonine protein kinase OS=Solanum lycopersicum OX=4081 GN=101259941 PE=3 SV=1	101259941	String	CAMK/CAMKL
K4DAP9-608S	K4DAP9	608	S	Serine/threonine-protein phosphatase OS=Solanum lycopersicum OX=4081 GN=101262078 PE=3 SV=1	101262078	GGMVRQLSIDQFENE	K4B4Z4	Non-specific serine/threonine protein kinase OS=Solanum lycopersicum OX=4081 GN=101259992 PE=3 SV=1	101259992	String	CAMK/CAMKL
K4DAP9-608S	K4DAP9	608	S	Serine/threonine-protein phosphatase OS=Solanum lycopersicum OX=4081 GN=101262078 PE=3 SV=1	101262078	GGMVRQLSIDQFENE	K4D402	Protein kinase domain-containing protein(predicted) OS=Solanum lycopersicum OX=4081 GN=101259692 PE=3 SV=1	101259692	String	CAMK/CAMKL
K4DAP9-608S	K4DAP9	608	S	Serine/threonine-protein phosphatase OS=Solanum lycopersicum OX=4081 GN=101262078 PE=3 SV=1	101262078	GGMVRQLSIDQFENE	K4B8M7	Non-specific serine/threonine protein kinase OS=Solanum lycopersicum OX=4081 GN=101248263 PE=3 SV=1	101248263	String	CAMK/CAMKL
K4DAP9-608S	K4DAP9	608	S	Serine/threonine-protein phosphatase OS=Solanum lycopersicum OX=4081 GN=101262078 PE=3 SV=1	101262078	GGMVRQLSIDQFENE	K4B8M8	Non-specific serine/threonine protein kinase OS=Solanum lycopersicum OX=4081 GN=101251538 PE=3 SV=1	101251538	String	CAMK/CAMKL
K4DAP9-608S	K4DAP9	608	S	Serine/threonine-protein phosphatase OS=Solanum lycopersicum OX=4081 GN=101262078 PE=3 SV=1	101262078	GGMVRQLSIDQFENE	Q6XNM3	Non-specific serine/threonine protein kinase OS=Solanum lycopersicum OX=4081 GN=543870 PE=2 SV=1	543870	String	CAMK/CAMKL
K4DAP9-608S	K4DAP9	608	S	Serine/threonine-protein phosphatase OS=Solanum lycopersicum OX=4081 GN=101262078 PE=3 SV=1	101262078	GGMVRQLSIDQFENE	Q9M726	Non-specific serine/threonine protein kinase OS=Solanum lycopersicum OX=4081 GN=SNF1 PE=2 SV=1	SNF1	String	CAMK/CAMKL
K4DAP9-608S	K4DAP9	608	S	Serine/threonine-protein phosphatase OS=Solanum lycopersicum OX=4081 GN=101262078 PE=3 SV=1	101262078	GGMVRQLSIDQFENE	Q4W3B3	Non-specific serine/threonine protein kinase OS=Solanum lycopersicum OX=4081 GN=cipk PE=2 SV=1	cipk	String	CAMK/CAMKL
K4DAP9-608S	K4DAP9	608	S	Serine/threonine-protein phosphatase OS=Solanum lycopersicum OX=4081 GN=101262078 PE=3 SV=1	101262078	GGMVRQLSIDQFENE	A1IKU3	SNF1-related kinase OS=Solanum lycopersicum OX=4081 GN=LeSRK2C PE=2 SV=1	LeSRK2C	String	CAMK/CAMKL
K4DAP9-608S	K4DAP9	608	S	Serine/threonine-protein phosphatase OS=Solanum lycopersicum OX=4081 GN=101262078 PE=3 SV=1	101262078	GGMVRQLSIDQFENE	G3XKW8	Non-specific serine/threonine protein kinase OS=Solanum lycopersicum OX=4081 GN=SlCIPK2 PE=2 SV=1	SlCIPK2	String	CAMK/CAMKL
K4DAP9-608S	K4DAP9	608	S	Serine/threonine-protein phosphatase OS=Solanum lycopersicum OX=4081 GN=101262078 PE=3 SV=1	101262078	GGMVRQLSIDQFENE	K4BUB9	Non-specific serine/threonine protein kinase OS=Solanum lycopersicum OX=4081 GN=101265432 PE=3 SV=1	101265432	String	CAMK/CAMKL
K4DAP9-608S	K4DAP9	608	S	Serine/threonine-protein phosphatase OS=Solanum lycopersicum OX=4081 GN=101262078 PE=3 SV=1	101262078	GGMVRQLSIDQFENE	K4D7V8	NAF domain-containing protein(predicted) OS=Solanum lycopersicum OX=4081 PE=4 SV=1	---	String	CAMK/CAMKL
K4DAP9-608S	K4DAP9	608	S	Serine/threonine-protein phosphatase OS=Solanum lycopersicum OX=4081 GN=101262078 PE=3 SV=1	101262078	GGMVRQLSIDQFENE	K4CVT5	Non-specific serine/threonine protein kinase(predicted) OS=Solanum lycopersicum OX=4081 PE=3 SV=1	---	String	CAMK/CAMKL
K4DAP9-608S	K4DAP9	608	S	Serine/threonine-protein phosphatase OS=Solanum lycopersicum OX=4081 GN=101262078 PE=3 SV=1	101262078	GGMVRQLSIDQFENE	K4C820	Non-specific serine/threonine protein kinase OS=Solanum lycopersicum OX=4081 PE=3 SV=1	---	String	CAMK/CAMKL
K4DAP9-608S	K4DAP9	608	S	Serine/threonine-protein phosphatase OS=Solanum lycopersicum OX=4081 GN=101262078 PE=3 SV=1	101262078	GGMVRQLSIDQFENE	K4D5H6	Serine/threonine-protein kinase SAPK1(predicted) OS=Solanum lycopersicum OX=4081 PE=4 SV=1	---	String	CAMK/CAMKL
K4DAP9-608S	K4DAP9	608	S	Serine/threonine-protein phosphatase OS=Solanum lycopersicum OX=4081 GN=101262078 PE=3 SV=1	101262078	GGMVRQLSIDQFENE	K4C3C5	Non-specific serine/threonine protein kinase OS=Solanum lycopersicum OX=4081 GN=101247430 PE=3 SV=1	101247430	String	CAMK/CAMKL
K4DAP9-608S	K4DAP9	608	S	Serine/threonine-protein phosphatase OS=Solanum lycopersicum OX=4081 GN=101262078 PE=3 SV=1	101262078	GGMVRQLSIDQFENE	K4C201	Non-specific serine/threonine protein kinase OS=Solanum lycopersicum OX=4081 GN=101243894 PE=3 SV=1	101243894	String	CAMK/CAMKL
K4DAP9-608S	K4DAP9	608	S	Serine/threonine-protein phosphatase OS=Solanum lycopersicum OX=4081 GN=101262078 PE=3 SV=1	101262078	GGMVRQLSIDQFENE	K4DCA0	Non-specific serine/threonine protein kinase OS=Solanum lycopersicum OX=4081 GN=101055500 PE=3 SV=1	101055500	String	CAMK/CAMKL
K4DAP9-608S	K4DAP9	608	S	Serine/threonine-protein phosphatase OS=Solanum lycopersicum OX=4081 GN=101262078 PE=3 SV=1	101262078	GGMVRQLSIDQFENE	K4C0Z3	Non-specific serine/threonine protein kinase OS=Solanum lycopersicum OX=4081 GN=101261122 PE=3 SV=1	101261122	String	CAMK/CAMKL
K4DAP9-608S	K4DAP9	608	S	Serine/threonine-protein phosphatase OS=Solanum lycopersicum OX=4081 GN=101262078 PE=3 SV=1	101262078	GGMVRQLSIDQFENE	K4BCI8	Serine/threonine protein kinase SAPK8-like protein(predicted) OS=Solanum lycopersicum OX=4081 GN=101251432 PE=3 SV=1	101251432	String	CAMK/CAMKL
K4DAP9-608S	K4DAP9	608	S	Serine/threonine-protein phosphatase OS=Solanum lycopersicum OX=4081 GN=101262078 PE=3 SV=1	101262078	GGMVRQLSIDQFENE	K4AT81	Non-specific serine/threonine protein kinase OS=Solanum lycopersicum OX=4081 GN=101257694 PE=3 SV=1	101257694	String	CAMK/CAMKL
K4DAP9-608S	K4DAP9	608	S	Serine/threonine-protein phosphatase OS=Solanum lycopersicum OX=4081 GN=101262078 PE=3 SV=1	101262078	GGMVRQLSIDQFENE	K4D3X9	Non-specific serine/threonine protein kinase(predicted) OS=Solanum lycopersicum OX=4081 PE=3 SV=1	---	String	CAMK/CAMKL
K4DAP9-608S	K4DAP9	608	S	Serine/threonine-protein phosphatase OS=Solanum lycopersicum OX=4081 GN=101262078 PE=3 SV=1	101262078	GGMVRQLSIDQFENE	K4CSW9	Non-specific serine/threonine protein kinase OS=Solanum lycopersicum OX=4081 PE=3 SV=1	---	String	CAMK/CAMKL
K4DAP9-608S	K4DAP9	608	S	Serine/threonine-protein phosphatase OS=Solanum lycopersicum OX=4081 GN=101262078 PE=3 SV=1	101262078	GGMVRQLSIDQFENE	K4C5H2	Non-specific serine/threonine protein kinase OS=Solanum lycopersicum OX=4081 GN=101255701 PE=3 SV=1	101255701	String	CAMK/CAMKL
K4DAP9-608S	K4DAP9	608	S	Serine/threonine-protein phosphatase OS=Solanum lycopersicum OX=4081 GN=101262078 PE=3 SV=1	101262078	GGMVRQLSIDQFENE	K4DHR4	Non-specific serine/threonine protein kinase OS=Solanum lycopersicum OX=4081 GN=101249805 PE=3 SV=1	101249805	String	CAMK/CAMKL
K4DAP9-608S	K4DAP9	608	S	Serine/threonine-protein phosphatase OS=Solanum lycopersicum OX=4081 GN=101262078 PE=3 SV=1	101262078	GGMVRQLSIDQFENE	K4B344	Putative serine/threonine-protein kinase SRK2E-like(predicted) OS=Solanum lycopersicum OX=4081 GN=101268620 PE=3 SV=1	101268620	String	CAMK/CAMKL
K4DAP9-608S	K4DAP9	608	S	Serine/threonine-protein phosphatase OS=Solanum lycopersicum OX=4081 GN=101262078 PE=3 SV=1	101262078	GGMVRQLSIDQFENE	K4CND7	Protein kinase domain-containing protein(predicted) OS=Solanum lycopersicum OX=4081 GN=101250433 PE=3 SV=1	101250433	String	CAMK/CAMKL
K4DAP9-608S	K4DAP9	608	S	Serine/threonine-protein phosphatase OS=Solanum lycopersicum OX=4081 GN=101262078 PE=3 SV=1	101262078	GGMVRQLSIDQFENE	K4C5H4	Non-specific serine/threonine protein kinase OS=Solanum lycopersicum OX=4081 PE=3 SV=1	---	String	CAMK/CAMKL
K4DAP9-608S	K4DAP9	608	S	Serine/threonine-protein phosphatase OS=Solanum lycopersicum OX=4081 GN=101262078 PE=3 SV=1	101262078	GGMVRQLSIDQFENE	K4D7V7	Protein kinase domain-containing protein(predicted) OS=Solanum lycopersicum OX=4081 PE=4 SV=1	---	String	CAMK/CAMKL
K4DAP9-608S	K4DAP9	608	S	Serine/threonine-protein phosphatase OS=Solanum lycopersicum OX=4081 GN=101262078 PE=3 SV=1	101262078	GGMVRQLSIDQFENE	K4CVT6	Non-specific serine/threonine protein kinase OS=Solanum lycopersicum OX=4081 GN=101264555 PE=3 SV=1	101264555	String	CAMK/CAMKL
K4DAP9-608S	K4DAP9	608	S	Serine/threonine-protein phosphatase OS=Solanum lycopersicum OX=4081 GN=101262078 PE=3 SV=1	101262078	GGMVRQLSIDQFENE	K4B1W9	Protein kinase domain-containing protein(predicted) OS=Solanum lycopersicum OX=4081 GN=101248921 PE=3 SV=1	101248921	String	CAMK/CAMKL
K4DAP9-608S	K4DAP9	608	S	Serine/threonine-protein phosphatase OS=Solanum lycopersicum OX=4081 GN=101262078 PE=3 SV=1	101262078	GGMVRQLSIDQFENE	K4CB16	Non-specific serine/threonine protein kinase OS=Solanum lycopersicum OX=4081 GN=101264440 PE=3 SV=1	101264440	String	CAMK/CAMKL
K4DAP9-608S	K4DAP9	608	S	Serine/threonine-protein phosphatase OS=Solanum lycopersicum OX=4081 GN=101262078 PE=3 SV=1	101262078	GGMVRQLSIDQFENE	K4C5H3	Non-specific serine/threonine protein kinase OS=Solanum lycopersicum OX=4081 GN=101256293 PE=3 SV=1	101256293	String	CAMK/CAMKL
K4DAP9-608S	K4DAP9	608	S	Serine/threonine-protein phosphatase OS=Solanum lycopersicum OX=4081 GN=101262078 PE=3 SV=1	101262078	GGMVRQLSIDQFENE	K4CLV7	Non-specific serine/threonine protein kinase OS=Solanum lycopersicum OX=4081 GN=101268207 PE=3 SV=1	101268207	String	CAMK/CAMKL
K4DAP9-608S	K4DAP9	608	S	Serine/threonine-protein phosphatase OS=Solanum lycopersicum OX=4081 GN=101262078 PE=3 SV=1	101262078	GGMVRQLSIDQFENE	K4CAA3	Non-specific serine/threonine protein kinase OS=Solanum lycopersicum OX=4081 PE=3 SV=1	---	String	CAMK/CAMKL
K4DAP9-608S	K4DAP9	608	S	Serine/threonine-protein phosphatase OS=Solanum lycopersicum OX=4081 GN=101262078 PE=3 SV=1	101262078	GGMVRQLSIDQFENE	K4D5H4	Sucrose non-fermenting 1-related protein kinase 2 family member(predicted) OS=Solanum lycopersicum OX=4081 PE=4 SV=1	---	String	CAMK/CAMKL
K4DAP9-608S	K4DAP9	608	S	Serine/threonine-protein phosphatase OS=Solanum lycopersicum OX=4081 GN=101262078 PE=3 SV=1	101262078	GGMVRQLSIDQFENE	K4CS94	Non-specific serine/threonine protein kinase OS=Solanum lycopersicum OX=4081 GN=101254823 PE=3 SV=1	101254823	String	CAMK/CAMKL
K4DAP9-608S	K4DAP9	608	S	Serine/threonine-protein phosphatase OS=Solanum lycopersicum OX=4081 GN=101262078 PE=3 SV=1	101262078	GGMVRQLSIDQFENE	K4D952	Non-specific serine/threonine protein kinase OS=Solanum lycopersicum OX=4081 GN=101258032 PE=3 SV=1	101258032	String	CAMK/CAMKL
K4DAP9-608S	K4DAP9	608	S	Serine/threonine-protein phosphatase OS=Solanum lycopersicum OX=4081 GN=101262078 PE=3 SV=1	101262078	GGMVRQLSIDQFENE	K4DA87	Serine/threonine-protein kinase GRIK2(predicted) OS=Solanum lycopersicum OX=4081 PE=4 SV=1	---	String	CAMK/CAMKL
K4DAP9-608S	K4DAP9	608	S	Serine/threonine-protein phosphatase OS=Solanum lycopersicum OX=4081 GN=101262078 PE=3 SV=1	101262078	GGMVRQLSIDQFENE	K4BDV7	Non-specific serine/threonine protein kinase OS=Solanum lycopersicum OX=4081 GN=101258333 PE=3 SV=1	101258333	String	CAMK/CAMKL
K4DAP9-608S	K4DAP9	608	S	Serine/threonine-protein phosphatase OS=Solanum lycopersicum OX=4081 GN=101262078 PE=3 SV=1	101262078	GGMVRQLSIDQFENE	K4BE34	Non-specific serine/threonine protein kinase OS=Solanum lycopersicum OX=4081 GN=101250367 PE=3 SV=1	101250367	String	CAMK/CAMKL
K4DAP9-608S	K4DAP9	608	S	Serine/threonine-protein phosphatase OS=Solanum lycopersicum OX=4081 GN=101262078 PE=3 SV=1	101262078	GGMVRQLSIDQFENE	K4C2X9	Protein kinase domain-containing protein(predicted) OS=Solanum lycopersicum OX=4081 GN=101265336 PE=3 SV=1	101265336	String	CAMK/CAMKL
K4DAP9-639S	K4DAP9	639	S	Serine/threonine-protein phosphatase OS=Solanum lycopersicum OX=4081 GN=101262078 PE=3 SV=1	101262078	KLLDRQMSINSVPKK	K4BTY8	Protein kinase domain-containing protein(predicted) OS=Solanum lycopersicum OX=4081 PE=3 SV=1	---	String	CAMK/CAMKL
K4DAP9-639S	K4DAP9	639	S	Serine/threonine-protein phosphatase OS=Solanum lycopersicum OX=4081 GN=101262078 PE=3 SV=1	101262078	KLLDRQMSINSVPKK	K4C3C6	Non-specific serine/threonine protein kinase OS=Solanum lycopersicum OX=4081 GN=101247723 PE=3 SV=1	101247723	String	CAMK/CAMKL
K4DAP9-639S	K4DAP9	639	S	Serine/threonine-protein phosphatase OS=Solanum lycopersicum OX=4081 GN=101262078 PE=3 SV=1	101262078	KLLDRQMSINSVPKK	K4C5H5	Non-specific serine/threonine protein kinase OS=Solanum lycopersicum OX=4081 GN=101259941 PE=3 SV=1	101259941	String	CAMK/CAMKL
K4DAP9-639S	K4DAP9	639	S	Serine/threonine-protein phosphatase OS=Solanum lycopersicum OX=4081 GN=101262078 PE=3 SV=1	101262078	KLLDRQMSINSVPKK	K4B4Z4	Non-specific serine/threonine protein kinase OS=Solanum lycopersicum OX=4081 GN=101259992 PE=3 SV=1	101259992	String	CAMK/CAMKL
K4DAP9-639S	K4DAP9	639	S	Serine/threonine-protein phosphatase OS=Solanum lycopersicum OX=4081 GN=101262078 PE=3 SV=1	101262078	KLLDRQMSINSVPKK	K4D402	Protein kinase domain-containing protein(predicted) OS=Solanum lycopersicum OX=4081 GN=101259692 PE=3 SV=1	101259692	String	CAMK/CAMKL
K4DAP9-639S	K4DAP9	639	S	Serine/threonine-protein phosphatase OS=Solanum lycopersicum OX=4081 GN=101262078 PE=3 SV=1	101262078	KLLDRQMSINSVPKK	K4B8M7	Non-specific serine/threonine protein kinase OS=Solanum lycopersicum OX=4081 GN=101248263 PE=3 SV=1	101248263	String	CAMK/CAMKL
K4DAP9-639S	K4DAP9	639	S	Serine/threonine-protein phosphatase OS=Solanum lycopersicum OX=4081 GN=101262078 PE=3 SV=1	101262078	KLLDRQMSINSVPKK	K4B8M8	Non-specific serine/threonine protein kinase OS=Solanum lycopersicum OX=4081 GN=101251538 PE=3 SV=1	101251538	String	CAMK/CAMKL
K4DAP9-639S	K4DAP9	639	S	Serine/threonine-protein phosphatase OS=Solanum lycopersicum OX=4081 GN=101262078 PE=3 SV=1	101262078	KLLDRQMSINSVPKK	Q6XNM3	Non-specific serine/threonine protein kinase OS=Solanum lycopersicum OX=4081 GN=543870 PE=2 SV=1	543870	String	CAMK/CAMKL
K4DAP9-639S	K4DAP9	639	S	Serine/threonine-protein phosphatase OS=Solanum lycopersicum OX=4081 GN=101262078 PE=3 SV=1	101262078	KLLDRQMSINSVPKK	Q9M726	Non-specific serine/threonine protein kinase OS=Solanum lycopersicum OX=4081 GN=SNF1 PE=2 SV=1	SNF1	String	CAMK/CAMKL
K4DAP9-639S	K4DAP9	639	S	Serine/threonine-protein phosphatase OS=Solanum lycopersicum OX=4081 GN=101262078 PE=3 SV=1	101262078	KLLDRQMSINSVPKK	Q4W3B3	Non-specific serine/threonine protein kinase OS=Solanum lycopersicum OX=4081 GN=cipk PE=2 SV=1	cipk	String	CAMK/CAMKL
K4DAP9-639S	K4DAP9	639	S	Serine/threonine-protein phosphatase OS=Solanum lycopersicum OX=4081 GN=101262078 PE=3 SV=1	101262078	KLLDRQMSINSVPKK	A1IKU3	SNF1-related kinase OS=Solanum lycopersicum OX=4081 GN=LeSRK2C PE=2 SV=1	LeSRK2C	String	CAMK/CAMKL
K4DAP9-639S	K4DAP9	639	S	Serine/threonine-protein phosphatase OS=Solanum lycopersicum OX=4081 GN=101262078 PE=3 SV=1	101262078	KLLDRQMSINSVPKK	G3XKW8	Non-specific serine/threonine protein kinase OS=Solanum lycopersicum OX=4081 GN=SlCIPK2 PE=2 SV=1	SlCIPK2	String	CAMK/CAMKL
K4DAP9-639S	K4DAP9	639	S	Serine/threonine-protein phosphatase OS=Solanum lycopersicum OX=4081 GN=101262078 PE=3 SV=1	101262078	KLLDRQMSINSVPKK	K4BUB9	Non-specific serine/threonine protein kinase OS=Solanum lycopersicum OX=4081 GN=101265432 PE=3 SV=1	101265432	String	CAMK/CAMKL
K4DAP9-639S	K4DAP9	639	S	Serine/threonine-protein phosphatase OS=Solanum lycopersicum OX=4081 GN=101262078 PE=3 SV=1	101262078	KLLDRQMSINSVPKK	K4D7V8	NAF domain-containing protein(predicted) OS=Solanum lycopersicum OX=4081 PE=4 SV=1	---	String	CAMK/CAMKL
K4DAP9-639S	K4DAP9	639	S	Serine/threonine-protein phosphatase OS=Solanum lycopersicum OX=4081 GN=101262078 PE=3 SV=1	101262078	KLLDRQMSINSVPKK	K4CVT5	Non-specific serine/threonine protein kinase(predicted) OS=Solanum lycopersicum OX=4081 PE=3 SV=1	---	String	CAMK/CAMKL
K4DAP9-639S	K4DAP9	639	S	Serine/threonine-protein phosphatase OS=Solanum lycopersicum OX=4081 GN=101262078 PE=3 SV=1	101262078	KLLDRQMSINSVPKK	K4C820	Non-specific serine/threonine protein kinase OS=Solanum lycopersicum OX=4081 PE=3 SV=1	---	String	CAMK/CAMKL
K4DAP9-639S	K4DAP9	639	S	Serine/threonine-protein phosphatase OS=Solanum lycopersicum OX=4081 GN=101262078 PE=3 SV=1	101262078	KLLDRQMSINSVPKK	K4D5H6	Serine/threonine-protein kinase SAPK1(predicted) OS=Solanum lycopersicum OX=4081 PE=4 SV=1	---	String	CAMK/CAMKL
K4DAP9-639S	K4DAP9	639	S	Serine/threonine-protein phosphatase OS=Solanum lycopersicum OX=4081 GN=101262078 PE=3 SV=1	101262078	KLLDRQMSINSVPKK	K4C3C5	Non-specific serine/threonine protein kinase OS=Solanum lycopersicum OX=4081 GN=101247430 PE=3 SV=1	101247430	String	CAMK/CAMKL
K4DAP9-639S	K4DAP9	639	S	Serine/threonine-protein phosphatase OS=Solanum lycopersicum OX=4081 GN=101262078 PE=3 SV=1	101262078	KLLDRQMSINSVPKK	K4C201	Non-specific serine/threonine protein kinase OS=Solanum lycopersicum OX=4081 GN=101243894 PE=3 SV=1	101243894	String	CAMK/CAMKL
K4DAP9-639S	K4DAP9	639	S	Serine/threonine-protein phosphatase OS=Solanum lycopersicum OX=4081 GN=101262078 PE=3 SV=1	101262078	KLLDRQMSINSVPKK	K4DCA0	Non-specific serine/threonine protein kinase OS=Solanum lycopersicum OX=4081 GN=101055500 PE=3 SV=1	101055500	String	CAMK/CAMKL
K4DAP9-639S	K4DAP9	639	S	Serine/threonine-protein phosphatase OS=Solanum lycopersicum OX=4081 GN=101262078 PE=3 SV=1	101262078	KLLDRQMSINSVPKK	K4C0Z3	Non-specific serine/threonine protein kinase OS=Solanum lycopersicum OX=4081 GN=101261122 PE=3 SV=1	101261122	String	CAMK/CAMKL
K4DAP9-639S	K4DAP9	639	S	Serine/threonine-protein phosphatase OS=Solanum lycopersicum OX=4081 GN=101262078 PE=3 SV=1	101262078	KLLDRQMSINSVPKK	K4BCI8	Serine/threonine protein kinase SAPK8-like protein(predicted) OS=Solanum lycopersicum OX=4081 GN=101251432 PE=3 SV=1	101251432	String	CAMK/CAMKL
K4DAP9-639S	K4DAP9	639	S	Serine/threonine-protein phosphatase OS=Solanum lycopersicum OX=4081 GN=101262078 PE=3 SV=1	101262078	KLLDRQMSINSVPKK	K4AT81	Non-specific serine/threonine protein kinase OS=Solanum lycopersicum OX=4081 GN=101257694 PE=3 SV=1	101257694	String	CAMK/CAMKL
K4DAP9-639S	K4DAP9	639	S	Serine/threonine-protein phosphatase OS=Solanum lycopersicum OX=4081 GN=101262078 PE=3 SV=1	101262078	KLLDRQMSINSVPKK	K4D3X9	Non-specific serine/threonine protein kinase(predicted) OS=Solanum lycopersicum OX=4081 PE=3 SV=1	---	String	CAMK/CAMKL
K4DAP9-639S	K4DAP9	639	S	Serine/threonine-protein phosphatase OS=Solanum lycopersicum OX=4081 GN=101262078 PE=3 SV=1	101262078	KLLDRQMSINSVPKK	K4CSW9	Non-specific serine/threonine protein kinase OS=Solanum lycopersicum OX=4081 PE=3 SV=1	---	String	CAMK/CAMKL
K4DAP9-639S	K4DAP9	639	S	Serine/threonine-protein phosphatase OS=Solanum lycopersicum OX=4081 GN=101262078 PE=3 SV=1	101262078	KLLDRQMSINSVPKK	K4C5H2	Non-specific serine/threonine protein kinase OS=Solanum lycopersicum OX=4081 GN=101255701 PE=3 SV=1	101255701	String	CAMK/CAMKL
K4DAP9-639S	K4DAP9	639	S	Serine/threonine-protein phosphatase OS=Solanum lycopersicum OX=4081 GN=101262078 PE=3 SV=1	101262078	KLLDRQMSINSVPKK	K4DHR4	Non-specific serine/threonine protein kinase OS=Solanum lycopersicum OX=4081 GN=101249805 PE=3 SV=1	101249805	String	CAMK/CAMKL
K4DAP9-639S	K4DAP9	639	S	Serine/threonine-protein phosphatase OS=Solanum lycopersicum OX=4081 GN=101262078 PE=3 SV=1	101262078	KLLDRQMSINSVPKK	K4B344	Putative serine/threonine-protein kinase SRK2E-like(predicted) OS=Solanum lycopersicum OX=4081 GN=101268620 PE=3 SV=1	101268620	String	CAMK/CAMKL
K4DAP9-639S	K4DAP9	639	S	Serine/threonine-protein phosphatase OS=Solanum lycopersicum OX=4081 GN=101262078 PE=3 SV=1	101262078	KLLDRQMSINSVPKK	K4CND7	Protein kinase domain-containing protein(predicted) OS=Solanum lycopersicum OX=4081 GN=101250433 PE=3 SV=1	101250433	String	CAMK/CAMKL
K4DAP9-639S	K4DAP9	639	S	Serine/threonine-protein phosphatase OS=Solanum lycopersicum OX=4081 GN=101262078 PE=3 SV=1	101262078	KLLDRQMSINSVPKK	K4C5H4	Non-specific serine/threonine protein kinase OS=Solanum lycopersicum OX=4081 PE=3 SV=1	---	String	CAMK/CAMKL
K4DAP9-639S	K4DAP9	639	S	Serine/threonine-protein phosphatase OS=Solanum lycopersicum OX=4081 GN=101262078 PE=3 SV=1	101262078	KLLDRQMSINSVPKK	K4D7V7	Protein kinase domain-containing protein(predicted) OS=Solanum lycopersicum OX=4081 PE=4 SV=1	---	String	CAMK/CAMKL
K4DAP9-639S	K4DAP9	639	S	Serine/threonine-protein phosphatase OS=Solanum lycopersicum OX=4081 GN=101262078 PE=3 SV=1	101262078	KLLDRQMSINSVPKK	K4CVT6	Non-specific serine/threonine protein kinase OS=Solanum lycopersicum OX=4081 GN=101264555 PE=3 SV=1	101264555	String	CAMK/CAMKL
K4DAP9-639S	K4DAP9	639	S	Serine/threonine-protein phosphatase OS=Solanum lycopersicum OX=4081 GN=101262078 PE=3 SV=1	101262078	KLLDRQMSINSVPKK	K4B1W9	Protein kinase domain-containing protein(predicted) OS=Solanum lycopersicum OX=4081 GN=101248921 PE=3 SV=1	101248921	String	CAMK/CAMKL
K4DAP9-639S	K4DAP9	639	S	Serine/threonine-protein phosphatase OS=Solanum lycopersicum OX=4081 GN=101262078 PE=3 SV=1	101262078	KLLDRQMSINSVPKK	K4CB16	Non-specific serine/threonine protein kinase OS=Solanum lycopersicum OX=4081 GN=101264440 PE=3 SV=1	101264440	String	CAMK/CAMKL
K4DAP9-639S	K4DAP9	639	S	Serine/threonine-protein phosphatase OS=Solanum lycopersicum OX=4081 GN=101262078 PE=3 SV=1	101262078	KLLDRQMSINSVPKK	K4C5H3	Non-specific serine/threonine protein kinase OS=Solanum lycopersicum OX=4081 GN=101256293 PE=3 SV=1	101256293	String	CAMK/CAMKL
K4DAP9-639S	K4DAP9	639	S	Serine/threonine-protein phosphatase OS=Solanum lycopersicum OX=4081 GN=101262078 PE=3 SV=1	101262078	KLLDRQMSINSVPKK	K4CLV7	Non-specific serine/threonine protein kinase OS=Solanum lycopersicum OX=4081 GN=101268207 PE=3 SV=1	101268207	String	CAMK/CAMKL
K4DAP9-639S	K4DAP9	639	S	Serine/threonine-protein phosphatase OS=Solanum lycopersicum OX=4081 GN=101262078 PE=3 SV=1	101262078	KLLDRQMSINSVPKK	K4CAA3	Non-specific serine/threonine protein kinase OS=Solanum lycopersicum OX=4081 PE=3 SV=1	---	String	CAMK/CAMKL
K4DAP9-639S	K4DAP9	639	S	Serine/threonine-protein phosphatase OS=Solanum lycopersicum OX=4081 GN=101262078 PE=3 SV=1	101262078	KLLDRQMSINSVPKK	K4D5H4	Sucrose non-fermenting 1-related protein kinase 2 family member(predicted) OS=Solanum lycopersicum OX=4081 PE=4 SV=1	---	String	CAMK/CAMKL
K4DAP9-639S	K4DAP9	639	S	Serine/threonine-protein phosphatase OS=Solanum lycopersicum OX=4081 GN=101262078 PE=3 SV=1	101262078	KLLDRQMSINSVPKK	K4CS94	Non-specific serine/threonine protein kinase OS=Solanum lycopersicum OX=4081 GN=101254823 PE=3 SV=1	101254823	String	CAMK/CAMKL
K4DAP9-639S	K4DAP9	639	S	Serine/threonine-protein phosphatase OS=Solanum lycopersicum OX=4081 GN=101262078 PE=3 SV=1	101262078	KLLDRQMSINSVPKK	K4D952	Non-specific serine/threonine protein kinase OS=Solanum lycopersicum OX=4081 GN=101258032 PE=3 SV=1	101258032	String	CAMK/CAMKL
K4DAP9-639S	K4DAP9	639	S	Serine/threonine-protein phosphatase OS=Solanum lycopersicum OX=4081 GN=101262078 PE=3 SV=1	101262078	KLLDRQMSINSVPKK	K4DA87	Serine/threonine-protein kinase GRIK2(predicted) OS=Solanum lycopersicum OX=4081 PE=4 SV=1	---	String	CAMK/CAMKL
K4DAP9-639S	K4DAP9	639	S	Serine/threonine-protein phosphatase OS=Solanum lycopersicum OX=4081 GN=101262078 PE=3 SV=1	101262078	KLLDRQMSINSVPKK	K4BDV7	Non-specific serine/threonine protein kinase OS=Solanum lycopersicum OX=4081 GN=101258333 PE=3 SV=1	101258333	String	CAMK/CAMKL
K4DAP9-639S	K4DAP9	639	S	Serine/threonine-protein phosphatase OS=Solanum lycopersicum OX=4081 GN=101262078 PE=3 SV=1	101262078	KLLDRQMSINSVPKK	K4BE34	Non-specific serine/threonine protein kinase OS=Solanum lycopersicum OX=4081 GN=101250367 PE=3 SV=1	101250367	String	CAMK/CAMKL
K4DAP9-639S	K4DAP9	639	S	Serine/threonine-protein phosphatase OS=Solanum lycopersicum OX=4081 GN=101262078 PE=3 SV=1	101262078	KLLDRQMSINSVPKK	K4C2X9	Protein kinase domain-containing protein(predicted) OS=Solanum lycopersicum OX=4081 GN=101265336 PE=3 SV=1	101265336	String	CAMK/CAMKL
K4DAP9-166T	K4DAP9	166	T	Serine/threonine-protein phosphatase OS=Solanum lycopersicum OX=4081 GN=101262078 PE=3 SV=1	101262078	TPIGEPPTPRAAHVA	K4DBQ7	Protein kinase domain-containing protein(predicted) OS=Solanum lycopersicum OX=4081 GN=101252849 PE=3 SV=1	101252849	String	CMGC/CDK
K4DAP9-166T	K4DAP9	166	T	Serine/threonine-protein phosphatase OS=Solanum lycopersicum OX=4081 GN=101262078 PE=3 SV=1	101262078	TPIGEPPTPRAAHVA	Q9FSH4	B2-type cyclin dependent kinase OS=Solanum lycopersicum OX=4081 GN=cdkB2 PE=2 SV=1	cdkB2	String	CMGC/CDK
K4DAP9-166T	K4DAP9	166	T	Serine/threonine-protein phosphatase OS=Solanum lycopersicum OX=4081 GN=101262078 PE=3 SV=1	101262078	TPIGEPPTPRAAHVA	Q9FSH5	B1-type cyclin dependent kinase OS=Solanum lycopersicum OX=4081 GN=cdkB1 PE=2 SV=1	cdkB1	String	CMGC/CDK
K4DAP9-166T	K4DAP9	166	T	Serine/threonine-protein phosphatase OS=Solanum lycopersicum OX=4081 GN=101262078 PE=3 SV=1	101262078	TPIGEPPTPRAAHVA	K4DH59	Protein kinase domain-containing protein(predicted) OS=Solanum lycopersicum OX=4081 GN=544140 PE=3 SV=1	544140	String	CMGC/CDK
K4DAP9-166T	K4DAP9	166	T	Serine/threonine-protein phosphatase OS=Solanum lycopersicum OX=4081 GN=101262078 PE=3 SV=1	101262078	TPIGEPPTPRAAHVA	K4DAH0	Protein kinase domain-containing protein(predicted) OS=Solanum lycopersicum OX=4081 GN=101248452 PE=3 SV=1	101248452	String	CMGC/CDK
K4DAP9-166T	K4DAP9	166	T	Serine/threonine-protein phosphatase OS=Solanum lycopersicum OX=4081 GN=101262078 PE=3 SV=1	101262078	TPIGEPPTPRAAHVA	K4CLL0	Protein kinase domain-containing protein(predicted) OS=Solanum lycopersicum OX=4081 PE=3 SV=1	---	String	CMGC/CDK
K4DAP9-166T	K4DAP9	166	T	Serine/threonine-protein phosphatase OS=Solanum lycopersicum OX=4081 GN=101262078 PE=3 SV=1	101262078	TPIGEPPTPRAAHVA	K4C8V4	Protein kinase domain-containing protein(predicted) OS=Solanum lycopersicum OX=4081 GN=101245853 PE=4 SV=1	101245853	String	CMGC/DYRK
K4DAP9-166T	K4DAP9	166	T	Serine/threonine-protein phosphatase OS=Solanum lycopersicum OX=4081 GN=101262078 PE=3 SV=1	101262078	TPIGEPPTPRAAHVA	K4BJN0	Protein kinase domain-containing protein(predicted) OS=Solanum lycopersicum OX=4081 GN=101252371 PE=4 SV=1	101252371	String	CMGC/DYRK
K4DAP9-166T	K4DAP9	166	T	Serine/threonine-protein phosphatase OS=Solanum lycopersicum OX=4081 GN=101262078 PE=3 SV=1	101262078	TPIGEPPTPRAAHVA	K4C5U2	Protein kinase domain-containing protein(predicted) OS=Solanum lycopersicum OX=4081 PE=4 SV=1	---	String	CMGC/DYRK
K4DAP9-166T	K4DAP9	166	T	Serine/threonine-protein phosphatase OS=Solanum lycopersicum OX=4081 GN=101262078 PE=3 SV=1	101262078	TPIGEPPTPRAAHVA	K4BJF2	dual specificity protein kinase YAK1 isoform X3(predicted) OS=Solanum lycopersicum OX=4081 GN=101245740 PE=4 SV=1	101245740	String	CMGC/DYRK
K4DAP9-166T	K4DAP9	166	T	Serine/threonine-protein phosphatase OS=Solanum lycopersicum OX=4081 GN=101262078 PE=3 SV=1	101262078	TPIGEPPTPRAAHVA	K4BBH5	Protein kinase domain-containing protein(predicted) OS=Solanum lycopersicum OX=4081 PE=3 SV=1	---	String	CMGC/GSK
K4DAP9-166T	K4DAP9	166	T	Serine/threonine-protein phosphatase OS=Solanum lycopersicum OX=4081 GN=101262078 PE=3 SV=1	101262078	TPIGEPPTPRAAHVA	K4B1D0	shaggy-related protein kinase NtK-1(predicted) OS=Solanum lycopersicum OX=4081 GN=101259887 PE=3 SV=1	101259887	String	CMGC/GSK
K4DAP9-166T	K4DAP9	166	T	Serine/threonine-protein phosphatase OS=Solanum lycopersicum OX=4081 GN=101262078 PE=3 SV=1	101262078	TPIGEPPTPRAAHVA	K4DGB0	Protein kinase domain-containing protein(predicted) OS=Solanum lycopersicum OX=4081 GN=101266803 PE=3 SV=1	101266803	String	CMGC/GSK
K4DAP9-166T	K4DAP9	166	T	Serine/threonine-protein phosphatase OS=Solanum lycopersicum OX=4081 GN=101262078 PE=3 SV=1	101262078	TPIGEPPTPRAAHVA	K4B1R9	Putative shaggy-related protein kinase kappa-like(predicted) OS=Solanum lycopersicum OX=4081 GN=101265073 PE=3 SV=1	101265073	String	CMGC/GSK
K4DAP9-166T	K4DAP9	166	T	Serine/threonine-protein phosphatase OS=Solanum lycopersicum OX=4081 GN=101262078 PE=3 SV=1	101262078	TPIGEPPTPRAAHVA	K4C1D7	Protein kinase domain-containing protein(predicted) OS=Solanum lycopersicum OX=4081 GN=101263118 PE=3 SV=1	101263118	String	CMGC/GSK
K4DAP9-166T	K4DAP9	166	T	Serine/threonine-protein phosphatase OS=Solanum lycopersicum OX=4081 GN=101262078 PE=3 SV=1	101262078	TPIGEPPTPRAAHVA	K4AZA2	Protein kinase domain-containing protein(predicted) OS=Solanum lycopersicum OX=4081 GN=101258488 PE=3 SV=1	101258488	String	CMGC/GSK
K4DAP9-166T	K4DAP9	166	T	Serine/threonine-protein phosphatase OS=Solanum lycopersicum OX=4081 GN=101262078 PE=3 SV=1	101262078	TPIGEPPTPRAAHVA	K4CAB9	Protein kinase domain-containing protein(predicted) OS=Solanum lycopersicum OX=4081 PE=4 SV=1	---	String	CMGC/GSK
K4DAP9-166T	K4DAP9	166	T	Serine/threonine-protein phosphatase OS=Solanum lycopersicum OX=4081 GN=101262078 PE=3 SV=1	101262078	TPIGEPPTPRAAHVA	K4B8K4	Glycogen synthase kinase-3 beta(predicted) OS=Solanum lycopersicum OX=4081 GN=101249039 PE=3 SV=1	101249039	String	CMGC/GSK
K4DAP9-166T	K4DAP9	166	T	Serine/threonine-protein phosphatase OS=Solanum lycopersicum OX=4081 GN=101262078 PE=3 SV=1	101262078	TPIGEPPTPRAAHVA	K4BE30	Glycogen synthase kinase-3 beta(predicted) OS=Solanum lycopersicum OX=4081 GN=101249608 PE=3 SV=1	101249608	String	CMGC/GSK
K4DAP9-166T	K4DAP9	166	T	Serine/threonine-protein phosphatase OS=Solanum lycopersicum OX=4081 GN=101262078 PE=3 SV=1	101262078	TPIGEPPTPRAAHVA	K4BR05	Protein kinase domain-containing protein(predicted) OS=Solanum lycopersicum OX=4081 PE=4 SV=1	---	String	CMGC/GSK
K4DAP9-166T	K4DAP9	166	T	Serine/threonine-protein phosphatase OS=Solanum lycopersicum OX=4081 GN=101262078 PE=3 SV=1	101262078	TPIGEPPTPRAAHVA	K4CG59	Shaggy related protein kinase eta like(predicted) OS=Solanum lycopersicum OX=4081 GN=101244391 PE=3 SV=1	101244391	String	CMGC/GSK
K4DAP9-166T	K4DAP9	166	T	Serine/threonine-protein phosphatase OS=Solanum lycopersicum OX=4081 GN=101262078 PE=3 SV=1	101262078	TPIGEPPTPRAAHVA	K4CZB4	Protein kinase domain-containing protein(predicted) OS=Solanum lycopersicum OX=4081 PE=4 SV=1	---	String	CMGC/GSK
K4DAP9-166T	K4DAP9	166	T	Serine/threonine-protein phosphatase OS=Solanum lycopersicum OX=4081 GN=101262078 PE=3 SV=1	101262078	TPIGEPPTPRAAHVA	K4BNS8	Mitogen-activated protein kinase OS=Solanum lycopersicum OX=4081 GN=100736548 PE=4 SV=1	100736548	String	CMGC/MAPK
K4DAP9-166T	K4DAP9	166	T	Serine/threonine-protein phosphatase OS=Solanum lycopersicum OX=4081 GN=101262078 PE=3 SV=1	101262078	TPIGEPPTPRAAHVA	K4AZN6	Mitogen-activated protein kinase OS=Solanum lycopersicum OX=4081 GN=100534642 PE=3 SV=1	100534642	String	CMGC/MAPK
K4DAP9-166T	K4DAP9	166	T	Serine/threonine-protein phosphatase OS=Solanum lycopersicum OX=4081 GN=101262078 PE=3 SV=1	101262078	TPIGEPPTPRAAHVA	E2GLN8	Mitogen-activated protein kinase OS=Solanum lycopersicum OX=4081 GN=MAPK4 PE=2 SV=1	MAPK4	String	CMGC/MAPK
K4DAP9-166T	K4DAP9	166	T	Serine/threonine-protein phosphatase OS=Solanum lycopersicum OX=4081 GN=101262078 PE=3 SV=1	101262078	TPIGEPPTPRAAHVA	D9J1Y9	Mitogen-activated protein kinase OS=Solanum lycopersicum OX=4081 GN=MPK9 PE=2 SV=1	MPK9	String	CMGC/MAPK
K4DAP9-166T	K4DAP9	166	T	Serine/threonine-protein phosphatase OS=Solanum lycopersicum OX=4081 GN=101262078 PE=3 SV=1	101262078	TPIGEPPTPRAAHVA	Q84MI4	Mitogen-activated protein kinase OS=Solanum lycopersicum OX=4081 GN=MPK3 PE=2 SV=1	MPK3	String	CMGC/MAPK
K4DAP9-166T	K4DAP9	166	T	Serine/threonine-protein phosphatase OS=Solanum lycopersicum OX=4081 GN=101262078 PE=3 SV=1	101262078	TPIGEPPTPRAAHVA	Q84MI6	Mitogen-activated protein kinase OS=Solanum lycopersicum OX=4081 GN=MPK1 PE=2 SV=1	MPK1	String	CMGC/MAPK
K4DAP9-166T	K4DAP9	166	T	Serine/threonine-protein phosphatase OS=Solanum lycopersicum OX=4081 GN=101262078 PE=3 SV=1	101262078	TPIGEPPTPRAAHVA	Q84MI5	Mitogen-activated protein kinase OS=Solanum lycopersicum OX=4081 GN=MPK2 PE=2 SV=1	MPK2	String	CMGC/MAPK
K4DAP9-166T	K4DAP9	166	T	Serine/threonine-protein phosphatase OS=Solanum lycopersicum OX=4081 GN=101262078 PE=3 SV=1	101262078	TPIGEPPTPRAAHVA	D9IV43	Mitogen-activated protein kinase OS=Solanum lycopersicum OX=4081 GN=MAPK8 PE=2 SV=1	MAPK8	String	CMGC/MAPK
K4DAP9-166T	K4DAP9	166	T	Serine/threonine-protein phosphatase OS=Solanum lycopersicum OX=4081 GN=101262078 PE=3 SV=1	101262078	TPIGEPPTPRAAHVA	F8UFC2	Mitogen-activated protein kinase OS=Solanum lycopersicum OX=4081 GN=MAPK12 PE=2 SV=1	MAPK12	String	CMGC/MAPK
K4DAP9-166T	K4DAP9	166	T	Serine/threonine-protein phosphatase OS=Solanum lycopersicum OX=4081 GN=101262078 PE=3 SV=1	101262078	TPIGEPPTPRAAHVA	F8UF76	Mitogen-activated protein kinase OS=Solanum lycopersicum OX=4081 GN=MAPK6 PE=2 SV=1	MAPK6	String	CMGC/MAPK
K4DAP9-166T	K4DAP9	166	T	Serine/threonine-protein phosphatase OS=Solanum lycopersicum OX=4081 GN=101262078 PE=3 SV=1	101262078	TPIGEPPTPRAAHVA	K4CXS9	Mitogen-activated protein kinase OS=Solanum lycopersicum OX=4081 GN=543859 PE=4 SV=1	543859	String	CMGC/MAPK
K4DAP9-166T	K4DAP9	166	T	Serine/threonine-protein phosphatase OS=Solanum lycopersicum OX=4081 GN=101262078 PE=3 SV=1	101262078	TPIGEPPTPRAAHVA	K4CGP1	Mitogen-activated protein kinase OS=Solanum lycopersicum OX=4081 GN=100736537 PE=4 SV=1	100736537	String	CMGC/MAPK
K4DAP9-166T	K4DAP9	166	T	Serine/threonine-protein phosphatase OS=Solanum lycopersicum OX=4081 GN=101262078 PE=3 SV=1	101262078	TPIGEPPTPRAAHVA	K4C872	Mitogen-activated protein kinase OS=Solanum lycopersicum OX=4081 GN=101245555 PE=4 SV=1	101245555	String	CMGC/MAPK
K4DAP9-166T	K4DAP9	166	T	Serine/threonine-protein phosphatase OS=Solanum lycopersicum OX=4081 GN=101262078 PE=3 SV=1	101262078	TPIGEPPTPRAAHVA	K4DEW2	Mitogen-activated protein kinase OS=Solanum lycopersicum OX=4081 GN=100736539 PE=4 SV=1	100736539	String	CMGC/MAPK
K4DAP9-166T	K4DAP9	166	T	Serine/threonine-protein phosphatase OS=Solanum lycopersicum OX=4081 GN=101262078 PE=3 SV=1	101262078	TPIGEPPTPRAAHVA	K4BWX6	Mitogen-activated protein kinase OS=Solanum lycopersicum OX=4081 GN=100736476 PE=4 SV=1	100736476	String	CMGC/MAPK
K4DAP9-166T	K4DAP9	166	T	Serine/threonine-protein phosphatase OS=Solanum lycopersicum OX=4081 GN=101262078 PE=3 SV=1	101262078	TPIGEPPTPRAAHVA	K4AXR8	Mitogen-activated protein kinase OS=Solanum lycopersicum OX=4081 GN=100736538 PE=4 SV=1	100736538	String	CMGC/MAPK
K4DAP9-166T	K4DAP9	166	T	Serine/threonine-protein phosphatase OS=Solanum lycopersicum OX=4081 GN=101262078 PE=3 SV=1	101262078	TPIGEPPTPRAAHVA	K4CPE6	Mitogen-activated protein kinase OS=Solanum lycopersicum OX=4081 GN=100736536 PE=3 SV=1	100736536	String	CMGC/MAPK
K4DAP9-166T	K4DAP9	166	T	Serine/threonine-protein phosphatase OS=Solanum lycopersicum OX=4081 GN=101262078 PE=3 SV=1	101262078	TPIGEPPTPRAAHVA	K4B0T5	Kinesin-like protein(predicted) OS=Solanum lycopersicum OX=4081 PE=3 SV=1	---	String	STE/STE11
K4DAP9-166T	K4DAP9	166	T	Serine/threonine-protein phosphatase OS=Solanum lycopersicum OX=4081 GN=101262078 PE=3 SV=1	101262078	TPIGEPPTPRAAHVA	K4B037	Putative E3 ubiquitin-protein ligase KEG-like(predicted) OS=Solanum lycopersicum OX=4081 GN=101267560 PE=4 SV=1	101267560	String	STE/STE11
K4DAP9-639S	K4DAP9	639	S	Serine/threonine-protein phosphatase OS=Solanum lycopersicum OX=4081 GN=101262078 PE=3 SV=1	101262078	KLLDRQMSINSVPKK	Q8GUQ5	Brassinosteroid LRR receptor kinase OS=Solanum lycopersicum OX=4081 GN=CURL3 PE=1 SV=1	CURL3	String	TKL/IRAK
K4DAP9-639S	K4DAP9	639	S	Serine/threonine-protein phosphatase OS=Solanum lycopersicum OX=4081 GN=101262078 PE=3 SV=1	101262078	KLLDRQMSINSVPKK	K4B1L3	LRRNT_2 domain-containing protein(predicted) OS=Solanum lycopersicum OX=4081 GN=101255343 PE=4 SV=1	101255343	String	TKL/IRAK
K4DAP9-639S	K4DAP9	639	S	Serine/threonine-protein phosphatase OS=Solanum lycopersicum OX=4081 GN=101262078 PE=3 SV=1	101262078	KLLDRQMSINSVPKK	G0XZA5	Somatic embryogenesis receptor kinase 3A OS=Solanum lycopersicum OX=4081 GN=SERK3A PE=2 SV=1	SERK3A	String	TKL/IRAK
K4DAP9-639S	K4DAP9	639	S	Serine/threonine-protein phosphatase OS=Solanum lycopersicum OX=4081 GN=101262078 PE=3 SV=1	101262078	KLLDRQMSINSVPKK	K4BNK0	ATP binding protein(predicted) OS=Solanum lycopersicum OX=4081 PE=4 SV=1	---	String	TKL/IRAK
K4DAP9-639S	K4DAP9	639	S	Serine/threonine-protein phosphatase OS=Solanum lycopersicum OX=4081 GN=101262078 PE=3 SV=1	101262078	KLLDRQMSINSVPKK	K4B269	Somatic embryogenesis receptor kinase 3B(predicted) OS=Solanum lycopersicum OX=4081 PE=3 SV=1	---	String	TKL/IRAK
K4DAP9-639S	K4DAP9	639	S	Serine/threonine-protein phosphatase OS=Solanum lycopersicum OX=4081 GN=101262078 PE=3 SV=1	101262078	KLLDRQMSINSVPKK	K4DI04	Protein kinase domain-containing protein(predicted) OS=Solanum lycopersicum OX=4081 GN=101254179 PE=4 SV=1	101254179	String	TKL/IRAK
K4DAP9-639S	K4DAP9	639	S	Serine/threonine-protein phosphatase OS=Solanum lycopersicum OX=4081 GN=101262078 PE=3 SV=1	101262078	KLLDRQMSINSVPKK	K4D9A2	Protein kinase domain-containing protein(predicted) OS=Solanum lycopersicum OX=4081 GN=543567 PE=4 SV=1	543567	String	TKL/IRAK
K4DAP9-639S	K4DAP9	639	S	Serine/threonine-protein phosphatase OS=Solanum lycopersicum OX=4081 GN=101262078 PE=3 SV=1	101262078	KLLDRQMSINSVPKK	K4CHU9	Protein kinase domain-containing protein(predicted) OS=Solanum lycopersicum OX=4081 PE=3 SV=1	---	String	TKL/IRAK
K4DAP9-639S	K4DAP9	639	S	Serine/threonine-protein phosphatase OS=Solanum lycopersicum OX=4081 GN=101262078 PE=3 SV=1	101262078	KLLDRQMSINSVPKK	K4BDN3	Protein kinase domain-containing protein(predicted) OS=Solanum lycopersicum OX=4081 PE=4 SV=1	---	String	TKL/IRAK
K4C3T2-11S	K4C3T2	11	S	Glutathione S-transferase, class-phi(predicted) OS=Solanum lycopersicum OX=4081 GN=101256384 PE=3 SV=1	101256384	KVHGPMMSPAVMRVV	D9J1Y9	Mitogen-activated protein kinase OS=Solanum lycopersicum OX=4081 GN=MPK9 PE=2 SV=1	MPK9	String	CMGC/MAPK
K4CJD0-214S	K4CJD0	214	S	Putative dedicator of cytokinesis protein 7-like(predicted) OS=Solanum lycopersicum OX=4081 PE=3 SV=1	---	RVNSQLSSPSQPYSL	K4B037	Putative E3 ubiquitin-protein ligase KEG-like(predicted) OS=Solanum lycopersicum OX=4081 GN=101267560 PE=4 SV=1	101267560	String	STE/STE11
K4BFE4-343S	K4BFE4	343	S	Nuclear acid binding protein(predicted) OS=Solanum lycopersicum OX=4081 GN=101254975 PE=4 SV=1	101254975	IRLSWGRSPSNKQQP	K4DH59	Protein kinase domain-containing protein(predicted) OS=Solanum lycopersicum OX=4081 GN=544140 PE=3 SV=1	544140	String	CMGC/CDK
K4BFE4-343S	K4BFE4	343	S	Nuclear acid binding protein(predicted) OS=Solanum lycopersicum OX=4081 GN=101254975 PE=4 SV=1	101254975	IRLSWGRSPSNKQQP	K4DAH0	Protein kinase domain-containing protein(predicted) OS=Solanum lycopersicum OX=4081 GN=101248452 PE=3 SV=1	101248452	String	CMGC/CDK
K4BFE4-343S	K4BFE4	343	S	Nuclear acid binding protein(predicted) OS=Solanum lycopersicum OX=4081 GN=101254975 PE=4 SV=1	101254975	IRLSWGRSPSNKQQP	K4CLL0	Protein kinase domain-containing protein(predicted) OS=Solanum lycopersicum OX=4081 PE=3 SV=1	---	String	CMGC/CDK
K4C6Y4-458S	K4C6Y4	458	S	Serine/threonine-protein phosphatase 2A 55 kDa regulatory subunit B OS=Solanum lycopersicum OX=4081 GN=101260240 PE=3 SV=1	101260240	SRPSRSLSSSITRVV	K4CUS1	Non-specific serine/threonine protein kinase OS=Solanum lycopersicum OX=4081 GN=101253125 PE=4 SV=1	101253125	String	AGC/NDR
K4C6Y4-458S	K4C6Y4	458	S	Serine/threonine-protein phosphatase 2A 55 kDa regulatory subunit B OS=Solanum lycopersicum OX=4081 GN=101260240 PE=3 SV=1	101260240	SRPSRSLSSSITRVV	K4C3L3	Non-specific serine/threonine protein kinase OS=Solanum lycopersicum OX=4081 GN=101267610 PE=4 SV=1	101267610	String	AGC/NDR
K4C6Y4-458S	K4C6Y4	458	S	Serine/threonine-protein phosphatase 2A 55 kDa regulatory subunit B OS=Solanum lycopersicum OX=4081 GN=101260240 PE=3 SV=1	101260240	SRPSRSLSSSITRVV	K4BUX1	Non-specific serine/threonine protein kinase OS=Solanum lycopersicum OX=4081 GN=101253582 PE=4 SV=1	101253582	String	AGC/NDR
K4C6Y4-458S	K4C6Y4	458	S	Serine/threonine-protein phosphatase 2A 55 kDa regulatory subunit B OS=Solanum lycopersicum OX=4081 GN=101260240 PE=3 SV=1	101260240	SRPSRSLSSSITRVV	K4CW46	Non-specific serine/threonine protein kinase OS=Solanum lycopersicum OX=4081 GN=101254034 PE=4 SV=1	101254034	String	AGC/NDR
K4C6Y4-458S	K4C6Y4	458	S	Serine/threonine-protein phosphatase 2A 55 kDa regulatory subunit B OS=Solanum lycopersicum OX=4081 GN=101260240 PE=3 SV=1	101260240	SRPSRSLSSSITRVV	K4DBY9	Serine/threonine-protein kinase(predicted) OS=Solanum lycopersicum OX=4081 GN=101246404 PE=4 SV=1	101246404	String	AGC/NDR
K4C6Y4-458S	K4C6Y4	458	S	Serine/threonine-protein phosphatase 2A 55 kDa regulatory subunit B OS=Solanum lycopersicum OX=4081 GN=101260240 PE=3 SV=1	101260240	SRPSRSLSSSITRVV	K4DGV3	Non-specific serine/threonine protein kinase OS=Solanum lycopersicum OX=4081 GN=101263886 PE=3 SV=1	101263886	String	AGC/NDR
K4C6Y4-458S	K4C6Y4	458	S	Serine/threonine-protein phosphatase 2A 55 kDa regulatory subunit B OS=Solanum lycopersicum OX=4081 GN=101260240 PE=3 SV=1	101260240	SRPSRSLSSSITRVV	K4CL54	serine/threonine-protein kinase 38 isoform X1(predicted) OS=Solanum lycopersicum OX=4081 GN=101251015 PE=4 SV=1	101251015	String	AGC/NDR
K4C6Y4-458S	K4C6Y4	458	S	Serine/threonine-protein phosphatase 2A 55 kDa regulatory subunit B OS=Solanum lycopersicum OX=4081 GN=101260240 PE=3 SV=1	101260240	SRPSRSLSSSITRVV	K4BZ85	Protein phosphatase 2C and cyclic nucleotide-binding/kinase domain-containing protein(predicted) OS=Solanum lycopersicum OX=4081 GN=101265334 PE=3 SV=1	101265334	String	AGC/PKA
K4BUV5-138S	K4BUV5	138	S	Protein kinase domain-containing protein(predicted) OS=Solanum lycopersicum OX=4081 PE=4 SV=1	---	RVGQGGGSSHGSEEA	K4DA87	Serine/threonine-protein kinase GRIK2(predicted) OS=Solanum lycopersicum OX=4081 PE=4 SV=1	---	String	CAMK/CAMKL
K4B4L2-527S	K4B4L2	527	S	ENHANCER OF AG-4 protein 2(predicted) OS=Solanum lycopersicum OX=4081 PE=4 SV=1	---	TDTSFSCSPGKFGTP	K4DDV5	Protein kinase domain-containing protein(predicted) OS=Solanum lycopersicum OX=4081 PE=3 SV=1	---	String	CMGC/CDK
K4B4L2-733S	K4B4L2	733	S	ENHANCER OF AG-4 protein 2(predicted) OS=Solanum lycopersicum OX=4081 PE=4 SV=1	---	QVLFSRSSPSSEIRQ	K4DDV5	Protein kinase domain-containing protein(predicted) OS=Solanum lycopersicum OX=4081 PE=3 SV=1	---	String	CMGC/CDK
K4CHZ9-172S	K4CHZ9	172	S	Arf-GAP domain-containing protein(predicted) OS=Solanum lycopersicum OX=4081 GN=101261344 PE=4 SV=1	101261344	ETPEVSASPKASQSM	K4C796	Protein kinase domain-containing protein(predicted) OS=Solanum lycopersicum OX=4081 PE=4 SV=1	---	String	CMGC/CDK
K4CHZ9-172S	K4CHZ9	172	S	Arf-GAP domain-containing protein(predicted) OS=Solanum lycopersicum OX=4081 GN=101261344 PE=4 SV=1	101261344	ETPEVSASPKASQSM	K4D8M5	Protein kinase domain-containing protein(predicted) OS=Solanum lycopersicum OX=4081 GN=101251148 PE=4 SV=1	101251148	String	CMGC/CDK
K4B0C0-431S	K4B0C0	431	S	BZIP domain-containing protein(predicted) OS=Solanum lycopersicum OX=4081 GN=101261751 PE=4 SV=1	101261751	ASMQRVASLEHLQKR	Q9M726	Non-specific serine/threonine protein kinase OS=Solanum lycopersicum OX=4081 GN=SNF1 PE=2 SV=1	SNF1	String	CAMK/CAMKL
K4AYM7-686S	K4AYM7	686	S	Eukaryotic translation initiation factor 3 subunit B OS=Solanum lycopersicum OX=4081 GN=101267059 PE=3 SV=1	101267059	KLRDGEASDEEEEYE	K4BD60	Putative ovule protein(predicted) OS=Solanum lycopersicum OX=4081 GN=101256338 PE=3 SV=1	101256338	String	CMGC/CK2
K4AYM7-686S	K4AYM7	686	S	Eukaryotic translation initiation factor 3 subunit B OS=Solanum lycopersicum OX=4081 GN=101267059 PE=3 SV=1	101267059	KLRDGEASDEEEEYE	K4BG33	Protein kinase domain-containing protein(predicted) OS=Solanum lycopersicum OX=4081 GN=101244750 PE=3 SV=1	101244750	String	CMGC/CK2
K4AYM7-686S	K4AYM7	686	S	Eukaryotic translation initiation factor 3 subunit B OS=Solanum lycopersicum OX=4081 GN=101267059 PE=3 SV=1	101267059	KLRDGEASDEEEEYE	K4B6Q6	Protein kinase domain-containing protein(predicted) OS=Solanum lycopersicum OX=4081 GN=101246108 PE=3 SV=1	101246108	String	CMGC/CK2
K4AYM7-686S	K4AYM7	686	S	Eukaryotic translation initiation factor 3 subunit B OS=Solanum lycopersicum OX=4081 GN=101267059 PE=3 SV=1	101267059	KLRDGEASDEEEEYE	K4ASS8	RIO domain-containing protein(predicted) OS=Solanum lycopersicum OX=4081 GN=101248232 PE=4 SV=1	101248232	String	Atypical/RIO
K4CQJ0-400S	K4CQJ0	400	S	Protein kinase domain-containing protein(predicted) OS=Solanum lycopersicum OX=4081 GN=101267733 PE=4 SV=1	101267733	VRIAEPTSPESTRKG	K4B6S3	Protein kinase domain-containing protein(predicted) OS=Solanum lycopersicum OX=4081 PE=3 SV=1	---	String	STE/STE11
K4CQJ0-400S	K4CQJ0	400	S	Protein kinase domain-containing protein(predicted) OS=Solanum lycopersicum OX=4081 GN=101267733 PE=4 SV=1	101267733	VRIAEPTSPESTRKG	K4B6S8	Protein kinase domain-containing protein(predicted) OS=Solanum lycopersicum OX=4081 GN=101262383 PE=3 SV=1	101262383	String	STE/STE11
K4B4Z4-178T	K4B4Z4	178	T	Non-specific serine/threonine protein kinase OS=Solanum lycopersicum OX=4081 GN=101259992 PE=3 SV=1	101259992	REDGLLHTTCGTPNY	K4DA87	Serine/threonine-protein kinase GRIK2(predicted) OS=Solanum lycopersicum OX=4081 PE=4 SV=1	---	String	CAMK/CAMKL
K4B4Z4-178T	K4B4Z4	178	T	Non-specific serine/threonine protein kinase OS=Solanum lycopersicum OX=4081 GN=101259992 PE=3 SV=1	101259992	REDGLLHTTCGTPNY	K4B037	Putative E3 ubiquitin-protein ligase KEG-like(predicted) OS=Solanum lycopersicum OX=4081 GN=101267560 PE=4 SV=1	101267560	String	STE/STE11
G8Z254-580T	G8Z254	580	T	Hop-interacting protein THI016 OS=Solanum lycopersicum OX=4081 GN=101055514 PE=2 SV=1	101055514	GTEPIPSTP******	K4DBQ7	Protein kinase domain-containing protein(predicted) OS=Solanum lycopersicum OX=4081 GN=101252849 PE=3 SV=1	101252849	String	CMGC/CDK
G8Z254-580T	G8Z254	580	T	Hop-interacting protein THI016 OS=Solanum lycopersicum OX=4081 GN=101055514 PE=2 SV=1	101055514	GTEPIPSTP******	Q9FSH4	B2-type cyclin dependent kinase OS=Solanum lycopersicum OX=4081 GN=cdkB2 PE=2 SV=1	cdkB2	String	CMGC/CDK
G8Z254-580T	G8Z254	580	T	Hop-interacting protein THI016 OS=Solanum lycopersicum OX=4081 GN=101055514 PE=2 SV=1	101055514	GTEPIPSTP******	Q9FSH5	B1-type cyclin dependent kinase OS=Solanum lycopersicum OX=4081 GN=cdkB1 PE=2 SV=1	cdkB1	String	CMGC/CDK
G8Z254-580T	G8Z254	580	T	Hop-interacting protein THI016 OS=Solanum lycopersicum OX=4081 GN=101055514 PE=2 SV=1	101055514	GTEPIPSTP******	K4DH59	Protein kinase domain-containing protein(predicted) OS=Solanum lycopersicum OX=4081 GN=544140 PE=3 SV=1	544140	String	CMGC/CDK
G8Z254-580T	G8Z254	580	T	Hop-interacting protein THI016 OS=Solanum lycopersicum OX=4081 GN=101055514 PE=2 SV=1	101055514	GTEPIPSTP******	K4DAH0	Protein kinase domain-containing protein(predicted) OS=Solanum lycopersicum OX=4081 GN=101248452 PE=3 SV=1	101248452	String	CMGC/CDK
G8Z254-580T	G8Z254	580	T	Hop-interacting protein THI016 OS=Solanum lycopersicum OX=4081 GN=101055514 PE=2 SV=1	101055514	GTEPIPSTP******	K4CLL0	Protein kinase domain-containing protein(predicted) OS=Solanum lycopersicum OX=4081 PE=3 SV=1	---	String	CMGC/CDK
G8Z254-580T	G8Z254	580	T	Hop-interacting protein THI016 OS=Solanum lycopersicum OX=4081 GN=101055514 PE=2 SV=1	101055514	GTEPIPSTP******	D9J1Y9	Mitogen-activated protein kinase OS=Solanum lycopersicum OX=4081 GN=MPK9 PE=2 SV=1	MPK9	String	CMGC/MAPK
G8Z254-580T	G8Z254	580	T	Hop-interacting protein THI016 OS=Solanum lycopersicum OX=4081 GN=101055514 PE=2 SV=1	101055514	GTEPIPSTP******	Q84MI4	Mitogen-activated protein kinase OS=Solanum lycopersicum OX=4081 GN=MPK3 PE=2 SV=1	MPK3	String	CMGC/MAPK
G8Z254-580T	G8Z254	580	T	Hop-interacting protein THI016 OS=Solanum lycopersicum OX=4081 GN=101055514 PE=2 SV=1	101055514	GTEPIPSTP******	Q84MI6	Mitogen-activated protein kinase OS=Solanum lycopersicum OX=4081 GN=MPK1 PE=2 SV=1	MPK1	String	CMGC/MAPK
G8Z254-580T	G8Z254	580	T	Hop-interacting protein THI016 OS=Solanum lycopersicum OX=4081 GN=101055514 PE=2 SV=1	101055514	GTEPIPSTP******	Q84MI5	Mitogen-activated protein kinase OS=Solanum lycopersicum OX=4081 GN=MPK2 PE=2 SV=1	MPK2	String	CMGC/MAPK
K4D3F8-42S	K4D3F8	42	S	Pyruvate kinase OS=Solanum lycopersicum OX=4081 GN=101265599 PE=3 SV=1	101265599	TLGPKSRSVEAISAC	K4BZ85	Protein phosphatase 2C and cyclic nucleotide-binding/kinase domain-containing protein(predicted) OS=Solanum lycopersicum OX=4081 GN=101265334 PE=3 SV=1	101265334	String	AGC/PKA
K4CV09-489S	K4CV09	489	S	Serine/threonine-protein phosphatase OS=Solanum lycopersicum OX=4081 PE=3 SV=1	---	GGMVRQLSLDQFENE	K4BZ85	Protein phosphatase 2C and cyclic nucleotide-binding/kinase domain-containing protein(predicted) OS=Solanum lycopersicum OX=4081 GN=101265334 PE=3 SV=1	101265334	String	AGC/PKA
K4CV09-519S	K4CV09	519	S	Serine/threonine-protein phosphatase OS=Solanum lycopersicum OX=4081 PE=3 SV=1	---	KKFARQKSPQGLHKK	K4BZ85	Protein phosphatase 2C and cyclic nucleotide-binding/kinase domain-containing protein(predicted) OS=Solanum lycopersicum OX=4081 GN=101265334 PE=3 SV=1	101265334	String	AGC/PKA
K4CV09-489S	K4CV09	489	S	Serine/threonine-protein phosphatase OS=Solanum lycopersicum OX=4081 PE=3 SV=1	---	GGMVRQLSLDQFENE	K4BTY8	Protein kinase domain-containing protein(predicted) OS=Solanum lycopersicum OX=4081 PE=3 SV=1	---	String	CAMK/CAMKL
K4CV09-489S	K4CV09	489	S	Serine/threonine-protein phosphatase OS=Solanum lycopersicum OX=4081 PE=3 SV=1	---	GGMVRQLSLDQFENE	K4C3C6	Non-specific serine/threonine protein kinase OS=Solanum lycopersicum OX=4081 GN=101247723 PE=3 SV=1	101247723	String	CAMK/CAMKL
K4CV09-489S	K4CV09	489	S	Serine/threonine-protein phosphatase OS=Solanum lycopersicum OX=4081 PE=3 SV=1	---	GGMVRQLSLDQFENE	K4C5H5	Non-specific serine/threonine protein kinase OS=Solanum lycopersicum OX=4081 GN=101259941 PE=3 SV=1	101259941	String	CAMK/CAMKL
K4CV09-489S	K4CV09	489	S	Serine/threonine-protein phosphatase OS=Solanum lycopersicum OX=4081 PE=3 SV=1	---	GGMVRQLSLDQFENE	K4B4Z4	Non-specific serine/threonine protein kinase OS=Solanum lycopersicum OX=4081 GN=101259992 PE=3 SV=1	101259992	String	CAMK/CAMKL
K4CV09-489S	K4CV09	489	S	Serine/threonine-protein phosphatase OS=Solanum lycopersicum OX=4081 PE=3 SV=1	---	GGMVRQLSLDQFENE	K4D402	Protein kinase domain-containing protein(predicted) OS=Solanum lycopersicum OX=4081 GN=101259692 PE=3 SV=1	101259692	String	CAMK/CAMKL
K4CV09-489S	K4CV09	489	S	Serine/threonine-protein phosphatase OS=Solanum lycopersicum OX=4081 PE=3 SV=1	---	GGMVRQLSLDQFENE	K4B8M7	Non-specific serine/threonine protein kinase OS=Solanum lycopersicum OX=4081 GN=101248263 PE=3 SV=1	101248263	String	CAMK/CAMKL
K4CV09-489S	K4CV09	489	S	Serine/threonine-protein phosphatase OS=Solanum lycopersicum OX=4081 PE=3 SV=1	---	GGMVRQLSLDQFENE	K4B8M8	Non-specific serine/threonine protein kinase OS=Solanum lycopersicum OX=4081 GN=101251538 PE=3 SV=1	101251538	String	CAMK/CAMKL
K4CV09-489S	K4CV09	489	S	Serine/threonine-protein phosphatase OS=Solanum lycopersicum OX=4081 PE=3 SV=1	---	GGMVRQLSLDQFENE	Q6XNM3	Non-specific serine/threonine protein kinase OS=Solanum lycopersicum OX=4081 GN=543870 PE=2 SV=1	543870	String	CAMK/CAMKL
K4CV09-489S	K4CV09	489	S	Serine/threonine-protein phosphatase OS=Solanum lycopersicum OX=4081 PE=3 SV=1	---	GGMVRQLSLDQFENE	Q9M726	Non-specific serine/threonine protein kinase OS=Solanum lycopersicum OX=4081 GN=SNF1 PE=2 SV=1	SNF1	String	CAMK/CAMKL
K4CV09-489S	K4CV09	489	S	Serine/threonine-protein phosphatase OS=Solanum lycopersicum OX=4081 PE=3 SV=1	---	GGMVRQLSLDQFENE	Q4W3B3	Non-specific serine/threonine protein kinase OS=Solanum lycopersicum OX=4081 GN=cipk PE=2 SV=1	cipk	String	CAMK/CAMKL
K4CV09-489S	K4CV09	489	S	Serine/threonine-protein phosphatase OS=Solanum lycopersicum OX=4081 PE=3 SV=1	---	GGMVRQLSLDQFENE	A1IKU3	SNF1-related kinase OS=Solanum lycopersicum OX=4081 GN=LeSRK2C PE=2 SV=1	LeSRK2C	String	CAMK/CAMKL
K4CV09-489S	K4CV09	489	S	Serine/threonine-protein phosphatase OS=Solanum lycopersicum OX=4081 PE=3 SV=1	---	GGMVRQLSLDQFENE	G3XKW8	Non-specific serine/threonine protein kinase OS=Solanum lycopersicum OX=4081 GN=SlCIPK2 PE=2 SV=1	SlCIPK2	String	CAMK/CAMKL
K4CV09-489S	K4CV09	489	S	Serine/threonine-protein phosphatase OS=Solanum lycopersicum OX=4081 PE=3 SV=1	---	GGMVRQLSLDQFENE	K4BUB9	Non-specific serine/threonine protein kinase OS=Solanum lycopersicum OX=4081 GN=101265432 PE=3 SV=1	101265432	String	CAMK/CAMKL
K4CV09-489S	K4CV09	489	S	Serine/threonine-protein phosphatase OS=Solanum lycopersicum OX=4081 PE=3 SV=1	---	GGMVRQLSLDQFENE	K4D7V8	NAF domain-containing protein(predicted) OS=Solanum lycopersicum OX=4081 PE=4 SV=1	---	String	CAMK/CAMKL
K4CV09-489S	K4CV09	489	S	Serine/threonine-protein phosphatase OS=Solanum lycopersicum OX=4081 PE=3 SV=1	---	GGMVRQLSLDQFENE	K4CVT5	Non-specific serine/threonine protein kinase(predicted) OS=Solanum lycopersicum OX=4081 PE=3 SV=1	---	String	CAMK/CAMKL
K4CV09-489S	K4CV09	489	S	Serine/threonine-protein phosphatase OS=Solanum lycopersicum OX=4081 PE=3 SV=1	---	GGMVRQLSLDQFENE	K4C820	Non-specific serine/threonine protein kinase OS=Solanum lycopersicum OX=4081 PE=3 SV=1	---	String	CAMK/CAMKL
K4CV09-489S	K4CV09	489	S	Serine/threonine-protein phosphatase OS=Solanum lycopersicum OX=4081 PE=3 SV=1	---	GGMVRQLSLDQFENE	K4D5H6	Serine/threonine-protein kinase SAPK1(predicted) OS=Solanum lycopersicum OX=4081 PE=4 SV=1	---	String	CAMK/CAMKL
K4CV09-489S	K4CV09	489	S	Serine/threonine-protein phosphatase OS=Solanum lycopersicum OX=4081 PE=3 SV=1	---	GGMVRQLSLDQFENE	K4C3C5	Non-specific serine/threonine protein kinase OS=Solanum lycopersicum OX=4081 GN=101247430 PE=3 SV=1	101247430	String	CAMK/CAMKL
K4CV09-489S	K4CV09	489	S	Serine/threonine-protein phosphatase OS=Solanum lycopersicum OX=4081 PE=3 SV=1	---	GGMVRQLSLDQFENE	K4C201	Non-specific serine/threonine protein kinase OS=Solanum lycopersicum OX=4081 GN=101243894 PE=3 SV=1	101243894	String	CAMK/CAMKL
K4CV09-489S	K4CV09	489	S	Serine/threonine-protein phosphatase OS=Solanum lycopersicum OX=4081 PE=3 SV=1	---	GGMVRQLSLDQFENE	K4DCA0	Non-specific serine/threonine protein kinase OS=Solanum lycopersicum OX=4081 GN=101055500 PE=3 SV=1	101055500	String	CAMK/CAMKL
K4CV09-489S	K4CV09	489	S	Serine/threonine-protein phosphatase OS=Solanum lycopersicum OX=4081 PE=3 SV=1	---	GGMVRQLSLDQFENE	K4C0Z3	Non-specific serine/threonine protein kinase OS=Solanum lycopersicum OX=4081 GN=101261122 PE=3 SV=1	101261122	String	CAMK/CAMKL
K4CV09-489S	K4CV09	489	S	Serine/threonine-protein phosphatase OS=Solanum lycopersicum OX=4081 PE=3 SV=1	---	GGMVRQLSLDQFENE	K4BCI8	Serine/threonine protein kinase SAPK8-like protein(predicted) OS=Solanum lycopersicum OX=4081 GN=101251432 PE=3 SV=1	101251432	String	CAMK/CAMKL
K4CV09-489S	K4CV09	489	S	Serine/threonine-protein phosphatase OS=Solanum lycopersicum OX=4081 PE=3 SV=1	---	GGMVRQLSLDQFENE	K4AT81	Non-specific serine/threonine protein kinase OS=Solanum lycopersicum OX=4081 GN=101257694 PE=3 SV=1	101257694	String	CAMK/CAMKL
K4CV09-489S	K4CV09	489	S	Serine/threonine-protein phosphatase OS=Solanum lycopersicum OX=4081 PE=3 SV=1	---	GGMVRQLSLDQFENE	K4D3X9	Non-specific serine/threonine protein kinase(predicted) OS=Solanum lycopersicum OX=4081 PE=3 SV=1	---	String	CAMK/CAMKL
K4CV09-489S	K4CV09	489	S	Serine/threonine-protein phosphatase OS=Solanum lycopersicum OX=4081 PE=3 SV=1	---	GGMVRQLSLDQFENE	K4CSW9	Non-specific serine/threonine protein kinase OS=Solanum lycopersicum OX=4081 PE=3 SV=1	---	String	CAMK/CAMKL
K4CV09-489S	K4CV09	489	S	Serine/threonine-protein phosphatase OS=Solanum lycopersicum OX=4081 PE=3 SV=1	---	GGMVRQLSLDQFENE	K4C5H2	Non-specific serine/threonine protein kinase OS=Solanum lycopersicum OX=4081 GN=101255701 PE=3 SV=1	101255701	String	CAMK/CAMKL
K4CV09-489S	K4CV09	489	S	Serine/threonine-protein phosphatase OS=Solanum lycopersicum OX=4081 PE=3 SV=1	---	GGMVRQLSLDQFENE	K4DHR4	Non-specific serine/threonine protein kinase OS=Solanum lycopersicum OX=4081 GN=101249805 PE=3 SV=1	101249805	String	CAMK/CAMKL
K4CV09-489S	K4CV09	489	S	Serine/threonine-protein phosphatase OS=Solanum lycopersicum OX=4081 PE=3 SV=1	---	GGMVRQLSLDQFENE	K4B344	Putative serine/threonine-protein kinase SRK2E-like(predicted) OS=Solanum lycopersicum OX=4081 GN=101268620 PE=3 SV=1	101268620	String	CAMK/CAMKL
K4CV09-489S	K4CV09	489	S	Serine/threonine-protein phosphatase OS=Solanum lycopersicum OX=4081 PE=3 SV=1	---	GGMVRQLSLDQFENE	K4CND7	Protein kinase domain-containing protein(predicted) OS=Solanum lycopersicum OX=4081 GN=101250433 PE=3 SV=1	101250433	String	CAMK/CAMKL
K4CV09-489S	K4CV09	489	S	Serine/threonine-protein phosphatase OS=Solanum lycopersicum OX=4081 PE=3 SV=1	---	GGMVRQLSLDQFENE	K4C5H4	Non-specific serine/threonine protein kinase OS=Solanum lycopersicum OX=4081 PE=3 SV=1	---	String	CAMK/CAMKL
K4CV09-489S	K4CV09	489	S	Serine/threonine-protein phosphatase OS=Solanum lycopersicum OX=4081 PE=3 SV=1	---	GGMVRQLSLDQFENE	K4D7V7	Protein kinase domain-containing protein(predicted) OS=Solanum lycopersicum OX=4081 PE=4 SV=1	---	String	CAMK/CAMKL
K4CV09-489S	K4CV09	489	S	Serine/threonine-protein phosphatase OS=Solanum lycopersicum OX=4081 PE=3 SV=1	---	GGMVRQLSLDQFENE	K4CVT6	Non-specific serine/threonine protein kinase OS=Solanum lycopersicum OX=4081 GN=101264555 PE=3 SV=1	101264555	String	CAMK/CAMKL
K4CV09-489S	K4CV09	489	S	Serine/threonine-protein phosphatase OS=Solanum lycopersicum OX=4081 PE=3 SV=1	---	GGMVRQLSLDQFENE	K4B1W9	Protein kinase domain-containing protein(predicted) OS=Solanum lycopersicum OX=4081 GN=101248921 PE=3 SV=1	101248921	String	CAMK/CAMKL
K4CV09-489S	K4CV09	489	S	Serine/threonine-protein phosphatase OS=Solanum lycopersicum OX=4081 PE=3 SV=1	---	GGMVRQLSLDQFENE	K4CB16	Non-specific serine/threonine protein kinase OS=Solanum lycopersicum OX=4081 GN=101264440 PE=3 SV=1	101264440	String	CAMK/CAMKL
K4CV09-489S	K4CV09	489	S	Serine/threonine-protein phosphatase OS=Solanum lycopersicum OX=4081 PE=3 SV=1	---	GGMVRQLSLDQFENE	K4C5H3	Non-specific serine/threonine protein kinase OS=Solanum lycopersicum OX=4081 GN=101256293 PE=3 SV=1	101256293	String	CAMK/CAMKL
K4CV09-489S	K4CV09	489	S	Serine/threonine-protein phosphatase OS=Solanum lycopersicum OX=4081 PE=3 SV=1	---	GGMVRQLSLDQFENE	K4CLV7	Non-specific serine/threonine protein kinase OS=Solanum lycopersicum OX=4081 GN=101268207 PE=3 SV=1	101268207	String	CAMK/CAMKL
K4CV09-489S	K4CV09	489	S	Serine/threonine-protein phosphatase OS=Solanum lycopersicum OX=4081 PE=3 SV=1	---	GGMVRQLSLDQFENE	K4CAA3	Non-specific serine/threonine protein kinase OS=Solanum lycopersicum OX=4081 PE=3 SV=1	---	String	CAMK/CAMKL
K4CV09-489S	K4CV09	489	S	Serine/threonine-protein phosphatase OS=Solanum lycopersicum OX=4081 PE=3 SV=1	---	GGMVRQLSLDQFENE	K4D5H4	Sucrose non-fermenting 1-related protein kinase 2 family member(predicted) OS=Solanum lycopersicum OX=4081 PE=4 SV=1	---	String	CAMK/CAMKL
K4CV09-489S	K4CV09	489	S	Serine/threonine-protein phosphatase OS=Solanum lycopersicum OX=4081 PE=3 SV=1	---	GGMVRQLSLDQFENE	K4CS94	Non-specific serine/threonine protein kinase OS=Solanum lycopersicum OX=4081 GN=101254823 PE=3 SV=1	101254823	String	CAMK/CAMKL
K4CV09-489S	K4CV09	489	S	Serine/threonine-protein phosphatase OS=Solanum lycopersicum OX=4081 PE=3 SV=1	---	GGMVRQLSLDQFENE	K4D952	Non-specific serine/threonine protein kinase OS=Solanum lycopersicum OX=4081 GN=101258032 PE=3 SV=1	101258032	String	CAMK/CAMKL
K4CV09-489S	K4CV09	489	S	Serine/threonine-protein phosphatase OS=Solanum lycopersicum OX=4081 PE=3 SV=1	---	GGMVRQLSLDQFENE	K4DA87	Serine/threonine-protein kinase GRIK2(predicted) OS=Solanum lycopersicum OX=4081 PE=4 SV=1	---	String	CAMK/CAMKL
K4CV09-489S	K4CV09	489	S	Serine/threonine-protein phosphatase OS=Solanum lycopersicum OX=4081 PE=3 SV=1	---	GGMVRQLSLDQFENE	K4BDV7	Non-specific serine/threonine protein kinase OS=Solanum lycopersicum OX=4081 GN=101258333 PE=3 SV=1	101258333	String	CAMK/CAMKL
K4CV09-489S	K4CV09	489	S	Serine/threonine-protein phosphatase OS=Solanum lycopersicum OX=4081 PE=3 SV=1	---	GGMVRQLSLDQFENE	K4BE34	Non-specific serine/threonine protein kinase OS=Solanum lycopersicum OX=4081 GN=101250367 PE=3 SV=1	101250367	String	CAMK/CAMKL
K4CV09-489S	K4CV09	489	S	Serine/threonine-protein phosphatase OS=Solanum lycopersicum OX=4081 PE=3 SV=1	---	GGMVRQLSLDQFENE	K4C2X9	Protein kinase domain-containing protein(predicted) OS=Solanum lycopersicum OX=4081 GN=101265336 PE=3 SV=1	101265336	String	CAMK/CAMKL
K4CV09-519S	K4CV09	519	S	Serine/threonine-protein phosphatase OS=Solanum lycopersicum OX=4081 PE=3 SV=1	---	KKFARQKSPQGLHKK	K4BTY8	Protein kinase domain-containing protein(predicted) OS=Solanum lycopersicum OX=4081 PE=3 SV=1	---	String	CAMK/CAMKL
K4CV09-519S	K4CV09	519	S	Serine/threonine-protein phosphatase OS=Solanum lycopersicum OX=4081 PE=3 SV=1	---	KKFARQKSPQGLHKK	K4C3C6	Non-specific serine/threonine protein kinase OS=Solanum lycopersicum OX=4081 GN=101247723 PE=3 SV=1	101247723	String	CAMK/CAMKL
K4CV09-519S	K4CV09	519	S	Serine/threonine-protein phosphatase OS=Solanum lycopersicum OX=4081 PE=3 SV=1	---	KKFARQKSPQGLHKK	K4C5H5	Non-specific serine/threonine protein kinase OS=Solanum lycopersicum OX=4081 GN=101259941 PE=3 SV=1	101259941	String	CAMK/CAMKL
K4CV09-519S	K4CV09	519	S	Serine/threonine-protein phosphatase OS=Solanum lycopersicum OX=4081 PE=3 SV=1	---	KKFARQKSPQGLHKK	K4B4Z4	Non-specific serine/threonine protein kinase OS=Solanum lycopersicum OX=4081 GN=101259992 PE=3 SV=1	101259992	String	CAMK/CAMKL
K4CV09-519S	K4CV09	519	S	Serine/threonine-protein phosphatase OS=Solanum lycopersicum OX=4081 PE=3 SV=1	---	KKFARQKSPQGLHKK	K4D402	Protein kinase domain-containing protein(predicted) OS=Solanum lycopersicum OX=4081 GN=101259692 PE=3 SV=1	101259692	String	CAMK/CAMKL
K4CV09-519S	K4CV09	519	S	Serine/threonine-protein phosphatase OS=Solanum lycopersicum OX=4081 PE=3 SV=1	---	KKFARQKSPQGLHKK	K4B8M7	Non-specific serine/threonine protein kinase OS=Solanum lycopersicum OX=4081 GN=101248263 PE=3 SV=1	101248263	String	CAMK/CAMKL
K4CV09-519S	K4CV09	519	S	Serine/threonine-protein phosphatase OS=Solanum lycopersicum OX=4081 PE=3 SV=1	---	KKFARQKSPQGLHKK	K4B8M8	Non-specific serine/threonine protein kinase OS=Solanum lycopersicum OX=4081 GN=101251538 PE=3 SV=1	101251538	String	CAMK/CAMKL
K4CV09-519S	K4CV09	519	S	Serine/threonine-protein phosphatase OS=Solanum lycopersicum OX=4081 PE=3 SV=1	---	KKFARQKSPQGLHKK	Q6XNM3	Non-specific serine/threonine protein kinase OS=Solanum lycopersicum OX=4081 GN=543870 PE=2 SV=1	543870	String	CAMK/CAMKL
K4CV09-519S	K4CV09	519	S	Serine/threonine-protein phosphatase OS=Solanum lycopersicum OX=4081 PE=3 SV=1	---	KKFARQKSPQGLHKK	Q9M726	Non-specific serine/threonine protein kinase OS=Solanum lycopersicum OX=4081 GN=SNF1 PE=2 SV=1	SNF1	String	CAMK/CAMKL
K4CV09-519S	K4CV09	519	S	Serine/threonine-protein phosphatase OS=Solanum lycopersicum OX=4081 PE=3 SV=1	---	KKFARQKSPQGLHKK	Q4W3B3	Non-specific serine/threonine protein kinase OS=Solanum lycopersicum OX=4081 GN=cipk PE=2 SV=1	cipk	String	CAMK/CAMKL
K4CV09-519S	K4CV09	519	S	Serine/threonine-protein phosphatase OS=Solanum lycopersicum OX=4081 PE=3 SV=1	---	KKFARQKSPQGLHKK	A1IKU3	SNF1-related kinase OS=Solanum lycopersicum OX=4081 GN=LeSRK2C PE=2 SV=1	LeSRK2C	String	CAMK/CAMKL
K4CV09-519S	K4CV09	519	S	Serine/threonine-protein phosphatase OS=Solanum lycopersicum OX=4081 PE=3 SV=1	---	KKFARQKSPQGLHKK	G3XKW8	Non-specific serine/threonine protein kinase OS=Solanum lycopersicum OX=4081 GN=SlCIPK2 PE=2 SV=1	SlCIPK2	String	CAMK/CAMKL
K4CV09-519S	K4CV09	519	S	Serine/threonine-protein phosphatase OS=Solanum lycopersicum OX=4081 PE=3 SV=1	---	KKFARQKSPQGLHKK	K4BUB9	Non-specific serine/threonine protein kinase OS=Solanum lycopersicum OX=4081 GN=101265432 PE=3 SV=1	101265432	String	CAMK/CAMKL
K4CV09-519S	K4CV09	519	S	Serine/threonine-protein phosphatase OS=Solanum lycopersicum OX=4081 PE=3 SV=1	---	KKFARQKSPQGLHKK	K4D7V8	NAF domain-containing protein(predicted) OS=Solanum lycopersicum OX=4081 PE=4 SV=1	---	String	CAMK/CAMKL
K4CV09-519S	K4CV09	519	S	Serine/threonine-protein phosphatase OS=Solanum lycopersicum OX=4081 PE=3 SV=1	---	KKFARQKSPQGLHKK	K4CVT5	Non-specific serine/threonine protein kinase(predicted) OS=Solanum lycopersicum OX=4081 PE=3 SV=1	---	String	CAMK/CAMKL
K4CV09-519S	K4CV09	519	S	Serine/threonine-protein phosphatase OS=Solanum lycopersicum OX=4081 PE=3 SV=1	---	KKFARQKSPQGLHKK	K4C820	Non-specific serine/threonine protein kinase OS=Solanum lycopersicum OX=4081 PE=3 SV=1	---	String	CAMK/CAMKL
K4CV09-519S	K4CV09	519	S	Serine/threonine-protein phosphatase OS=Solanum lycopersicum OX=4081 PE=3 SV=1	---	KKFARQKSPQGLHKK	K4D5H6	Serine/threonine-protein kinase SAPK1(predicted) OS=Solanum lycopersicum OX=4081 PE=4 SV=1	---	String	CAMK/CAMKL
K4CV09-519S	K4CV09	519	S	Serine/threonine-protein phosphatase OS=Solanum lycopersicum OX=4081 PE=3 SV=1	---	KKFARQKSPQGLHKK	K4C3C5	Non-specific serine/threonine protein kinase OS=Solanum lycopersicum OX=4081 GN=101247430 PE=3 SV=1	101247430	String	CAMK/CAMKL
K4CV09-519S	K4CV09	519	S	Serine/threonine-protein phosphatase OS=Solanum lycopersicum OX=4081 PE=3 SV=1	---	KKFARQKSPQGLHKK	K4C201	Non-specific serine/threonine protein kinase OS=Solanum lycopersicum OX=4081 GN=101243894 PE=3 SV=1	101243894	String	CAMK/CAMKL
K4CV09-519S	K4CV09	519	S	Serine/threonine-protein phosphatase OS=Solanum lycopersicum OX=4081 PE=3 SV=1	---	KKFARQKSPQGLHKK	K4DCA0	Non-specific serine/threonine protein kinase OS=Solanum lycopersicum OX=4081 GN=101055500 PE=3 SV=1	101055500	String	CAMK/CAMKL
K4CV09-519S	K4CV09	519	S	Serine/threonine-protein phosphatase OS=Solanum lycopersicum OX=4081 PE=3 SV=1	---	KKFARQKSPQGLHKK	K4C0Z3	Non-specific serine/threonine protein kinase OS=Solanum lycopersicum OX=4081 GN=101261122 PE=3 SV=1	101261122	String	CAMK/CAMKL
K4CV09-519S	K4CV09	519	S	Serine/threonine-protein phosphatase OS=Solanum lycopersicum OX=4081 PE=3 SV=1	---	KKFARQKSPQGLHKK	K4BCI8	Serine/threonine protein kinase SAPK8-like protein(predicted) OS=Solanum lycopersicum OX=4081 GN=101251432 PE=3 SV=1	101251432	String	CAMK/CAMKL
K4CV09-519S	K4CV09	519	S	Serine/threonine-protein phosphatase OS=Solanum lycopersicum OX=4081 PE=3 SV=1	---	KKFARQKSPQGLHKK	K4AT81	Non-specific serine/threonine protein kinase OS=Solanum lycopersicum OX=4081 GN=101257694 PE=3 SV=1	101257694	String	CAMK/CAMKL
K4CV09-519S	K4CV09	519	S	Serine/threonine-protein phosphatase OS=Solanum lycopersicum OX=4081 PE=3 SV=1	---	KKFARQKSPQGLHKK	K4D3X9	Non-specific serine/threonine protein kinase(predicted) OS=Solanum lycopersicum OX=4081 PE=3 SV=1	---	String	CAMK/CAMKL
K4CV09-519S	K4CV09	519	S	Serine/threonine-protein phosphatase OS=Solanum lycopersicum OX=4081 PE=3 SV=1	---	KKFARQKSPQGLHKK	K4CSW9	Non-specific serine/threonine protein kinase OS=Solanum lycopersicum OX=4081 PE=3 SV=1	---	String	CAMK/CAMKL
K4CV09-519S	K4CV09	519	S	Serine/threonine-protein phosphatase OS=Solanum lycopersicum OX=4081 PE=3 SV=1	---	KKFARQKSPQGLHKK	K4C5H2	Non-specific serine/threonine protein kinase OS=Solanum lycopersicum OX=4081 GN=101255701 PE=3 SV=1	101255701	String	CAMK/CAMKL
K4CV09-519S	K4CV09	519	S	Serine/threonine-protein phosphatase OS=Solanum lycopersicum OX=4081 PE=3 SV=1	---	KKFARQKSPQGLHKK	K4DHR4	Non-specific serine/threonine protein kinase OS=Solanum lycopersicum OX=4081 GN=101249805 PE=3 SV=1	101249805	String	CAMK/CAMKL
K4CV09-519S	K4CV09	519	S	Serine/threonine-protein phosphatase OS=Solanum lycopersicum OX=4081 PE=3 SV=1	---	KKFARQKSPQGLHKK	K4B344	Putative serine/threonine-protein kinase SRK2E-like(predicted) OS=Solanum lycopersicum OX=4081 GN=101268620 PE=3 SV=1	101268620	String	CAMK/CAMKL
K4CV09-519S	K4CV09	519	S	Serine/threonine-protein phosphatase OS=Solanum lycopersicum OX=4081 PE=3 SV=1	---	KKFARQKSPQGLHKK	K4CND7	Protein kinase domain-containing protein(predicted) OS=Solanum lycopersicum OX=4081 GN=101250433 PE=3 SV=1	101250433	String	CAMK/CAMKL
K4CV09-519S	K4CV09	519	S	Serine/threonine-protein phosphatase OS=Solanum lycopersicum OX=4081 PE=3 SV=1	---	KKFARQKSPQGLHKK	K4C5H4	Non-specific serine/threonine protein kinase OS=Solanum lycopersicum OX=4081 PE=3 SV=1	---	String	CAMK/CAMKL
K4CV09-519S	K4CV09	519	S	Serine/threonine-protein phosphatase OS=Solanum lycopersicum OX=4081 PE=3 SV=1	---	KKFARQKSPQGLHKK	K4D7V7	Protein kinase domain-containing protein(predicted) OS=Solanum lycopersicum OX=4081 PE=4 SV=1	---	String	CAMK/CAMKL
K4CV09-519S	K4CV09	519	S	Serine/threonine-protein phosphatase OS=Solanum lycopersicum OX=4081 PE=3 SV=1	---	KKFARQKSPQGLHKK	K4CVT6	Non-specific serine/threonine protein kinase OS=Solanum lycopersicum OX=4081 GN=101264555 PE=3 SV=1	101264555	String	CAMK/CAMKL
K4CV09-519S	K4CV09	519	S	Serine/threonine-protein phosphatase OS=Solanum lycopersicum OX=4081 PE=3 SV=1	---	KKFARQKSPQGLHKK	K4B1W9	Protein kinase domain-containing protein(predicted) OS=Solanum lycopersicum OX=4081 GN=101248921 PE=3 SV=1	101248921	String	CAMK/CAMKL
K4CV09-519S	K4CV09	519	S	Serine/threonine-protein phosphatase OS=Solanum lycopersicum OX=4081 PE=3 SV=1	---	KKFARQKSPQGLHKK	K4CB16	Non-specific serine/threonine protein kinase OS=Solanum lycopersicum OX=4081 GN=101264440 PE=3 SV=1	101264440	String	CAMK/CAMKL
K4CV09-519S	K4CV09	519	S	Serine/threonine-protein phosphatase OS=Solanum lycopersicum OX=4081 PE=3 SV=1	---	KKFARQKSPQGLHKK	K4C5H3	Non-specific serine/threonine protein kinase OS=Solanum lycopersicum OX=4081 GN=101256293 PE=3 SV=1	101256293	String	CAMK/CAMKL
K4CV09-519S	K4CV09	519	S	Serine/threonine-protein phosphatase OS=Solanum lycopersicum OX=4081 PE=3 SV=1	---	KKFARQKSPQGLHKK	K4CLV7	Non-specific serine/threonine protein kinase OS=Solanum lycopersicum OX=4081 GN=101268207 PE=3 SV=1	101268207	String	CAMK/CAMKL
K4CV09-519S	K4CV09	519	S	Serine/threonine-protein phosphatase OS=Solanum lycopersicum OX=4081 PE=3 SV=1	---	KKFARQKSPQGLHKK	K4CAA3	Non-specific serine/threonine protein kinase OS=Solanum lycopersicum OX=4081 PE=3 SV=1	---	String	CAMK/CAMKL
K4CV09-519S	K4CV09	519	S	Serine/threonine-protein phosphatase OS=Solanum lycopersicum OX=4081 PE=3 SV=1	---	KKFARQKSPQGLHKK	K4D5H4	Sucrose non-fermenting 1-related protein kinase 2 family member(predicted) OS=Solanum lycopersicum OX=4081 PE=4 SV=1	---	String	CAMK/CAMKL
K4CV09-519S	K4CV09	519	S	Serine/threonine-protein phosphatase OS=Solanum lycopersicum OX=4081 PE=3 SV=1	---	KKFARQKSPQGLHKK	K4CS94	Non-specific serine/threonine protein kinase OS=Solanum lycopersicum OX=4081 GN=101254823 PE=3 SV=1	101254823	String	CAMK/CAMKL
K4CV09-519S	K4CV09	519	S	Serine/threonine-protein phosphatase OS=Solanum lycopersicum OX=4081 PE=3 SV=1	---	KKFARQKSPQGLHKK	K4D952	Non-specific serine/threonine protein kinase OS=Solanum lycopersicum OX=4081 GN=101258032 PE=3 SV=1	101258032	String	CAMK/CAMKL
K4CV09-519S	K4CV09	519	S	Serine/threonine-protein phosphatase OS=Solanum lycopersicum OX=4081 PE=3 SV=1	---	KKFARQKSPQGLHKK	K4DA87	Serine/threonine-protein kinase GRIK2(predicted) OS=Solanum lycopersicum OX=4081 PE=4 SV=1	---	String	CAMK/CAMKL
K4CV09-519S	K4CV09	519	S	Serine/threonine-protein phosphatase OS=Solanum lycopersicum OX=4081 PE=3 SV=1	---	KKFARQKSPQGLHKK	K4BDV7	Non-specific serine/threonine protein kinase OS=Solanum lycopersicum OX=4081 GN=101258333 PE=3 SV=1	101258333	String	CAMK/CAMKL
K4CV09-519S	K4CV09	519	S	Serine/threonine-protein phosphatase OS=Solanum lycopersicum OX=4081 PE=3 SV=1	---	KKFARQKSPQGLHKK	K4BE34	Non-specific serine/threonine protein kinase OS=Solanum lycopersicum OX=4081 GN=101250367 PE=3 SV=1	101250367	String	CAMK/CAMKL
K4CV09-519S	K4CV09	519	S	Serine/threonine-protein phosphatase OS=Solanum lycopersicum OX=4081 PE=3 SV=1	---	KKFARQKSPQGLHKK	K4C2X9	Protein kinase domain-containing protein(predicted) OS=Solanum lycopersicum OX=4081 GN=101265336 PE=3 SV=1	101265336	String	CAMK/CAMKL
K4CV09-97S	K4CV09	97	S	Serine/threonine-protein phosphatase OS=Solanum lycopersicum OX=4081 PE=3 SV=1	---	RPAGEPPSPRAAHAA	K4DBQ7	Protein kinase domain-containing protein(predicted) OS=Solanum lycopersicum OX=4081 GN=101252849 PE=3 SV=1	101252849	String	CMGC/CDK
K4CV09-97S	K4CV09	97	S	Serine/threonine-protein phosphatase OS=Solanum lycopersicum OX=4081 PE=3 SV=1	---	RPAGEPPSPRAAHAA	Q9FSH4	B2-type cyclin dependent kinase OS=Solanum lycopersicum OX=4081 GN=cdkB2 PE=2 SV=1	cdkB2	String	CMGC/CDK
K4CV09-97S	K4CV09	97	S	Serine/threonine-protein phosphatase OS=Solanum lycopersicum OX=4081 PE=3 SV=1	---	RPAGEPPSPRAAHAA	Q9FSH5	B1-type cyclin dependent kinase OS=Solanum lycopersicum OX=4081 GN=cdkB1 PE=2 SV=1	cdkB1	String	CMGC/CDK
K4CV09-97S	K4CV09	97	S	Serine/threonine-protein phosphatase OS=Solanum lycopersicum OX=4081 PE=3 SV=1	---	RPAGEPPSPRAAHAA	K4DH59	Protein kinase domain-containing protein(predicted) OS=Solanum lycopersicum OX=4081 GN=544140 PE=3 SV=1	544140	String	CMGC/CDK
K4CV09-97S	K4CV09	97	S	Serine/threonine-protein phosphatase OS=Solanum lycopersicum OX=4081 PE=3 SV=1	---	RPAGEPPSPRAAHAA	K4DAH0	Protein kinase domain-containing protein(predicted) OS=Solanum lycopersicum OX=4081 GN=101248452 PE=3 SV=1	101248452	String	CMGC/CDK
K4CV09-97S	K4CV09	97	S	Serine/threonine-protein phosphatase OS=Solanum lycopersicum OX=4081 PE=3 SV=1	---	RPAGEPPSPRAAHAA	K4CLL0	Protein kinase domain-containing protein(predicted) OS=Solanum lycopersicum OX=4081 PE=3 SV=1	---	String	CMGC/CDK
K4CV09-519S	K4CV09	519	S	Serine/threonine-protein phosphatase OS=Solanum lycopersicum OX=4081 PE=3 SV=1	---	KKFARQKSPQGLHKK	K4DBQ7	Protein kinase domain-containing protein(predicted) OS=Solanum lycopersicum OX=4081 GN=101252849 PE=3 SV=1	101252849	String	CMGC/CDK
K4CV09-519S	K4CV09	519	S	Serine/threonine-protein phosphatase OS=Solanum lycopersicum OX=4081 PE=3 SV=1	---	KKFARQKSPQGLHKK	Q9FSH4	B2-type cyclin dependent kinase OS=Solanum lycopersicum OX=4081 GN=cdkB2 PE=2 SV=1	cdkB2	String	CMGC/CDK
K4CV09-519S	K4CV09	519	S	Serine/threonine-protein phosphatase OS=Solanum lycopersicum OX=4081 PE=3 SV=1	---	KKFARQKSPQGLHKK	Q9FSH5	B1-type cyclin dependent kinase OS=Solanum lycopersicum OX=4081 GN=cdkB1 PE=2 SV=1	cdkB1	String	CMGC/CDK
K4CV09-519S	K4CV09	519	S	Serine/threonine-protein phosphatase OS=Solanum lycopersicum OX=4081 PE=3 SV=1	---	KKFARQKSPQGLHKK	K4DH59	Protein kinase domain-containing protein(predicted) OS=Solanum lycopersicum OX=4081 GN=544140 PE=3 SV=1	544140	String	CMGC/CDK
K4CV09-519S	K4CV09	519	S	Serine/threonine-protein phosphatase OS=Solanum lycopersicum OX=4081 PE=3 SV=1	---	KKFARQKSPQGLHKK	K4DAH0	Protein kinase domain-containing protein(predicted) OS=Solanum lycopersicum OX=4081 GN=101248452 PE=3 SV=1	101248452	String	CMGC/CDK
K4CV09-519S	K4CV09	519	S	Serine/threonine-protein phosphatase OS=Solanum lycopersicum OX=4081 PE=3 SV=1	---	KKFARQKSPQGLHKK	K4CLL0	Protein kinase domain-containing protein(predicted) OS=Solanum lycopersicum OX=4081 PE=3 SV=1	---	String	CMGC/CDK
K4CV09-803S	K4CV09	803	S	Serine/threonine-protein phosphatase OS=Solanum lycopersicum OX=4081 PE=3 SV=1	---	PLPPPLLSPETSPER	K4DBQ7	Protein kinase domain-containing protein(predicted) OS=Solanum lycopersicum OX=4081 GN=101252849 PE=3 SV=1	101252849	String	CMGC/CDK
K4CV09-803S	K4CV09	803	S	Serine/threonine-protein phosphatase OS=Solanum lycopersicum OX=4081 PE=3 SV=1	---	PLPPPLLSPETSPER	Q9FSH4	B2-type cyclin dependent kinase OS=Solanum lycopersicum OX=4081 GN=cdkB2 PE=2 SV=1	cdkB2	String	CMGC/CDK
K4CV09-803S	K4CV09	803	S	Serine/threonine-protein phosphatase OS=Solanum lycopersicum OX=4081 PE=3 SV=1	---	PLPPPLLSPETSPER	Q9FSH5	B1-type cyclin dependent kinase OS=Solanum lycopersicum OX=4081 GN=cdkB1 PE=2 SV=1	cdkB1	String	CMGC/CDK
K4CV09-803S	K4CV09	803	S	Serine/threonine-protein phosphatase OS=Solanum lycopersicum OX=4081 PE=3 SV=1	---	PLPPPLLSPETSPER	K4DH59	Protein kinase domain-containing protein(predicted) OS=Solanum lycopersicum OX=4081 GN=544140 PE=3 SV=1	544140	String	CMGC/CDK
K4CV09-803S	K4CV09	803	S	Serine/threonine-protein phosphatase OS=Solanum lycopersicum OX=4081 PE=3 SV=1	---	PLPPPLLSPETSPER	K4DAH0	Protein kinase domain-containing protein(predicted) OS=Solanum lycopersicum OX=4081 GN=101248452 PE=3 SV=1	101248452	String	CMGC/CDK
K4CV09-803S	K4CV09	803	S	Serine/threonine-protein phosphatase OS=Solanum lycopersicum OX=4081 PE=3 SV=1	---	PLPPPLLSPETSPER	K4CLL0	Protein kinase domain-containing protein(predicted) OS=Solanum lycopersicum OX=4081 PE=3 SV=1	---	String	CMGC/CDK
K4CV09-97S	K4CV09	97	S	Serine/threonine-protein phosphatase OS=Solanum lycopersicum OX=4081 PE=3 SV=1	---	RPAGEPPSPRAAHAA	K4C8V4	Protein kinase domain-containing protein(predicted) OS=Solanum lycopersicum OX=4081 GN=101245853 PE=4 SV=1	101245853	String	CMGC/DYRK
K4CV09-97S	K4CV09	97	S	Serine/threonine-protein phosphatase OS=Solanum lycopersicum OX=4081 PE=3 SV=1	---	RPAGEPPSPRAAHAA	K4BJN0	Protein kinase domain-containing protein(predicted) OS=Solanum lycopersicum OX=4081 GN=101252371 PE=4 SV=1	101252371	String	CMGC/DYRK
K4CV09-97S	K4CV09	97	S	Serine/threonine-protein phosphatase OS=Solanum lycopersicum OX=4081 PE=3 SV=1	---	RPAGEPPSPRAAHAA	K4C5U2	Protein kinase domain-containing protein(predicted) OS=Solanum lycopersicum OX=4081 PE=4 SV=1	---	String	CMGC/DYRK
K4CV09-97S	K4CV09	97	S	Serine/threonine-protein phosphatase OS=Solanum lycopersicum OX=4081 PE=3 SV=1	---	RPAGEPPSPRAAHAA	K4BJF2	dual specificity protein kinase YAK1 isoform X3(predicted) OS=Solanum lycopersicum OX=4081 GN=101245740 PE=4 SV=1	101245740	String	CMGC/DYRK
K4CV09-519S	K4CV09	519	S	Serine/threonine-protein phosphatase OS=Solanum lycopersicum OX=4081 PE=3 SV=1	---	KKFARQKSPQGLHKK	K4C8V4	Protein kinase domain-containing protein(predicted) OS=Solanum lycopersicum OX=4081 GN=101245853 PE=4 SV=1	101245853	String	CMGC/DYRK
K4CV09-519S	K4CV09	519	S	Serine/threonine-protein phosphatase OS=Solanum lycopersicum OX=4081 PE=3 SV=1	---	KKFARQKSPQGLHKK	K4BJN0	Protein kinase domain-containing protein(predicted) OS=Solanum lycopersicum OX=4081 GN=101252371 PE=4 SV=1	101252371	String	CMGC/DYRK
K4CV09-519S	K4CV09	519	S	Serine/threonine-protein phosphatase OS=Solanum lycopersicum OX=4081 PE=3 SV=1	---	KKFARQKSPQGLHKK	K4C5U2	Protein kinase domain-containing protein(predicted) OS=Solanum lycopersicum OX=4081 PE=4 SV=1	---	String	CMGC/DYRK
K4CV09-519S	K4CV09	519	S	Serine/threonine-protein phosphatase OS=Solanum lycopersicum OX=4081 PE=3 SV=1	---	KKFARQKSPQGLHKK	K4BJF2	dual specificity protein kinase YAK1 isoform X3(predicted) OS=Solanum lycopersicum OX=4081 GN=101245740 PE=4 SV=1	101245740	String	CMGC/DYRK
K4CV09-803S	K4CV09	803	S	Serine/threonine-protein phosphatase OS=Solanum lycopersicum OX=4081 PE=3 SV=1	---	PLPPPLLSPETSPER	K4C8V4	Protein kinase domain-containing protein(predicted) OS=Solanum lycopersicum OX=4081 GN=101245853 PE=4 SV=1	101245853	String	CMGC/DYRK
K4CV09-803S	K4CV09	803	S	Serine/threonine-protein phosphatase OS=Solanum lycopersicum OX=4081 PE=3 SV=1	---	PLPPPLLSPETSPER	K4BJN0	Protein kinase domain-containing protein(predicted) OS=Solanum lycopersicum OX=4081 GN=101252371 PE=4 SV=1	101252371	String	CMGC/DYRK
K4CV09-803S	K4CV09	803	S	Serine/threonine-protein phosphatase OS=Solanum lycopersicum OX=4081 PE=3 SV=1	---	PLPPPLLSPETSPER	K4C5U2	Protein kinase domain-containing protein(predicted) OS=Solanum lycopersicum OX=4081 PE=4 SV=1	---	String	CMGC/DYRK
K4CV09-803S	K4CV09	803	S	Serine/threonine-protein phosphatase OS=Solanum lycopersicum OX=4081 PE=3 SV=1	---	PLPPPLLSPETSPER	K4BJF2	dual specificity protein kinase YAK1 isoform X3(predicted) OS=Solanum lycopersicum OX=4081 GN=101245740 PE=4 SV=1	101245740	String	CMGC/DYRK
K4CV09-97S	K4CV09	97	S	Serine/threonine-protein phosphatase OS=Solanum lycopersicum OX=4081 PE=3 SV=1	---	RPAGEPPSPRAAHAA	K4BBH5	Protein kinase domain-containing protein(predicted) OS=Solanum lycopersicum OX=4081 PE=3 SV=1	---	String	CMGC/GSK
K4CV09-97S	K4CV09	97	S	Serine/threonine-protein phosphatase OS=Solanum lycopersicum OX=4081 PE=3 SV=1	---	RPAGEPPSPRAAHAA	K4B1D0	shaggy-related protein kinase NtK-1(predicted) OS=Solanum lycopersicum OX=4081 GN=101259887 PE=3 SV=1	101259887	String	CMGC/GSK
K4CV09-97S	K4CV09	97	S	Serine/threonine-protein phosphatase OS=Solanum lycopersicum OX=4081 PE=3 SV=1	---	RPAGEPPSPRAAHAA	K4DGB0	Protein kinase domain-containing protein(predicted) OS=Solanum lycopersicum OX=4081 GN=101266803 PE=3 SV=1	101266803	String	CMGC/GSK
K4CV09-97S	K4CV09	97	S	Serine/threonine-protein phosphatase OS=Solanum lycopersicum OX=4081 PE=3 SV=1	---	RPAGEPPSPRAAHAA	K4B1R9	Putative shaggy-related protein kinase kappa-like(predicted) OS=Solanum lycopersicum OX=4081 GN=101265073 PE=3 SV=1	101265073	String	CMGC/GSK
K4CV09-97S	K4CV09	97	S	Serine/threonine-protein phosphatase OS=Solanum lycopersicum OX=4081 PE=3 SV=1	---	RPAGEPPSPRAAHAA	K4C1D7	Protein kinase domain-containing protein(predicted) OS=Solanum lycopersicum OX=4081 GN=101263118 PE=3 SV=1	101263118	String	CMGC/GSK
K4CV09-97S	K4CV09	97	S	Serine/threonine-protein phosphatase OS=Solanum lycopersicum OX=4081 PE=3 SV=1	---	RPAGEPPSPRAAHAA	K4AZA2	Protein kinase domain-containing protein(predicted) OS=Solanum lycopersicum OX=4081 GN=101258488 PE=3 SV=1	101258488	String	CMGC/GSK
K4CV09-97S	K4CV09	97	S	Serine/threonine-protein phosphatase OS=Solanum lycopersicum OX=4081 PE=3 SV=1	---	RPAGEPPSPRAAHAA	K4CAB9	Protein kinase domain-containing protein(predicted) OS=Solanum lycopersicum OX=4081 PE=4 SV=1	---	String	CMGC/GSK
K4CV09-97S	K4CV09	97	S	Serine/threonine-protein phosphatase OS=Solanum lycopersicum OX=4081 PE=3 SV=1	---	RPAGEPPSPRAAHAA	K4B8K4	Glycogen synthase kinase-3 beta(predicted) OS=Solanum lycopersicum OX=4081 GN=101249039 PE=3 SV=1	101249039	String	CMGC/GSK
K4CV09-97S	K4CV09	97	S	Serine/threonine-protein phosphatase OS=Solanum lycopersicum OX=4081 PE=3 SV=1	---	RPAGEPPSPRAAHAA	K4BE30	Glycogen synthase kinase-3 beta(predicted) OS=Solanum lycopersicum OX=4081 GN=101249608 PE=3 SV=1	101249608	String	CMGC/GSK
K4CV09-97S	K4CV09	97	S	Serine/threonine-protein phosphatase OS=Solanum lycopersicum OX=4081 PE=3 SV=1	---	RPAGEPPSPRAAHAA	K4BR05	Protein kinase domain-containing protein(predicted) OS=Solanum lycopersicum OX=4081 PE=4 SV=1	---	String	CMGC/GSK
K4CV09-97S	K4CV09	97	S	Serine/threonine-protein phosphatase OS=Solanum lycopersicum OX=4081 PE=3 SV=1	---	RPAGEPPSPRAAHAA	K4CG59	Shaggy related protein kinase eta like(predicted) OS=Solanum lycopersicum OX=4081 GN=101244391 PE=3 SV=1	101244391	String	CMGC/GSK
K4CV09-97S	K4CV09	97	S	Serine/threonine-protein phosphatase OS=Solanum lycopersicum OX=4081 PE=3 SV=1	---	RPAGEPPSPRAAHAA	K4CZB4	Protein kinase domain-containing protein(predicted) OS=Solanum lycopersicum OX=4081 PE=4 SV=1	---	String	CMGC/GSK
K4CV09-803S	K4CV09	803	S	Serine/threonine-protein phosphatase OS=Solanum lycopersicum OX=4081 PE=3 SV=1	---	PLPPPLLSPETSPER	K4BBH5	Protein kinase domain-containing protein(predicted) OS=Solanum lycopersicum OX=4081 PE=3 SV=1	---	String	CMGC/GSK
K4CV09-803S	K4CV09	803	S	Serine/threonine-protein phosphatase OS=Solanum lycopersicum OX=4081 PE=3 SV=1	---	PLPPPLLSPETSPER	K4B1D0	shaggy-related protein kinase NtK-1(predicted) OS=Solanum lycopersicum OX=4081 GN=101259887 PE=3 SV=1	101259887	String	CMGC/GSK
K4CV09-803S	K4CV09	803	S	Serine/threonine-protein phosphatase OS=Solanum lycopersicum OX=4081 PE=3 SV=1	---	PLPPPLLSPETSPER	K4DGB0	Protein kinase domain-containing protein(predicted) OS=Solanum lycopersicum OX=4081 GN=101266803 PE=3 SV=1	101266803	String	CMGC/GSK
K4CV09-803S	K4CV09	803	S	Serine/threonine-protein phosphatase OS=Solanum lycopersicum OX=4081 PE=3 SV=1	---	PLPPPLLSPETSPER	K4B1R9	Putative shaggy-related protein kinase kappa-like(predicted) OS=Solanum lycopersicum OX=4081 GN=101265073 PE=3 SV=1	101265073	String	CMGC/GSK
K4CV09-803S	K4CV09	803	S	Serine/threonine-protein phosphatase OS=Solanum lycopersicum OX=4081 PE=3 SV=1	---	PLPPPLLSPETSPER	K4C1D7	Protein kinase domain-containing protein(predicted) OS=Solanum lycopersicum OX=4081 GN=101263118 PE=3 SV=1	101263118	String	CMGC/GSK
K4CV09-803S	K4CV09	803	S	Serine/threonine-protein phosphatase OS=Solanum lycopersicum OX=4081 PE=3 SV=1	---	PLPPPLLSPETSPER	K4AZA2	Protein kinase domain-containing protein(predicted) OS=Solanum lycopersicum OX=4081 GN=101258488 PE=3 SV=1	101258488	String	CMGC/GSK
K4CV09-803S	K4CV09	803	S	Serine/threonine-protein phosphatase OS=Solanum lycopersicum OX=4081 PE=3 SV=1	---	PLPPPLLSPETSPER	K4CAB9	Protein kinase domain-containing protein(predicted) OS=Solanum lycopersicum OX=4081 PE=4 SV=1	---	String	CMGC/GSK
K4CV09-803S	K4CV09	803	S	Serine/threonine-protein phosphatase OS=Solanum lycopersicum OX=4081 PE=3 SV=1	---	PLPPPLLSPETSPER	K4B8K4	Glycogen synthase kinase-3 beta(predicted) OS=Solanum lycopersicum OX=4081 GN=101249039 PE=3 SV=1	101249039	String	CMGC/GSK
K4CV09-803S	K4CV09	803	S	Serine/threonine-protein phosphatase OS=Solanum lycopersicum OX=4081 PE=3 SV=1	---	PLPPPLLSPETSPER	K4BE30	Glycogen synthase kinase-3 beta(predicted) OS=Solanum lycopersicum OX=4081 GN=101249608 PE=3 SV=1	101249608	String	CMGC/GSK
K4CV09-803S	K4CV09	803	S	Serine/threonine-protein phosphatase OS=Solanum lycopersicum OX=4081 PE=3 SV=1	---	PLPPPLLSPETSPER	K4BR05	Protein kinase domain-containing protein(predicted) OS=Solanum lycopersicum OX=4081 PE=4 SV=1	---	String	CMGC/GSK
K4CV09-803S	K4CV09	803	S	Serine/threonine-protein phosphatase OS=Solanum lycopersicum OX=4081 PE=3 SV=1	---	PLPPPLLSPETSPER	K4CG59	Shaggy related protein kinase eta like(predicted) OS=Solanum lycopersicum OX=4081 GN=101244391 PE=3 SV=1	101244391	String	CMGC/GSK
K4CV09-803S	K4CV09	803	S	Serine/threonine-protein phosphatase OS=Solanum lycopersicum OX=4081 PE=3 SV=1	---	PLPPPLLSPETSPER	K4CZB4	Protein kinase domain-containing protein(predicted) OS=Solanum lycopersicum OX=4081 PE=4 SV=1	---	String	CMGC/GSK
K4CV09-97S	K4CV09	97	S	Serine/threonine-protein phosphatase OS=Solanum lycopersicum OX=4081 PE=3 SV=1	---	RPAGEPPSPRAAHAA	K4BNS8	Mitogen-activated protein kinase OS=Solanum lycopersicum OX=4081 GN=100736548 PE=4 SV=1	100736548	String	CMGC/MAPK
K4CV09-97S	K4CV09	97	S	Serine/threonine-protein phosphatase OS=Solanum lycopersicum OX=4081 PE=3 SV=1	---	RPAGEPPSPRAAHAA	K4AZN6	Mitogen-activated protein kinase OS=Solanum lycopersicum OX=4081 GN=100534642 PE=3 SV=1	100534642	String	CMGC/MAPK
K4CV09-97S	K4CV09	97	S	Serine/threonine-protein phosphatase OS=Solanum lycopersicum OX=4081 PE=3 SV=1	---	RPAGEPPSPRAAHAA	E2GLN8	Mitogen-activated protein kinase OS=Solanum lycopersicum OX=4081 GN=MAPK4 PE=2 SV=1	MAPK4	String	CMGC/MAPK
K4CV09-97S	K4CV09	97	S	Serine/threonine-protein phosphatase OS=Solanum lycopersicum OX=4081 PE=3 SV=1	---	RPAGEPPSPRAAHAA	D9J1Y9	Mitogen-activated protein kinase OS=Solanum lycopersicum OX=4081 GN=MPK9 PE=2 SV=1	MPK9	String	CMGC/MAPK
K4CV09-97S	K4CV09	97	S	Serine/threonine-protein phosphatase OS=Solanum lycopersicum OX=4081 PE=3 SV=1	---	RPAGEPPSPRAAHAA	Q84MI4	Mitogen-activated protein kinase OS=Solanum lycopersicum OX=4081 GN=MPK3 PE=2 SV=1	MPK3	String	CMGC/MAPK
K4CV09-97S	K4CV09	97	S	Serine/threonine-protein phosphatase OS=Solanum lycopersicum OX=4081 PE=3 SV=1	---	RPAGEPPSPRAAHAA	Q84MI6	Mitogen-activated protein kinase OS=Solanum lycopersicum OX=4081 GN=MPK1 PE=2 SV=1	MPK1	String	CMGC/MAPK
K4CV09-97S	K4CV09	97	S	Serine/threonine-protein phosphatase OS=Solanum lycopersicum OX=4081 PE=3 SV=1	---	RPAGEPPSPRAAHAA	Q84MI5	Mitogen-activated protein kinase OS=Solanum lycopersicum OX=4081 GN=MPK2 PE=2 SV=1	MPK2	String	CMGC/MAPK
K4CV09-97S	K4CV09	97	S	Serine/threonine-protein phosphatase OS=Solanum lycopersicum OX=4081 PE=3 SV=1	---	RPAGEPPSPRAAHAA	D9IV43	Mitogen-activated protein kinase OS=Solanum lycopersicum OX=4081 GN=MAPK8 PE=2 SV=1	MAPK8	String	CMGC/MAPK
K4CV09-97S	K4CV09	97	S	Serine/threonine-protein phosphatase OS=Solanum lycopersicum OX=4081 PE=3 SV=1	---	RPAGEPPSPRAAHAA	F8UFC2	Mitogen-activated protein kinase OS=Solanum lycopersicum OX=4081 GN=MAPK12 PE=2 SV=1	MAPK12	String	CMGC/MAPK
K4CV09-97S	K4CV09	97	S	Serine/threonine-protein phosphatase OS=Solanum lycopersicum OX=4081 PE=3 SV=1	---	RPAGEPPSPRAAHAA	F8UF76	Mitogen-activated protein kinase OS=Solanum lycopersicum OX=4081 GN=MAPK6 PE=2 SV=1	MAPK6	String	CMGC/MAPK
K4CV09-97S	K4CV09	97	S	Serine/threonine-protein phosphatase OS=Solanum lycopersicum OX=4081 PE=3 SV=1	---	RPAGEPPSPRAAHAA	K4CXS9	Mitogen-activated protein kinase OS=Solanum lycopersicum OX=4081 GN=543859 PE=4 SV=1	543859	String	CMGC/MAPK
K4CV09-97S	K4CV09	97	S	Serine/threonine-protein phosphatase OS=Solanum lycopersicum OX=4081 PE=3 SV=1	---	RPAGEPPSPRAAHAA	K4CGP1	Mitogen-activated protein kinase OS=Solanum lycopersicum OX=4081 GN=100736537 PE=4 SV=1	100736537	String	CMGC/MAPK
K4CV09-97S	K4CV09	97	S	Serine/threonine-protein phosphatase OS=Solanum lycopersicum OX=4081 PE=3 SV=1	---	RPAGEPPSPRAAHAA	K4C872	Mitogen-activated protein kinase OS=Solanum lycopersicum OX=4081 GN=101245555 PE=4 SV=1	101245555	String	CMGC/MAPK
K4CV09-97S	K4CV09	97	S	Serine/threonine-protein phosphatase OS=Solanum lycopersicum OX=4081 PE=3 SV=1	---	RPAGEPPSPRAAHAA	K4DEW2	Mitogen-activated protein kinase OS=Solanum lycopersicum OX=4081 GN=100736539 PE=4 SV=1	100736539	String	CMGC/MAPK
K4CV09-97S	K4CV09	97	S	Serine/threonine-protein phosphatase OS=Solanum lycopersicum OX=4081 PE=3 SV=1	---	RPAGEPPSPRAAHAA	K4BWX6	Mitogen-activated protein kinase OS=Solanum lycopersicum OX=4081 GN=100736476 PE=4 SV=1	100736476	String	CMGC/MAPK
K4CV09-97S	K4CV09	97	S	Serine/threonine-protein phosphatase OS=Solanum lycopersicum OX=4081 PE=3 SV=1	---	RPAGEPPSPRAAHAA	K4AXR8	Mitogen-activated protein kinase OS=Solanum lycopersicum OX=4081 GN=100736538 PE=4 SV=1	100736538	String	CMGC/MAPK
K4CV09-97S	K4CV09	97	S	Serine/threonine-protein phosphatase OS=Solanum lycopersicum OX=4081 PE=3 SV=1	---	RPAGEPPSPRAAHAA	K4CPE6	Mitogen-activated protein kinase OS=Solanum lycopersicum OX=4081 GN=100736536 PE=3 SV=1	100736536	String	CMGC/MAPK
K4CV09-519S	K4CV09	519	S	Serine/threonine-protein phosphatase OS=Solanum lycopersicum OX=4081 PE=3 SV=1	---	KKFARQKSPQGLHKK	K4BNS8	Mitogen-activated protein kinase OS=Solanum lycopersicum OX=4081 GN=100736548 PE=4 SV=1	100736548	String	CMGC/MAPK
K4CV09-519S	K4CV09	519	S	Serine/threonine-protein phosphatase OS=Solanum lycopersicum OX=4081 PE=3 SV=1	---	KKFARQKSPQGLHKK	K4AZN6	Mitogen-activated protein kinase OS=Solanum lycopersicum OX=4081 GN=100534642 PE=3 SV=1	100534642	String	CMGC/MAPK
K4CV09-519S	K4CV09	519	S	Serine/threonine-protein phosphatase OS=Solanum lycopersicum OX=4081 PE=3 SV=1	---	KKFARQKSPQGLHKK	E2GLN8	Mitogen-activated protein kinase OS=Solanum lycopersicum OX=4081 GN=MAPK4 PE=2 SV=1	MAPK4	String	CMGC/MAPK
K4CV09-519S	K4CV09	519	S	Serine/threonine-protein phosphatase OS=Solanum lycopersicum OX=4081 PE=3 SV=1	---	KKFARQKSPQGLHKK	D9J1Y9	Mitogen-activated protein kinase OS=Solanum lycopersicum OX=4081 GN=MPK9 PE=2 SV=1	MPK9	String	CMGC/MAPK
K4CV09-519S	K4CV09	519	S	Serine/threonine-protein phosphatase OS=Solanum lycopersicum OX=4081 PE=3 SV=1	---	KKFARQKSPQGLHKK	Q84MI4	Mitogen-activated protein kinase OS=Solanum lycopersicum OX=4081 GN=MPK3 PE=2 SV=1	MPK3	String	CMGC/MAPK
K4CV09-519S	K4CV09	519	S	Serine/threonine-protein phosphatase OS=Solanum lycopersicum OX=4081 PE=3 SV=1	---	KKFARQKSPQGLHKK	Q84MI6	Mitogen-activated protein kinase OS=Solanum lycopersicum OX=4081 GN=MPK1 PE=2 SV=1	MPK1	String	CMGC/MAPK
K4CV09-519S	K4CV09	519	S	Serine/threonine-protein phosphatase OS=Solanum lycopersicum OX=4081 PE=3 SV=1	---	KKFARQKSPQGLHKK	Q84MI5	Mitogen-activated protein kinase OS=Solanum lycopersicum OX=4081 GN=MPK2 PE=2 SV=1	MPK2	String	CMGC/MAPK
K4CV09-519S	K4CV09	519	S	Serine/threonine-protein phosphatase OS=Solanum lycopersicum OX=4081 PE=3 SV=1	---	KKFARQKSPQGLHKK	D9IV43	Mitogen-activated protein kinase OS=Solanum lycopersicum OX=4081 GN=MAPK8 PE=2 SV=1	MAPK8	String	CMGC/MAPK
K4CV09-519S	K4CV09	519	S	Serine/threonine-protein phosphatase OS=Solanum lycopersicum OX=4081 PE=3 SV=1	---	KKFARQKSPQGLHKK	F8UFC2	Mitogen-activated protein kinase OS=Solanum lycopersicum OX=4081 GN=MAPK12 PE=2 SV=1	MAPK12	String	CMGC/MAPK
K4CV09-519S	K4CV09	519	S	Serine/threonine-protein phosphatase OS=Solanum lycopersicum OX=4081 PE=3 SV=1	---	KKFARQKSPQGLHKK	F8UF76	Mitogen-activated protein kinase OS=Solanum lycopersicum OX=4081 GN=MAPK6 PE=2 SV=1	MAPK6	String	CMGC/MAPK
K4CV09-519S	K4CV09	519	S	Serine/threonine-protein phosphatase OS=Solanum lycopersicum OX=4081 PE=3 SV=1	---	KKFARQKSPQGLHKK	K4CXS9	Mitogen-activated protein kinase OS=Solanum lycopersicum OX=4081 GN=543859 PE=4 SV=1	543859	String	CMGC/MAPK
K4CV09-519S	K4CV09	519	S	Serine/threonine-protein phosphatase OS=Solanum lycopersicum OX=4081 PE=3 SV=1	---	KKFARQKSPQGLHKK	K4CGP1	Mitogen-activated protein kinase OS=Solanum lycopersicum OX=4081 GN=100736537 PE=4 SV=1	100736537	String	CMGC/MAPK
K4CV09-519S	K4CV09	519	S	Serine/threonine-protein phosphatase OS=Solanum lycopersicum OX=4081 PE=3 SV=1	---	KKFARQKSPQGLHKK	K4C872	Mitogen-activated protein kinase OS=Solanum lycopersicum OX=4081 GN=101245555 PE=4 SV=1	101245555	String	CMGC/MAPK
K4CV09-519S	K4CV09	519	S	Serine/threonine-protein phosphatase OS=Solanum lycopersicum OX=4081 PE=3 SV=1	---	KKFARQKSPQGLHKK	K4DEW2	Mitogen-activated protein kinase OS=Solanum lycopersicum OX=4081 GN=100736539 PE=4 SV=1	100736539	String	CMGC/MAPK
K4CV09-519S	K4CV09	519	S	Serine/threonine-protein phosphatase OS=Solanum lycopersicum OX=4081 PE=3 SV=1	---	KKFARQKSPQGLHKK	K4BWX6	Mitogen-activated protein kinase OS=Solanum lycopersicum OX=4081 GN=100736476 PE=4 SV=1	100736476	String	CMGC/MAPK
K4CV09-519S	K4CV09	519	S	Serine/threonine-protein phosphatase OS=Solanum lycopersicum OX=4081 PE=3 SV=1	---	KKFARQKSPQGLHKK	K4AXR8	Mitogen-activated protein kinase OS=Solanum lycopersicum OX=4081 GN=100736538 PE=4 SV=1	100736538	String	CMGC/MAPK
K4CV09-519S	K4CV09	519	S	Serine/threonine-protein phosphatase OS=Solanum lycopersicum OX=4081 PE=3 SV=1	---	KKFARQKSPQGLHKK	K4CPE6	Mitogen-activated protein kinase OS=Solanum lycopersicum OX=4081 GN=100736536 PE=3 SV=1	100736536	String	CMGC/MAPK
K4CV09-803S	K4CV09	803	S	Serine/threonine-protein phosphatase OS=Solanum lycopersicum OX=4081 PE=3 SV=1	---	PLPPPLLSPETSPER	K4BNS8	Mitogen-activated protein kinase OS=Solanum lycopersicum OX=4081 GN=100736548 PE=4 SV=1	100736548	String	CMGC/MAPK
K4CV09-803S	K4CV09	803	S	Serine/threonine-protein phosphatase OS=Solanum lycopersicum OX=4081 PE=3 SV=1	---	PLPPPLLSPETSPER	K4AZN6	Mitogen-activated protein kinase OS=Solanum lycopersicum OX=4081 GN=100534642 PE=3 SV=1	100534642	String	CMGC/MAPK
K4CV09-803S	K4CV09	803	S	Serine/threonine-protein phosphatase OS=Solanum lycopersicum OX=4081 PE=3 SV=1	---	PLPPPLLSPETSPER	E2GLN8	Mitogen-activated protein kinase OS=Solanum lycopersicum OX=4081 GN=MAPK4 PE=2 SV=1	MAPK4	String	CMGC/MAPK
K4CV09-803S	K4CV09	803	S	Serine/threonine-protein phosphatase OS=Solanum lycopersicum OX=4081 PE=3 SV=1	---	PLPPPLLSPETSPER	D9J1Y9	Mitogen-activated protein kinase OS=Solanum lycopersicum OX=4081 GN=MPK9 PE=2 SV=1	MPK9	String	CMGC/MAPK
K4CV09-803S	K4CV09	803	S	Serine/threonine-protein phosphatase OS=Solanum lycopersicum OX=4081 PE=3 SV=1	---	PLPPPLLSPETSPER	Q84MI4	Mitogen-activated protein kinase OS=Solanum lycopersicum OX=4081 GN=MPK3 PE=2 SV=1	MPK3	String	CMGC/MAPK
K4CV09-803S	K4CV09	803	S	Serine/threonine-protein phosphatase OS=Solanum lycopersicum OX=4081 PE=3 SV=1	---	PLPPPLLSPETSPER	Q84MI6	Mitogen-activated protein kinase OS=Solanum lycopersicum OX=4081 GN=MPK1 PE=2 SV=1	MPK1	String	CMGC/MAPK
K4CV09-803S	K4CV09	803	S	Serine/threonine-protein phosphatase OS=Solanum lycopersicum OX=4081 PE=3 SV=1	---	PLPPPLLSPETSPER	Q84MI5	Mitogen-activated protein kinase OS=Solanum lycopersicum OX=4081 GN=MPK2 PE=2 SV=1	MPK2	String	CMGC/MAPK
K4CV09-803S	K4CV09	803	S	Serine/threonine-protein phosphatase OS=Solanum lycopersicum OX=4081 PE=3 SV=1	---	PLPPPLLSPETSPER	D9IV43	Mitogen-activated protein kinase OS=Solanum lycopersicum OX=4081 GN=MAPK8 PE=2 SV=1	MAPK8	String	CMGC/MAPK
K4CV09-803S	K4CV09	803	S	Serine/threonine-protein phosphatase OS=Solanum lycopersicum OX=4081 PE=3 SV=1	---	PLPPPLLSPETSPER	F8UFC2	Mitogen-activated protein kinase OS=Solanum lycopersicum OX=4081 GN=MAPK12 PE=2 SV=1	MAPK12	String	CMGC/MAPK
K4CV09-803S	K4CV09	803	S	Serine/threonine-protein phosphatase OS=Solanum lycopersicum OX=4081 PE=3 SV=1	---	PLPPPLLSPETSPER	F8UF76	Mitogen-activated protein kinase OS=Solanum lycopersicum OX=4081 GN=MAPK6 PE=2 SV=1	MAPK6	String	CMGC/MAPK
K4CV09-803S	K4CV09	803	S	Serine/threonine-protein phosphatase OS=Solanum lycopersicum OX=4081 PE=3 SV=1	---	PLPPPLLSPETSPER	K4CXS9	Mitogen-activated protein kinase OS=Solanum lycopersicum OX=4081 GN=543859 PE=4 SV=1	543859	String	CMGC/MAPK
K4CV09-803S	K4CV09	803	S	Serine/threonine-protein phosphatase OS=Solanum lycopersicum OX=4081 PE=3 SV=1	---	PLPPPLLSPETSPER	K4CGP1	Mitogen-activated protein kinase OS=Solanum lycopersicum OX=4081 GN=100736537 PE=4 SV=1	100736537	String	CMGC/MAPK
K4CV09-803S	K4CV09	803	S	Serine/threonine-protein phosphatase OS=Solanum lycopersicum OX=4081 PE=3 SV=1	---	PLPPPLLSPETSPER	K4C872	Mitogen-activated protein kinase OS=Solanum lycopersicum OX=4081 GN=101245555 PE=4 SV=1	101245555	String	CMGC/MAPK
K4CV09-803S	K4CV09	803	S	Serine/threonine-protein phosphatase OS=Solanum lycopersicum OX=4081 PE=3 SV=1	---	PLPPPLLSPETSPER	K4DEW2	Mitogen-activated protein kinase OS=Solanum lycopersicum OX=4081 GN=100736539 PE=4 SV=1	100736539	String	CMGC/MAPK
K4CV09-803S	K4CV09	803	S	Serine/threonine-protein phosphatase OS=Solanum lycopersicum OX=4081 PE=3 SV=1	---	PLPPPLLSPETSPER	K4BWX6	Mitogen-activated protein kinase OS=Solanum lycopersicum OX=4081 GN=100736476 PE=4 SV=1	100736476	String	CMGC/MAPK
K4CV09-803S	K4CV09	803	S	Serine/threonine-protein phosphatase OS=Solanum lycopersicum OX=4081 PE=3 SV=1	---	PLPPPLLSPETSPER	K4AXR8	Mitogen-activated protein kinase OS=Solanum lycopersicum OX=4081 GN=100736538 PE=4 SV=1	100736538	String	CMGC/MAPK
K4CV09-803S	K4CV09	803	S	Serine/threonine-protein phosphatase OS=Solanum lycopersicum OX=4081 PE=3 SV=1	---	PLPPPLLSPETSPER	K4CPE6	Mitogen-activated protein kinase OS=Solanum lycopersicum OX=4081 GN=100736536 PE=3 SV=1	100736536	String	CMGC/MAPK
K4CV09-97S	K4CV09	97	S	Serine/threonine-protein phosphatase OS=Solanum lycopersicum OX=4081 PE=3 SV=1	---	RPAGEPPSPRAAHAA	K4CPB8	Protein kinase domain-containing protein(predicted) OS=Solanum lycopersicum OX=4081 PE=4 SV=1	---	String	STE/STE11
K4CV09-97S	K4CV09	97	S	Serine/threonine-protein phosphatase OS=Solanum lycopersicum OX=4081 PE=3 SV=1	---	RPAGEPPSPRAAHAA	K4C4X7	mitogen-activated protein kinase kinase kinase YODA-like(predicted) OS=Solanum lycopersicum OX=4081 PE=4 SV=1	---	String	STE/STE11
K4CV09-97S	K4CV09	97	S	Serine/threonine-protein phosphatase OS=Solanum lycopersicum OX=4081 PE=3 SV=1	---	RPAGEPPSPRAAHAA	K4BF09	Protein kinase domain-containing protein(predicted) OS=Solanum lycopersicum OX=4081 GN=101258826 PE=4 SV=1	101258826	String	STE/STE11
K4CV09-97S	K4CV09	97	S	Serine/threonine-protein phosphatase OS=Solanum lycopersicum OX=4081 PE=3 SV=1	---	RPAGEPPSPRAAHAA	K4B0T5	Kinesin-like protein(predicted) OS=Solanum lycopersicum OX=4081 PE=3 SV=1	---	String	STE/STE11
K4CV09-97S	K4CV09	97	S	Serine/threonine-protein phosphatase OS=Solanum lycopersicum OX=4081 PE=3 SV=1	---	RPAGEPPSPRAAHAA	K4B037	Putative E3 ubiquitin-protein ligase KEG-like(predicted) OS=Solanum lycopersicum OX=4081 GN=101267560 PE=4 SV=1	101267560	String	STE/STE11
K4BEL1-164S	K4BEL1	164	S	HATPase_c domain-containing protein(predicted) OS=Solanum lycopersicum OX=4081 PE=3 SV=1	---	FTVTRDVSGEQLGRG	K4D402	Protein kinase domain-containing protein(predicted) OS=Solanum lycopersicum OX=4081 GN=101259692 PE=3 SV=1	101259692	String	CAMK/CAMKL
K4BEL1-219S	K4BEL1	219	S	HATPase_c domain-containing protein(predicted) OS=Solanum lycopersicum OX=4081 PE=3 SV=1	---	KTTEKEISDDEDDEP	K4BD60	Putative ovule protein(predicted) OS=Solanum lycopersicum OX=4081 GN=101256338 PE=3 SV=1	101256338	String	CMGC/CK2
K4BEL1-219S	K4BEL1	219	S	HATPase_c domain-containing protein(predicted) OS=Solanum lycopersicum OX=4081 PE=3 SV=1	---	KTTEKEISDDEDDEP	K4BG33	Protein kinase domain-containing protein(predicted) OS=Solanum lycopersicum OX=4081 GN=101244750 PE=3 SV=1	101244750	String	CMGC/CK2
K4BEL1-219S	K4BEL1	219	S	HATPase_c domain-containing protein(predicted) OS=Solanum lycopersicum OX=4081 PE=3 SV=1	---	KTTEKEISDDEDDEP	K4B6Q6	Protein kinase domain-containing protein(predicted) OS=Solanum lycopersicum OX=4081 GN=101246108 PE=3 SV=1	101246108	String	CMGC/CK2
K4B5T1-343S	K4B5T1	343	S	Autophagy protein 5 OS=Solanum lycopersicum OX=4081 PE=3 SV=1	---	VEVEQRSSPEETNKS	K4B2Q1	PI3K/PI4K domain-containing protein(predicted) OS=Solanum lycopersicum OX=4081 PE=4 SV=1	---	String	Atypical/PIKK
K4B5T1-343S	K4B5T1	343	S	Autophagy protein 5 OS=Solanum lycopersicum OX=4081 PE=3 SV=1	---	VEVEQRSSPEETNKS	K4BQ38	PI3K(predicted) OS=Solanum lycopersicum OX=4081 GN=101250591 PE=3 SV=1	101250591	String	Atypical/PIKK
K4B5T1-343S	K4B5T1	343	S	Autophagy protein 5 OS=Solanum lycopersicum OX=4081 PE=3 SV=1	---	VEVEQRSSPEETNKS	K4B3C2	serine/threonine-protein kinase SMG1-like(predicted) OS=Solanum lycopersicum OX=4081 PE=3 SV=1	---	String	Atypical/PIKK
K4B5T1-343S	K4B5T1	343	S	Autophagy protein 5 OS=Solanum lycopersicum OX=4081 PE=3 SV=1	---	VEVEQRSSPEETNKS	K4B2P4	Serine/threonine-protein kinase TOR OS=Solanum lycopersicum OX=4081 PE=3 SV=1	---	String	Atypical/PIKK
K4B5T1-343S	K4B5T1	343	S	Autophagy protein 5 OS=Solanum lycopersicum OX=4081 PE=3 SV=1	---	VEVEQRSSPEETNKS	K4B2Q3	Putative ovule protein(predicted) OS=Solanum lycopersicum OX=4081 PE=4 SV=1	---	String	Atypical/PIKK
K4AXR8-410S	K4AXR8	410	S	Mitogen-activated protein kinase OS=Solanum lycopersicum OX=4081 GN=100736538 PE=4 SV=1	100736538	APPERQHSSSLPRAC	K4BZ85	Protein phosphatase 2C and cyclic nucleotide-binding/kinase domain-containing protein(predicted) OS=Solanum lycopersicum OX=4081 GN=101265334 PE=3 SV=1	101265334	String	AGC/PKA
K4AXR8-410S	K4AXR8	410	S	Mitogen-activated protein kinase OS=Solanum lycopersicum OX=4081 GN=100736538 PE=4 SV=1	100736538	APPERQHSSSLPRAC	Q9M728	Viroid symptom modulation protein OS=Solanum lycopersicum OX=4081 GN=PKv PE=4 SV=1	PKv	String	AGC/RSK
K4AXR8-410S	K4AXR8	410	S	Mitogen-activated protein kinase OS=Solanum lycopersicum OX=4081 GN=100736538 PE=4 SV=1	100736538	APPERQHSSSLPRAC	Q56R02	Non-specific serine/threonine protein kinase OS=Solanum lycopersicum OX=4081 GN=101246352 PE=3 SV=1	101246352	String	AGC/RSK
K4AXR8-410S	K4AXR8	410	S	Mitogen-activated protein kinase OS=Solanum lycopersicum OX=4081 GN=100736538 PE=4 SV=1	100736538	APPERQHSSSLPRAC	K4D1T5	Ribosomal protein S6 kinase(predicted) OS=Solanum lycopersicum OX=4081 GN=101261471 PE=3 SV=1	101261471	String	AGC/RSK
K4AXR8-410S	K4AXR8	410	S	Mitogen-activated protein kinase OS=Solanum lycopersicum OX=4081 GN=100736538 PE=4 SV=1	100736538	APPERQHSSSLPRAC	K4D7N6	Calcium-dependent protein kinase(predicted) OS=Solanum lycopersicum OX=4081 PE=4 SV=1	---	String	CAMK/CAMK1
K4AXR8-410S	K4AXR8	410	S	Mitogen-activated protein kinase OS=Solanum lycopersicum OX=4081 GN=100736538 PE=4 SV=1	100736538	APPERQHSSSLPRAC	K4BRP4	Putative calcium-dependent protein kinase SK5-like(predicted) OS=Solanum lycopersicum OX=4081 GN=101260223 PE=4 SV=1	101260223	String	CAMK/CAMK1
K4AXR8-410S	K4AXR8	410	S	Mitogen-activated protein kinase OS=Solanum lycopersicum OX=4081 GN=100736538 PE=4 SV=1	100736538	APPERQHSSSLPRAC	K4AVY1	Calcium-dependent protein kinase(predicted) OS=Solanum lycopersicum OX=4081 PE=4 SV=1	---	String	CAMK/CAMK1
K4AXR8-410S	K4AXR8	410	S	Mitogen-activated protein kinase OS=Solanum lycopersicum OX=4081 GN=100736538 PE=4 SV=1	100736538	APPERQHSSSLPRAC	K4ASN9	Calcium-dependent protein kinase 20(predicted) OS=Solanum lycopersicum OX=4081 GN=101250538 PE=4 SV=1	101250538	String	CAMK/CAMK1
K4AXR8-410S	K4AXR8	410	S	Mitogen-activated protein kinase OS=Solanum lycopersicum OX=4081 GN=100736538 PE=4 SV=1	100736538	APPERQHSSSLPRAC	K4D351	Calcium-dependent protein kinase(predicted) OS=Solanum lycopersicum OX=4081 GN=101264775 PE=4 SV=1	101264775	String	CAMK/CAMK1
K4AXR8-410S	K4AXR8	410	S	Mitogen-activated protein kinase OS=Solanum lycopersicum OX=4081 GN=100736538 PE=4 SV=1	100736538	APPERQHSSSLPRAC	E1CFU1	Calcium dependent protein kinase OS=Solanum lycopersicum OX=4081 GN=LeCDPK2 PE=2 SV=1	LeCDPK2	String	CAMK/CAMK1
K4AXR8-410S	K4AXR8	410	S	Mitogen-activated protein kinase OS=Solanum lycopersicum OX=4081 GN=100736538 PE=4 SV=1	100736538	APPERQHSSSLPRAC	Q8RW36	Calcium-dependent protein kinase OS=Solanum lycopersicum OX=4081 GN=cpk1 PE=2 SV=1	cpk1	String	CAMK/CAMK1
K4AXR8-410S	K4AXR8	410	S	Mitogen-activated protein kinase OS=Solanum lycopersicum OX=4081 GN=100736538 PE=4 SV=1	100736538	APPERQHSSSLPRAC	C6KGT3	Calcium-dependent protein kinase OS=Solanum lycopersicum OX=4081 GN=100316879 PE=2 SV=1	100316879	String	CAMK/CAMK1
K4AXR8-410S	K4AXR8	410	S	Mitogen-activated protein kinase OS=Solanum lycopersicum OX=4081 GN=100736538 PE=4 SV=1	100736538	APPERQHSSSLPRAC	K4C2Y1	Calcium dependent protein kinase(predicted) OS=Solanum lycopersicum OX=4081 GN=101264824 PE=4 SV=1	101264824	String	CAMK/CAMK1
K4AXR8-410S	K4AXR8	410	S	Mitogen-activated protein kinase OS=Solanum lycopersicum OX=4081 GN=100736538 PE=4 SV=1	100736538	APPERQHSSSLPRAC	K4CHE0	Calcium-dependent protein kinase CDPK1(predicted) OS=Solanum lycopersicum OX=4081 GN=543689 PE=4 SV=1	543689	String	CAMK/CAMK1
K4AXR8-410S	K4AXR8	410	S	Mitogen-activated protein kinase OS=Solanum lycopersicum OX=4081 GN=100736538 PE=4 SV=1	100736538	APPERQHSSSLPRAC	K4DI00	Calcium-dependent protein kinase(predicted) OS=Solanum lycopersicum OX=4081 GN=101255379 PE=4 SV=1	101255379	String	CAMK/CAMK1
K4AXR8-410S	K4AXR8	410	S	Mitogen-activated protein kinase OS=Solanum lycopersicum OX=4081 GN=100736538 PE=4 SV=1	100736538	APPERQHSSSLPRAC	K4C7G7	Calcium-dependent protein kinase(predicted) OS=Solanum lycopersicum OX=4081 PE=4 SV=1	---	String	CAMK/CAMK1
K4AXR8-410S	K4AXR8	410	S	Mitogen-activated protein kinase OS=Solanum lycopersicum OX=4081 GN=100736538 PE=4 SV=1	100736538	APPERQHSSSLPRAC	K4D6R5	Calcium-dependent protein kinase(predicted) OS=Solanum lycopersicum OX=4081 GN=101245018 PE=4 SV=1	101245018	String	CAMK/CAMK1
K4AXR8-410S	K4AXR8	410	S	Mitogen-activated protein kinase OS=Solanum lycopersicum OX=4081 GN=100736538 PE=4 SV=1	100736538	APPERQHSSSLPRAC	K4ASQ0	Calcium-dependent protein kinase(predicted) OS=Solanum lycopersicum OX=4081 GN=101263840 PE=4 SV=1	101263840	String	CAMK/CAMK1
K4AXR8-410S	K4AXR8	410	S	Mitogen-activated protein kinase OS=Solanum lycopersicum OX=4081 GN=100736538 PE=4 SV=1	100736538	APPERQHSSSLPRAC	K4BFA7	CDPK(predicted) OS=Solanum lycopersicum OX=4081 PE=4 SV=1	---	String	CAMK/CAMK1
K4AXR8-410S	K4AXR8	410	S	Mitogen-activated protein kinase OS=Solanum lycopersicum OX=4081 GN=100736538 PE=4 SV=1	100736538	APPERQHSSSLPRAC	K4D8C6	Calcium-dependent protein kinase(predicted) OS=Solanum lycopersicum OX=4081 PE=4 SV=1	---	String	CAMK/CAMK1
K4AXR8-410S	K4AXR8	410	S	Mitogen-activated protein kinase OS=Solanum lycopersicum OX=4081 GN=100736538 PE=4 SV=1	100736538	APPERQHSSSLPRAC	K4DB42	calcium-dependent protein kinase 33-like isoform X2(predicted) OS=Solanum lycopersicum OX=4081 PE=4 SV=1	---	String	CAMK/CAMK1
K4AXR8-410S	K4AXR8	410	S	Mitogen-activated protein kinase OS=Solanum lycopersicum OX=4081 GN=100736538 PE=4 SV=1	100736538	APPERQHSSSLPRAC	K4BVS0	Calcium-dependent protein kinase(predicted) OS=Solanum lycopersicum OX=4081 GN=101246133 PE=4 SV=1	101246133	String	CAMK/CAMK1
K4AXR8-410S	K4AXR8	410	S	Mitogen-activated protein kinase OS=Solanum lycopersicum OX=4081 GN=100736538 PE=4 SV=1	100736538	APPERQHSSSLPRAC	K4D9A3	Calcium-dependent protein kinase 17(predicted) OS=Solanum lycopersicum OX=4081 GN=101261579 PE=4 SV=1	101261579	String	CAMK/CAMK1
K4C3N1-430T	K4C3N1	430	T	CDT1 domain-containing protein(predicted) OS=Solanum lycopersicum OX=4081 GN=101265931 PE=4 SV=1	101265931	PPPSRSLTFSTPVKS	Q2P9R8	Protein kinase WEE1 OS=Solanum lycopersicum OX=4081 GN=wee1 PE=2 SV=1	wee1	String	Other/WEE
K4AX28-134S	K4AX28	134	S	RING-CH-type domain-containing protein(predicted) OS=Solanum lycopersicum OX=4081 PE=4 SV=1	---	ASMSRSLSVPGRNFI	K4BZ85	Protein phosphatase 2C and cyclic nucleotide-binding/kinase domain-containing protein(predicted) OS=Solanum lycopersicum OX=4081 GN=101265334 PE=3 SV=1	101265334	String	AGC/PKA
K4AX28-242S	K4AX28	242	S	RING-CH-type domain-containing protein(predicted) OS=Solanum lycopersicum OX=4081 PE=4 SV=1	---	VTLLRIPSTSQHDNR	K4BZ85	Protein phosphatase 2C and cyclic nucleotide-binding/kinase domain-containing protein(predicted) OS=Solanum lycopersicum OX=4081 GN=101265334 PE=3 SV=1	101265334	String	AGC/PKA
K4CQC1-825S	K4CQC1	825	S	HECT domain-containing protein(predicted) OS=Solanum lycopersicum OX=4081 GN=101257890 PE=4 SV=1	101257890	TLDLEEESPSRASQD	K4AV64	Protein kinase domain-containing protein(predicted) OS=Solanum lycopersicum OX=4081 GN=101253412 PE=3 SV=1	101253412	String	TKL/IRAK
K4BXG5-19S	K4BXG5	19	S	Coiled-coil domain-containing protein(predicted) OS=Solanum lycopersicum OX=4081 GN=101267402 PE=4 SV=1	101267402	FYYPPEWSPKKGSLN	K4CRD2	Clade IV lectin receptor kinase OS=Solanum lycopersicum OX=4081 GN=LecRK PE=4 SV=1	LecRK	String	TKL/IRAK
K4BXG5-19S	K4BXG5	19	S	Coiled-coil domain-containing protein(predicted) OS=Solanum lycopersicum OX=4081 GN=101267402 PE=4 SV=1	101267402	FYYPPEWSPKKGSLN	K4BL41	EMB2733/ESP3 (EMBRYO DEFECTIVE 2733); ATP-dependent RNA helicase(predicted) OS=Solanum lycopersicum OX=4081 GN=101265017 PE=4 SV=1	101265017	String	TKL/IRAK
K4BXG5-19S	K4BXG5	19	S	Coiled-coil domain-containing protein(predicted) OS=Solanum lycopersicum OX=4081 GN=101267402 PE=4 SV=1	101267402	FYYPPEWSPKKGSLN	K4DD98	EMB2733/ESP3 (EMBRYO DEFECTIVE 2733); ATP-dependent RNA helicase(predicted) OS=Solanum lycopersicum OX=4081 PE=4 SV=1	---	String	TKL/IRAK
K4BIM2-242S	K4BIM2	242	S	Kinase family protein(predicted) OS=Solanum lycopersicum OX=4081 PE=4 SV=1	---	MQRFRALSHINQNFP	K4BZ85	Protein phosphatase 2C and cyclic nucleotide-binding/kinase domain-containing protein(predicted) OS=Solanum lycopersicum OX=4081 GN=101265334 PE=3 SV=1	101265334	String	AGC/PKA
K4BIM2-242S	K4BIM2	242	S	Kinase family protein(predicted) OS=Solanum lycopersicum OX=4081 PE=4 SV=1	---	MQRFRALSHINQNFP	K4CTD6	Kinase family protein(predicted) OS=Solanum lycopersicum OX=4081 GN=101262346 PE=4 SV=1	101262346	String	AGC/RSK
K4BIM2-242S	K4BIM2	242	S	Kinase family protein(predicted) OS=Solanum lycopersicum OX=4081 PE=4 SV=1	---	MQRFRALSHINQNFP	Q9M728	Viroid symptom modulation protein OS=Solanum lycopersicum OX=4081 GN=PKv PE=4 SV=1	PKv	String	AGC/RSK
K4BIM2-242S	K4BIM2	242	S	Kinase family protein(predicted) OS=Solanum lycopersicum OX=4081 PE=4 SV=1	---	MQRFRALSHINQNFP	K4D360	Calcium-dependent protein kinase CDPK12(predicted) OS=Solanum lycopersicum OX=4081 PE=3 SV=1	---	String	CAMK/CAMK1
K4BIM2-242S	K4BIM2	242	S	Kinase family protein(predicted) OS=Solanum lycopersicum OX=4081 PE=4 SV=1	---	MQRFRALSHINQNFP	K4ASQ0	Calcium-dependent protein kinase(predicted) OS=Solanum lycopersicum OX=4081 GN=101263840 PE=4 SV=1	101263840	String	CAMK/CAMK1
K4BIM2-265S	K4BIM2	265	S	Kinase family protein(predicted) OS=Solanum lycopersicum OX=4081 PE=4 SV=1	---	SVHHKSLSLDFGDGE	K4CIV8	Protein kinase domain-containing protein(predicted) OS=Solanum lycopersicum OX=4081 GN=101257686 PE=4 SV=1	101257686	String	TKL/MLK
K4BIM2-265S	K4BIM2	265	S	Kinase family protein(predicted) OS=Solanum lycopersicum OX=4081 PE=4 SV=1	---	SVHHKSLSLDFGDGE	K4AZU4	Protein kinase domain-containing protein(predicted) OS=Solanum lycopersicum OX=4081 PE=4 SV=1	---	String	TKL/MLK
K4BIM2-738S	K4BIM2	738	S	Kinase family protein(predicted) OS=Solanum lycopersicum OX=4081 PE=4 SV=1	---	DSALTTKSPPPNYYL	K4CIV8	Protein kinase domain-containing protein(predicted) OS=Solanum lycopersicum OX=4081 GN=101257686 PE=4 SV=1	101257686	String	TKL/MLK
K4BIM2-738S	K4BIM2	738	S	Kinase family protein(predicted) OS=Solanum lycopersicum OX=4081 PE=4 SV=1	---	DSALTTKSPPPNYYL	K4AZU4	Protein kinase domain-containing protein(predicted) OS=Solanum lycopersicum OX=4081 PE=4 SV=1	---	String	TKL/MLK
K4B293-394S	K4B293	394	S	Calmodulin-binding transcription factor SR1L(predicted) OS=Solanum lycopersicum OX=4081 GN=101055571 PE=4 SV=1	101055571	EGLKKVDSFSRWVAK	K4D3X9	Non-specific serine/threonine protein kinase(predicted) OS=Solanum lycopersicum OX=4081 PE=3 SV=1	---	String	CAMK/CAMKL
K4B293-394S	K4B293	394	S	Calmodulin-binding transcription factor SR1L(predicted) OS=Solanum lycopersicum OX=4081 GN=101055571 PE=4 SV=1	101055571	EGLKKVDSFSRWVAK	K4CS94	Non-specific serine/threonine protein kinase OS=Solanum lycopersicum OX=4081 GN=101254823 PE=3 SV=1	101254823	String	CAMK/CAMKL
K4BZ47-1694S	K4BZ47	1694	S	THO complex subunit 2(predicted) OS=Solanum lycopersicum OX=4081 GN=101261518 PE=4 SV=1	101261518	ARHSQRLSPRHDERE	K4DDV5	Protein kinase domain-containing protein(predicted) OS=Solanum lycopersicum OX=4081 PE=3 SV=1	---	String	CMGC/CDK
K4C842-69S	K4C842	69	S	Respiratory burst oxidase homolog protein D(predicted) OS=Solanum lycopersicum OX=4081 GN=101246440 PE=4 SV=1	101246440	KNLQKKRSFGATIVR	K4BRP4	Putative calcium-dependent protein kinase SK5-like(predicted) OS=Solanum lycopersicum OX=4081 GN=101260223 PE=4 SV=1	101260223	String	CAMK/CAMK1
K4C842-69S	K4C842	69	S	Respiratory burst oxidase homolog protein D(predicted) OS=Solanum lycopersicum OX=4081 GN=101246440 PE=4 SV=1	101246440	KNLQKKRSFGATIVR	K4D4Q0	Putative chloroplast calcium-dependent protein kinase 7-like(predicted) OS=Solanum lycopersicum OX=4081 GN=101256827 PE=4 SV=1	101256827	String	CAMK/CAMK1
K4C842-69S	K4C842	69	S	Respiratory burst oxidase homolog protein D(predicted) OS=Solanum lycopersicum OX=4081 GN=101246440 PE=4 SV=1	101246440	KNLQKKRSFGATIVR	K4ASN9	Calcium-dependent protein kinase 20(predicted) OS=Solanum lycopersicum OX=4081 GN=101250538 PE=4 SV=1	101250538	String	CAMK/CAMK1
K4C842-69S	K4C842	69	S	Respiratory burst oxidase homolog protein D(predicted) OS=Solanum lycopersicum OX=4081 GN=101246440 PE=4 SV=1	101246440	KNLQKKRSFGATIVR	K4D351	Calcium-dependent protein kinase(predicted) OS=Solanum lycopersicum OX=4081 GN=101264775 PE=4 SV=1	101264775	String	CAMK/CAMK1
K4C842-69S	K4C842	69	S	Respiratory burst oxidase homolog protein D(predicted) OS=Solanum lycopersicum OX=4081 GN=101246440 PE=4 SV=1	101246440	KNLQKKRSFGATIVR	K4B5M6	Calcium-dependent protein kinase 21(predicted) OS=Solanum lycopersicum OX=4081 PE=3 SV=1	---	String	CAMK/CAMK1
K4C842-69S	K4C842	69	S	Respiratory burst oxidase homolog protein D(predicted) OS=Solanum lycopersicum OX=4081 GN=101246440 PE=4 SV=1	101246440	KNLQKKRSFGATIVR	K4B070	CCaMK(predicted) OS=Solanum lycopersicum OX=4081 GN=101249495 PE=4 SV=1	101249495	String	CAMK/CAMK1
K4C842-69S	K4C842	69	S	Respiratory burst oxidase homolog protein D(predicted) OS=Solanum lycopersicum OX=4081 GN=101246440 PE=4 SV=1	101246440	KNLQKKRSFGATIVR	K4D9H6	Calcium-dependent protein kinase 8(predicted) OS=Solanum lycopersicum OX=4081 GN=101247097 PE=4 SV=1	101247097	String	CAMK/CAMK1
K4C842-69S	K4C842	69	S	Respiratory burst oxidase homolog protein D(predicted) OS=Solanum lycopersicum OX=4081 GN=101246440 PE=4 SV=1	101246440	KNLQKKRSFGATIVR	E1CFU1	Calcium dependent protein kinase OS=Solanum lycopersicum OX=4081 GN=LeCDPK2 PE=2 SV=1	LeCDPK2	String	CAMK/CAMK1
K4C842-69S	K4C842	69	S	Respiratory burst oxidase homolog protein D(predicted) OS=Solanum lycopersicum OX=4081 GN=101246440 PE=4 SV=1	101246440	KNLQKKRSFGATIVR	Q8RW36	Calcium-dependent protein kinase OS=Solanum lycopersicum OX=4081 GN=cpk1 PE=2 SV=1	cpk1	String	CAMK/CAMK1
K4C842-69S	K4C842	69	S	Respiratory burst oxidase homolog protein D(predicted) OS=Solanum lycopersicum OX=4081 GN=101246440 PE=4 SV=1	101246440	KNLQKKRSFGATIVR	C6KGT3	Calcium-dependent protein kinase OS=Solanum lycopersicum OX=4081 GN=100316879 PE=2 SV=1	100316879	String	CAMK/CAMK1
K4C842-69S	K4C842	69	S	Respiratory burst oxidase homolog protein D(predicted) OS=Solanum lycopersicum OX=4081 GN=101246440 PE=4 SV=1	101246440	KNLQKKRSFGATIVR	K4C2Y1	Calcium dependent protein kinase(predicted) OS=Solanum lycopersicum OX=4081 GN=101264824 PE=4 SV=1	101264824	String	CAMK/CAMK1
K4C842-69S	K4C842	69	S	Respiratory burst oxidase homolog protein D(predicted) OS=Solanum lycopersicum OX=4081 GN=101246440 PE=4 SV=1	101246440	KNLQKKRSFGATIVR	K4BKJ2	Hop-interacting protein THI080(predicted) OS=Solanum lycopersicum OX=4081 GN=101055527 PE=4 SV=1	101055527	String	CAMK/CAMK1
K4C842-69S	K4C842	69	S	Respiratory burst oxidase homolog protein D(predicted) OS=Solanum lycopersicum OX=4081 GN=101246440 PE=4 SV=1	101246440	KNLQKKRSFGATIVR	K4CHE0	Calcium-dependent protein kinase CDPK1(predicted) OS=Solanum lycopersicum OX=4081 GN=543689 PE=4 SV=1	543689	String	CAMK/CAMK1
K4C842-69S	K4C842	69	S	Respiratory burst oxidase homolog protein D(predicted) OS=Solanum lycopersicum OX=4081 GN=101246440 PE=4 SV=1	101246440	KNLQKKRSFGATIVR	K4D2F4	Calcium-dependent protein kinase 4(predicted) OS=Solanum lycopersicum OX=4081 GN=101260188 PE=4 SV=1	101260188	String	CAMK/CAMK1
K4C842-69S	K4C842	69	S	Respiratory burst oxidase homolog protein D(predicted) OS=Solanum lycopersicum OX=4081 GN=101246440 PE=4 SV=1	101246440	KNLQKKRSFGATIVR	K4DI00	Calcium-dependent protein kinase(predicted) OS=Solanum lycopersicum OX=4081 GN=101255379 PE=4 SV=1	101255379	String	CAMK/CAMK1
K4C842-69S	K4C842	69	S	Respiratory burst oxidase homolog protein D(predicted) OS=Solanum lycopersicum OX=4081 GN=101246440 PE=4 SV=1	101246440	KNLQKKRSFGATIVR	K4CQ45	Putative calcium-dependent protein kinase 13-like(predicted) OS=Solanum lycopersicum OX=4081 GN=101249955 PE=4 SV=1	101249955	String	CAMK/CAMK1
K4C842-69S	K4C842	69	S	Respiratory burst oxidase homolog protein D(predicted) OS=Solanum lycopersicum OX=4081 GN=101246440 PE=4 SV=1	101246440	KNLQKKRSFGATIVR	K4C7G7	Calcium-dependent protein kinase(predicted) OS=Solanum lycopersicum OX=4081 PE=4 SV=1	---	String	CAMK/CAMK1
K4C842-69S	K4C842	69	S	Respiratory burst oxidase homolog protein D(predicted) OS=Solanum lycopersicum OX=4081 GN=101246440 PE=4 SV=1	101246440	KNLQKKRSFGATIVR	K4D6R5	Calcium-dependent protein kinase(predicted) OS=Solanum lycopersicum OX=4081 GN=101245018 PE=4 SV=1	101245018	String	CAMK/CAMK1
K4C842-69S	K4C842	69	S	Respiratory burst oxidase homolog protein D(predicted) OS=Solanum lycopersicum OX=4081 GN=101246440 PE=4 SV=1	101246440	KNLQKKRSFGATIVR	K4D360	Calcium-dependent protein kinase CDPK12(predicted) OS=Solanum lycopersicum OX=4081 PE=3 SV=1	---	String	CAMK/CAMK1
K4C842-69S	K4C842	69	S	Respiratory burst oxidase homolog protein D(predicted) OS=Solanum lycopersicum OX=4081 GN=101246440 PE=4 SV=1	101246440	KNLQKKRSFGATIVR	K4AT70	Calcium-dependent protein kinase 17(predicted) OS=Solanum lycopersicum OX=4081 GN=101253712 PE=4 SV=1	101253712	String	CAMK/CAMK1
K4C842-69S	K4C842	69	S	Respiratory burst oxidase homolog protein D(predicted) OS=Solanum lycopersicum OX=4081 GN=101246440 PE=4 SV=1	101246440	KNLQKKRSFGATIVR	K4AT42	Calcium-dependent protein kinase 8(predicted) OS=Solanum lycopersicum OX=4081 GN=101265949 PE=4 SV=1	101265949	String	CAMK/CAMK1
K4C842-69S	K4C842	69	S	Respiratory burst oxidase homolog protein D(predicted) OS=Solanum lycopersicum OX=4081 GN=101246440 PE=4 SV=1	101246440	KNLQKKRSFGATIVR	K4ASQ0	Calcium-dependent protein kinase(predicted) OS=Solanum lycopersicum OX=4081 GN=101263840 PE=4 SV=1	101263840	String	CAMK/CAMK1
K4C842-69S	K4C842	69	S	Respiratory burst oxidase homolog protein D(predicted) OS=Solanum lycopersicum OX=4081 GN=101246440 PE=4 SV=1	101246440	KNLQKKRSFGATIVR	K4C954	Calcium-dependent protein kinase 2(predicted) OS=Solanum lycopersicum OX=4081 GN=101250418 PE=4 SV=1	101250418	String	CAMK/CAMK1
K4C842-69S	K4C842	69	S	Respiratory burst oxidase homolog protein D(predicted) OS=Solanum lycopersicum OX=4081 GN=101246440 PE=4 SV=1	101246440	KNLQKKRSFGATIVR	K4BVS0	Calcium-dependent protein kinase(predicted) OS=Solanum lycopersicum OX=4081 GN=101246133 PE=4 SV=1	101246133	String	CAMK/CAMK1
K4C842-69S	K4C842	69	S	Respiratory burst oxidase homolog protein D(predicted) OS=Solanum lycopersicum OX=4081 GN=101246440 PE=4 SV=1	101246440	KNLQKKRSFGATIVR	K4B486	Calcium-dependent protein kinase 5(predicted) OS=Solanum lycopersicum OX=4081 PE=4 SV=1	---	String	CAMK/CAMK1
K4C842-69S	K4C842	69	S	Respiratory burst oxidase homolog protein D(predicted) OS=Solanum lycopersicum OX=4081 GN=101246440 PE=4 SV=1	101246440	KNLQKKRSFGATIVR	K4CIV1	Calcium-dependent protein kinase CDPK5(predicted) OS=Solanum lycopersicum OX=4081 GN=101256200 PE=4 SV=1	101256200	String	CAMK/CAMK1
K4C842-69S	K4C842	69	S	Respiratory burst oxidase homolog protein D(predicted) OS=Solanum lycopersicum OX=4081 GN=101246440 PE=4 SV=1	101246440	KNLQKKRSFGATIVR	K4BAQ3	Calcium-dependent protein kinase CPK4(predicted) OS=Solanum lycopersicum OX=4081 GN=101260391 PE=4 SV=1	101260391	String	CAMK/CAMK1
K4C842-69S	K4C842	69	S	Respiratory burst oxidase homolog protein D(predicted) OS=Solanum lycopersicum OX=4081 GN=101246440 PE=4 SV=1	101246440	KNLQKKRSFGATIVR	K4D232	Calcium dependent protein kinase 2(predicted) OS=Solanum lycopersicum OX=4081 PE=4 SV=1	---	String	CAMK/CAMK1
K4C842-69S	K4C842	69	S	Respiratory burst oxidase homolog protein D(predicted) OS=Solanum lycopersicum OX=4081 GN=101246440 PE=4 SV=1	101246440	KNLQKKRSFGATIVR	K4D1P9	Calcium-dependent protein kinase 4(predicted) OS=Solanum lycopersicum OX=4081 GN=101252935 PE=4 SV=1	101252935	String	CAMK/CAMK1
K4C842-69S	K4C842	69	S	Respiratory burst oxidase homolog protein D(predicted) OS=Solanum lycopersicum OX=4081 GN=101246440 PE=4 SV=1	101246440	KNLQKKRSFGATIVR	K4D9A3	Calcium-dependent protein kinase 17(predicted) OS=Solanum lycopersicum OX=4081 GN=101261579 PE=4 SV=1	101261579	String	CAMK/CAMK1
K4D678-112S	K4D678	112	S	CID domain-containing protein(predicted) OS=Solanum lycopersicum OX=4081 PE=4 SV=1	---	KDEVLGKSPAPSESK	K4CPC5	Protein kinase domain-containing protein(predicted) OS=Solanum lycopersicum OX=4081 GN=101253215 PE=3 SV=1	101253215	String	CMGC/CDK
K4D678-375S	K4D678	375	S	CID domain-containing protein(predicted) OS=Solanum lycopersicum OX=4081 PE=4 SV=1	---	TSSLPFASPEKRLKL	K4CPC5	Protein kinase domain-containing protein(predicted) OS=Solanum lycopersicum OX=4081 GN=101253215 PE=3 SV=1	101253215	String	CMGC/CDK
K4BZ85-1060S	K4BZ85	1060	S	Protein phosphatase 2C and cyclic nucleotide-binding/kinase domain-containing protein(predicted) OS=Solanum lycopersicum OX=4081 GN=101265334 PE=3 SV=1	101265334	HGDENIASLHSPNRD	K4CW35	Protein kinase domain-containing protein(predicted) OS=Solanum lycopersicum OX=4081 GN=101251924 PE=3 SV=1	101251924	String	CAMK/DCAMKL
K4BZ85-1060S	K4BZ85	1060	S	Protein phosphatase 2C and cyclic nucleotide-binding/kinase domain-containing protein(predicted) OS=Solanum lycopersicum OX=4081 GN=101265334 PE=3 SV=1	101265334	HGDENIASLHSPNRD	Q66MH6	MAPKK OS=Solanum lycopersicum OX=4081 GN=LeMKK4 PE=2 SV=1	LeMKK4	String	STE/STE7
K4BZ85-1060S	K4BZ85	1060	S	Protein phosphatase 2C and cyclic nucleotide-binding/kinase domain-containing protein(predicted) OS=Solanum lycopersicum OX=4081 GN=101265334 PE=3 SV=1	101265334	HGDENIASLHSPNRD	Q66MH8	MAPKK OS=Solanum lycopersicum OX=4081 GN=LeMKK2 PE=2 SV=1	LeMKK2	String	STE/STE7
K4BZ85-1060S	K4BZ85	1060	S	Protein phosphatase 2C and cyclic nucleotide-binding/kinase domain-containing protein(predicted) OS=Solanum lycopersicum OX=4081 GN=101265334 PE=3 SV=1	101265334	HGDENIASLHSPNRD	Q66MH7	MAPKK OS=Solanum lycopersicum OX=4081 GN=LeMKK3 PE=2 SV=1	LeMKK3	String	STE/STE7
K4BZ85-1060S	K4BZ85	1060	S	Protein phosphatase 2C and cyclic nucleotide-binding/kinase domain-containing protein(predicted) OS=Solanum lycopersicum OX=4081 GN=101265334 PE=3 SV=1	101265334	HGDENIASLHSPNRD	O48616	MAP kinase kinase OS=Solanum lycopersicum OX=4081 GN=mek1 PE=2 SV=2	mek1	String	STE/STE7
K4BZ85-1060S	K4BZ85	1060	S	Protein phosphatase 2C and cyclic nucleotide-binding/kinase domain-containing protein(predicted) OS=Solanum lycopersicum OX=4081 GN=101265334 PE=3 SV=1	101265334	HGDENIASLHSPNRD	K4BEV7	NPK2(predicted) OS=Solanum lycopersicum OX=4081 GN=101252056 PE=4 SV=1	101252056	String	STE/STE7
K4BZ85-1060S	K4BZ85	1060	S	Protein phosphatase 2C and cyclic nucleotide-binding/kinase domain-containing protein(predicted) OS=Solanum lycopersicum OX=4081 GN=101265334 PE=3 SV=1	101265334	HGDENIASLHSPNRD	Q41328	Pto-interacting protein 1 OS=Solanum lycopersicum OX=4081 GN=PTI1 PE=1 SV=2	PTI1	String	TKL/IRAK
K4BZ85-1060S	K4BZ85	1060	S	Protein phosphatase 2C and cyclic nucleotide-binding/kinase domain-containing protein(predicted) OS=Solanum lycopersicum OX=4081 GN=101265334 PE=3 SV=1	101265334	HGDENIASLHSPNRD	K4BRU0	Pkinase_Tyr domain-containing protein(predicted) OS=Solanum lycopersicum OX=4081 PE=4 SV=1	---	String	TKL/IRAK
K4BZ85-1060S	K4BZ85	1060	S	Protein phosphatase 2C and cyclic nucleotide-binding/kinase domain-containing protein(predicted) OS=Solanum lycopersicum OX=4081 GN=101265334 PE=3 SV=1	101265334	HGDENIASLHSPNRD	K4CQA7	Receptor serine-threonine protein kinase(predicted) OS=Solanum lycopersicum OX=4081 GN=101261950 PE=3 SV=1	101261950	String	TKL/IRAK
K4BZ85-1060S	K4BZ85	1060	S	Protein phosphatase 2C and cyclic nucleotide-binding/kinase domain-containing protein(predicted) OS=Solanum lycopersicum OX=4081 GN=101265334 PE=3 SV=1	101265334	HGDENIASLHSPNRD	K4C5K0	Protein kinase domain-containing protein(predicted) OS=Solanum lycopersicum OX=4081 GN=101263033 PE=4 SV=1	101263033	String	TKL/IRAK
K4BZ85-1060S	K4BZ85	1060	S	Protein phosphatase 2C and cyclic nucleotide-binding/kinase domain-containing protein(predicted) OS=Solanum lycopersicum OX=4081 GN=101265334 PE=3 SV=1	101265334	HGDENIASLHSPNRD	K4BS59	Protein kinase domain-containing protein(predicted) OS=Solanum lycopersicum OX=4081 GN=101267109 PE=4 SV=1	101267109	String	TKL/IRAK
K4BZ85-1060S	K4BZ85	1060	S	Protein phosphatase 2C and cyclic nucleotide-binding/kinase domain-containing protein(predicted) OS=Solanum lycopersicum OX=4081 GN=101265334 PE=3 SV=1	101265334	HGDENIASLHSPNRD	K4BPK5	Protein kinase domain-containing protein(predicted) OS=Solanum lycopersicum OX=4081 GN=101260038 PE=3 SV=1	101260038	String	TKL/IRAK
K4BZ85-1060S	K4BZ85	1060	S	Protein phosphatase 2C and cyclic nucleotide-binding/kinase domain-containing protein(predicted) OS=Solanum lycopersicum OX=4081 GN=101265334 PE=3 SV=1	101265334	HGDENIASLHSPNRD	K4AU92	Protein kinase domain-containing protein(predicted) OS=Solanum lycopersicum OX=4081 PE=4 SV=1	---	String	TKL/IRAK
K4BZ85-1060S	K4BZ85	1060	S	Protein phosphatase 2C and cyclic nucleotide-binding/kinase domain-containing protein(predicted) OS=Solanum lycopersicum OX=4081 GN=101265334 PE=3 SV=1	101265334	HGDENIASLHSPNRD	K4B4K4	Protein kinase domain-containing protein(predicted) OS=Solanum lycopersicum OX=4081 PE=4 SV=1	---	String	TKL/IRAK
K4BZ85-1060S	K4BZ85	1060	S	Protein phosphatase 2C and cyclic nucleotide-binding/kinase domain-containing protein(predicted) OS=Solanum lycopersicum OX=4081 GN=101265334 PE=3 SV=1	101265334	HGDENIASLHSPNRD	K4BQ48	Serine/threonine-protein kinase OS=Solanum lycopersicum OX=4081 PE=4 SV=1	---	String	TKL/IRAK
K4BZ85-1060S	K4BZ85	1060	S	Protein phosphatase 2C and cyclic nucleotide-binding/kinase domain-containing protein(predicted) OS=Solanum lycopersicum OX=4081 GN=101265334 PE=3 SV=1	101265334	HGDENIASLHSPNRD	K4AXU6	Kinase family protein(predicted) OS=Solanum lycopersicum OX=4081 GN=101243824 PE=3 SV=1	101243824	String	TKL/IRAK
K4BZ85-1060S	K4BZ85	1060	S	Protein phosphatase 2C and cyclic nucleotide-binding/kinase domain-containing protein(predicted) OS=Solanum lycopersicum OX=4081 GN=101265334 PE=3 SV=1	101265334	HGDENIASLHSPNRD	K4B7G9	Kinase(predicted) OS=Solanum lycopersicum OX=4081 PE=4 SV=1	---	String	TKL/IRAK
K4BZ85-1060S	K4BZ85	1060	S	Protein phosphatase 2C and cyclic nucleotide-binding/kinase domain-containing protein(predicted) OS=Solanum lycopersicum OX=4081 GN=101265334 PE=3 SV=1	101265334	HGDENIASLHSPNRD	K4CG57	Protein kinase domain-containing protein(predicted) OS=Solanum lycopersicum OX=4081 GN=101244969 PE=3 SV=1	101244969	String	TKL/IRAK
K4BZ85-1060S	K4BZ85	1060	S	Protein phosphatase 2C and cyclic nucleotide-binding/kinase domain-containing protein(predicted) OS=Solanum lycopersicum OX=4081 GN=101265334 PE=3 SV=1	101265334	HGDENIASLHSPNRD	K4BZR6	Protein kinase domain-containing protein(predicted) OS=Solanum lycopersicum OX=4081 GN=101256183 PE=3 SV=1	101256183	String	TKL/IRAK
K4BZ85-1060S	K4BZ85	1060	S	Protein phosphatase 2C and cyclic nucleotide-binding/kinase domain-containing protein(predicted) OS=Solanum lycopersicum OX=4081 GN=101265334 PE=3 SV=1	101265334	HGDENIASLHSPNRD	K4CVE9	Protein kinase domain-containing protein(predicted) OS=Solanum lycopersicum OX=4081 PE=4 SV=1	---	String	TKL/IRAK
K4BZ85-1060S	K4BZ85	1060	S	Protein phosphatase 2C and cyclic nucleotide-binding/kinase domain-containing protein(predicted) OS=Solanum lycopersicum OX=4081 GN=101265334 PE=3 SV=1	101265334	HGDENIASLHSPNRD	K4BMU3	Protein kinase domain-containing protein(predicted) OS=Solanum lycopersicum OX=4081 PE=4 SV=1	---	String	TKL/IRAK
K4BZ85-1060S	K4BZ85	1060	S	Protein phosphatase 2C and cyclic nucleotide-binding/kinase domain-containing protein(predicted) OS=Solanum lycopersicum OX=4081 GN=101265334 PE=3 SV=1	101265334	HGDENIASLHSPNRD	K4D2D5	Protein kinase domain-containing protein(predicted) OS=Solanum lycopersicum OX=4081 GN=101256534 PE=4 SV=1	101256534	String	TKL/IRAK
K4BZ85-1060S	K4BZ85	1060	S	Protein phosphatase 2C and cyclic nucleotide-binding/kinase domain-containing protein(predicted) OS=Solanum lycopersicum OX=4081 GN=101265334 PE=3 SV=1	101265334	HGDENIASLHSPNRD	K4D9K4	U-box domain-containing protein 33-like(predicted) OS=Solanum lycopersicum OX=4081 GN=101253351 PE=4 SV=1	101253351	String	TKL/IRAK
K4BZ85-1060S	K4BZ85	1060	S	Protein phosphatase 2C and cyclic nucleotide-binding/kinase domain-containing protein(predicted) OS=Solanum lycopersicum OX=4081 GN=101265334 PE=3 SV=1	101265334	HGDENIASLHSPNRD	K4CQG4	ATP binding protein(predicted) OS=Solanum lycopersicum OX=4081 PE=4 SV=1	---	String	TKL/IRAK
K4BZ85-1060S	K4BZ85	1060	S	Protein phosphatase 2C and cyclic nucleotide-binding/kinase domain-containing protein(predicted) OS=Solanum lycopersicum OX=4081 GN=101265334 PE=3 SV=1	101265334	HGDENIASLHSPNRD	K4DHE5	Protein kinase domain-containing protein(predicted) OS=Solanum lycopersicum OX=4081 PE=4 SV=1	---	String	TKL/IRAK
K4BZ85-1060S	K4BZ85	1060	S	Protein phosphatase 2C and cyclic nucleotide-binding/kinase domain-containing protein(predicted) OS=Solanum lycopersicum OX=4081 GN=101265334 PE=3 SV=1	101265334	HGDENIASLHSPNRD	K4B9H4	Serine/threonine-protein kinase OS=Solanum lycopersicum OX=4081 GN=109119585 PE=4 SV=1	109119585	String	TKL/IRAK
K4BZ85-1060S	K4BZ85	1060	S	Protein phosphatase 2C and cyclic nucleotide-binding/kinase domain-containing protein(predicted) OS=Solanum lycopersicum OX=4081 GN=101265334 PE=3 SV=1	101265334	HGDENIASLHSPNRD	K4BM83	Protein kinase domain-containing protein(predicted) OS=Solanum lycopersicum OX=4081 PE=4 SV=1	---	String	TKL/IRAK
K4BZ85-1060S	K4BZ85	1060	S	Protein phosphatase 2C and cyclic nucleotide-binding/kinase domain-containing protein(predicted) OS=Solanum lycopersicum OX=4081 GN=101265334 PE=3 SV=1	101265334	HGDENIASLHSPNRD	K4DAB5	Protein kinase domain-containing protein(predicted) OS=Solanum lycopersicum OX=4081 PE=3 SV=1	---	String	TKL/IRAK
K4BZ85-1060S	K4BZ85	1060	S	Protein phosphatase 2C and cyclic nucleotide-binding/kinase domain-containing protein(predicted) OS=Solanum lycopersicum OX=4081 GN=101265334 PE=3 SV=1	101265334	HGDENIASLHSPNRD	K4CW47	Protein kinase domain-containing protein(predicted) OS=Solanum lycopersicum OX=4081 GN=101254531 PE=4 SV=1	101254531	String	TKL/IRAK
K4BZ85-1060S	K4BZ85	1060	S	Protein phosphatase 2C and cyclic nucleotide-binding/kinase domain-containing protein(predicted) OS=Solanum lycopersicum OX=4081 GN=101265334 PE=3 SV=1	101265334	HGDENIASLHSPNRD	K4B9H9	Receptor-like serine/threonine-protein kinase(predicted) OS=Solanum lycopersicum OX=4081 PE=4 SV=1	---	String	TKL/IRAK
K4BZ85-1060S	K4BZ85	1060	S	Protein phosphatase 2C and cyclic nucleotide-binding/kinase domain-containing protein(predicted) OS=Solanum lycopersicum OX=4081 GN=101265334 PE=3 SV=1	101265334	HGDENIASLHSPNRD	K4CDE5	Protein kinase family protein(predicted) OS=Solanum lycopersicum OX=4081 PE=4 SV=1	---	String	TKL/IRAK
K4BZ85-1060S	K4BZ85	1060	S	Protein phosphatase 2C and cyclic nucleotide-binding/kinase domain-containing protein(predicted) OS=Solanum lycopersicum OX=4081 GN=101265334 PE=3 SV=1	101265334	HGDENIASLHSPNRD	K4BIL5	Protein kinase domain-containing protein(predicted) OS=Solanum lycopersicum OX=4081 GN=101266705 PE=4 SV=1	101266705	String	TKL/IRAK
K4BZ85-1060S	K4BZ85	1060	S	Protein phosphatase 2C and cyclic nucleotide-binding/kinase domain-containing protein(predicted) OS=Solanum lycopersicum OX=4081 GN=101265334 PE=3 SV=1	101265334	HGDENIASLHSPNRD	K4BUH6	Serine/threonine-protein kinase OS=Solanum lycopersicum OX=4081 PE=4 SV=1	---	String	TKL/IRAK
K4BZ85-1060S	K4BZ85	1060	S	Protein phosphatase 2C and cyclic nucleotide-binding/kinase domain-containing protein(predicted) OS=Solanum lycopersicum OX=4081 GN=101265334 PE=3 SV=1	101265334	HGDENIASLHSPNRD	K4BZX0	Avr9/Cf-9 induced kinase 1(predicted) OS=Solanum lycopersicum OX=4081 GN=101262113 PE=4 SV=1	101262113	String	TKL/IRAK
K4BZ85-1060S	K4BZ85	1060	S	Protein phosphatase 2C and cyclic nucleotide-binding/kinase domain-containing protein(predicted) OS=Solanum lycopersicum OX=4081 GN=101265334 PE=3 SV=1	101265334	HGDENIASLHSPNRD	K4CFL0	G-type lectin S-receptor-like serine/threonine-protein kinase(predicted) OS=Solanum lycopersicum OX=4081 PE=4 SV=1	---	String	TKL/IRAK
K4BZ85-1060S	K4BZ85	1060	S	Protein phosphatase 2C and cyclic nucleotide-binding/kinase domain-containing protein(predicted) OS=Solanum lycopersicum OX=4081 GN=101265334 PE=3 SV=1	101265334	HGDENIASLHSPNRD	K4BEE4	Protein kinase domain-containing protein(predicted) OS=Solanum lycopersicum OX=4081 PE=3 SV=1	---	String	TKL/IRAK
K4BZ85-1060S	K4BZ85	1060	S	Protein phosphatase 2C and cyclic nucleotide-binding/kinase domain-containing protein(predicted) OS=Solanum lycopersicum OX=4081 GN=101265334 PE=3 SV=1	101265334	HGDENIASLHSPNRD	K4CMJ4	Protein kinase domain-containing protein(predicted) OS=Solanum lycopersicum OX=4081 GN=101257290 PE=3 SV=1	101257290	String	TKL/IRAK
K4BZ85-1060S	K4BZ85	1060	S	Protein phosphatase 2C and cyclic nucleotide-binding/kinase domain-containing protein(predicted) OS=Solanum lycopersicum OX=4081 GN=101265334 PE=3 SV=1	101265334	HGDENIASLHSPNRD	K4BZ36	Protein kinase domain-containing protein(predicted) OS=Solanum lycopersicum OX=4081 PE=3 SV=1	---	String	TKL/IRAK
K4BZ85-1060S	K4BZ85	1060	S	Protein phosphatase 2C and cyclic nucleotide-binding/kinase domain-containing protein(predicted) OS=Solanum lycopersicum OX=4081 GN=101265334 PE=3 SV=1	101265334	HGDENIASLHSPNRD	K4CMX3	Receptor-like serine/threonine-protein kinase(predicted) OS=Solanum lycopersicum OX=4081 PE=4 SV=1	---	String	TKL/IRAK
K4BZ85-1060S	K4BZ85	1060	S	Protein phosphatase 2C and cyclic nucleotide-binding/kinase domain-containing protein(predicted) OS=Solanum lycopersicum OX=4081 GN=101265334 PE=3 SV=1	101265334	HGDENIASLHSPNRD	K4BX68	Wall-associated kinase(predicted) OS=Solanum lycopersicum OX=4081 GN=101247016 PE=4 SV=1	101247016	String	TKL/IRAK
K4BZ85-1060S	K4BZ85	1060	S	Protein phosphatase 2C and cyclic nucleotide-binding/kinase domain-containing protein(predicted) OS=Solanum lycopersicum OX=4081 GN=101265334 PE=3 SV=1	101265334	HGDENIASLHSPNRD	K4C1U0	Protein kinase domain-containing protein(predicted) OS=Solanum lycopersicum OX=4081 GN=101250601 PE=4 SV=1	101250601	String	TKL/IRAK
K4BZ85-1060S	K4BZ85	1060	S	Protein phosphatase 2C and cyclic nucleotide-binding/kinase domain-containing protein(predicted) OS=Solanum lycopersicum OX=4081 GN=101265334 PE=3 SV=1	101265334	HGDENIASLHSPNRD	K4CT17	probable LRR receptor-like serine/threonine-protein kinase At1g06840 isoform X1(predicted) OS=Solanum lycopersicum OX=4081 PE=4 SV=1	---	String	TKL/IRAK
K4BZ85-1060S	K4BZ85	1060	S	Protein phosphatase 2C and cyclic nucleotide-binding/kinase domain-containing protein(predicted) OS=Solanum lycopersicum OX=4081 GN=101265334 PE=3 SV=1	101265334	HGDENIASLHSPNRD	K4ATJ8	Protein kinase domain-containing protein(predicted) OS=Solanum lycopersicum OX=4081 GN=101266360 PE=4 SV=1	101266360	String	TKL/IRAK
K4BZ85-1060S	K4BZ85	1060	S	Protein phosphatase 2C and cyclic nucleotide-binding/kinase domain-containing protein(predicted) OS=Solanum lycopersicum OX=4081 GN=101265334 PE=3 SV=1	101265334	HGDENIASLHSPNRD	K4AUA5	Receptor-like serine/threonine-protein kinase(predicted) OS=Solanum lycopersicum OX=4081 PE=4 SV=1	---	String	TKL/IRAK
K4BZ85-1060S	K4BZ85	1060	S	Protein phosphatase 2C and cyclic nucleotide-binding/kinase domain-containing protein(predicted) OS=Solanum lycopersicum OX=4081 GN=101265334 PE=3 SV=1	101265334	HGDENIASLHSPNRD	K4BX79	Putative receptor-like protein kinase(predicted) OS=Solanum lycopersicum OX=4081 PE=4 SV=1	---	String	TKL/IRAK
K4BZ85-1060S	K4BZ85	1060	S	Protein phosphatase 2C and cyclic nucleotide-binding/kinase domain-containing protein(predicted) OS=Solanum lycopersicum OX=4081 GN=101265334 PE=3 SV=1	101265334	HGDENIASLHSPNRD	K4BX69	Wall-associated kinase(predicted) OS=Solanum lycopersicum OX=4081 PE=4 SV=1	---	String	TKL/IRAK
K4BZ85-1060S	K4BZ85	1060	S	Protein phosphatase 2C and cyclic nucleotide-binding/kinase domain-containing protein(predicted) OS=Solanum lycopersicum OX=4081 GN=101265334 PE=3 SV=1	101265334	HGDENIASLHSPNRD	K4ASZ5	Cysteine-rich receptor-like protein kinase 2(predicted) OS=Solanum lycopersicum OX=4081 PE=4 SV=1	---	String	TKL/IRAK
K4BZ85-1060S	K4BZ85	1060	S	Protein phosphatase 2C and cyclic nucleotide-binding/kinase domain-containing protein(predicted) OS=Solanum lycopersicum OX=4081 GN=101265334 PE=3 SV=1	101265334	HGDENIASLHSPNRD	K4CQG2	ATP binding protein(predicted) OS=Solanum lycopersicum OX=4081 GN=101248325 PE=3 SV=1	101248325	String	TKL/IRAK
K4BZ85-1060S	K4BZ85	1060	S	Protein phosphatase 2C and cyclic nucleotide-binding/kinase domain-containing protein(predicted) OS=Solanum lycopersicum OX=4081 GN=101265334 PE=3 SV=1	101265334	HGDENIASLHSPNRD	K4CG78	Receptor-like kinase(predicted) OS=Solanum lycopersicum OX=4081 PE=4 SV=1	---	String	TKL/IRAK
K4BZ85-1060S	K4BZ85	1060	S	Protein phosphatase 2C and cyclic nucleotide-binding/kinase domain-containing protein(predicted) OS=Solanum lycopersicum OX=4081 GN=101265334 PE=3 SV=1	101265334	HGDENIASLHSPNRD	K4D218	Kinase family protein(predicted) OS=Solanum lycopersicum OX=4081 GN=101250352 PE=3 SV=1	101250352	String	TKL/IRAK
K4BZ85-1060S	K4BZ85	1060	S	Protein phosphatase 2C and cyclic nucleotide-binding/kinase domain-containing protein(predicted) OS=Solanum lycopersicum OX=4081 GN=101265334 PE=3 SV=1	101265334	HGDENIASLHSPNRD	K4BNU5	Serine/threonine-protein kinase PBS1(predicted) OS=Solanum lycopersicum OX=4081 GN=101268273 PE=4 SV=1	101268273	String	TKL/IRAK
K4BZ85-1060S	K4BZ85	1060	S	Protein phosphatase 2C and cyclic nucleotide-binding/kinase domain-containing protein(predicted) OS=Solanum lycopersicum OX=4081 GN=101265334 PE=3 SV=1	101265334	HGDENIASLHSPNRD	K4BIM3	Protein kinase domain-containing protein(predicted) OS=Solanum lycopersicum OX=4081 GN=101265519 PE=4 SV=1	101265519	String	TKL/IRAK
K4BZ85-1060S	K4BZ85	1060	S	Protein phosphatase 2C and cyclic nucleotide-binding/kinase domain-containing protein(predicted) OS=Solanum lycopersicum OX=4081 GN=101265334 PE=3 SV=1	101265334	HGDENIASLHSPNRD	K4DC19	Protein kinase domain-containing protein(predicted) OS=Solanum lycopersicum OX=4081 GN=101267686 PE=3 SV=1	101267686	String	TKL/IRAK
K4BZ85-1060S	K4BZ85	1060	S	Protein phosphatase 2C and cyclic nucleotide-binding/kinase domain-containing protein(predicted) OS=Solanum lycopersicum OX=4081 GN=101265334 PE=3 SV=1	101265334	HGDENIASLHSPNRD	K4DAX3	Protein kinase domain-containing protein(predicted) OS=Solanum lycopersicum OX=4081 GN=101254270 PE=3 SV=1	101254270	String	TKL/IRAK
K4BZ85-1060S	K4BZ85	1060	S	Protein phosphatase 2C and cyclic nucleotide-binding/kinase domain-containing protein(predicted) OS=Solanum lycopersicum OX=4081 GN=101265334 PE=3 SV=1	101265334	HGDENIASLHSPNRD	K4AT48	Protein kinase domain-containing protein(predicted) OS=Solanum lycopersicum OX=4081 PE=3 SV=1	---	String	TKL/IRAK
K4BZ85-1060S	K4BZ85	1060	S	Protein phosphatase 2C and cyclic nucleotide-binding/kinase domain-containing protein(predicted) OS=Solanum lycopersicum OX=4081 GN=101265334 PE=3 SV=1	101265334	HGDENIASLHSPNRD	K4BX83	Protein kinase domain-containing protein(predicted) OS=Solanum lycopersicum OX=4081 PE=4 SV=1	---	String	TKL/IRAK
K4BZ85-1060S	K4BZ85	1060	S	Protein phosphatase 2C and cyclic nucleotide-binding/kinase domain-containing protein(predicted) OS=Solanum lycopersicum OX=4081 GN=101265334 PE=3 SV=1	101265334	HGDENIASLHSPNRD	K4CG79	Protein kinase domain-containing protein(predicted) OS=Solanum lycopersicum OX=4081 PE=4 SV=1	---	String	TKL/IRAK
K4BZ85-1060S	K4BZ85	1060	S	Protein phosphatase 2C and cyclic nucleotide-binding/kinase domain-containing protein(predicted) OS=Solanum lycopersicum OX=4081 GN=101265334 PE=3 SV=1	101265334	HGDENIASLHSPNRD	K4B0N1	Protein kinase domain-containing protein(predicted) OS=Solanum lycopersicum OX=4081 PE=3 SV=1	---	String	TKL/IRAK
K4BZ85-1060S	K4BZ85	1060	S	Protein phosphatase 2C and cyclic nucleotide-binding/kinase domain-containing protein(predicted) OS=Solanum lycopersicum OX=4081 GN=101265334 PE=3 SV=1	101265334	HGDENIASLHSPNRD	K4CBH3	Protein kinase domain-containing protein(predicted) OS=Solanum lycopersicum OX=4081 GN=101256500 PE=4 SV=1	101256500	String	TKL/IRAK
K4BZ85-1060S	K4BZ85	1060	S	Protein phosphatase 2C and cyclic nucleotide-binding/kinase domain-containing protein(predicted) OS=Solanum lycopersicum OX=4081 GN=101265334 PE=3 SV=1	101265334	HGDENIASLHSPNRD	K4BX78	Putative receptor-like protein kinase(predicted) OS=Solanum lycopersicum OX=4081 GN=101268684 PE=4 SV=1	101268684	String	TKL/IRAK
K4BZ85-1060S	K4BZ85	1060	S	Protein phosphatase 2C and cyclic nucleotide-binding/kinase domain-containing protein(predicted) OS=Solanum lycopersicum OX=4081 GN=101265334 PE=3 SV=1	101265334	HGDENIASLHSPNRD	K4B9M2	Cysteine-rich receptor-like protein kinase 10(predicted) OS=Solanum lycopersicum OX=4081 PE=4 SV=1	---	String	TKL/IRAK
K4BZ85-1060S	K4BZ85	1060	S	Protein phosphatase 2C and cyclic nucleotide-binding/kinase domain-containing protein(predicted) OS=Solanum lycopersicum OX=4081 GN=101265334 PE=3 SV=1	101265334	HGDENIASLHSPNRD	K4B9I2	Stress-induced receptor-like kinase(predicted) OS=Solanum lycopersicum OX=4081 PE=3 SV=1	---	String	TKL/IRAK
K4BZ85-1060S	K4BZ85	1060	S	Protein phosphatase 2C and cyclic nucleotide-binding/kinase domain-containing protein(predicted) OS=Solanum lycopersicum OX=4081 GN=101265334 PE=3 SV=1	101265334	HGDENIASLHSPNRD	K4AT83	protein kinase 2B, chloroplastic-like(predicted) OS=Solanum lycopersicum OX=4081 PE=3 SV=1	---	String	TKL/IRAK
K4BZ85-1060S	K4BZ85	1060	S	Protein phosphatase 2C and cyclic nucleotide-binding/kinase domain-containing protein(predicted) OS=Solanum lycopersicum OX=4081 GN=101265334 PE=3 SV=1	101265334	HGDENIASLHSPNRD	K4D7N3	Protein kinase domain-containing protein(predicted) OS=Solanum lycopersicum OX=4081 PE=4 SV=1	---	String	TKL/IRAK
K4BZ85-1060S	K4BZ85	1060	S	Protein phosphatase 2C and cyclic nucleotide-binding/kinase domain-containing protein(predicted) OS=Solanum lycopersicum OX=4081 GN=101265334 PE=3 SV=1	101265334	HGDENIASLHSPNRD	K4BA17	Protein kinase domain-containing protein(predicted) OS=Solanum lycopersicum OX=4081 PE=4 SV=1	---	String	TKL/IRAK
K4BZ85-1060S	K4BZ85	1060	S	Protein phosphatase 2C and cyclic nucleotide-binding/kinase domain-containing protein(predicted) OS=Solanum lycopersicum OX=4081 GN=101265334 PE=3 SV=1	101265334	HGDENIASLHSPNRD	K4DB54	Protein kinase domain-containing protein(predicted) OS=Solanum lycopersicum OX=4081 PE=3 SV=1	---	String	TKL/IRAK
K4BZ85-1060S	K4BZ85	1060	S	Protein phosphatase 2C and cyclic nucleotide-binding/kinase domain-containing protein(predicted) OS=Solanum lycopersicum OX=4081 GN=101265334 PE=3 SV=1	101265334	HGDENIASLHSPNRD	K4B1D9	Protein kinase domain-containing protein(predicted) OS=Solanum lycopersicum OX=4081 GN=101262258 PE=4 SV=1	101262258	String	TKL/IRAK
K4BZ85-1060S	K4BZ85	1060	S	Protein phosphatase 2C and cyclic nucleotide-binding/kinase domain-containing protein(predicted) OS=Solanum lycopersicum OX=4081 GN=101265334 PE=3 SV=1	101265334	HGDENIASLHSPNRD	K4BBC9	Protein kinase domain-containing protein(predicted) OS=Solanum lycopersicum OX=4081 GN=101263961 PE=4 SV=1	101263961	String	TKL/IRAK
K4BZ85-1060S	K4BZ85	1060	S	Protein phosphatase 2C and cyclic nucleotide-binding/kinase domain-containing protein(predicted) OS=Solanum lycopersicum OX=4081 GN=101265334 PE=3 SV=1	101265334	HGDENIASLHSPNRD	K4BBQ3	Protein kinase domain-containing protein(predicted) OS=Solanum lycopersicum OX=4081 GN=101263367 PE=4 SV=1	101263367	String	TKL/IRAK
K4BZ85-1060S	K4BZ85	1060	S	Protein phosphatase 2C and cyclic nucleotide-binding/kinase domain-containing protein(predicted) OS=Solanum lycopersicum OX=4081 GN=101265334 PE=3 SV=1	101265334	HGDENIASLHSPNRD	K4BU38	Protein kinase domain-containing protein(predicted) OS=Solanum lycopersicum OX=4081 GN=101247314 PE=3 SV=1	101247314	String	TKL/IRAK
K4BZ85-1060S	K4BZ85	1060	S	Protein phosphatase 2C and cyclic nucleotide-binding/kinase domain-containing protein(predicted) OS=Solanum lycopersicum OX=4081 GN=101265334 PE=3 SV=1	101265334	HGDENIASLHSPNRD	K4CT54	Protein kinase domain-containing protein(predicted) OS=Solanum lycopersicum OX=4081 PE=4 SV=1	---	String	TKL/IRAK
K4BZ85-1060S	K4BZ85	1060	S	Protein phosphatase 2C and cyclic nucleotide-binding/kinase domain-containing protein(predicted) OS=Solanum lycopersicum OX=4081 GN=101265334 PE=3 SV=1	101265334	HGDENIASLHSPNRD	K4B4W8	Protein kinase domain-containing protein(predicted) OS=Solanum lycopersicum OX=4081 PE=4 SV=1	---	String	TKL/IRAK
K4BZ85-1060S	K4BZ85	1060	S	Protein phosphatase 2C and cyclic nucleotide-binding/kinase domain-containing protein(predicted) OS=Solanum lycopersicum OX=4081 GN=101265334 PE=3 SV=1	101265334	HGDENIASLHSPNRD	K4B581	Serine/threonine-protein kinase OS=Solanum lycopersicum OX=4081 PE=4 SV=1	---	String	TKL/IRAK
K4BZ85-1060S	K4BZ85	1060	S	Protein phosphatase 2C and cyclic nucleotide-binding/kinase domain-containing protein(predicted) OS=Solanum lycopersicum OX=4081 GN=101265334 PE=3 SV=1	101265334	HGDENIASLHSPNRD	K4AWY9	Protein kinase domain-containing protein(predicted) OS=Solanum lycopersicum OX=4081 GN=101245581 PE=4 SV=1	101245581	String	TKL/IRAK
K4BZ85-1060S	K4BZ85	1060	S	Protein phosphatase 2C and cyclic nucleotide-binding/kinase domain-containing protein(predicted) OS=Solanum lycopersicum OX=4081 GN=101265334 PE=3 SV=1	101265334	HGDENIASLHSPNRD	K4CKP0	Protein kinase domain-containing protein(predicted) OS=Solanum lycopersicum OX=4081 PE=3 SV=1	---	String	TKL/IRAK
K4BZ85-1060S	K4BZ85	1060	S	Protein phosphatase 2C and cyclic nucleotide-binding/kinase domain-containing protein(predicted) OS=Solanum lycopersicum OX=4081 GN=101265334 PE=3 SV=1	101265334	HGDENIASLHSPNRD	K4B399	Protein kinase domain-containing protein(predicted) OS=Solanum lycopersicum OX=4081 GN=101253535 PE=3 SV=1	101253535	String	TKL/IRAK
K4BZ85-1060S	K4BZ85	1060	S	Protein phosphatase 2C and cyclic nucleotide-binding/kinase domain-containing protein(predicted) OS=Solanum lycopersicum OX=4081 GN=101265334 PE=3 SV=1	101265334	HGDENIASLHSPNRD	K4BCU5	Protein kinase domain-containing protein(predicted) OS=Solanum lycopersicum OX=4081 GN=101256823 PE=4 SV=1	101256823	String	TKL/IRAK
K4BZ85-1060S	K4BZ85	1060	S	Protein phosphatase 2C and cyclic nucleotide-binding/kinase domain-containing protein(predicted) OS=Solanum lycopersicum OX=4081 GN=101265334 PE=3 SV=1	101265334	HGDENIASLHSPNRD	K4BT03	Serine/threonine-protein kinase OS=Solanum lycopersicum OX=4081 GN=101246129 PE=4 SV=1	101246129	String	TKL/IRAK
K4BZ85-1060S	K4BZ85	1060	S	Protein phosphatase 2C and cyclic nucleotide-binding/kinase domain-containing protein(predicted) OS=Solanum lycopersicum OX=4081 GN=101265334 PE=3 SV=1	101265334	HGDENIASLHSPNRD	K4CLK8	Protein kinase domain-containing protein(predicted) OS=Solanum lycopersicum OX=4081 PE=4 SV=1	---	String	TKL/IRAK
K4BZ85-1060S	K4BZ85	1060	S	Protein phosphatase 2C and cyclic nucleotide-binding/kinase domain-containing protein(predicted) OS=Solanum lycopersicum OX=4081 GN=101265334 PE=3 SV=1	101265334	HGDENIASLHSPNRD	K4CAB6	Protein kinase domain-containing protein(predicted) OS=Solanum lycopersicum OX=4081 PE=4 SV=1	---	String	TKL/IRAK
K4BZ85-1060S	K4BZ85	1060	S	Protein phosphatase 2C and cyclic nucleotide-binding/kinase domain-containing protein(predicted) OS=Solanum lycopersicum OX=4081 GN=101265334 PE=3 SV=1	101265334	HGDENIASLHSPNRD	K4C5U5	Protein kinase domain-containing protein(predicted) OS=Solanum lycopersicum OX=4081 PE=4 SV=1	---	String	TKL/IRAK
K4BZ85-1060S	K4BZ85	1060	S	Protein phosphatase 2C and cyclic nucleotide-binding/kinase domain-containing protein(predicted) OS=Solanum lycopersicum OX=4081 GN=101265334 PE=3 SV=1	101265334	HGDENIASLHSPNRD	K4CRE6	Protein kinase domain-containing protein(predicted) OS=Solanum lycopersicum OX=4081 PE=4 SV=1	---	String	TKL/IRAK
K4BZ85-1060S	K4BZ85	1060	S	Protein phosphatase 2C and cyclic nucleotide-binding/kinase domain-containing protein(predicted) OS=Solanum lycopersicum OX=4081 GN=101265334 PE=3 SV=1	101265334	HGDENIASLHSPNRD	K4DAN9	Putative receptor-like protein kinase-like(predicted) OS=Solanum lycopersicum OX=4081 GN=101259404 PE=4 SV=1	101259404	String	TKL/IRAK
K4BZ85-1060S	K4BZ85	1060	S	Protein phosphatase 2C and cyclic nucleotide-binding/kinase domain-containing protein(predicted) OS=Solanum lycopersicum OX=4081 GN=101265334 PE=3 SV=1	101265334	HGDENIASLHSPNRD	K4B999	Putative G-type lectin S-receptor-like serine/threonine-protein kinase-like(predicted) OS=Solanum lycopersicum OX=4081 PE=4 SV=1	---	String	TKL/IRAK
K4BZ85-1060S	K4BZ85	1060	S	Protein phosphatase 2C and cyclic nucleotide-binding/kinase domain-containing protein(predicted) OS=Solanum lycopersicum OX=4081 GN=101265334 PE=3 SV=1	101265334	HGDENIASLHSPNRD	K4CNC2	Protein kinase domain-containing protein(predicted) OS=Solanum lycopersicum OX=4081 PE=4 SV=1	---	String	TKL/IRAK
K4BZ85-1060S	K4BZ85	1060	S	Protein phosphatase 2C and cyclic nucleotide-binding/kinase domain-containing protein(predicted) OS=Solanum lycopersicum OX=4081 GN=101265334 PE=3 SV=1	101265334	HGDENIASLHSPNRD	K4BMQ4	LysM type receptor kinase(predicted) OS=Solanum lycopersicum OX=4081 PE=4 SV=1	---	String	TKL/IRAK
K4BZ85-1060S	K4BZ85	1060	S	Protein phosphatase 2C and cyclic nucleotide-binding/kinase domain-containing protein(predicted) OS=Solanum lycopersicum OX=4081 GN=101265334 PE=3 SV=1	101265334	HGDENIASLHSPNRD	K4CRS4	Protein kinase domain-containing protein(predicted) OS=Solanum lycopersicum OX=4081 PE=3 SV=1	---	String	TKL/IRAK
K4BZ85-1060S	K4BZ85	1060	S	Protein phosphatase 2C and cyclic nucleotide-binding/kinase domain-containing protein(predicted) OS=Solanum lycopersicum OX=4081 GN=101265334 PE=3 SV=1	101265334	HGDENIASLHSPNRD	K4B586	Protein kinase domain-containing protein(predicted) OS=Solanum lycopersicum OX=4081 PE=4 SV=1	---	String	TKL/IRAK
K4BZ85-1060S	K4BZ85	1060	S	Protein phosphatase 2C and cyclic nucleotide-binding/kinase domain-containing protein(predicted) OS=Solanum lycopersicum OX=4081 GN=101265334 PE=3 SV=1	101265334	HGDENIASLHSPNRD	K4ATQ9	Protein kinase domain-containing protein(predicted) OS=Solanum lycopersicum OX=4081 GN=101251803 PE=3 SV=1	101251803	String	TKL/IRAK
K4BZ85-1060S	K4BZ85	1060	S	Protein phosphatase 2C and cyclic nucleotide-binding/kinase domain-containing protein(predicted) OS=Solanum lycopersicum OX=4081 GN=101265334 PE=3 SV=1	101265334	HGDENIASLHSPNRD	K4CG92	Receptor-like serine/threonine-protein kinase(predicted) OS=Solanum lycopersicum OX=4081 PE=4 SV=1	---	String	TKL/IRAK
K4BZ85-1060S	K4BZ85	1060	S	Protein phosphatase 2C and cyclic nucleotide-binding/kinase domain-containing protein(predicted) OS=Solanum lycopersicum OX=4081 GN=101265334 PE=3 SV=1	101265334	HGDENIASLHSPNRD	K4D1R3	Protein kinase domain-containing protein(predicted) OS=Solanum lycopersicum OX=4081 GN=101256046 PE=3 SV=1	101256046	String	TKL/IRAK
K4BZ85-1060S	K4BZ85	1060	S	Protein phosphatase 2C and cyclic nucleotide-binding/kinase domain-containing protein(predicted) OS=Solanum lycopersicum OX=4081 GN=101265334 PE=3 SV=1	101265334	HGDENIASLHSPNRD	K4CRZ5	ATP binding protein(predicted) OS=Solanum lycopersicum OX=4081 PE=4 SV=1	---	String	TKL/IRAK
K4BZ85-1060S	K4BZ85	1060	S	Protein phosphatase 2C and cyclic nucleotide-binding/kinase domain-containing protein(predicted) OS=Solanum lycopersicum OX=4081 GN=101265334 PE=3 SV=1	101265334	HGDENIASLHSPNRD	K4D4L7	Protein kinase domain-containing protein(predicted) OS=Solanum lycopersicum OX=4081 GN=101250851 PE=3 SV=1	101250851	String	TKL/IRAK
K4BZ85-1060S	K4BZ85	1060	S	Protein phosphatase 2C and cyclic nucleotide-binding/kinase domain-containing protein(predicted) OS=Solanum lycopersicum OX=4081 GN=101265334 PE=3 SV=1	101265334	HGDENIASLHSPNRD	K4ATS1	Serine/threonine protein kinase(predicted) OS=Solanum lycopersicum OX=4081 GN=101249749 PE=3 SV=1	101249749	String	TKL/IRAK
K4BZ85-1060S	K4BZ85	1060	S	Protein phosphatase 2C and cyclic nucleotide-binding/kinase domain-containing protein(predicted) OS=Solanum lycopersicum OX=4081 GN=101265334 PE=3 SV=1	101265334	HGDENIASLHSPNRD	K4ATJ7	Putative calcium-binding protein cml16(predicted) OS=Solanum lycopersicum OX=4081 GN=101262447 PE=4 SV=1	101262447	String	TKL/IRAK
K4BZ85-1060S	K4BZ85	1060	S	Protein phosphatase 2C and cyclic nucleotide-binding/kinase domain-containing protein(predicted) OS=Solanum lycopersicum OX=4081 GN=101265334 PE=3 SV=1	101265334	HGDENIASLHSPNRD	K4B8G1	Protein kinase domain-containing protein(predicted) OS=Solanum lycopersicum OX=4081 PE=4 SV=1	---	String	TKL/IRAK
K4BZ85-1060S	K4BZ85	1060	S	Protein phosphatase 2C and cyclic nucleotide-binding/kinase domain-containing protein(predicted) OS=Solanum lycopersicum OX=4081 GN=101265334 PE=3 SV=1	101265334	HGDENIASLHSPNRD	K4CSK2	Protein kinase domain-containing protein(predicted) OS=Solanum lycopersicum OX=4081 GN=101263638 PE=4 SV=1	101263638	String	TKL/IRAK
K4BZ85-1060S	K4BZ85	1060	S	Protein phosphatase 2C and cyclic nucleotide-binding/kinase domain-containing protein(predicted) OS=Solanum lycopersicum OX=4081 GN=101265334 PE=3 SV=1	101265334	HGDENIASLHSPNRD	K4C5A3	Protein kinase domain-containing protein(predicted) OS=Solanum lycopersicum OX=4081 PE=4 SV=1	---	String	TKL/IRAK
K4BZ85-1060S	K4BZ85	1060	S	Protein phosphatase 2C and cyclic nucleotide-binding/kinase domain-containing protein(predicted) OS=Solanum lycopersicum OX=4081 GN=101265334 PE=3 SV=1	101265334	HGDENIASLHSPNRD	K4B4K6	Protein kinase domain-containing protein(predicted) OS=Solanum lycopersicum OX=4081 PE=4 SV=1	---	String	TKL/IRAK
K4BZ85-1060S	K4BZ85	1060	S	Protein phosphatase 2C and cyclic nucleotide-binding/kinase domain-containing protein(predicted) OS=Solanum lycopersicum OX=4081 GN=101265334 PE=3 SV=1	101265334	HGDENIASLHSPNRD	K4CH56	Serine/threonine-protein kinase OS=Solanum lycopersicum OX=4081 PE=4 SV=1	---	String	TKL/IRAK
K4BZ85-1060S	K4BZ85	1060	S	Protein phosphatase 2C and cyclic nucleotide-binding/kinase domain-containing protein(predicted) OS=Solanum lycopersicum OX=4081 GN=101265334 PE=3 SV=1	101265334	HGDENIASLHSPNRD	K4CGG0	Protein kinase domain-containing protein(predicted) OS=Solanum lycopersicum OX=4081 GN=101248989 PE=4 SV=1	101248989	String	TKL/IRAK
K4BZ85-1060S	K4BZ85	1060	S	Protein phosphatase 2C and cyclic nucleotide-binding/kinase domain-containing protein(predicted) OS=Solanum lycopersicum OX=4081 GN=101265334 PE=3 SV=1	101265334	HGDENIASLHSPNRD	K4C6P8	Protein kinase(predicted) OS=Solanum lycopersicum OX=4081 GN=101253598 PE=4 SV=1	101253598	String	TKL/IRAK
K4BZ85-1060S	K4BZ85	1060	S	Protein phosphatase 2C and cyclic nucleotide-binding/kinase domain-containing protein(predicted) OS=Solanum lycopersicum OX=4081 GN=101265334 PE=3 SV=1	101265334	HGDENIASLHSPNRD	K4DH40	Putative serine/threonine-protein kinase PBS1-like(predicted) OS=Solanum lycopersicum OX=4081 PE=3 SV=1	---	String	TKL/IRAK
K4BZ85-1060S	K4BZ85	1060	S	Protein phosphatase 2C and cyclic nucleotide-binding/kinase domain-containing protein(predicted) OS=Solanum lycopersicum OX=4081 GN=101265334 PE=3 SV=1	101265334	HGDENIASLHSPNRD	K4BXI7	Protein kinase domain-containing protein(predicted) OS=Solanum lycopersicum OX=4081 GN=101246136 PE=4 SV=1	101246136	String	TKL/IRAK
K4BZ85-1060S	K4BZ85	1060	S	Protein phosphatase 2C and cyclic nucleotide-binding/kinase domain-containing protein(predicted) OS=Solanum lycopersicum OX=4081 GN=101265334 PE=3 SV=1	101265334	HGDENIASLHSPNRD	K4B9M4	putative receptor-like protein kinase At4g00960(predicted) OS=Solanum lycopersicum OX=4081 PE=4 SV=1	---	String	TKL/IRAK
K4BZ85-1060S	K4BZ85	1060	S	Protein phosphatase 2C and cyclic nucleotide-binding/kinase domain-containing protein(predicted) OS=Solanum lycopersicum OX=4081 GN=101265334 PE=3 SV=1	101265334	HGDENIASLHSPNRD	K4CC61	Protein kinase domain-containing protein(predicted) OS=Solanum lycopersicum OX=4081 PE=4 SV=1	---	String	TKL/IRAK
K4BZ85-1060S	K4BZ85	1060	S	Protein phosphatase 2C and cyclic nucleotide-binding/kinase domain-containing protein(predicted) OS=Solanum lycopersicum OX=4081 GN=101265334 PE=3 SV=1	101265334	HGDENIASLHSPNRD	K4B9H8	Serine/threonine-protein kinase OS=Solanum lycopersicum OX=4081 GN=101264093 PE=4 SV=1	101264093	String	TKL/IRAK
K4BZ85-1060S	K4BZ85	1060	S	Protein phosphatase 2C and cyclic nucleotide-binding/kinase domain-containing protein(predicted) OS=Solanum lycopersicum OX=4081 GN=101265334 PE=3 SV=1	101265334	HGDENIASLHSPNRD	K4CRU8	ATP binding protein(predicted) OS=Solanum lycopersicum OX=4081 GN=101263242 PE=4 SV=1	101263242	String	TKL/IRAK
K4BZ85-1060S	K4BZ85	1060	S	Protein phosphatase 2C and cyclic nucleotide-binding/kinase domain-containing protein(predicted) OS=Solanum lycopersicum OX=4081 GN=101265334 PE=3 SV=1	101265334	HGDENIASLHSPNRD	K4B977	Protein kinase domain-containing protein(predicted) OS=Solanum lycopersicum OX=4081 GN=101267476 PE=3 SV=1	101267476	String	TKL/IRAK
K4BZ85-1060S	K4BZ85	1060	S	Protein phosphatase 2C and cyclic nucleotide-binding/kinase domain-containing protein(predicted) OS=Solanum lycopersicum OX=4081 GN=101265334 PE=3 SV=1	101265334	HGDENIASLHSPNRD	K4C3Y4	MRLK2 OS=Solanum lycopersicum OX=4081 GN=101266127 PE=2 SV=1	101266127	String	TKL/IRAK
K4BZ85-1060S	K4BZ85	1060	S	Protein phosphatase 2C and cyclic nucleotide-binding/kinase domain-containing protein(predicted) OS=Solanum lycopersicum OX=4081 GN=101265334 PE=3 SV=1	101265334	HGDENIASLHSPNRD	P93215	Pto kinase OS=Solanum lycopersicum OX=4081 GN=pto PE=3 SV=1	pto	String	TKL/IRAK
K4BZ85-1060S	K4BZ85	1060	S	Protein phosphatase 2C and cyclic nucleotide-binding/kinase domain-containing protein(predicted) OS=Solanum lycopersicum OX=4081 GN=101265334 PE=3 SV=1	101265334	HGDENIASLHSPNRD	K4D2U1	Clade XII lectin receptor kinase OS=Solanum lycopersicum OX=4081 GN=101262971 PE=4 SV=1	101262971	String	TKL/IRAK
K4BZ85-1060S	K4BZ85	1060	S	Protein phosphatase 2C and cyclic nucleotide-binding/kinase domain-containing protein(predicted) OS=Solanum lycopersicum OX=4081 GN=101265334 PE=3 SV=1	101265334	HGDENIASLHSPNRD	P93216	Serine/threonine protein kinase Fen OS=Solanum lycopersicum OX=4081 GN=fen PE=3 SV=1	fen	String	TKL/IRAK
K4BZ85-1060S	K4BZ85	1060	S	Protein phosphatase 2C and cyclic nucleotide-binding/kinase domain-containing protein(predicted) OS=Solanum lycopersicum OX=4081 GN=101265334 PE=3 SV=1	101265334	HGDENIASLHSPNRD	F8WS89	Leucine rich repeat receptor protein kinase 2 OS=Solanum lycopersicum OX=4081 GN=SlmRPK2 PE=2 SV=1	SlmRPK2	String	TKL/IRAK
K4BZ85-1060S	K4BZ85	1060	S	Protein phosphatase 2C and cyclic nucleotide-binding/kinase domain-containing protein(predicted) OS=Solanum lycopersicum OX=4081 GN=101265334 PE=3 SV=1	101265334	HGDENIASLHSPNRD	K4BC63	MRLK5 OS=Solanum lycopersicum OX=4081 GN=101255255 PE=2 SV=1	101255255	String	TKL/IRAK
K4BZ85-1060S	K4BZ85	1060	S	Protein phosphatase 2C and cyclic nucleotide-binding/kinase domain-containing protein(predicted) OS=Solanum lycopersicum OX=4081 GN=101265334 PE=3 SV=1	101265334	HGDENIASLHSPNRD	K4B4K3	MRLK6 OS=Solanum lycopersicum OX=4081 GN=101244537 PE=2 SV=1	101244537	String	TKL/IRAK
K4BZ85-1060S	K4BZ85	1060	S	Protein phosphatase 2C and cyclic nucleotide-binding/kinase domain-containing protein(predicted) OS=Solanum lycopersicum OX=4081 GN=101265334 PE=3 SV=1	101265334	HGDENIASLHSPNRD	Q9LLC7	LescPth2 OS=Solanum lycopersicum OX=4081 GN=101264008 PE=3 SV=1	101264008	String	TKL/IRAK
K4BZ85-1060S	K4BZ85	1060	S	Protein phosphatase 2C and cyclic nucleotide-binding/kinase domain-containing protein(predicted) OS=Solanum lycopersicum OX=4081 GN=101265334 PE=3 SV=1	101265334	HGDENIASLHSPNRD	G0XZA5	Somatic embryogenesis receptor kinase 3A OS=Solanum lycopersicum OX=4081 GN=SERK3A PE=2 SV=1	SERK3A	String	TKL/IRAK
K4BZ85-1060S	K4BZ85	1060	S	Protein phosphatase 2C and cyclic nucleotide-binding/kinase domain-containing protein(predicted) OS=Solanum lycopersicum OX=4081 GN=101265334 PE=3 SV=1	101265334	HGDENIASLHSPNRD	K4CHN9	Clade XIV lectin receptor kinase OS=Solanum lycopersicum OX=4081 GN=104648543 PE=4 SV=1	104648543	String	TKL/IRAK
K4BZ85-1060S	K4BZ85	1060	S	Protein phosphatase 2C and cyclic nucleotide-binding/kinase domain-containing protein(predicted) OS=Solanum lycopersicum OX=4081 GN=101265334 PE=3 SV=1	101265334	HGDENIASLHSPNRD	K4C1Y1	Clade XI lectin receptor kinase OS=Solanum lycopersicum OX=4081 GN=101247920 PE=4 SV=1	101247920	String	TKL/IRAK
K4BZ85-1060S	K4BZ85	1060	S	Protein phosphatase 2C and cyclic nucleotide-binding/kinase domain-containing protein(predicted) OS=Solanum lycopersicum OX=4081 GN=101265334 PE=3 SV=1	101265334	HGDENIASLHSPNRD	K4B2I4	Clade XVIII lectin receptor kinase OS=Solanum lycopersicum OX=4081 GN=LecRK PE=4 SV=1	LecRK	String	TKL/IRAK
K4BZ85-1060S	K4BZ85	1060	S	Protein phosphatase 2C and cyclic nucleotide-binding/kinase domain-containing protein(predicted) OS=Solanum lycopersicum OX=4081 GN=101265334 PE=3 SV=1	101265334	HGDENIASLHSPNRD	K4CRD3	Clade XI lectin receptor kinase OS=Solanum lycopersicum OX=4081 GN=101250436 PE=4 SV=1	101250436	String	TKL/IRAK
K4BZ85-1060S	K4BZ85	1060	S	Protein phosphatase 2C and cyclic nucleotide-binding/kinase domain-containing protein(predicted) OS=Solanum lycopersicum OX=4081 GN=101265334 PE=3 SV=1	101265334	HGDENIASLHSPNRD	K4BFG9	Clade XVI lectin receptor kinase OS=Solanum lycopersicum OX=4081 GN=LecRK PE=4 SV=1	LecRK	String	TKL/IRAK
K4BZ85-1060S	K4BZ85	1060	S	Protein phosphatase 2C and cyclic nucleotide-binding/kinase domain-containing protein(predicted) OS=Solanum lycopersicum OX=4081 GN=101265334 PE=3 SV=1	101265334	HGDENIASLHSPNRD	K4D3L1	Clade VIII lectin receptor kinase OS=Solanum lycopersicum OX=4081 GN=101250174 PE=4 SV=1	101250174	String	TKL/IRAK
K4BZ85-1060S	K4BZ85	1060	S	Protein phosphatase 2C and cyclic nucleotide-binding/kinase domain-containing protein(predicted) OS=Solanum lycopersicum OX=4081 GN=101265334 PE=3 SV=1	101265334	HGDENIASLHSPNRD	K4CPZ0	Clade VI lectin receptor kinase OS=Solanum lycopersicum OX=4081 GN=101258589 PE=4 SV=1	101258589	String	TKL/IRAK
K4BZ85-1060S	K4BZ85	1060	S	Protein phosphatase 2C and cyclic nucleotide-binding/kinase domain-containing protein(predicted) OS=Solanum lycopersicum OX=4081 GN=101265334 PE=3 SV=1	101265334	HGDENIASLHSPNRD	K4CRM4	Clade IV lectin receptor kinase OS=Solanum lycopersicum OX=4081 GN=101257591 PE=4 SV=1	101257591	String	TKL/IRAK
K4BZ85-1060S	K4BZ85	1060	S	Protein phosphatase 2C and cyclic nucleotide-binding/kinase domain-containing protein(predicted) OS=Solanum lycopersicum OX=4081 GN=101265334 PE=3 SV=1	101265334	HGDENIASLHSPNRD	K4BKC6	CRK1 OS=Solanum lycopersicum OX=4081 GN=101255872 PE=2 SV=1	101255872	String	TKL/IRAK
K4BZ85-1060S	K4BZ85	1060	S	Protein phosphatase 2C and cyclic nucleotide-binding/kinase domain-containing protein(predicted) OS=Solanum lycopersicum OX=4081 GN=101265334 PE=3 SV=1	101265334	HGDENIASLHSPNRD	K4CS51	MRLK1 OS=Solanum lycopersicum OX=4081 GN=MRLK1 PE=2 SV=1	MRLK1	String	TKL/IRAK
K4BZ85-1060S	K4BZ85	1060	S	Protein phosphatase 2C and cyclic nucleotide-binding/kinase domain-containing protein(predicted) OS=Solanum lycopersicum OX=4081 GN=101265334 PE=3 SV=1	101265334	HGDENIASLHSPNRD	K4C8Q3	Leucine-rich repeat receptor-like kinase OS=Solanum lycopersicum OX=4081 GN=101259548 PE=2 SV=1	101259548	String	TKL/IRAK
K4BZ85-1060S	K4BZ85	1060	S	Protein phosphatase 2C and cyclic nucleotide-binding/kinase domain-containing protein(predicted) OS=Solanum lycopersicum OX=4081 GN=101265334 PE=3 SV=1	101265334	HGDENIASLHSPNRD	K4D030	Clade XVII lectin receptor kinase OS=Solanum lycopersicum OX=4081 GN=LecRK PE=4 SV=1	LecRK	String	TKL/IRAK
K4BZ85-1060S	K4BZ85	1060	S	Protein phosphatase 2C and cyclic nucleotide-binding/kinase domain-containing protein(predicted) OS=Solanum lycopersicum OX=4081 GN=101265334 PE=3 SV=1	101265334	HGDENIASLHSPNRD	K4D043	Clade XVII lectin receptor kinase OS=Solanum lycopersicum OX=4081 GN=101244817 PE=4 SV=1	101244817	String	TKL/IRAK
K4BZ85-1060S	K4BZ85	1060	S	Protein phosphatase 2C and cyclic nucleotide-binding/kinase domain-containing protein(predicted) OS=Solanum lycopersicum OX=4081 GN=101265334 PE=3 SV=1	101265334	HGDENIASLHSPNRD	K4AW98	MRLK4 OS=Solanum lycopersicum OX=4081 GN=MRLK4 PE=2 SV=1	MRLK4	String	TKL/IRAK
K4BZ85-1060S	K4BZ85	1060	S	Protein phosphatase 2C and cyclic nucleotide-binding/kinase domain-containing protein(predicted) OS=Solanum lycopersicum OX=4081 GN=101265334 PE=3 SV=1	101265334	HGDENIASLHSPNRD	K4D3S0	Clade XI lectin receptor kinase OS=Solanum lycopersicum OX=4081 GN=LecRK PE=4 SV=1	LecRK	String	TKL/IRAK
K4BZ85-1060S	K4BZ85	1060	S	Protein phosphatase 2C and cyclic nucleotide-binding/kinase domain-containing protein(predicted) OS=Solanum lycopersicum OX=4081 GN=101265334 PE=3 SV=1	101265334	HGDENIASLHSPNRD	K4BK85	Clade X lectin receptor kinase OS=Solanum lycopersicum OX=4081 GN=101266620 PE=4 SV=1	101266620	String	TKL/IRAK
K4BZ85-1060S	K4BZ85	1060	S	Protein phosphatase 2C and cyclic nucleotide-binding/kinase domain-containing protein(predicted) OS=Solanum lycopersicum OX=4081 GN=101265334 PE=3 SV=1	101265334	HGDENIASLHSPNRD	K4CRM5	Clade IV lectin receptor kinase OS=Solanum lycopersicum OX=4081 GN=101257293 PE=4 SV=1	101257293	String	TKL/IRAK
K4BZ85-1060S	K4BZ85	1060	S	Protein phosphatase 2C and cyclic nucleotide-binding/kinase domain-containing protein(predicted) OS=Solanum lycopersicum OX=4081 GN=101265334 PE=3 SV=1	101265334	HGDENIASLHSPNRD	K4B7G2	Clade XVI lectin receptor kinase OS=Solanum lycopersicum OX=4081 GN=101268542 PE=4 SV=1	101268542	String	TKL/IRAK
K4BZ85-1060S	K4BZ85	1060	S	Protein phosphatase 2C and cyclic nucleotide-binding/kinase domain-containing protein(predicted) OS=Solanum lycopersicum OX=4081 GN=101265334 PE=3 SV=1	101265334	HGDENIASLHSPNRD	K4CBV9	MRLK3 OS=Solanum lycopersicum OX=4081 GN=101261834 PE=2 SV=1	101261834	String	TKL/IRAK
K4BZ85-1060S	K4BZ85	1060	S	Protein phosphatase 2C and cyclic nucleotide-binding/kinase domain-containing protein(predicted) OS=Solanum lycopersicum OX=4081 GN=101265334 PE=3 SV=1	101265334	HGDENIASLHSPNRD	G3KGB4	Lyk13 OS=Solanum lycopersicum OX=4081 GN=100736486 PE=2 SV=1	100736486	String	TKL/IRAK
K4BZ85-1060S	K4BZ85	1060	S	Protein phosphatase 2C and cyclic nucleotide-binding/kinase domain-containing protein(predicted) OS=Solanum lycopersicum OX=4081 GN=101265334 PE=3 SV=1	101265334	HGDENIASLHSPNRD	E2FYC4	LysM receptor-like kinase OS=Solanum lycopersicum OX=4081 GN=Bti9 PE=2 SV=1	Bti9	String	TKL/IRAK
K4BZ85-1060S	K4BZ85	1060	S	Protein phosphatase 2C and cyclic nucleotide-binding/kinase domain-containing protein(predicted) OS=Solanum lycopersicum OX=4081 GN=101265334 PE=3 SV=1	101265334	HGDENIASLHSPNRD	K4BT92	Clade XIII lectin receptor kinase OS=Solanum lycopersicum OX=4081 GN=104647128 PE=4 SV=1	104647128	String	TKL/IRAK
K4BZ85-1060S	K4BZ85	1060	S	Protein phosphatase 2C and cyclic nucleotide-binding/kinase domain-containing protein(predicted) OS=Solanum lycopersicum OX=4081 GN=101265334 PE=3 SV=1	101265334	HGDENIASLHSPNRD	Q94FU1	Auxin-regulated dual specificity cytosolic kinase OS=Solanum lycopersicum OX=4081 GN=543684 PE=2 SV=1	543684	String	TKL/IRAK
K4BZ85-1060S	K4BZ85	1060	S	Protein phosphatase 2C and cyclic nucleotide-binding/kinase domain-containing protein(predicted) OS=Solanum lycopersicum OX=4081 GN=101265334 PE=3 SV=1	101265334	HGDENIASLHSPNRD	K4B9M5	Cysteine-rich receptor-like protein kinase 29(predicted) OS=Solanum lycopersicum OX=4081 PE=4 SV=1	---	String	TKL/IRAK
K4BZ85-1060S	K4BZ85	1060	S	Protein phosphatase 2C and cyclic nucleotide-binding/kinase domain-containing protein(predicted) OS=Solanum lycopersicum OX=4081 GN=101265334 PE=3 SV=1	101265334	HGDENIASLHSPNRD	K4B2Y1	Protein kinase domain-containing protein(predicted) OS=Solanum lycopersicum OX=4081 PE=4 SV=1	---	String	TKL/IRAK
K4BZ85-1060S	K4BZ85	1060	S	Protein phosphatase 2C and cyclic nucleotide-binding/kinase domain-containing protein(predicted) OS=Solanum lycopersicum OX=4081 GN=101265334 PE=3 SV=1	101265334	HGDENIASLHSPNRD	K4BMM5	Protein kinase domain-containing protein(predicted) OS=Solanum lycopersicum OX=4081 GN=101261107 PE=4 SV=1	101261107	String	TKL/IRAK
K4BZ85-1060S	K4BZ85	1060	S	Protein phosphatase 2C and cyclic nucleotide-binding/kinase domain-containing protein(predicted) OS=Solanum lycopersicum OX=4081 GN=101265334 PE=3 SV=1	101265334	HGDENIASLHSPNRD	K4BK30	Protein kinase domain-containing protein(predicted) OS=Solanum lycopersicum OX=4081 GN=101255081 PE=4 SV=1	101255081	String	TKL/IRAK
K4BZ85-1060S	K4BZ85	1060	S	Protein phosphatase 2C and cyclic nucleotide-binding/kinase domain-containing protein(predicted) OS=Solanum lycopersicum OX=4081 GN=101265334 PE=3 SV=1	101265334	HGDENIASLHSPNRD	K4B6G7	Somatic embryogenesis receptor kinase(predicted) OS=Solanum lycopersicum OX=4081 GN=101265796 PE=4 SV=1	101265796	String	TKL/IRAK
K4BZ85-1060S	K4BZ85	1060	S	Protein phosphatase 2C and cyclic nucleotide-binding/kinase domain-containing protein(predicted) OS=Solanum lycopersicum OX=4081 GN=101265334 PE=3 SV=1	101265334	HGDENIASLHSPNRD	K4B7X9	Kinase(predicted) OS=Solanum lycopersicum OX=4081 PE=4 SV=1	---	String	TKL/IRAK
K4BZ85-1060S	K4BZ85	1060	S	Protein phosphatase 2C and cyclic nucleotide-binding/kinase domain-containing protein(predicted) OS=Solanum lycopersicum OX=4081 GN=101265334 PE=3 SV=1	101265334	HGDENIASLHSPNRD	K4DAZ7	Protein kinase domain-containing protein(predicted) OS=Solanum lycopersicum OX=4081 PE=4 SV=1	---	String	TKL/IRAK
K4BZ85-1060S	K4BZ85	1060	S	Protein phosphatase 2C and cyclic nucleotide-binding/kinase domain-containing protein(predicted) OS=Solanum lycopersicum OX=4081 GN=101265334 PE=3 SV=1	101265334	HGDENIASLHSPNRD	K4D7D7	Putative ovule protein(predicted) OS=Solanum lycopersicum OX=4081 PE=4 SV=1	---	String	TKL/IRAK
K4BZ85-1060S	K4BZ85	1060	S	Protein phosphatase 2C and cyclic nucleotide-binding/kinase domain-containing protein(predicted) OS=Solanum lycopersicum OX=4081 GN=101265334 PE=3 SV=1	101265334	HGDENIASLHSPNRD	K4BCE1	BRASSINOSTEROID INSENSITIVE 1-associated receptor kinase 1(predicted) OS=Solanum lycopersicum OX=4081 PE=4 SV=1	---	String	TKL/IRAK
K4BZ85-1060S	K4BZ85	1060	S	Protein phosphatase 2C and cyclic nucleotide-binding/kinase domain-containing protein(predicted) OS=Solanum lycopersicum OX=4081 GN=101265334 PE=3 SV=1	101265334	HGDENIASLHSPNRD	K4CFK8	Receptor-like serine/threonine-protein kinase(predicted) OS=Solanum lycopersicum OX=4081 PE=4 SV=1	---	String	TKL/IRAK
K4BZ85-1060S	K4BZ85	1060	S	Protein phosphatase 2C and cyclic nucleotide-binding/kinase domain-containing protein(predicted) OS=Solanum lycopersicum OX=4081 GN=101265334 PE=3 SV=1	101265334	HGDENIASLHSPNRD	K4DB83	Protein kinase domain-containing protein(predicted) OS=Solanum lycopersicum OX=4081 GN=101267091 PE=4 SV=1	101267091	String	TKL/IRAK
K4BZ85-1060S	K4BZ85	1060	S	Protein phosphatase 2C and cyclic nucleotide-binding/kinase domain-containing protein(predicted) OS=Solanum lycopersicum OX=4081 GN=101265334 PE=3 SV=1	101265334	HGDENIASLHSPNRD	K4B9I4	Receptor-like serine/threonine-protein kinase(predicted) OS=Solanum lycopersicum OX=4081 PE=4 SV=1	---	String	TKL/IRAK
K4BZ85-1060S	K4BZ85	1060	S	Protein phosphatase 2C and cyclic nucleotide-binding/kinase domain-containing protein(predicted) OS=Solanum lycopersicum OX=4081 GN=101265334 PE=3 SV=1	101265334	HGDENIASLHSPNRD	K4CQE0	Clade VIII lectin receptor kinase(predicted) OS=Solanum lycopersicum OX=4081 PE=4 SV=1	---	String	TKL/IRAK
K4BZ85-1060S	K4BZ85	1060	S	Protein phosphatase 2C and cyclic nucleotide-binding/kinase domain-containing protein(predicted) OS=Solanum lycopersicum OX=4081 GN=101265334 PE=3 SV=1	101265334	HGDENIASLHSPNRD	K4B9A2	Protein kinase domain-containing protein(predicted) OS=Solanum lycopersicum OX=4081 PE=4 SV=1	---	String	TKL/IRAK
K4BZ85-1060S	K4BZ85	1060	S	Protein phosphatase 2C and cyclic nucleotide-binding/kinase domain-containing protein(predicted) OS=Solanum lycopersicum OX=4081 GN=101265334 PE=3 SV=1	101265334	HGDENIASLHSPNRD	K4CQB8	Kinase(predicted) OS=Solanum lycopersicum OX=4081 GN=101258688 PE=4 SV=1	101258688	String	TKL/IRAK
K4BZ85-1060S	K4BZ85	1060	S	Protein phosphatase 2C and cyclic nucleotide-binding/kinase domain-containing protein(predicted) OS=Solanum lycopersicum OX=4081 GN=101265334 PE=3 SV=1	101265334	HGDENIASLHSPNRD	K4CG91	Protein kinase domain-containing protein(predicted) OS=Solanum lycopersicum OX=4081 PE=4 SV=1	---	String	TKL/IRAK
K4BZ85-1060S	K4BZ85	1060	S	Protein phosphatase 2C and cyclic nucleotide-binding/kinase domain-containing protein(predicted) OS=Solanum lycopersicum OX=4081 GN=101265334 PE=3 SV=1	101265334	HGDENIASLHSPNRD	K4CH61	Receptor-like serine/threonine-protein kinase(predicted) OS=Solanum lycopersicum OX=4081 PE=4 SV=1	---	String	TKL/IRAK
K4BZ85-1060S	K4BZ85	1060	S	Protein phosphatase 2C and cyclic nucleotide-binding/kinase domain-containing protein(predicted) OS=Solanum lycopersicum OX=4081 GN=101265334 PE=3 SV=1	101265334	HGDENIASLHSPNRD	K4D951	Protein kinase domain-containing protein(predicted) OS=Solanum lycopersicum OX=4081 GN=101257732 PE=3 SV=1	101257732	String	TKL/IRAK
K4BZ85-1060S	K4BZ85	1060	S	Protein phosphatase 2C and cyclic nucleotide-binding/kinase domain-containing protein(predicted) OS=Solanum lycopersicum OX=4081 GN=101265334 PE=3 SV=1	101265334	HGDENIASLHSPNRD	K4CMQ0	Protein kinase domain-containing protein(predicted) OS=Solanum lycopersicum OX=4081 GN=101245872 PE=4 SV=1	101245872	String	TKL/IRAK
K4BZ85-1060S	K4BZ85	1060	S	Protein phosphatase 2C and cyclic nucleotide-binding/kinase domain-containing protein(predicted) OS=Solanum lycopersicum OX=4081 GN=101265334 PE=3 SV=1	101265334	HGDENIASLHSPNRD	K4D1Z5	ATP binding protein(predicted) OS=Solanum lycopersicum OX=4081 PE=4 SV=1	---	String	TKL/IRAK
K4BZ85-1060S	K4BZ85	1060	S	Protein phosphatase 2C and cyclic nucleotide-binding/kinase domain-containing protein(predicted) OS=Solanum lycopersicum OX=4081 GN=101265334 PE=3 SV=1	101265334	HGDENIASLHSPNRD	K4BNP5	Protein kinase domain-containing protein(predicted) OS=Solanum lycopersicum OX=4081 PE=3 SV=1	---	String	TKL/IRAK
K4BZ85-1060S	K4BZ85	1060	S	Protein phosphatase 2C and cyclic nucleotide-binding/kinase domain-containing protein(predicted) OS=Solanum lycopersicum OX=4081 GN=101265334 PE=3 SV=1	101265334	HGDENIASLHSPNRD	K4AU89	Receptor-like serine/threonine-protein kinase(predicted) OS=Solanum lycopersicum OX=4081 PE=4 SV=1	---	String	TKL/IRAK
K4BZ85-1060S	K4BZ85	1060	S	Protein phosphatase 2C and cyclic nucleotide-binding/kinase domain-containing protein(predicted) OS=Solanum lycopersicum OX=4081 GN=101265334 PE=3 SV=1	101265334	HGDENIASLHSPNRD	K4CAK5	Protein kinase domain-containing protein(predicted) OS=Solanum lycopersicum OX=4081 GN=101246356 PE=3 SV=1	101246356	String	TKL/IRAK
K4BZ85-1060S	K4BZ85	1060	S	Protein phosphatase 2C and cyclic nucleotide-binding/kinase domain-containing protein(predicted) OS=Solanum lycopersicum OX=4081 GN=101265334 PE=3 SV=1	101265334	HGDENIASLHSPNRD	K4BX73	Wall-associated kinase(predicted) OS=Solanum lycopersicum OX=4081 GN=101268396 PE=4 SV=1	101268396	String	TKL/IRAK
K4BZ85-1060S	K4BZ85	1060	S	Protein phosphatase 2C and cyclic nucleotide-binding/kinase domain-containing protein(predicted) OS=Solanum lycopersicum OX=4081 GN=101265334 PE=3 SV=1	101265334	HGDENIASLHSPNRD	K4BW38	Putative cysteine-rich receptor-like protein kinase 2-like(predicted) OS=Solanum lycopersicum OX=4081 PE=4 SV=1	---	String	TKL/IRAK
K4BZ85-1060S	K4BZ85	1060	S	Protein phosphatase 2C and cyclic nucleotide-binding/kinase domain-containing protein(predicted) OS=Solanum lycopersicum OX=4081 GN=101265334 PE=3 SV=1	101265334	HGDENIASLHSPNRD	K4DAS1	ATP binding protein(predicted) OS=Solanum lycopersicum OX=4081 GN=101262780 PE=4 SV=1	101262780	String	TKL/IRAK
K4BZ85-1060S	K4BZ85	1060	S	Protein phosphatase 2C and cyclic nucleotide-binding/kinase domain-containing protein(predicted) OS=Solanum lycopersicum OX=4081 GN=101265334 PE=3 SV=1	101265334	HGDENIASLHSPNRD	K4D8F9	Receptor protein kinase(predicted) OS=Solanum lycopersicum OX=4081 PE=4 SV=1	---	String	TKL/IRAK
K4BZ85-1060S	K4BZ85	1060	S	Protein phosphatase 2C and cyclic nucleotide-binding/kinase domain-containing protein(predicted) OS=Solanum lycopersicum OX=4081 GN=101265334 PE=3 SV=1	101265334	HGDENIASLHSPNRD	K4CX63	Protein kinase domain-containing protein(predicted) OS=Solanum lycopersicum OX=4081 GN=101257017 PE=3 SV=1	101257017	String	TKL/IRAK
K4BZ85-1060S	K4BZ85	1060	S	Protein phosphatase 2C and cyclic nucleotide-binding/kinase domain-containing protein(predicted) OS=Solanum lycopersicum OX=4081 GN=101265334 PE=3 SV=1	101265334	HGDENIASLHSPNRD	K4B4K7	Kinase(predicted) OS=Solanum lycopersicum OX=4081 PE=4 SV=1	---	String	TKL/IRAK
K4BZ85-1060S	K4BZ85	1060	S	Protein phosphatase 2C and cyclic nucleotide-binding/kinase domain-containing protein(predicted) OS=Solanum lycopersicum OX=4081 GN=101265334 PE=3 SV=1	101265334	HGDENIASLHSPNRD	K4C1J2	Kinase family protein(predicted) OS=Solanum lycopersicum OX=4081 GN=101256881 PE=4 SV=1	101256881	String	TKL/IRAK
K4BZ85-1060S	K4BZ85	1060	S	Protein phosphatase 2C and cyclic nucleotide-binding/kinase domain-containing protein(predicted) OS=Solanum lycopersicum OX=4081 GN=101265334 PE=3 SV=1	101265334	HGDENIASLHSPNRD	K4CU57	Protein kinase domain-containing protein(predicted) OS=Solanum lycopersicum OX=4081 PE=4 SV=1	---	String	TKL/IRAK
K4BZ85-1060S	K4BZ85	1060	S	Protein phosphatase 2C and cyclic nucleotide-binding/kinase domain-containing protein(predicted) OS=Solanum lycopersicum OX=4081 GN=101265334 PE=3 SV=1	101265334	HGDENIASLHSPNRD	K4BDQ2	Putative nodulation receptor kinase-like(predicted) OS=Solanum lycopersicum OX=4081 PE=4 SV=1	---	String	TKL/IRAK
K4BZ85-1060S	K4BZ85	1060	S	Protein phosphatase 2C and cyclic nucleotide-binding/kinase domain-containing protein(predicted) OS=Solanum lycopersicum OX=4081 GN=101265334 PE=3 SV=1	101265334	HGDENIASLHSPNRD	K4CKL7	Serine/threonine-protein kinase OS=Solanum lycopersicum OX=4081 GN=101257492 PE=4 SV=1	101257492	String	TKL/IRAK
K4BZ85-1060S	K4BZ85	1060	S	Protein phosphatase 2C and cyclic nucleotide-binding/kinase domain-containing protein(predicted) OS=Solanum lycopersicum OX=4081 GN=101265334 PE=3 SV=1	101265334	HGDENIASLHSPNRD	K4CXK2	Serine/threonine-protein kinase OS=Solanum lycopersicum OX=4081 GN=109121373 PE=4 SV=1	109121373	String	TKL/IRAK
K4BZ85-1060S	K4BZ85	1060	S	Protein phosphatase 2C and cyclic nucleotide-binding/kinase domain-containing protein(predicted) OS=Solanum lycopersicum OX=4081 GN=101265334 PE=3 SV=1	101265334	HGDENIASLHSPNRD	K4BL73	Protein kinase domain-containing protein(predicted) OS=Solanum lycopersicum OX=4081 PE=4 SV=1	---	String	TKL/IRAK
K4BZ85-1060S	K4BZ85	1060	S	Protein phosphatase 2C and cyclic nucleotide-binding/kinase domain-containing protein(predicted) OS=Solanum lycopersicum OX=4081 GN=101265334 PE=3 SV=1	101265334	HGDENIASLHSPNRD	K4ASL9	Serine/threonine-protein kinase OS=Solanum lycopersicum OX=4081 GN=101265670 PE=4 SV=1	101265670	String	TKL/IRAK
K4BZ85-1060S	K4BZ85	1060	S	Protein phosphatase 2C and cyclic nucleotide-binding/kinase domain-containing protein(predicted) OS=Solanum lycopersicum OX=4081 GN=101265334 PE=3 SV=1	101265334	HGDENIASLHSPNRD	K4CH31	Protein kinase domain-containing protein(predicted) OS=Solanum lycopersicum OX=4081 PE=4 SV=1	---	String	TKL/IRAK
K4BZ85-1060S	K4BZ85	1060	S	Protein phosphatase 2C and cyclic nucleotide-binding/kinase domain-containing protein(predicted) OS=Solanum lycopersicum OX=4081 GN=101265334 PE=3 SV=1	101265334	HGDENIASLHSPNRD	K4BC55	Protein kinase domain-containing protein(predicted) OS=Solanum lycopersicum OX=4081 PE=4 SV=1	---	String	TKL/IRAK
K4BZ85-1060S	K4BZ85	1060	S	Protein phosphatase 2C and cyclic nucleotide-binding/kinase domain-containing protein(predicted) OS=Solanum lycopersicum OX=4081 GN=101265334 PE=3 SV=1	101265334	HGDENIASLHSPNRD	K4CV01	Protein kinase domain-containing protein(predicted) OS=Solanum lycopersicum OX=4081 GN=101265582 PE=4 SV=1	101265582	String	TKL/IRAK
K4BZ85-1060S	K4BZ85	1060	S	Protein phosphatase 2C and cyclic nucleotide-binding/kinase domain-containing protein(predicted) OS=Solanum lycopersicum OX=4081 GN=101265334 PE=3 SV=1	101265334	HGDENIASLHSPNRD	K4D5F6	Protein kinase domain-containing protein(predicted) OS=Solanum lycopersicum OX=4081 GN=101256935 PE=3 SV=1	101256935	String	TKL/IRAK
K4BZ85-1060S	K4BZ85	1060	S	Protein phosphatase 2C and cyclic nucleotide-binding/kinase domain-containing protein(predicted) OS=Solanum lycopersicum OX=4081 GN=101265334 PE=3 SV=1	101265334	HGDENIASLHSPNRD	K4BE73	Protein kinase domain-containing protein(predicted) OS=Solanum lycopersicum OX=4081 PE=3 SV=1	---	String	TKL/IRAK
K4BZ85-1060S	K4BZ85	1060	S	Protein phosphatase 2C and cyclic nucleotide-binding/kinase domain-containing protein(predicted) OS=Solanum lycopersicum OX=4081 GN=101265334 PE=3 SV=1	101265334	HGDENIASLHSPNRD	K4D1U6	Protein kinase domain-containing protein(predicted) OS=Solanum lycopersicum OX=4081 PE=4 SV=1	---	String	TKL/IRAK
K4BZ85-1060S	K4BZ85	1060	S	Protein phosphatase 2C and cyclic nucleotide-binding/kinase domain-containing protein(predicted) OS=Solanum lycopersicum OX=4081 GN=101265334 PE=3 SV=1	101265334	HGDENIASLHSPNRD	K4BD90	Protein kinase domain-containing protein(predicted) OS=Solanum lycopersicum OX=4081 GN=101248930 PE=4 SV=1	101248930	String	TKL/IRAK
K4BZ85-1060S	K4BZ85	1060	S	Protein phosphatase 2C and cyclic nucleotide-binding/kinase domain-containing protein(predicted) OS=Solanum lycopersicum OX=4081 GN=101265334 PE=3 SV=1	101265334	HGDENIASLHSPNRD	K4C2E5	Protein kinase domain-containing protein(predicted) OS=Solanum lycopersicum OX=4081 GN=101266518 PE=4 SV=1	101266518	String	TKL/IRAK
K4BZ85-1060S	K4BZ85	1060	S	Protein phosphatase 2C and cyclic nucleotide-binding/kinase domain-containing protein(predicted) OS=Solanum lycopersicum OX=4081 GN=101265334 PE=3 SV=1	101265334	HGDENIASLHSPNRD	K4CRM3	Kinase(predicted) OS=Solanum lycopersicum OX=4081 PE=4 SV=1	---	String	TKL/IRAK
K4BZ85-1060S	K4BZ85	1060	S	Protein phosphatase 2C and cyclic nucleotide-binding/kinase domain-containing protein(predicted) OS=Solanum lycopersicum OX=4081 GN=101265334 PE=3 SV=1	101265334	HGDENIASLHSPNRD	K4BUG5	Serine/threonine-protein kinase OS=Solanum lycopersicum OX=4081 GN=104647166 PE=4 SV=1	104647166	String	TKL/IRAK
K4BZ85-1060S	K4BZ85	1060	S	Protein phosphatase 2C and cyclic nucleotide-binding/kinase domain-containing protein(predicted) OS=Solanum lycopersicum OX=4081 GN=101265334 PE=3 SV=1	101265334	HGDENIASLHSPNRD	K4BEB5	ATP binding protein(predicted) OS=Solanum lycopersicum OX=4081 PE=4 SV=1	---	String	TKL/IRAK
K4BZ85-1060S	K4BZ85	1060	S	Protein phosphatase 2C and cyclic nucleotide-binding/kinase domain-containing protein(predicted) OS=Solanum lycopersicum OX=4081 GN=101265334 PE=3 SV=1	101265334	HGDENIASLHSPNRD	K4BVX7	Serine/threonine-protein kinase cx32(predicted) OS=Solanum lycopersicum OX=4081 GN=101261024 PE=3 SV=1	101261024	String	TKL/IRAK
K4BZ85-1060S	K4BZ85	1060	S	Protein phosphatase 2C and cyclic nucleotide-binding/kinase domain-containing protein(predicted) OS=Solanum lycopersicum OX=4081 GN=101265334 PE=3 SV=1	101265334	HGDENIASLHSPNRD	K4CST2	Protein kinase domain-containing protein(predicted) OS=Solanum lycopersicum OX=4081 PE=4 SV=1	---	String	TKL/IRAK
K4BZ85-1060S	K4BZ85	1060	S	Protein phosphatase 2C and cyclic nucleotide-binding/kinase domain-containing protein(predicted) OS=Solanum lycopersicum OX=4081 GN=101265334 PE=3 SV=1	101265334	HGDENIASLHSPNRD	K4C272	Protein kinase domain-containing protein(predicted) OS=Solanum lycopersicum OX=4081 GN=101253190 PE=4 SV=1	101253190	String	TKL/IRAK
K4BZ85-1060S	K4BZ85	1060	S	Protein phosphatase 2C and cyclic nucleotide-binding/kinase domain-containing protein(predicted) OS=Solanum lycopersicum OX=4081 GN=101265334 PE=3 SV=1	101265334	HGDENIASLHSPNRD	K4CIA3	U-box domain-containing protein 52-like isoform X2(predicted) OS=Solanum lycopersicum OX=4081 PE=4 SV=1	---	String	TKL/IRAK
K4BZ85-1060S	K4BZ85	1060	S	Protein phosphatase 2C and cyclic nucleotide-binding/kinase domain-containing protein(predicted) OS=Solanum lycopersicum OX=4081 GN=101265334 PE=3 SV=1	101265334	HGDENIASLHSPNRD	K4CHB5	Protein kinase domain-containing protein(predicted) OS=Solanum lycopersicum OX=4081 GN=101253104 PE=3 SV=1	101253104	String	TKL/IRAK
K4BZ85-1060S	K4BZ85	1060	S	Protein phosphatase 2C and cyclic nucleotide-binding/kinase domain-containing protein(predicted) OS=Solanum lycopersicum OX=4081 GN=101265334 PE=3 SV=1	101265334	HGDENIASLHSPNRD	K4DHR9	Protein kinase domain-containing protein(predicted) OS=Solanum lycopersicum OX=4081 PE=3 SV=1	---	String	TKL/IRAK
K4BZ85-1060S	K4BZ85	1060	S	Protein phosphatase 2C and cyclic nucleotide-binding/kinase domain-containing protein(predicted) OS=Solanum lycopersicum OX=4081 GN=101265334 PE=3 SV=1	101265334	HGDENIASLHSPNRD	K4BEA2	Negative regulator of the PHO system(predicted) OS=Solanum lycopersicum OX=4081 PE=4 SV=1	---	String	TKL/IRAK
K4BZ85-1060S	K4BZ85	1060	S	Protein phosphatase 2C and cyclic nucleotide-binding/kinase domain-containing protein(predicted) OS=Solanum lycopersicum OX=4081 GN=101265334 PE=3 SV=1	101265334	HGDENIASLHSPNRD	K4DCG1	Protein kinase domain-containing protein(predicted) OS=Solanum lycopersicum OX=4081 GN=101255469 PE=4 SV=1	101255469	String	TKL/IRAK
K4BZ85-1060S	K4BZ85	1060	S	Protein phosphatase 2C and cyclic nucleotide-binding/kinase domain-containing protein(predicted) OS=Solanum lycopersicum OX=4081 GN=101265334 PE=3 SV=1	101265334	HGDENIASLHSPNRD	K4CRY9	Systemin receptor SR160(predicted) OS=Solanum lycopersicum OX=4081 PE=4 SV=1	---	String	TKL/IRAK
K4BZ85-1060S	K4BZ85	1060	S	Protein phosphatase 2C and cyclic nucleotide-binding/kinase domain-containing protein(predicted) OS=Solanum lycopersicum OX=4081 GN=101265334 PE=3 SV=1	101265334	HGDENIASLHSPNRD	K4BX70	Wall-associated kinase(predicted) OS=Solanum lycopersicum OX=4081 GN=101246714 PE=4 SV=1	101246714	String	TKL/IRAK
K4BZ85-1060S	K4BZ85	1060	S	Protein phosphatase 2C and cyclic nucleotide-binding/kinase domain-containing protein(predicted) OS=Solanum lycopersicum OX=4081 GN=101265334 PE=3 SV=1	101265334	HGDENIASLHSPNRD	K4BK17	ATP binding protein(predicted) OS=Solanum lycopersicum OX=4081 GN=101262201 PE=4 SV=1	101262201	String	TKL/IRAK
K4BZ85-1060S	K4BZ85	1060	S	Protein phosphatase 2C and cyclic nucleotide-binding/kinase domain-containing protein(predicted) OS=Solanum lycopersicum OX=4081 GN=101265334 PE=3 SV=1	101265334	HGDENIASLHSPNRD	K4B9M8	Putative receptor-like serine-threonine protein kinase(predicted) OS=Solanum lycopersicum OX=4081 GN=101264391 PE=4 SV=1	101264391	String	TKL/IRAK
K4BZ85-1060S	K4BZ85	1060	S	Protein phosphatase 2C and cyclic nucleotide-binding/kinase domain-containing protein(predicted) OS=Solanum lycopersicum OX=4081 GN=101265334 PE=3 SV=1	101265334	HGDENIASLHSPNRD	K4C1R6	Protein kinase domain-containing protein(predicted) OS=Solanum lycopersicum OX=4081 PE=4 SV=1	---	String	TKL/IRAK
K4BZ85-1060S	K4BZ85	1060	S	Protein phosphatase 2C and cyclic nucleotide-binding/kinase domain-containing protein(predicted) OS=Solanum lycopersicum OX=4081 GN=101265334 PE=3 SV=1	101265334	HGDENIASLHSPNRD	K4BX75	Wall-associated kinase(predicted) OS=Solanum lycopersicum OX=4081 PE=4 SV=1	---	String	TKL/IRAK
K4BZ85-1060S	K4BZ85	1060	S	Protein phosphatase 2C and cyclic nucleotide-binding/kinase domain-containing protein(predicted) OS=Solanum lycopersicum OX=4081 GN=101265334 PE=3 SV=1	101265334	HGDENIASLHSPNRD	K4BG35	Protein kinase domain-containing protein(predicted) OS=Solanum lycopersicum OX=4081 GN=101245333 PE=4 SV=1	101245333	String	TKL/IRAK
K4BZ85-1060S	K4BZ85	1060	S	Protein phosphatase 2C and cyclic nucleotide-binding/kinase domain-containing protein(predicted) OS=Solanum lycopersicum OX=4081 GN=101265334 PE=3 SV=1	101265334	HGDENIASLHSPNRD	K4B9X4	Protein kinase domain-containing protein(predicted) OS=Solanum lycopersicum OX=4081 PE=4 SV=1	---	String	TKL/IRAK
K4BZ85-1060S	K4BZ85	1060	S	Protein phosphatase 2C and cyclic nucleotide-binding/kinase domain-containing protein(predicted) OS=Solanum lycopersicum OX=4081 GN=101265334 PE=3 SV=1	101265334	HGDENIASLHSPNRD	K4CAE7	Protein kinase domain-containing protein(predicted) OS=Solanum lycopersicum OX=4081 PE=4 SV=1	---	String	TKL/IRAK
K4BZ85-1060S	K4BZ85	1060	S	Protein phosphatase 2C and cyclic nucleotide-binding/kinase domain-containing protein(predicted) OS=Solanum lycopersicum OX=4081 GN=101265334 PE=3 SV=1	101265334	HGDENIASLHSPNRD	K4BBD5	Protein kinase domain-containing protein(predicted) OS=Solanum lycopersicum OX=4081 PE=4 SV=1	---	String	TKL/IRAK
K4BZ85-1060S	K4BZ85	1060	S	Protein phosphatase 2C and cyclic nucleotide-binding/kinase domain-containing protein(predicted) OS=Solanum lycopersicum OX=4081 GN=101265334 PE=3 SV=1	101265334	HGDENIASLHSPNRD	K4BFS8	Putative ovule protein(predicted) OS=Solanum lycopersicum OX=4081 GN=101249711 PE=4 SV=1	101249711	String	TKL/IRAK
K4BZ85-1060S	K4BZ85	1060	S	Protein phosphatase 2C and cyclic nucleotide-binding/kinase domain-containing protein(predicted) OS=Solanum lycopersicum OX=4081 GN=101265334 PE=3 SV=1	101265334	HGDENIASLHSPNRD	K4B942	Clade VII lectin receptor kinase(predicted) OS=Solanum lycopersicum OX=4081 GN=101250949 PE=4 SV=1	101250949	String	TKL/IRAK
K4BZ85-1060S	K4BZ85	1060	S	Protein phosphatase 2C and cyclic nucleotide-binding/kinase domain-containing protein(predicted) OS=Solanum lycopersicum OX=4081 GN=101265334 PE=3 SV=1	101265334	HGDENIASLHSPNRD	K4D8B4	Protein kinase domain-containing protein(predicted) OS=Solanum lycopersicum OX=4081 GN=101249603 PE=4 SV=1	101249603	String	TKL/IRAK
K4BZ85-1060S	K4BZ85	1060	S	Protein phosphatase 2C and cyclic nucleotide-binding/kinase domain-containing protein(predicted) OS=Solanum lycopersicum OX=4081 GN=101265334 PE=3 SV=1	101265334	HGDENIASLHSPNRD	K4CVU6	Serine-threonine protein kinase, plant-type(predicted) OS=Solanum lycopersicum OX=4081 PE=4 SV=1	---	String	TKL/IRAK
K4BZ85-1060S	K4BZ85	1060	S	Protein phosphatase 2C and cyclic nucleotide-binding/kinase domain-containing protein(predicted) OS=Solanum lycopersicum OX=4081 GN=101265334 PE=3 SV=1	101265334	HGDENIASLHSPNRD	K4BW94	Protein kinase domain-containing protein(predicted) OS=Solanum lycopersicum OX=4081 PE=4 SV=1	---	String	TKL/IRAK
K4BZ85-1060S	K4BZ85	1060	S	Protein phosphatase 2C and cyclic nucleotide-binding/kinase domain-containing protein(predicted) OS=Solanum lycopersicum OX=4081 GN=101265334 PE=3 SV=1	101265334	HGDENIASLHSPNRD	K4BNE5	Protein kinase domain-containing protein(predicted) OS=Solanum lycopersicum OX=4081 GN=101268564 PE=3 SV=1	101268564	String	TKL/IRAK
K4BZ85-1060S	K4BZ85	1060	S	Protein phosphatase 2C and cyclic nucleotide-binding/kinase domain-containing protein(predicted) OS=Solanum lycopersicum OX=4081 GN=101265334 PE=3 SV=1	101265334	HGDENIASLHSPNRD	K4BNZ3	Receptor-like serine/threonine-protein kinase(predicted) OS=Solanum lycopersicum OX=4081 PE=4 SV=1	---	String	TKL/IRAK
K4BZ85-1060S	K4BZ85	1060	S	Protein phosphatase 2C and cyclic nucleotide-binding/kinase domain-containing protein(predicted) OS=Solanum lycopersicum OX=4081 GN=101265334 PE=3 SV=1	101265334	HGDENIASLHSPNRD	K4BYN1	Protein kinase domain-containing protein(predicted) OS=Solanum lycopersicum OX=4081 GN=101265921 PE=3 SV=1	101265921	String	TKL/IRAK
K4BZ85-1060S	K4BZ85	1060	S	Protein phosphatase 2C and cyclic nucleotide-binding/kinase domain-containing protein(predicted) OS=Solanum lycopersicum OX=4081 GN=101265334 PE=3 SV=1	101265334	HGDENIASLHSPNRD	K4D1T2	Putative LRR receptor-like serine/threonine-protein kinase(predicted) OS=Solanum lycopersicum OX=4081 PE=4 SV=1	---	String	TKL/IRAK
K4BZ85-1060S	K4BZ85	1060	S	Protein phosphatase 2C and cyclic nucleotide-binding/kinase domain-containing protein(predicted) OS=Solanum lycopersicum OX=4081 GN=101265334 PE=3 SV=1	101265334	HGDENIASLHSPNRD	K4BX67	Wall-associated kinase(predicted) OS=Solanum lycopersicum OX=4081 PE=4 SV=1	---	String	TKL/IRAK
K4BZ85-1060S	K4BZ85	1060	S	Protein phosphatase 2C and cyclic nucleotide-binding/kinase domain-containing protein(predicted) OS=Solanum lycopersicum OX=4081 GN=101265334 PE=3 SV=1	101265334	HGDENIASLHSPNRD	K4BNK0	ATP binding protein(predicted) OS=Solanum lycopersicum OX=4081 PE=4 SV=1	---	String	TKL/IRAK
K4BZ85-1060S	K4BZ85	1060	S	Protein phosphatase 2C and cyclic nucleotide-binding/kinase domain-containing protein(predicted) OS=Solanum lycopersicum OX=4081 GN=101265334 PE=3 SV=1	101265334	HGDENIASLHSPNRD	K4D1T1	Putative LRR receptor-like serine/threonine-protein kinase-like(predicted) OS=Solanum lycopersicum OX=4081 PE=4 SV=1	---	String	TKL/IRAK
K4BZ85-1060S	K4BZ85	1060	S	Protein phosphatase 2C and cyclic nucleotide-binding/kinase domain-containing protein(predicted) OS=Solanum lycopersicum OX=4081 GN=101265334 PE=3 SV=1	101265334	HGDENIASLHSPNRD	K4D5Z3	cysteine-rich receptor-like protein kinase 2(predicted) OS=Solanum lycopersicum OX=4081 GN=101247387 PE=4 SV=1	101247387	String	TKL/IRAK
K4BZ85-1060S	K4BZ85	1060	S	Protein phosphatase 2C and cyclic nucleotide-binding/kinase domain-containing protein(predicted) OS=Solanum lycopersicum OX=4081 GN=101265334 PE=3 SV=1	101265334	HGDENIASLHSPNRD	K4BBK3	Protein kinase domain-containing protein(predicted) OS=Solanum lycopersicum OX=4081 PE=4 SV=1	---	String	TKL/IRAK
K4BZ85-1060S	K4BZ85	1060	S	Protein phosphatase 2C and cyclic nucleotide-binding/kinase domain-containing protein(predicted) OS=Solanum lycopersicum OX=4081 GN=101265334 PE=3 SV=1	101265334	HGDENIASLHSPNRD	K4C0H9	Lectin_legB domain-containing protein(predicted) OS=Solanum lycopersicum OX=4081 PE=4 SV=1	---	String	TKL/IRAK
K4BZ85-1060S	K4BZ85	1060	S	Protein phosphatase 2C and cyclic nucleotide-binding/kinase domain-containing protein(predicted) OS=Solanum lycopersicum OX=4081 GN=101265334 PE=3 SV=1	101265334	HGDENIASLHSPNRD	K4B483	Protein kinase domain-containing protein(predicted) OS=Solanum lycopersicum OX=4081 GN=101257025 PE=3 SV=1	101257025	String	TKL/IRAK
K4BZ85-1060S	K4BZ85	1060	S	Protein phosphatase 2C and cyclic nucleotide-binding/kinase domain-containing protein(predicted) OS=Solanum lycopersicum OX=4081 GN=101265334 PE=3 SV=1	101265334	HGDENIASLHSPNRD	K4C203	Protein kinase domain-containing protein(predicted) OS=Solanum lycopersicum OX=4081 GN=101268186 PE=3 SV=1	101268186	String	TKL/IRAK
K4BZ85-1060S	K4BZ85	1060	S	Protein phosphatase 2C and cyclic nucleotide-binding/kinase domain-containing protein(predicted) OS=Solanum lycopersicum OX=4081 GN=101265334 PE=3 SV=1	101265334	HGDENIASLHSPNRD	K4D1Z7	wall-associated receptor kinase 2-like(predicted) OS=Solanum lycopersicum OX=4081 PE=3 SV=1	---	String	TKL/IRAK
K4BZ85-1060S	K4BZ85	1060	S	Protein phosphatase 2C and cyclic nucleotide-binding/kinase domain-containing protein(predicted) OS=Solanum lycopersicum OX=4081 GN=101265334 PE=3 SV=1	101265334	HGDENIASLHSPNRD	K4B9X5	Lyk12(predicted) OS=Solanum lycopersicum OX=4081 PE=4 SV=1	---	String	TKL/IRAK
K4BZ85-1060S	K4BZ85	1060	S	Protein phosphatase 2C and cyclic nucleotide-binding/kinase domain-containing protein(predicted) OS=Solanum lycopersicum OX=4081 GN=101265334 PE=3 SV=1	101265334	HGDENIASLHSPNRD	K4CH78	Protein kinase domain-containing protein(predicted) OS=Solanum lycopersicum OX=4081 GN=101244097 PE=4 SV=1	101244097	String	TKL/IRAK
K4BZ85-1060S	K4BZ85	1060	S	Protein phosphatase 2C and cyclic nucleotide-binding/kinase domain-containing protein(predicted) OS=Solanum lycopersicum OX=4081 GN=101265334 PE=3 SV=1	101265334	HGDENIASLHSPNRD	K4C2G3	Protein kinase domain-containing protein(predicted) OS=Solanum lycopersicum OX=4081 GN=101255400 PE=4 SV=1	101255400	String	TKL/IRAK
K4BZ85-1060S	K4BZ85	1060	S	Protein phosphatase 2C and cyclic nucleotide-binding/kinase domain-containing protein(predicted) OS=Solanum lycopersicum OX=4081 GN=101265334 PE=3 SV=1	101265334	HGDENIASLHSPNRD	K4CHX8	Protein kinase domain-containing protein(predicted) OS=Solanum lycopersicum OX=4081 GN=101255608 PE=4 SV=1	101255608	String	TKL/IRAK
K4BZ85-1060S	K4BZ85	1060	S	Protein phosphatase 2C and cyclic nucleotide-binding/kinase domain-containing protein(predicted) OS=Solanum lycopersicum OX=4081 GN=101265334 PE=3 SV=1	101265334	HGDENIASLHSPNRD	K4ASL8	Serine/threonine-protein kinase OS=Solanum lycopersicum OX=4081 PE=4 SV=1	---	String	TKL/IRAK
K4BZ85-1060S	K4BZ85	1060	S	Protein phosphatase 2C and cyclic nucleotide-binding/kinase domain-containing protein(predicted) OS=Solanum lycopersicum OX=4081 GN=101265334 PE=3 SV=1	101265334	HGDENIASLHSPNRD	K4B278	Protein kinase domain-containing protein(predicted) OS=Solanum lycopersicum OX=4081 PE=4 SV=1	---	String	TKL/IRAK
K4BZ85-1060S	K4BZ85	1060	S	Protein phosphatase 2C and cyclic nucleotide-binding/kinase domain-containing protein(predicted) OS=Solanum lycopersicum OX=4081 GN=101265334 PE=3 SV=1	101265334	HGDENIASLHSPNRD	K4DB37	Protein kinase domain-containing protein(predicted) OS=Solanum lycopersicum OX=4081 PE=4 SV=1	---	String	TKL/IRAK
K4BZ85-1060S	K4BZ85	1060	S	Protein phosphatase 2C and cyclic nucleotide-binding/kinase domain-containing protein(predicted) OS=Solanum lycopersicum OX=4081 GN=101265334 PE=3 SV=1	101265334	HGDENIASLHSPNRD	K4BLH8	Protein kinase domain-containing protein(predicted) OS=Solanum lycopersicum OX=4081 GN=101249718 PE=3 SV=1	101249718	String	TKL/IRAK
K4BZ85-1060S	K4BZ85	1060	S	Protein phosphatase 2C and cyclic nucleotide-binding/kinase domain-containing protein(predicted) OS=Solanum lycopersicum OX=4081 GN=101265334 PE=3 SV=1	101265334	HGDENIASLHSPNRD	K4BHT0	Protein kinase domain-containing protein(predicted) OS=Solanum lycopersicum OX=4081 GN=101262789 PE=3 SV=1	101262789	String	TKL/IRAK
K4BZ85-1060S	K4BZ85	1060	S	Protein phosphatase 2C and cyclic nucleotide-binding/kinase domain-containing protein(predicted) OS=Solanum lycopersicum OX=4081 GN=101265334 PE=3 SV=1	101265334	HGDENIASLHSPNRD	K4CFK6	Serine/threonine-protein kinase OS=Solanum lycopersicum OX=4081 GN=101243729 PE=4 SV=1	101243729	String	TKL/IRAK
K4BZ85-1060S	K4BZ85	1060	S	Protein phosphatase 2C and cyclic nucleotide-binding/kinase domain-containing protein(predicted) OS=Solanum lycopersicum OX=4081 GN=101265334 PE=3 SV=1	101265334	HGDENIASLHSPNRD	K4ASZ4	Cysteine-rich receptor-like protein kinase 2(predicted) OS=Solanum lycopersicum OX=4081 GN=101258481 PE=4 SV=1	101258481	String	TKL/IRAK
K4BZ85-1060S	K4BZ85	1060	S	Protein phosphatase 2C and cyclic nucleotide-binding/kinase domain-containing protein(predicted) OS=Solanum lycopersicum OX=4081 GN=101265334 PE=3 SV=1	101265334	HGDENIASLHSPNRD	K4D5N2	Protein kinase domain-containing protein(predicted) OS=Solanum lycopersicum OX=4081 GN=101248832 PE=4 SV=1	101248832	String	TKL/IRAK
K4BZ85-1060S	K4BZ85	1060	S	Protein phosphatase 2C and cyclic nucleotide-binding/kinase domain-containing protein(predicted) OS=Solanum lycopersicum OX=4081 GN=101265334 PE=3 SV=1	101265334	HGDENIASLHSPNRD	K4B8F7	Protein kinase domain-containing protein(predicted) OS=Solanum lycopersicum OX=4081 PE=4 SV=1	---	String	TKL/IRAK
K4BZ85-1060S	K4BZ85	1060	S	Protein phosphatase 2C and cyclic nucleotide-binding/kinase domain-containing protein(predicted) OS=Solanum lycopersicum OX=4081 GN=101265334 PE=3 SV=1	101265334	HGDENIASLHSPNRD	K4BKU4	Putative calcium-binding protein CML12(predicted) OS=Solanum lycopersicum OX=4081 GN=101268854 PE=4 SV=1	101268854	String	TKL/IRAK
K4BZ85-1060S	K4BZ85	1060	S	Protein phosphatase 2C and cyclic nucleotide-binding/kinase domain-containing protein(predicted) OS=Solanum lycopersicum OX=4081 GN=101265334 PE=3 SV=1	101265334	HGDENIASLHSPNRD	K4BFI6	Protein kinase domain-containing protein(predicted) OS=Solanum lycopersicum OX=4081 GN=101264704 PE=3 SV=1	101264704	String	TKL/IRAK
K4BZ85-1060S	K4BZ85	1060	S	Protein phosphatase 2C and cyclic nucleotide-binding/kinase domain-containing protein(predicted) OS=Solanum lycopersicum OX=4081 GN=101265334 PE=3 SV=1	101265334	HGDENIASLHSPNRD	K4CFZ5	LRR receptor-like kinase(predicted) OS=Solanum lycopersicum OX=4081 GN=101259169 PE=4 SV=1	101259169	String	TKL/IRAK
K4BZ85-1060S	K4BZ85	1060	S	Protein phosphatase 2C and cyclic nucleotide-binding/kinase domain-containing protein(predicted) OS=Solanum lycopersicum OX=4081 GN=101265334 PE=3 SV=1	101265334	HGDENIASLHSPNRD	K4BGV5	Protein kinase domain-containing protein(predicted) OS=Solanum lycopersicum OX=4081 GN=101262392 PE=3 SV=1	101262392	String	TKL/IRAK
K4BZ85-1060S	K4BZ85	1060	S	Protein phosphatase 2C and cyclic nucleotide-binding/kinase domain-containing protein(predicted) OS=Solanum lycopersicum OX=4081 GN=101265334 PE=3 SV=1	101265334	HGDENIASLHSPNRD	K4BMS2	Protein kinase domain-containing protein(predicted) OS=Solanum lycopersicum OX=4081 GN=101257947 PE=4 SV=1	101257947	String	TKL/IRAK
K4BZ85-1060S	K4BZ85	1060	S	Protein phosphatase 2C and cyclic nucleotide-binding/kinase domain-containing protein(predicted) OS=Solanum lycopersicum OX=4081 GN=101265334 PE=3 SV=1	101265334	HGDENIASLHSPNRD	K4CTU4	Kinase(predicted) OS=Solanum lycopersicum OX=4081 GN=101255331 PE=4 SV=1	101255331	String	TKL/IRAK
K4BZ85-1060S	K4BZ85	1060	S	Protein phosphatase 2C and cyclic nucleotide-binding/kinase domain-containing protein(predicted) OS=Solanum lycopersicum OX=4081 GN=101265334 PE=3 SV=1	101265334	HGDENIASLHSPNRD	K4D0T5	Protein kinase domain-containing protein(predicted) OS=Solanum lycopersicum OX=4081 GN=101263063 PE=4 SV=1	101263063	String	TKL/IRAK
K4BZ85-1060S	K4BZ85	1060	S	Protein phosphatase 2C and cyclic nucleotide-binding/kinase domain-containing protein(predicted) OS=Solanum lycopersicum OX=4081 GN=101265334 PE=3 SV=1	101265334	HGDENIASLHSPNRD	K4B1J8	Protein kinase domain-containing protein(predicted) OS=Solanum lycopersicum OX=4081 PE=4 SV=1	---	String	TKL/IRAK
K4BZ85-1060S	K4BZ85	1060	S	Protein phosphatase 2C and cyclic nucleotide-binding/kinase domain-containing protein(predicted) OS=Solanum lycopersicum OX=4081 GN=101265334 PE=3 SV=1	101265334	HGDENIASLHSPNRD	K4DBP8	PERK1 kinase(predicted) OS=Solanum lycopersicum OX=4081 GN=101249989 PE=4 SV=1	101249989	String	TKL/IRAK
K4BZ85-1060S	K4BZ85	1060	S	Protein phosphatase 2C and cyclic nucleotide-binding/kinase domain-containing protein(predicted) OS=Solanum lycopersicum OX=4081 GN=101265334 PE=3 SV=1	101265334	HGDENIASLHSPNRD	K4D5Z2	cysteine-rich receptor-like protein kinase 3(predicted) OS=Solanum lycopersicum OX=4081 PE=4 SV=1	---	String	TKL/IRAK
K4BZ85-1060S	K4BZ85	1060	S	Protein phosphatase 2C and cyclic nucleotide-binding/kinase domain-containing protein(predicted) OS=Solanum lycopersicum OX=4081 GN=101265334 PE=3 SV=1	101265334	HGDENIASLHSPNRD	K4BWN1	probable receptor-like protein kinase At5g15080(predicted) OS=Solanum lycopersicum OX=4081 GN=101257072 PE=3 SV=1	101257072	String	TKL/IRAK
K4BZ85-1060S	K4BZ85	1060	S	Protein phosphatase 2C and cyclic nucleotide-binding/kinase domain-containing protein(predicted) OS=Solanum lycopersicum OX=4081 GN=101265334 PE=3 SV=1	101265334	HGDENIASLHSPNRD	K4BX60	Protein kinase domain-containing protein(predicted) OS=Solanum lycopersicum OX=4081 GN=101244183 PE=3 SV=1	101244183	String	TKL/IRAK
K4BZ85-1060S	K4BZ85	1060	S	Protein phosphatase 2C and cyclic nucleotide-binding/kinase domain-containing protein(predicted) OS=Solanum lycopersicum OX=4081 GN=101265334 PE=3 SV=1	101265334	HGDENIASLHSPNRD	K4BEL3	BRASSINOSTEROID INSENSITIVE 1-associated receptor kinase 1(predicted) OS=Solanum lycopersicum OX=4081 PE=4 SV=1	---	String	TKL/IRAK
K4BZ85-1060S	K4BZ85	1060	S	Protein phosphatase 2C and cyclic nucleotide-binding/kinase domain-containing protein(predicted) OS=Solanum lycopersicum OX=4081 GN=101265334 PE=3 SV=1	101265334	HGDENIASLHSPNRD	K4CH53	Serine/threonine-protein kinase OS=Solanum lycopersicum OX=4081 PE=4 SV=1	---	String	TKL/IRAK
K4BZ85-1060S	K4BZ85	1060	S	Protein phosphatase 2C and cyclic nucleotide-binding/kinase domain-containing protein(predicted) OS=Solanum lycopersicum OX=4081 GN=101265334 PE=3 SV=1	101265334	HGDENIASLHSPNRD	K4CF23	LysM receptor-like kinase variant SlBti9-1a(predicted) OS=Solanum lycopersicum OX=4081 PE=4 SV=1	---	String	TKL/IRAK
K4BZ85-1060S	K4BZ85	1060	S	Protein phosphatase 2C and cyclic nucleotide-binding/kinase domain-containing protein(predicted) OS=Solanum lycopersicum OX=4081 GN=101265334 PE=3 SV=1	101265334	HGDENIASLHSPNRD	K4B526	Putative receptor-like protein kinase-like(predicted) OS=Solanum lycopersicum OX=4081 PE=4 SV=1	---	String	TKL/IRAK
K4BZ85-1060S	K4BZ85	1060	S	Protein phosphatase 2C and cyclic nucleotide-binding/kinase domain-containing protein(predicted) OS=Solanum lycopersicum OX=4081 GN=101265334 PE=3 SV=1	101265334	HGDENIASLHSPNRD	K4CTW6	Protein kinase domain-containing protein(predicted) OS=Solanum lycopersicum OX=4081 GN=104649311 PE=3 SV=1	104649311	String	TKL/IRAK
K4BZ85-1060S	K4BZ85	1060	S	Protein phosphatase 2C and cyclic nucleotide-binding/kinase domain-containing protein(predicted) OS=Solanum lycopersicum OX=4081 GN=101265334 PE=3 SV=1	101265334	HGDENIASLHSPNRD	K4CG99	Protein kinase domain-containing protein(predicted) OS=Solanum lycopersicum OX=4081 PE=3 SV=1	---	String	TKL/IRAK
K4BZ85-1060S	K4BZ85	1060	S	Protein phosphatase 2C and cyclic nucleotide-binding/kinase domain-containing protein(predicted) OS=Solanum lycopersicum OX=4081 GN=101265334 PE=3 SV=1	101265334	HGDENIASLHSPNRD	K4CQA1	Protein kinase domain-containing protein(predicted) OS=Solanum lycopersicum OX=4081 GN=101263744 PE=4 SV=1	101263744	String	TKL/IRAK
K4BZ85-1060S	K4BZ85	1060	S	Protein phosphatase 2C and cyclic nucleotide-binding/kinase domain-containing protein(predicted) OS=Solanum lycopersicum OX=4081 GN=101265334 PE=3 SV=1	101265334	HGDENIASLHSPNRD	K4BV50	Protein kinase domain-containing protein(predicted) OS=Solanum lycopersicum OX=4081 GN=101268862 PE=4 SV=1	101268862	String	TKL/IRAK
K4BZ85-1060S	K4BZ85	1060	S	Protein phosphatase 2C and cyclic nucleotide-binding/kinase domain-containing protein(predicted) OS=Solanum lycopersicum OX=4081 GN=101265334 PE=3 SV=1	101265334	HGDENIASLHSPNRD	K4CTF9	Protein kinase domain-containing protein(predicted) OS=Solanum lycopersicum OX=4081 GN=101264970 PE=3 SV=1	101264970	String	TKL/IRAK
K4BZ85-1060S	K4BZ85	1060	S	Protein phosphatase 2C and cyclic nucleotide-binding/kinase domain-containing protein(predicted) OS=Solanum lycopersicum OX=4081 GN=101265334 PE=3 SV=1	101265334	HGDENIASLHSPNRD	K4CVG9	Serine/threonine-protein kinase OS=Solanum lycopersicum OX=4081 PE=4 SV=1	---	String	TKL/IRAK
K4BZ85-1060S	K4BZ85	1060	S	Protein phosphatase 2C and cyclic nucleotide-binding/kinase domain-containing protein(predicted) OS=Solanum lycopersicum OX=4081 GN=101265334 PE=3 SV=1	101265334	HGDENIASLHSPNRD	K4D3M5	Protein kinase domain-containing protein(predicted) OS=Solanum lycopersicum OX=4081 PE=4 SV=1	---	String	TKL/IRAK
K4BZ85-1060S	K4BZ85	1060	S	Protein phosphatase 2C and cyclic nucleotide-binding/kinase domain-containing protein(predicted) OS=Solanum lycopersicum OX=4081 GN=101265334 PE=3 SV=1	101265334	HGDENIASLHSPNRD	K4BC81	Protein kinase domain-containing protein(predicted) OS=Solanum lycopersicum OX=4081 GN=101249695 PE=4 SV=1	101249695	String	TKL/IRAK
K4BZ85-1060S	K4BZ85	1060	S	Protein phosphatase 2C and cyclic nucleotide-binding/kinase domain-containing protein(predicted) OS=Solanum lycopersicum OX=4081 GN=101265334 PE=3 SV=1	101265334	HGDENIASLHSPNRD	K4D433	Receptor serine-threonine protein kinase(predicted) OS=Solanum lycopersicum OX=4081 GN=101258609 PE=3 SV=1	101258609	String	TKL/IRAK
K4BZ85-1060S	K4BZ85	1060	S	Protein phosphatase 2C and cyclic nucleotide-binding/kinase domain-containing protein(predicted) OS=Solanum lycopersicum OX=4081 GN=101265334 PE=3 SV=1	101265334	HGDENIASLHSPNRD	K4BLQ7	Protein kinase domain-containing protein(predicted) OS=Solanum lycopersicum OX=4081 GN=101257754 PE=4 SV=1	101257754	String	TKL/IRAK
K4BZ85-1060S	K4BZ85	1060	S	Protein phosphatase 2C and cyclic nucleotide-binding/kinase domain-containing protein(predicted) OS=Solanum lycopersicum OX=4081 GN=101265334 PE=3 SV=1	101265334	HGDENIASLHSPNRD	K4CFL1	Serine/threonine-protein kinase OS=Solanum lycopersicum OX=4081 PE=4 SV=1	---	String	TKL/IRAK
K4BZ85-1060S	K4BZ85	1060	S	Protein phosphatase 2C and cyclic nucleotide-binding/kinase domain-containing protein(predicted) OS=Solanum lycopersicum OX=4081 GN=101265334 PE=3 SV=1	101265334	HGDENIASLHSPNRD	K4CQS1	Protein kinase domain-containing protein(predicted) OS=Solanum lycopersicum OX=4081 PE=4 SV=1	---	String	TKL/IRAK
K4BZ85-1060S	K4BZ85	1060	S	Protein phosphatase 2C and cyclic nucleotide-binding/kinase domain-containing protein(predicted) OS=Solanum lycopersicum OX=4081 GN=101265334 PE=3 SV=1	101265334	HGDENIASLHSPNRD	K4D6X5	Protein kinase domain-containing protein(predicted) OS=Solanum lycopersicum OX=4081 GN=101250181 PE=4 SV=1	101250181	String	TKL/IRAK
K4BZ85-1060S	K4BZ85	1060	S	Protein phosphatase 2C and cyclic nucleotide-binding/kinase domain-containing protein(predicted) OS=Solanum lycopersicum OX=4081 GN=101265334 PE=3 SV=1	101265334	HGDENIASLHSPNRD	K4B9I0	Serine/threonine-protein kinase OS=Solanum lycopersicum OX=4081 GN=101263787 PE=4 SV=1	101263787	String	TKL/IRAK
K4BZ85-1060S	K4BZ85	1060	S	Protein phosphatase 2C and cyclic nucleotide-binding/kinase domain-containing protein(predicted) OS=Solanum lycopersicum OX=4081 GN=101265334 PE=3 SV=1	101265334	HGDENIASLHSPNRD	K4DB67	Serine/threonine-protein kinase OS=Solanum lycopersicum OX=4081 GN=101263283 PE=4 SV=1	101263283	String	TKL/IRAK
K4BZ85-1060S	K4BZ85	1060	S	Protein phosphatase 2C and cyclic nucleotide-binding/kinase domain-containing protein(predicted) OS=Solanum lycopersicum OX=4081 GN=101265334 PE=3 SV=1	101265334	HGDENIASLHSPNRD	K4B8I2	Receptor-like serine/threonine-protein kinase(predicted) OS=Solanum lycopersicum OX=4081 PE=4 SV=1	---	String	TKL/IRAK
K4BZ85-1060S	K4BZ85	1060	S	Protein phosphatase 2C and cyclic nucleotide-binding/kinase domain-containing protein(predicted) OS=Solanum lycopersicum OX=4081 GN=101265334 PE=3 SV=1	101265334	HGDENIASLHSPNRD	K4BUG7	Receptor-like serine/threonine-protein kinase(predicted) OS=Solanum lycopersicum OX=4081 PE=4 SV=1	---	String	TKL/IRAK
K4BZ85-1060S	K4BZ85	1060	S	Protein phosphatase 2C and cyclic nucleotide-binding/kinase domain-containing protein(predicted) OS=Solanum lycopersicum OX=4081 GN=101265334 PE=3 SV=1	101265334	HGDENIASLHSPNRD	K4BX71	Leaf rust 10 disease-resistance locus receptor-like protein kinase-like 1.1(predicted) OS=Solanum lycopersicum OX=4081 PE=3 SV=1	---	String	TKL/IRAK
K4BZ85-1060S	K4BZ85	1060	S	Protein phosphatase 2C and cyclic nucleotide-binding/kinase domain-containing protein(predicted) OS=Solanum lycopersicum OX=4081 GN=101265334 PE=3 SV=1	101265334	HGDENIASLHSPNRD	K4AZN4	Protein kinase domain-containing protein(predicted) OS=Solanum lycopersicum OX=4081 GN=101250738 PE=4 SV=1	101250738	String	TKL/IRAK
K4BZ85-1060S	K4BZ85	1060	S	Protein phosphatase 2C and cyclic nucleotide-binding/kinase domain-containing protein(predicted) OS=Solanum lycopersicum OX=4081 GN=101265334 PE=3 SV=1	101265334	HGDENIASLHSPNRD	K4CGA1	Receptor-like serine/threonine-protein kinase(predicted) OS=Solanum lycopersicum OX=4081 PE=4 SV=1	---	String	TKL/IRAK
K4BZ85-1060S	K4BZ85	1060	S	Protein phosphatase 2C and cyclic nucleotide-binding/kinase domain-containing protein(predicted) OS=Solanum lycopersicum OX=4081 GN=101265334 PE=3 SV=1	101265334	HGDENIASLHSPNRD	K4BT27	Protein kinase domain-containing protein(predicted) OS=Solanum lycopersicum OX=4081 PE=3 SV=1	---	String	TKL/IRAK
K4BZ85-1060S	K4BZ85	1060	S	Protein phosphatase 2C and cyclic nucleotide-binding/kinase domain-containing protein(predicted) OS=Solanum lycopersicum OX=4081 GN=101265334 PE=3 SV=1	101265334	HGDENIASLHSPNRD	K4AZK7	Putative U-box domain-containing protein 33-like(predicted) OS=Solanum lycopersicum OX=4081 GN=101249019 PE=4 SV=1	101249019	String	TKL/IRAK
K4BZ85-1060S	K4BZ85	1060	S	Protein phosphatase 2C and cyclic nucleotide-binding/kinase domain-containing protein(predicted) OS=Solanum lycopersicum OX=4081 GN=101265334 PE=3 SV=1	101265334	HGDENIASLHSPNRD	K4BFC6	Cysteine-rich receptor-like protein kinase 25(predicted) OS=Solanum lycopersicum OX=4081 PE=4 SV=1	---	String	TKL/IRAK
K4BZ85-1060S	K4BZ85	1060	S	Protein phosphatase 2C and cyclic nucleotide-binding/kinase domain-containing protein(predicted) OS=Solanum lycopersicum OX=4081 GN=101265334 PE=3 SV=1	101265334	HGDENIASLHSPNRD	K4CDR0	Protein kinase domain-containing protein(predicted) OS=Solanum lycopersicum OX=4081 PE=4 SV=1	---	String	TKL/IRAK
K4BZ85-1060S	K4BZ85	1060	S	Protein phosphatase 2C and cyclic nucleotide-binding/kinase domain-containing protein(predicted) OS=Solanum lycopersicum OX=4081 GN=101265334 PE=3 SV=1	101265334	HGDENIASLHSPNRD	K4D501	Stress-induced receptor-like kinase(predicted) OS=Solanum lycopersicum OX=4081 PE=4 SV=1	---	String	TKL/IRAK
K4BZ85-1060S	K4BZ85	1060	S	Protein phosphatase 2C and cyclic nucleotide-binding/kinase domain-containing protein(predicted) OS=Solanum lycopersicum OX=4081 GN=101265334 PE=3 SV=1	101265334	HGDENIASLHSPNRD	K4B9H6	Receptor-like serine/threonine-protein kinase(predicted) OS=Solanum lycopersicum OX=4081 PE=4 SV=1	---	String	TKL/IRAK
K4BZ85-1060S	K4BZ85	1060	S	Protein phosphatase 2C and cyclic nucleotide-binding/kinase domain-containing protein(predicted) OS=Solanum lycopersicum OX=4081 GN=101265334 PE=3 SV=1	101265334	HGDENIASLHSPNRD	K4BGU9	Protein STRUBBELIG-RECEPTOR FAMILY 2(predicted) OS=Solanum lycopersicum OX=4081 PE=4 SV=1	---	String	TKL/IRAK
K4BZ85-1060S	K4BZ85	1060	S	Protein phosphatase 2C and cyclic nucleotide-binding/kinase domain-containing protein(predicted) OS=Solanum lycopersicum OX=4081 GN=101265334 PE=3 SV=1	101265334	HGDENIASLHSPNRD	K4D2U8	Protein kinase domain-containing protein(predicted) OS=Solanum lycopersicum OX=4081 PE=3 SV=1	---	String	TKL/IRAK
K4BZ85-1060S	K4BZ85	1060	S	Protein phosphatase 2C and cyclic nucleotide-binding/kinase domain-containing protein(predicted) OS=Solanum lycopersicum OX=4081 GN=101265334 PE=3 SV=1	101265334	HGDENIASLHSPNRD	K4B0R1	Protein kinase domain-containing protein(predicted) OS=Solanum lycopersicum OX=4081 GN=101259886 PE=3 SV=1	101259886	String	TKL/IRAK
K4BZ85-1060S	K4BZ85	1060	S	Protein phosphatase 2C and cyclic nucleotide-binding/kinase domain-containing protein(predicted) OS=Solanum lycopersicum OX=4081 GN=101265334 PE=3 SV=1	101265334	HGDENIASLHSPNRD	K4BWI3	Protein kinase domain-containing protein(predicted) OS=Solanum lycopersicum OX=4081 GN=101247820 PE=4 SV=1	101247820	String	TKL/IRAK
K4BZ85-1060S	K4BZ85	1060	S	Protein phosphatase 2C and cyclic nucleotide-binding/kinase domain-containing protein(predicted) OS=Solanum lycopersicum OX=4081 GN=101265334 PE=3 SV=1	101265334	HGDENIASLHSPNRD	K4C9L9	Protein kinase domain-containing protein(predicted) OS=Solanum lycopersicum OX=4081 PE=4 SV=1	---	String	TKL/IRAK
K4BZ85-1060S	K4BZ85	1060	S	Protein phosphatase 2C and cyclic nucleotide-binding/kinase domain-containing protein(predicted) OS=Solanum lycopersicum OX=4081 GN=101265334 PE=3 SV=1	101265334	HGDENIASLHSPNRD	K4D503	Stress-induced receptor-like kinase(predicted) OS=Solanum lycopersicum OX=4081 PE=4 SV=1	---	String	TKL/IRAK
K4BZ85-1060S	K4BZ85	1060	S	Protein phosphatase 2C and cyclic nucleotide-binding/kinase domain-containing protein(predicted) OS=Solanum lycopersicum OX=4081 GN=101265334 PE=3 SV=1	101265334	HGDENIASLHSPNRD	K4BXM5	Protein kinase domain-containing protein(predicted) OS=Solanum lycopersicum OX=4081 PE=4 SV=1	---	String	TKL/IRAK
K4BZ85-1060S	K4BZ85	1060	S	Protein phosphatase 2C and cyclic nucleotide-binding/kinase domain-containing protein(predicted) OS=Solanum lycopersicum OX=4081 GN=101265334 PE=3 SV=1	101265334	HGDENIASLHSPNRD	K4CG97	Receptor-like serine/threonine-protein kinase(predicted) OS=Solanum lycopersicum OX=4081 PE=3 SV=1	---	String	TKL/IRAK
K4BZ85-1060S	K4BZ85	1060	S	Protein phosphatase 2C and cyclic nucleotide-binding/kinase domain-containing protein(predicted) OS=Solanum lycopersicum OX=4081 GN=101265334 PE=3 SV=1	101265334	HGDENIASLHSPNRD	K4CNB5	Protein kinase domain-containing protein(predicted) OS=Solanum lycopersicum OX=4081 GN=101252910 PE=3 SV=1	101252910	String	TKL/IRAK
K4BZ85-1060S	K4BZ85	1060	S	Protein phosphatase 2C and cyclic nucleotide-binding/kinase domain-containing protein(predicted) OS=Solanum lycopersicum OX=4081 GN=101265334 PE=3 SV=1	101265334	HGDENIASLHSPNRD	K4BRU1	Protein kinase domain-containing protein(predicted) OS=Solanum lycopersicum OX=4081 PE=4 SV=1	---	String	TKL/IRAK
K4BZ85-1060S	K4BZ85	1060	S	Protein phosphatase 2C and cyclic nucleotide-binding/kinase domain-containing protein(predicted) OS=Solanum lycopersicum OX=4081 GN=101265334 PE=3 SV=1	101265334	HGDENIASLHSPNRD	K4B5F2	receptor-like protein kinase 5(predicted) OS=Solanum lycopersicum OX=4081 PE=4 SV=1	---	String	TKL/IRAK
K4BZ85-1060S	K4BZ85	1060	S	Protein phosphatase 2C and cyclic nucleotide-binding/kinase domain-containing protein(predicted) OS=Solanum lycopersicum OX=4081 GN=101265334 PE=3 SV=1	101265334	HGDENIASLHSPNRD	K4AXH9	Protein kinase domain-containing protein(predicted) OS=Solanum lycopersicum OX=4081 GN=101265066 PE=4 SV=1	101265066	String	TKL/IRAK
K4BZ85-1060S	K4BZ85	1060	S	Protein phosphatase 2C and cyclic nucleotide-binding/kinase domain-containing protein(predicted) OS=Solanum lycopersicum OX=4081 GN=101265334 PE=3 SV=1	101265334	HGDENIASLHSPNRD	K4D377	Protein kinase domain-containing protein(predicted) OS=Solanum lycopersicum OX=4081 PE=3 SV=1	---	String	TKL/IRAK
K4BZ85-1060S	K4BZ85	1060	S	Protein phosphatase 2C and cyclic nucleotide-binding/kinase domain-containing protein(predicted) OS=Solanum lycopersicum OX=4081 GN=101265334 PE=3 SV=1	101265334	HGDENIASLHSPNRD	K4B316	Protein kinase domain-containing protein(predicted) OS=Solanum lycopersicum OX=4081 GN=101259381 PE=4 SV=1	101259381	String	TKL/IRAK
K4BZ85-1060S	K4BZ85	1060	S	Protein phosphatase 2C and cyclic nucleotide-binding/kinase domain-containing protein(predicted) OS=Solanum lycopersicum OX=4081 GN=101265334 PE=3 SV=1	101265334	HGDENIASLHSPNRD	K4BMW0	Protein kinase domain-containing protein(predicted) OS=Solanum lycopersicum OX=4081 GN=101266497 PE=4 SV=1	101266497	String	TKL/IRAK
K4BZ85-1060S	K4BZ85	1060	S	Protein phosphatase 2C and cyclic nucleotide-binding/kinase domain-containing protein(predicted) OS=Solanum lycopersicum OX=4081 GN=101265334 PE=3 SV=1	101265334	HGDENIASLHSPNRD	K4BW37	Putative cysteine-rich receptor-like protein kinase 3-like(predicted) OS=Solanum lycopersicum OX=4081 PE=4 SV=1	---	String	TKL/IRAK
K4BZ85-1060S	K4BZ85	1060	S	Protein phosphatase 2C and cyclic nucleotide-binding/kinase domain-containing protein(predicted) OS=Solanum lycopersicum OX=4081 GN=101265334 PE=3 SV=1	101265334	HGDENIASLHSPNRD	K4C6D4	Putative receptor-like cytosolic serine/threonine-protein kinase RBK2-like(predicted) OS=Solanum lycopersicum OX=4081 GN=101265650 PE=4 SV=1	101265650	String	TKL/IRAK
K4BZ85-1060S	K4BZ85	1060	S	Protein phosphatase 2C and cyclic nucleotide-binding/kinase domain-containing protein(predicted) OS=Solanum lycopersicum OX=4081 GN=101265334 PE=3 SV=1	101265334	HGDENIASLHSPNRD	K4D036	Kinase(predicted) OS=Solanum lycopersicum OX=4081 PE=4 SV=1	---	String	TKL/IRAK
K4BZ85-1060S	K4BZ85	1060	S	Protein phosphatase 2C and cyclic nucleotide-binding/kinase domain-containing protein(predicted) OS=Solanum lycopersicum OX=4081 GN=101265334 PE=3 SV=1	101265334	HGDENIASLHSPNRD	K4B588	Bulb-type lectin domain-containing protein(predicted) OS=Solanum lycopersicum OX=4081 PE=4 SV=1	---	String	TKL/IRAK
K4BZ85-1060S	K4BZ85	1060	S	Protein phosphatase 2C and cyclic nucleotide-binding/kinase domain-containing protein(predicted) OS=Solanum lycopersicum OX=4081 GN=101265334 PE=3 SV=1	101265334	HGDENIASLHSPNRD	K4D127	Putative LRR receptor-like serine/threonine-protein kinase(predicted) OS=Solanum lycopersicum OX=4081 PE=4 SV=1	---	String	TKL/IRAK
K4BZ85-1060S	K4BZ85	1060	S	Protein phosphatase 2C and cyclic nucleotide-binding/kinase domain-containing protein(predicted) OS=Solanum lycopersicum OX=4081 GN=101265334 PE=3 SV=1	101265334	HGDENIASLHSPNRD	K4B3G6	Proline-rich receptor kinase PERK6(predicted) OS=Solanum lycopersicum OX=4081 GN=101244235 PE=4 SV=1	101244235	String	TKL/IRAK
K4BZ85-1060S	K4BZ85	1060	S	Protein phosphatase 2C and cyclic nucleotide-binding/kinase domain-containing protein(predicted) OS=Solanum lycopersicum OX=4081 GN=101265334 PE=3 SV=1	101265334	HGDENIASLHSPNRD	K4BYE4	Protein kinase domain-containing protein(predicted) OS=Solanum lycopersicum OX=4081 GN=101255396 PE=4 SV=1	101255396	String	TKL/IRAK
K4BZ85-1060S	K4BZ85	1060	S	Protein phosphatase 2C and cyclic nucleotide-binding/kinase domain-containing protein(predicted) OS=Solanum lycopersicum OX=4081 GN=101265334 PE=3 SV=1	101265334	HGDENIASLHSPNRD	K4CXL8	Protein kinase domain-containing protein(predicted) OS=Solanum lycopersicum OX=4081 GN=104649482 PE=4 SV=1	104649482	String	TKL/IRAK
K4BZ85-1060S	K4BZ85	1060	S	Protein phosphatase 2C and cyclic nucleotide-binding/kinase domain-containing protein(predicted) OS=Solanum lycopersicum OX=4081 GN=101265334 PE=3 SV=1	101265334	HGDENIASLHSPNRD	K4BX72	Wall-associated kinase(predicted) OS=Solanum lycopersicum OX=4081 GN=101268104 PE=4 SV=1	101268104	String	TKL/IRAK
K4BZ85-1060S	K4BZ85	1060	S	Protein phosphatase 2C and cyclic nucleotide-binding/kinase domain-containing protein(predicted) OS=Solanum lycopersicum OX=4081 GN=101265334 PE=3 SV=1	101265334	HGDENIASLHSPNRD	K4BB55	Protein kinase domain-containing protein(predicted) OS=Solanum lycopersicum OX=4081 GN=101257630 PE=4 SV=1	101257630	String	TKL/IRAK
K4BZ85-1060S	K4BZ85	1060	S	Protein phosphatase 2C and cyclic nucleotide-binding/kinase domain-containing protein(predicted) OS=Solanum lycopersicum OX=4081 GN=101265334 PE=3 SV=1	101265334	HGDENIASLHSPNRD	K4CH58	Serine/threonine-protein kinase OS=Solanum lycopersicum OX=4081 PE=4 SV=1	---	String	TKL/IRAK
K4BZ85-1060S	K4BZ85	1060	S	Protein phosphatase 2C and cyclic nucleotide-binding/kinase domain-containing protein(predicted) OS=Solanum lycopersicum OX=4081 GN=101265334 PE=3 SV=1	101265334	HGDENIASLHSPNRD	K4CDC5	Lectin_legB domain-containing protein(predicted) OS=Solanum lycopersicum OX=4081 GN=101260062 PE=4 SV=1	101260062	String	TKL/IRAK
K4BZ85-1060S	K4BZ85	1060	S	Protein phosphatase 2C and cyclic nucleotide-binding/kinase domain-containing protein(predicted) OS=Solanum lycopersicum OX=4081 GN=101265334 PE=3 SV=1	101265334	HGDENIASLHSPNRD	K4BWP0	Protein kinase domain-containing protein(predicted) OS=Solanum lycopersicum OX=4081 GN=101259436 PE=3 SV=1	101259436	String	TKL/IRAK
K4BZ85-1060S	K4BZ85	1060	S	Protein phosphatase 2C and cyclic nucleotide-binding/kinase domain-containing protein(predicted) OS=Solanum lycopersicum OX=4081 GN=101265334 PE=3 SV=1	101265334	HGDENIASLHSPNRD	K4BA18	Protein kinase domain-containing protein(predicted) OS=Solanum lycopersicum OX=4081 PE=4 SV=1	---	String	TKL/IRAK
K4BZ85-1060S	K4BZ85	1060	S	Protein phosphatase 2C and cyclic nucleotide-binding/kinase domain-containing protein(predicted) OS=Solanum lycopersicum OX=4081 GN=101265334 PE=3 SV=1	101265334	HGDENIASLHSPNRD	K4AV64	Protein kinase domain-containing protein(predicted) OS=Solanum lycopersicum OX=4081 GN=101253412 PE=3 SV=1	101253412	String	TKL/IRAK
K4BZ85-1060S	K4BZ85	1060	S	Protein phosphatase 2C and cyclic nucleotide-binding/kinase domain-containing protein(predicted) OS=Solanum lycopersicum OX=4081 GN=101265334 PE=3 SV=1	101265334	HGDENIASLHSPNRD	K4BE95	Serine/threonine-protein kinase OS=Solanum lycopersicum OX=4081 PE=4 SV=1	---	String	TKL/IRAK
K4BZ85-1060S	K4BZ85	1060	S	Protein phosphatase 2C and cyclic nucleotide-binding/kinase domain-containing protein(predicted) OS=Solanum lycopersicum OX=4081 GN=101265334 PE=3 SV=1	101265334	HGDENIASLHSPNRD	K4CYJ4	Protein kinase domain-containing protein(predicted) OS=Solanum lycopersicum OX=4081 GN=101255141 PE=3 SV=1	101255141	String	TKL/IRAK
K4BZ85-1060S	K4BZ85	1060	S	Protein phosphatase 2C and cyclic nucleotide-binding/kinase domain-containing protein(predicted) OS=Solanum lycopersicum OX=4081 GN=101265334 PE=3 SV=1	101265334	HGDENIASLHSPNRD	K4CCM7	Protein kinase domain-containing protein(predicted) OS=Solanum lycopersicum OX=4081 GN=101267907 PE=3 SV=1	101267907	String	TKL/IRAK
K4BZ85-1060S	K4BZ85	1060	S	Protein phosphatase 2C and cyclic nucleotide-binding/kinase domain-containing protein(predicted) OS=Solanum lycopersicum OX=4081 GN=101265334 PE=3 SV=1	101265334	HGDENIASLHSPNRD	K4B269	Somatic embryogenesis receptor kinase 3B(predicted) OS=Solanum lycopersicum OX=4081 PE=3 SV=1	---	String	TKL/IRAK
K4BZ85-1060S	K4BZ85	1060	S	Protein phosphatase 2C and cyclic nucleotide-binding/kinase domain-containing protein(predicted) OS=Solanum lycopersicum OX=4081 GN=101265334 PE=3 SV=1	101265334	HGDENIASLHSPNRD	K4C2W1	Protein kinase domain-containing protein(predicted) OS=Solanum lycopersicum OX=4081 GN=101244667 PE=3 SV=1	101244667	String	TKL/IRAK
K4BZ85-1060S	K4BZ85	1060	S	Protein phosphatase 2C and cyclic nucleotide-binding/kinase domain-containing protein(predicted) OS=Solanum lycopersicum OX=4081 GN=101265334 PE=3 SV=1	101265334	HGDENIASLHSPNRD	K4BZE5	Kinase(predicted) OS=Solanum lycopersicum OX=4081 PE=4 SV=1	---	String	TKL/IRAK
K4BZ85-1060S	K4BZ85	1060	S	Protein phosphatase 2C and cyclic nucleotide-binding/kinase domain-containing protein(predicted) OS=Solanum lycopersicum OX=4081 GN=101265334 PE=3 SV=1	101265334	HGDENIASLHSPNRD	K4B9M9	Putative receptor-like serine-threonine protein kinase(predicted) OS=Solanum lycopersicum OX=4081 GN=101264083 PE=4 SV=1	101264083	String	TKL/IRAK
K4BZ85-1060S	K4BZ85	1060	S	Protein phosphatase 2C and cyclic nucleotide-binding/kinase domain-containing protein(predicted) OS=Solanum lycopersicum OX=4081 GN=101265334 PE=3 SV=1	101265334	HGDENIASLHSPNRD	K4AZE3	Protein kinase domain-containing protein(predicted) OS=Solanum lycopersicum OX=4081 GN=101259380 PE=4 SV=1	101259380	String	TKL/IRAK
K4BZ85-1060S	K4BZ85	1060	S	Protein phosphatase 2C and cyclic nucleotide-binding/kinase domain-containing protein(predicted) OS=Solanum lycopersicum OX=4081 GN=101265334 PE=3 SV=1	101265334	HGDENIASLHSPNRD	K4CH54	Serine/threonine-protein kinase OS=Solanum lycopersicum OX=4081 PE=4 SV=1	---	String	TKL/IRAK
K4BZ85-1060S	K4BZ85	1060	S	Protein phosphatase 2C and cyclic nucleotide-binding/kinase domain-containing protein(predicted) OS=Solanum lycopersicum OX=4081 GN=101265334 PE=3 SV=1	101265334	HGDENIASLHSPNRD	K4CG77	Receptor-like kinase(predicted) OS=Solanum lycopersicum OX=4081 PE=4 SV=1	---	String	TKL/IRAK
K4BZ85-1060S	K4BZ85	1060	S	Protein phosphatase 2C and cyclic nucleotide-binding/kinase domain-containing protein(predicted) OS=Solanum lycopersicum OX=4081 GN=101265334 PE=3 SV=1	101265334	HGDENIASLHSPNRD	K4CKR5	Protein kinase domain-containing protein(predicted) OS=Solanum lycopersicum OX=4081 GN=101263832 PE=4 SV=1	101263832	String	TKL/IRAK
K4BZ85-1060S	K4BZ85	1060	S	Protein phosphatase 2C and cyclic nucleotide-binding/kinase domain-containing protein(predicted) OS=Solanum lycopersicum OX=4081 GN=101265334 PE=3 SV=1	101265334	HGDENIASLHSPNRD	K4B584	Bulb-type lectin domain-containing protein(predicted) OS=Solanum lycopersicum OX=4081 PE=4 SV=1	---	String	TKL/IRAK
K4BZ85-1060S	K4BZ85	1060	S	Protein phosphatase 2C and cyclic nucleotide-binding/kinase domain-containing protein(predicted) OS=Solanum lycopersicum OX=4081 GN=101265334 PE=3 SV=1	101265334	HGDENIASLHSPNRD	K4BE96	Apple-like protein (Fragment)(predicted) OS=Solanum lycopersicum OX=4081 PE=4 SV=1	---	String	TKL/IRAK
K4BZ85-1060S	K4BZ85	1060	S	Protein phosphatase 2C and cyclic nucleotide-binding/kinase domain-containing protein(predicted) OS=Solanum lycopersicum OX=4081 GN=101265334 PE=3 SV=1	101265334	HGDENIASLHSPNRD	K4C3Y5	ATP binding protein(predicted) OS=Solanum lycopersicum OX=4081 PE=4 SV=1	---	String	TKL/IRAK
K4BZ85-1060S	K4BZ85	1060	S	Protein phosphatase 2C and cyclic nucleotide-binding/kinase domain-containing protein(predicted) OS=Solanum lycopersicum OX=4081 GN=101265334 PE=3 SV=1	101265334	HGDENIASLHSPNRD	K4BUG9	Receptor-like serine/threonine-protein kinase(predicted) OS=Solanum lycopersicum OX=4081 PE=4 SV=1	---	String	TKL/IRAK
K4BZ85-1060S	K4BZ85	1060	S	Protein phosphatase 2C and cyclic nucleotide-binding/kinase domain-containing protein(predicted) OS=Solanum lycopersicum OX=4081 GN=101265334 PE=3 SV=1	101265334	HGDENIASLHSPNRD	K4B9M6	Gnk2-homologous domain-containing protein(predicted) OS=Solanum lycopersicum OX=4081 PE=4 SV=1	---	String	TKL/IRAK
K4BZ85-1060S	K4BZ85	1060	S	Protein phosphatase 2C and cyclic nucleotide-binding/kinase domain-containing protein(predicted) OS=Solanum lycopersicum OX=4081 GN=101265334 PE=3 SV=1	101265334	HGDENIASLHSPNRD	K4B9I5	Receptor-like serine/threonine-protein kinase(predicted) OS=Solanum lycopersicum OX=4081 PE=4 SV=1	---	String	TKL/IRAK
K4BZ85-1060S	K4BZ85	1060	S	Protein phosphatase 2C and cyclic nucleotide-binding/kinase domain-containing protein(predicted) OS=Solanum lycopersicum OX=4081 GN=101265334 PE=3 SV=1	101265334	HGDENIASLHSPNRD	K4CXK3	Serine/threonine-protein kinase OS=Solanum lycopersicum OX=4081 GN=101244232 PE=4 SV=1	101244232	String	TKL/IRAK
K4BZ85-1060S	K4BZ85	1060	S	Protein phosphatase 2C and cyclic nucleotide-binding/kinase domain-containing protein(predicted) OS=Solanum lycopersicum OX=4081 GN=101265334 PE=3 SV=1	101265334	HGDENIASLHSPNRD	K4B9M0	Cysteine-rich receptor-like protein kinase 10(predicted) OS=Solanum lycopersicum OX=4081 GN=101264991 PE=4 SV=1	101264991	String	TKL/IRAK
K4BZ85-1060S	K4BZ85	1060	S	Protein phosphatase 2C and cyclic nucleotide-binding/kinase domain-containing protein(predicted) OS=Solanum lycopersicum OX=4081 GN=101265334 PE=3 SV=1	101265334	HGDENIASLHSPNRD	K4BLM0	Protein kinase domain-containing protein(predicted) OS=Solanum lycopersicum OX=4081 GN=101265419 PE=3 SV=1	101265419	String	TKL/IRAK
K4BZ85-1060S	K4BZ85	1060	S	Protein phosphatase 2C and cyclic nucleotide-binding/kinase domain-containing protein(predicted) OS=Solanum lycopersicum OX=4081 GN=101265334 PE=3 SV=1	101265334	HGDENIASLHSPNRD	K4D6J2	Serine/threonine-protein kinase OS=Solanum lycopersicum OX=4081 GN=101259394 PE=4 SV=1	101259394	String	TKL/IRAK
K4BZ85-1060S	K4BZ85	1060	S	Protein phosphatase 2C and cyclic nucleotide-binding/kinase domain-containing protein(predicted) OS=Solanum lycopersicum OX=4081 GN=101265334 PE=3 SV=1	101265334	HGDENIASLHSPNRD	K4ASZ7	Cysteine-rich receptor-like protein kinase 2(predicted) OS=Solanum lycopersicum OX=4081 PE=4 SV=1	---	String	TKL/IRAK
K4BZ85-1060S	K4BZ85	1060	S	Protein phosphatase 2C and cyclic nucleotide-binding/kinase domain-containing protein(predicted) OS=Solanum lycopersicum OX=4081 GN=101265334 PE=3 SV=1	101265334	HGDENIASLHSPNRD	K4CGU5	Protein kinase domain-containing protein(predicted) OS=Solanum lycopersicum OX=4081 GN=101265046 PE=3 SV=1	101265046	String	TKL/IRAK
K4BZ85-1060S	K4BZ85	1060	S	Protein phosphatase 2C and cyclic nucleotide-binding/kinase domain-containing protein(predicted) OS=Solanum lycopersicum OX=4081 GN=101265334 PE=3 SV=1	101265334	HGDENIASLHSPNRD	K4B1Y0	Kinase family protein(predicted) OS=Solanum lycopersicum OX=4081 GN=101252330 PE=4 SV=1	101252330	String	TKL/IRAK
K4BZ85-1060S	K4BZ85	1060	S	Protein phosphatase 2C and cyclic nucleotide-binding/kinase domain-containing protein(predicted) OS=Solanum lycopersicum OX=4081 GN=101265334 PE=3 SV=1	101265334	HGDENIASLHSPNRD	K4BHR6	Serine/threonine-protein kinase OS=Solanum lycopersicum OX=4081 GN=101265517 PE=4 SV=1	101265517	String	TKL/IRAK
K4BZ85-1060S	K4BZ85	1060	S	Protein phosphatase 2C and cyclic nucleotide-binding/kinase domain-containing protein(predicted) OS=Solanum lycopersicum OX=4081 GN=101265334 PE=3 SV=1	101265334	HGDENIASLHSPNRD	K4BSY6	Protein kinase domain-containing protein(predicted) OS=Solanum lycopersicum OX=4081 GN=101248571 PE=4 SV=1	101248571	String	TKL/IRAK
K4BZ85-1060S	K4BZ85	1060	S	Protein phosphatase 2C and cyclic nucleotide-binding/kinase domain-containing protein(predicted) OS=Solanum lycopersicum OX=4081 GN=101265334 PE=3 SV=1	101265334	HGDENIASLHSPNRD	K4B057	Serine-threonine protein kinase, plant-type(predicted) OS=Solanum lycopersicum OX=4081 PE=4 SV=1	---	String	TKL/IRAK
K4BZ85-1060S	K4BZ85	1060	S	Protein phosphatase 2C and cyclic nucleotide-binding/kinase domain-containing protein(predicted) OS=Solanum lycopersicum OX=4081 GN=101265334 PE=3 SV=1	101265334	HGDENIASLHSPNRD	K4CE59	Protein kinase domain-containing protein(predicted) OS=Solanum lycopersicum OX=4081 GN=101251600 PE=4 SV=1	101251600	String	TKL/IRAK
K4BZ85-1060S	K4BZ85	1060	S	Protein phosphatase 2C and cyclic nucleotide-binding/kinase domain-containing protein(predicted) OS=Solanum lycopersicum OX=4081 GN=101265334 PE=3 SV=1	101265334	HGDENIASLHSPNRD	K4BUU4	Protein kinase domain-containing protein(predicted) OS=Solanum lycopersicum OX=4081 GN=101247315 PE=4 SV=1	101247315	String	TKL/IRAK
K4BZ85-1060S	K4BZ85	1060	S	Protein phosphatase 2C and cyclic nucleotide-binding/kinase domain-containing protein(predicted) OS=Solanum lycopersicum OX=4081 GN=101265334 PE=3 SV=1	101265334	HGDENIASLHSPNRD	K4AT12	Protein kinase domain-containing protein(predicted) OS=Solanum lycopersicum OX=4081 PE=4 SV=1	---	String	TKL/IRAK
K4BZ85-1060S	K4BZ85	1060	S	Protein phosphatase 2C and cyclic nucleotide-binding/kinase domain-containing protein(predicted) OS=Solanum lycopersicum OX=4081 GN=101265334 PE=3 SV=1	101265334	HGDENIASLHSPNRD	K4CRU7	ATP binding protein(predicted) OS=Solanum lycopersicum OX=4081 GN=101247359 PE=4 SV=1	101247359	String	TKL/IRAK
K4BZ85-1060S	K4BZ85	1060	S	Protein phosphatase 2C and cyclic nucleotide-binding/kinase domain-containing protein(predicted) OS=Solanum lycopersicum OX=4081 GN=101265334 PE=3 SV=1	101265334	HGDENIASLHSPNRD	K4CV02	Protein kinase domain-containing protein(predicted) OS=Solanum lycopersicum OX=4081 PE=3 SV=1	---	String	TKL/IRAK
K4BZ85-1060S	K4BZ85	1060	S	Protein phosphatase 2C and cyclic nucleotide-binding/kinase domain-containing protein(predicted) OS=Solanum lycopersicum OX=4081 GN=101265334 PE=3 SV=1	101265334	HGDENIASLHSPNRD	K4CRS3	Protein kinase domain-containing protein(predicted) OS=Solanum lycopersicum OX=4081 PE=4 SV=1	---	String	TKL/IRAK
K4BZ85-1060S	K4BZ85	1060	S	Protein phosphatase 2C and cyclic nucleotide-binding/kinase domain-containing protein(predicted) OS=Solanum lycopersicum OX=4081 GN=101265334 PE=3 SV=1	101265334	HGDENIASLHSPNRD	K4BPU5	Putative receptor-like cytosolic serine/threonine-protein kinase RBK1-like(predicted) OS=Solanum lycopersicum OX=4081 PE=4 SV=1	---	String	TKL/IRAK
K4BZ85-1060S	K4BZ85	1060	S	Protein phosphatase 2C and cyclic nucleotide-binding/kinase domain-containing protein(predicted) OS=Solanum lycopersicum OX=4081 GN=101265334 PE=3 SV=1	101265334	HGDENIASLHSPNRD	K4CM49	Protein kinase domain-containing protein(predicted) OS=Solanum lycopersicum OX=4081 PE=3 SV=1	---	String	TKL/IRAK
K4BZ85-1060S	K4BZ85	1060	S	Protein phosphatase 2C and cyclic nucleotide-binding/kinase domain-containing protein(predicted) OS=Solanum lycopersicum OX=4081 GN=101265334 PE=3 SV=1	101265334	HGDENIASLHSPNRD	K4DFL6	Protein kinase domain-containing protein(predicted) OS=Solanum lycopersicum OX=4081 GN=101265518 PE=4 SV=1	101265518	String	TKL/IRAK
K4BZ85-1060S	K4BZ85	1060	S	Protein phosphatase 2C and cyclic nucleotide-binding/kinase domain-containing protein(predicted) OS=Solanum lycopersicum OX=4081 GN=101265334 PE=3 SV=1	101265334	HGDENIASLHSPNRD	K4DHQ5	Putative PTI1-like tyrosine-protein kinase 3-like(predicted) OS=Solanum lycopersicum OX=4081 GN=101252374 PE=3 SV=1	101252374	String	TKL/IRAK
K4BZ85-1060S	K4BZ85	1060	S	Protein phosphatase 2C and cyclic nucleotide-binding/kinase domain-containing protein(predicted) OS=Solanum lycopersicum OX=4081 GN=101265334 PE=3 SV=1	101265334	HGDENIASLHSPNRD	K4AYJ5	Protein kinase domain-containing protein(predicted) OS=Solanum lycopersicum OX=4081 GN=101262454 PE=3 SV=1	101262454	String	TKL/IRAK
K4BZ85-1060S	K4BZ85	1060	S	Protein phosphatase 2C and cyclic nucleotide-binding/kinase domain-containing protein(predicted) OS=Solanum lycopersicum OX=4081 GN=101265334 PE=3 SV=1	101265334	HGDENIASLHSPNRD	K4DGL2	Protein kinase domain-containing protein(predicted) OS=Solanum lycopersicum OX=4081 PE=4 SV=1	---	String	TKL/IRAK
K4BZ85-1060S	K4BZ85	1060	S	Protein phosphatase 2C and cyclic nucleotide-binding/kinase domain-containing protein(predicted) OS=Solanum lycopersicum OX=4081 GN=101265334 PE=3 SV=1	101265334	HGDENIASLHSPNRD	K4BM73	Protein kinase domain-containing protein(predicted) OS=Solanum lycopersicum OX=4081 PE=4 SV=1	---	String	TKL/IRAK
K4BZ85-1060S	K4BZ85	1060	S	Protein phosphatase 2C and cyclic nucleotide-binding/kinase domain-containing protein(predicted) OS=Solanum lycopersicum OX=4081 GN=101265334 PE=3 SV=1	101265334	HGDENIASLHSPNRD	K4B6L8	Protein kinase domain-containing protein(predicted) OS=Solanum lycopersicum OX=4081 GN=101253154 PE=4 SV=1	101253154	String	TKL/IRAK
K4BZ85-1060S	K4BZ85	1060	S	Protein phosphatase 2C and cyclic nucleotide-binding/kinase domain-containing protein(predicted) OS=Solanum lycopersicum OX=4081 GN=101265334 PE=3 SV=1	101265334	HGDENIASLHSPNRD	K4BAK9	Protein kinase domain-containing protein(predicted) OS=Solanum lycopersicum OX=4081 PE=4 SV=1	---	String	TKL/IRAK
K4BZ85-1060S	K4BZ85	1060	S	Protein phosphatase 2C and cyclic nucleotide-binding/kinase domain-containing protein(predicted) OS=Solanum lycopersicum OX=4081 GN=101265334 PE=3 SV=1	101265334	HGDENIASLHSPNRD	K4D4H6	Serine/threonine-protein kinase OS=Solanum lycopersicum OX=4081 GN=101267468 PE=4 SV=1	101267468	String	TKL/IRAK
K4BZ85-1060S	K4BZ85	1060	S	Protein phosphatase 2C and cyclic nucleotide-binding/kinase domain-containing protein(predicted) OS=Solanum lycopersicum OX=4081 GN=101265334 PE=3 SV=1	101265334	HGDENIASLHSPNRD	K4BUH0	G-type lectin S-receptor-like serine/threonine-protein kinase SD1-1(predicted) OS=Solanum lycopersicum OX=4081 PE=4 SV=1	---	String	TKL/IRAK
K4BZ85-1060S	K4BZ85	1060	S	Protein phosphatase 2C and cyclic nucleotide-binding/kinase domain-containing protein(predicted) OS=Solanum lycopersicum OX=4081 GN=101265334 PE=3 SV=1	101265334	HGDENIASLHSPNRD	K4DGG1	Protein kinase domain-containing protein(predicted) OS=Solanum lycopersicum OX=4081 GN=101265713 PE=3 SV=1	101265713	String	TKL/IRAK
K4BZ85-1060S	K4BZ85	1060	S	Protein phosphatase 2C and cyclic nucleotide-binding/kinase domain-containing protein(predicted) OS=Solanum lycopersicum OX=4081 GN=101265334 PE=3 SV=1	101265334	HGDENIASLHSPNRD	K4C8D4	lysM domain receptor-like kinase 3(predicted) OS=Solanum lycopersicum OX=4081 PE=4 SV=1	---	String	TKL/IRAK
K4BZ85-1060S	K4BZ85	1060	S	Protein phosphatase 2C and cyclic nucleotide-binding/kinase domain-containing protein(predicted) OS=Solanum lycopersicum OX=4081 GN=101265334 PE=3 SV=1	101265334	HGDENIASLHSPNRD	K4DE90	Protein kinase domain-containing protein(predicted) OS=Solanum lycopersicum OX=4081 PE=4 SV=1	---	String	TKL/IRAK
K4BZ85-1060S	K4BZ85	1060	S	Protein phosphatase 2C and cyclic nucleotide-binding/kinase domain-containing protein(predicted) OS=Solanum lycopersicum OX=4081 GN=101265334 PE=3 SV=1	101265334	HGDENIASLHSPNRD	K4B8F6	Putative LRR receptor-like serine/threonine-protein kinase(predicted) OS=Solanum lycopersicum OX=4081 PE=4 SV=1	---	String	TKL/IRAK
K4BZ85-1060S	K4BZ85	1060	S	Protein phosphatase 2C and cyclic nucleotide-binding/kinase domain-containing protein(predicted) OS=Solanum lycopersicum OX=4081 GN=101265334 PE=3 SV=1	101265334	HGDENIASLHSPNRD	K4BEV5	Protein kinase domain-containing protein(predicted) OS=Solanum lycopersicum OX=4081 GN=101257441 PE=4 SV=1	101257441	String	TKL/IRAK
K4BZ85-1060S	K4BZ85	1060	S	Protein phosphatase 2C and cyclic nucleotide-binding/kinase domain-containing protein(predicted) OS=Solanum lycopersicum OX=4081 GN=101265334 PE=3 SV=1	101265334	HGDENIASLHSPNRD	K4DGU6	Protein kinase domain-containing protein(predicted) OS=Solanum lycopersicum OX=4081 GN=101262703 PE=3 SV=1	101262703	String	TKL/IRAK
K4BZ85-1060S	K4BZ85	1060	S	Protein phosphatase 2C and cyclic nucleotide-binding/kinase domain-containing protein(predicted) OS=Solanum lycopersicum OX=4081 GN=101265334 PE=3 SV=1	101265334	HGDENIASLHSPNRD	K4B9I3	Receptor-like serine/threonine-protein kinase(predicted) OS=Solanum lycopersicum OX=4081 PE=4 SV=1	---	String	TKL/IRAK
K4BZ85-1060S	K4BZ85	1060	S	Protein phosphatase 2C and cyclic nucleotide-binding/kinase domain-containing protein(predicted) OS=Solanum lycopersicum OX=4081 GN=101265334 PE=3 SV=1	101265334	HGDENIASLHSPNRD	K4CH60	Serine/threonine-protein kinase OS=Solanum lycopersicum OX=4081 GN=104648558 PE=4 SV=1	104648558	String	TKL/IRAK
K4BZ85-1060S	K4BZ85	1060	S	Protein phosphatase 2C and cyclic nucleotide-binding/kinase domain-containing protein(predicted) OS=Solanum lycopersicum OX=4081 GN=101265334 PE=3 SV=1	101265334	HGDENIASLHSPNRD	K4BGV4	ATP binding protein(predicted) OS=Solanum lycopersicum OX=4081 PE=3 SV=1	---	String	TKL/IRAK
K4BZ85-1060S	K4BZ85	1060	S	Protein phosphatase 2C and cyclic nucleotide-binding/kinase domain-containing protein(predicted) OS=Solanum lycopersicum OX=4081 GN=101265334 PE=3 SV=1	101265334	HGDENIASLHSPNRD	K4DGM5	Protein kinase domain-containing protein(predicted) OS=Solanum lycopersicum OX=4081 GN=101250873 PE=4 SV=1	101250873	String	TKL/IRAK
K4BZ85-1060S	K4BZ85	1060	S	Protein phosphatase 2C and cyclic nucleotide-binding/kinase domain-containing protein(predicted) OS=Solanum lycopersicum OX=4081 GN=101265334 PE=3 SV=1	101265334	HGDENIASLHSPNRD	K4CVG8	Serine/threonine-protein kinase OS=Solanum lycopersicum OX=4081 GN=101254732 PE=4 SV=1	101254732	String	TKL/IRAK
K4BZ85-1060S	K4BZ85	1060	S	Protein phosphatase 2C and cyclic nucleotide-binding/kinase domain-containing protein(predicted) OS=Solanum lycopersicum OX=4081 GN=101265334 PE=3 SV=1	101265334	HGDENIASLHSPNRD	K4D128	Protein kinase domain-containing protein(predicted) OS=Solanum lycopersicum OX=4081 PE=4 SV=1	---	String	TKL/IRAK
K4BZ85-1060S	K4BZ85	1060	S	Protein phosphatase 2C and cyclic nucleotide-binding/kinase domain-containing protein(predicted) OS=Solanum lycopersicum OX=4081 GN=101265334 PE=3 SV=1	101265334	HGDENIASLHSPNRD	K4CMD8	Protein kinase domain-containing protein(predicted) OS=Solanum lycopersicum OX=4081 PE=4 SV=1	---	String	TKL/IRAK
K4BZ85-1060S	K4BZ85	1060	S	Protein phosphatase 2C and cyclic nucleotide-binding/kinase domain-containing protein(predicted) OS=Solanum lycopersicum OX=4081 GN=101265334 PE=3 SV=1	101265334	HGDENIASLHSPNRD	K4CBP8	Protein kinase domain-containing protein(predicted) OS=Solanum lycopersicum OX=4081 PE=4 SV=1	---	String	TKL/IRAK
K4BZ85-1060S	K4BZ85	1060	S	Protein phosphatase 2C and cyclic nucleotide-binding/kinase domain-containing protein(predicted) OS=Solanum lycopersicum OX=4081 GN=101265334 PE=3 SV=1	101265334	HGDENIASLHSPNRD	K4CRB1	Protein kinase(predicted) OS=Solanum lycopersicum OX=4081 GN=101252213 PE=3 SV=1	101252213	String	TKL/IRAK
K4BZ85-1060S	K4BZ85	1060	S	Protein phosphatase 2C and cyclic nucleotide-binding/kinase domain-containing protein(predicted) OS=Solanum lycopersicum OX=4081 GN=101265334 PE=3 SV=1	101265334	HGDENIASLHSPNRD	K4BVX8	Putative serine/threonine-protein kinase PBS1-like(predicted) OS=Solanum lycopersicum OX=4081 GN=101261326 PE=3 SV=1	101261326	String	TKL/IRAK
K4BZ85-1060S	K4BZ85	1060	S	Protein phosphatase 2C and cyclic nucleotide-binding/kinase domain-containing protein(predicted) OS=Solanum lycopersicum OX=4081 GN=101265334 PE=3 SV=1	101265334	HGDENIASLHSPNRD	K4CWM5	Putative ovule protein(predicted) OS=Solanum lycopersicum OX=4081 PE=3 SV=1	---	String	TKL/IRAK
K4BZ85-1060S	K4BZ85	1060	S	Protein phosphatase 2C and cyclic nucleotide-binding/kinase domain-containing protein(predicted) OS=Solanum lycopersicum OX=4081 GN=101265334 PE=3 SV=1	101265334	HGDENIASLHSPNRD	K4CML6	Protein kinase domain-containing protein(predicted) OS=Solanum lycopersicum OX=4081 GN=101262141 PE=3 SV=1	101262141	String	TKL/IRAK
K4BZ85-1060S	K4BZ85	1060	S	Protein phosphatase 2C and cyclic nucleotide-binding/kinase domain-containing protein(predicted) OS=Solanum lycopersicum OX=4081 GN=101265334 PE=3 SV=1	101265334	HGDENIASLHSPNRD	K4BCG2	Protein kinase domain-containing protein(predicted) OS=Solanum lycopersicum OX=4081 GN=543924 PE=4 SV=1	543924	String	TKL/IRAK
K4BZ85-1060S	K4BZ85	1060	S	Protein phosphatase 2C and cyclic nucleotide-binding/kinase domain-containing protein(predicted) OS=Solanum lycopersicum OX=4081 GN=101265334 PE=3 SV=1	101265334	HGDENIASLHSPNRD	K4CLJ8	Protein kinase domain-containing protein(predicted) OS=Solanum lycopersicum OX=4081 GN=101247544 PE=3 SV=1	101247544	String	TKL/IRAK
K4BZ85-1060S	K4BZ85	1060	S	Protein phosphatase 2C and cyclic nucleotide-binding/kinase domain-containing protein(predicted) OS=Solanum lycopersicum OX=4081 GN=101265334 PE=3 SV=1	101265334	HGDENIASLHSPNRD	K4AVW9	serine/threonine-protein kinase BIK1-like(predicted) OS=Solanum lycopersicum OX=4081 PE=4 SV=1	---	String	TKL/IRAK
K4BZ85-1060S	K4BZ85	1060	S	Protein phosphatase 2C and cyclic nucleotide-binding/kinase domain-containing protein(predicted) OS=Solanum lycopersicum OX=4081 GN=101265334 PE=3 SV=1	101265334	HGDENIASLHSPNRD	K4B9H5	Serine/threonine-protein kinase OS=Solanum lycopersicum OX=4081 GN=101264400 PE=4 SV=1	101264400	String	TKL/IRAK
K4BZ85-1060S	K4BZ85	1060	S	Protein phosphatase 2C and cyclic nucleotide-binding/kinase domain-containing protein(predicted) OS=Solanum lycopersicum OX=4081 GN=101265334 PE=3 SV=1	101265334	HGDENIASLHSPNRD	K4CRF9	Serine/threonine-protein kinase OS=Solanum lycopersicum OX=4081 GN=101250622 PE=4 SV=1	101250622	String	TKL/IRAK
K4BZ85-1060S	K4BZ85	1060	S	Protein phosphatase 2C and cyclic nucleotide-binding/kinase domain-containing protein(predicted) OS=Solanum lycopersicum OX=4081 GN=101265334 PE=3 SV=1	101265334	HGDENIASLHSPNRD	K4B9M7	Putative receptor-like serine-threonine protein kinase(predicted) OS=Solanum lycopersicum OX=4081 PE=4 SV=1	---	String	TKL/IRAK
K4BZ85-1060S	K4BZ85	1060	S	Protein phosphatase 2C and cyclic nucleotide-binding/kinase domain-containing protein(predicted) OS=Solanum lycopersicum OX=4081 GN=101265334 PE=3 SV=1	101265334	HGDENIASLHSPNRD	K4BEA0	Serine/threonine-protein kinase OS=Solanum lycopersicum OX=4081 GN=101252749 PE=4 SV=1	101252749	String	TKL/IRAK
K4BZ85-1060S	K4BZ85	1060	S	Protein phosphatase 2C and cyclic nucleotide-binding/kinase domain-containing protein(predicted) OS=Solanum lycopersicum OX=4081 GN=101265334 PE=3 SV=1	101265334	HGDENIASLHSPNRD	K4BMG0	Receptor-like serine/threonine-protein kinase(predicted) OS=Solanum lycopersicum OX=4081 GN=101263011 PE=4 SV=1	101263011	String	TKL/IRAK
K4BZ85-1060S	K4BZ85	1060	S	Protein phosphatase 2C and cyclic nucleotide-binding/kinase domain-containing protein(predicted) OS=Solanum lycopersicum OX=4081 GN=101265334 PE=3 SV=1	101265334	HGDENIASLHSPNRD	K4BCC7	Putative proline-rich receptor-like protein kinase PERK8-like(predicted) OS=Solanum lycopersicum OX=4081 PE=4 SV=1	---	String	TKL/IRAK
K4BZ85-1060S	K4BZ85	1060	S	Protein phosphatase 2C and cyclic nucleotide-binding/kinase domain-containing protein(predicted) OS=Solanum lycopersicum OX=4081 GN=101265334 PE=3 SV=1	101265334	HGDENIASLHSPNRD	K4B7J8	Protein kinase domain-containing protein(predicted) OS=Solanum lycopersicum OX=4081 PE=4 SV=1	---	String	TKL/IRAK
K4BZ85-1060S	K4BZ85	1060	S	Protein phosphatase 2C and cyclic nucleotide-binding/kinase domain-containing protein(predicted) OS=Solanum lycopersicum OX=4081 GN=101265334 PE=3 SV=1	101265334	HGDENIASLHSPNRD	K4C332	Protein kinase domain-containing protein(predicted) OS=Solanum lycopersicum OX=4081 PE=3 SV=1	---	String	TKL/IRAK
K4BZ85-1060S	K4BZ85	1060	S	Protein phosphatase 2C and cyclic nucleotide-binding/kinase domain-containing protein(predicted) OS=Solanum lycopersicum OX=4081 GN=101265334 PE=3 SV=1	101265334	HGDENIASLHSPNRD	K4C2U4	Protein kinase domain-containing protein(predicted) OS=Solanum lycopersicum OX=4081 GN=101249551 PE=4 SV=1	101249551	String	TKL/IRAK
K4BZ85-1060S	K4BZ85	1060	S	Protein phosphatase 2C and cyclic nucleotide-binding/kinase domain-containing protein(predicted) OS=Solanum lycopersicum OX=4081 GN=101265334 PE=3 SV=1	101265334	HGDENIASLHSPNRD	K4ASZ6	Cysteine-rich receptor-like protein kinase 2(predicted) OS=Solanum lycopersicum OX=4081 PE=4 SV=1	---	String	TKL/IRAK
K4BZ85-1060S	K4BZ85	1060	S	Protein phosphatase 2C and cyclic nucleotide-binding/kinase domain-containing protein(predicted) OS=Solanum lycopersicum OX=4081 GN=101265334 PE=3 SV=1	101265334	HGDENIASLHSPNRD	K4CRZ6	ATP binding protein(predicted) OS=Solanum lycopersicum OX=4081 PE=4 SV=1	---	String	TKL/IRAK
K4BZ85-1060S	K4BZ85	1060	S	Protein phosphatase 2C and cyclic nucleotide-binding/kinase domain-containing protein(predicted) OS=Solanum lycopersicum OX=4081 GN=101265334 PE=3 SV=1	101265334	HGDENIASLHSPNRD	K4DBY7	LOW QUALITY PROTEIN: U-box domain-containing protein 34-like(predicted) OS=Solanum lycopersicum OX=4081 GN=101266801 PE=4 SV=1	101266801	String	TKL/IRAK
K4BZ85-1060S	K4BZ85	1060	S	Protein phosphatase 2C and cyclic nucleotide-binding/kinase domain-containing protein(predicted) OS=Solanum lycopersicum OX=4081 GN=101265334 PE=3 SV=1	101265334	HGDENIASLHSPNRD	K4AW56	Malectin_like domain-containing protein(predicted) OS=Solanum lycopersicum OX=4081 PE=4 SV=1	---	String	TKL/IRAK
K4BZ85-1060S	K4BZ85	1060	S	Protein phosphatase 2C and cyclic nucleotide-binding/kinase domain-containing protein(predicted) OS=Solanum lycopersicum OX=4081 GN=101265334 PE=3 SV=1	101265334	HGDENIASLHSPNRD	K4BUH1	Serine/threonine-protein kinase OS=Solanum lycopersicum OX=4081 PE=4 SV=1	---	String	TKL/IRAK
K4BZ85-1060S	K4BZ85	1060	S	Protein phosphatase 2C and cyclic nucleotide-binding/kinase domain-containing protein(predicted) OS=Solanum lycopersicum OX=4081 GN=101265334 PE=3 SV=1	101265334	HGDENIASLHSPNRD	K4CRV0	ATP binding protein(predicted) OS=Solanum lycopersicum OX=4081 GN=104649046 PE=4 SV=1	104649046	String	TKL/IRAK
K4BZ85-1060S	K4BZ85	1060	S	Protein phosphatase 2C and cyclic nucleotide-binding/kinase domain-containing protein(predicted) OS=Solanum lycopersicum OX=4081 GN=101265334 PE=3 SV=1	101265334	HGDENIASLHSPNRD	K4DGL3	ATP binding protein(predicted) OS=Solanum lycopersicum OX=4081 PE=4 SV=1	---	String	TKL/IRAK
[truncated: 2,337 more rows]
